# Supplementary material for: APOE4 promotes cerebrovascular fibrosis and amyloid deposition via a pericyte-to-myofibroblast transition
Source: bioRxiv. 2025 Sep 9:2025.09.04.674192. Preprint. [Version 1] doi: 10.1101/2025.09.04.674192 (PMC12439990; doi:10.1101/2025.09.04.674192)
Supplement: Supplement 2 [file media-2.xlsx]

## Sheet: Sheet1
gene	p_val	avg_log2FC	pct.1	pct.2	p_val_adj	cluster
CTNND2	0	5.92273	0.962	0.072	0	Astrocyte
NPAS3	0	5.61147	0.982	0.114	0	Astrocyte
PPP2R2B	0	5.19092	0.95	0.087	0	Astrocyte
ADCY2	0	6.09814	0.895	0.036	0	Astrocyte
LRP1B	0	5.52851	0.946	0.093	0	Astrocyte
FMN2	0	6.10886	0.869	0.031	0	Astrocyte
NRG3	0	5.11868	0.985	0.147	0	Astrocyte
GPM6A	0	5.31702	0.939	0.104	0	Astrocyte
CDH20	0	5.7842	0.874	0.04	0	Astrocyte
CTNNA2	0	5.22884	0.934	0.105	0	Astrocyte
AC092691.1	0	6.58918	0.838	0.021	0	Astrocyte
NTRK2	0	5.12209	0.874	0.06	0	Astrocyte
NAV3	0	4.97126	0.88	0.067	0	Astrocyte
ADGRV1	0	6.43662	0.84	0.032	0	Astrocyte
DTNA	0	4.81346	0.936	0.129	0	Astrocyte
ERBB4	0	4.59893	0.905	0.103	0	Astrocyte
NTM	0	4.44643	0.899	0.116	0	Astrocyte
LSAMP	0	4.82533	0.984	0.201	0	Astrocyte
ANK2	0	4.1323	0.886	0.115	0	Astrocyte
CNTN1	0	3.83994	0.856	0.096	0	Astrocyte
TNIK	0	5.06031	0.808	0.049	0	Astrocyte
TRPM3	0	4.75183	0.811	0.058	0	Astrocyte
DPP10	0	6.05971	0.877	0.126	0	Astrocyte
NCAM2	0	4.17207	0.834	0.088	0	Astrocyte
RFX4	0	6.39509	0.757	0.013	0	Astrocyte
PCDH9	0	4.56259	0.972	0.237	0	Astrocyte
CADM1	0	5.41075	0.771	0.04	0	Astrocyte
CADM2	0	4.33905	0.862	0.133	0	Astrocyte
RYR3	0	4.83573	0.784	0.056	0	Astrocyte
NRCAM	0	5.43116	0.755	0.031	0	Astrocyte
SLC1A2	0	6.04533	0.77	0.046	0	Astrocyte
NCAM1	0	4.61848	0.769	0.046	0	Astrocyte
MIR99AHG	0	2.90431	0.948	0.226	0	Astrocyte
FUT9	0	5.89064	0.743	0.022	0	Astrocyte
PDE4DIP	0	4.24202	0.795	0.08	0	Astrocyte
NKAIN3	0	6.39528	0.727	0.015	0	Astrocyte
ARHGEF4	0	6.11501	0.719	0.015	0	Astrocyte
GPM6B	0	4.20743	0.762	0.068	0	Astrocyte
RNF219-AS1	0	6.59249	0.686	0.011	0	Astrocyte
GABRB1	0	5.90118	0.696	0.021	0	Astrocyte
KCNMA1	0	3.5954	0.733	0.058	0	Astrocyte
BMPR1B	0	3.73528	0.718	0.06	0	Astrocyte
ASTN2	0	3.82374	0.71	0.061	0	Astrocyte
PTPRZ1	0	5.40035	0.664	0.022	0	Astrocyte
GFAP	0	2.91724	0.809	0.168	0	Astrocyte
SLC39A11	0	3.25344	0.773	0.133	0	Astrocyte
MGAT4C	0	6.29882	0.651	0.013	0	Astrocyte
SOX6	0	2.88522	0.726	0.091	0	Astrocyte
SLC14A1	0	6.06307	0.649	0.014	0	Astrocyte
MAPK10	0	2.45658	0.858	0.225	0	Astrocyte
ADGRB3	0	2.94453	0.827	0.197	0	Astrocyte
MED12L	0	4.50305	0.667	0.04	0	Astrocyte
NRXN1	0	5.82979	0.686	0.061	0	Astrocyte
MEIS2	0	5.13319	0.624	0.02	0	Astrocyte
DST	0	2.5445	0.881	0.284	0	Astrocyte
PRKCA	0	2.45445	0.862	0.266	0	Astrocyte
STON2	0	5.94573	0.605	0.01	0	Astrocyte
PTCHD1-AS	0	6.49341	0.601	0.008	0	Astrocyte
LGI1	0	5.25699	0.608	0.015	0	Astrocyte
PDE4B	0	2.74887	0.737	0.145	0	Astrocyte
KCNN3	0	5.34606	0.605	0.015	0	Astrocyte
NCKAP5	0	3.9198	0.63	0.04	0	Astrocyte
ADD3	0	2.78911	0.701	0.111	0	Astrocyte
AQP4-AS1	0	6.51157	0.595	0.01	0	Astrocyte
SFXN5	0	3.67385	0.641	0.057	0	Astrocyte
SLC25A18	0	5.04559	0.602	0.019	0	Astrocyte
SLC4A4	0	3.66491	0.636	0.059	0	Astrocyte
ATP13A4	0	5.81208	0.584	0.01	0	Astrocyte
TPD52L1	0	3.43653	0.673	0.1	0	Astrocyte
MTSS1L	0	3.81558	0.612	0.04	0	Astrocyte
DOCK3	0	3.57504	0.621	0.05	0	Astrocyte
CARMIL1	0	2.45944	0.671	0.101	0	Astrocyte
ITPKB	0	2.63245	0.725	0.156	0	Astrocyte
AQP4	0	4.4809	0.594	0.026	0	Astrocyte
DCLK2	0	2.4693	0.733	0.169	0	Astrocyte
SLC1A3	0	2.07598	0.816	0.253	0	Astrocyte
GLIS3	0	2.11651	0.89	0.328	0	Astrocyte
TRPS1	0	2.1487	0.863	0.304	0	Astrocyte
AL589740.1	0	6.41474	0.568	0.01	0	Astrocyte
ZHX3	0	2.59914	0.699	0.144	0	Astrocyte
AHCYL1	0	2.78825	0.678	0.124	0	Astrocyte
ARHGEF26	0	4.66709	0.566	0.018	0	Astrocyte
CLU	0	2.77545	0.713	0.166	0	Astrocyte
RANBP3L	0	3.41168	0.611	0.065	0	Astrocyte
CRB1	0	5.27637	0.56	0.015	0	Astrocyte
MIR4300HG	0	5.92843	0.557	0.012	0	Astrocyte
GPR75-ASB3	0	3.80711	0.587	0.042	0	Astrocyte
DOCK7	0	2.38355	0.706	0.162	0	Astrocyte
FMNL2	0	1.72319	0.786	0.243	0	Astrocyte
LMCD1-AS1	0	3.07859	0.606	0.063	0	Astrocyte
MAPK4	0	4.74107	0.562	0.02	0	Astrocyte
PALLD	0	3.40011	0.594	0.052	0	Astrocyte
LINC00461	0	6.13401	0.548	0.007	0	Astrocyte
CDH4	0	4.99063	0.558	0.018	0	Astrocyte
PSD3	0	2.50441	0.692	0.152	0	Astrocyte
FLRT2	0	4.88742	0.559	0.021	0	Astrocyte
APC	0	2.65531	0.66	0.124	0	Astrocyte
OPHN1	0	2.39596	0.705	0.172	0	Astrocyte
ZNRF3	0	2.55972	0.697	0.164	0	Astrocyte
LINC00299	0	7.36	0.533	0.003	0	Astrocyte
TMEM161B-AS1	0	2.51787	0.632	0.102	0	Astrocyte
NPL	0	5.40025	0.541	0.012	0	Astrocyte
ADGRA3	0	4.11159	0.554	0.025	0	Astrocyte
EYA2	0	5.29988	0.54	0.012	0	Astrocyte
AC245297.3	0	2.4461	0.614	0.087	0	Astrocyte
SCD5	0	3.11656	0.59	0.064	0	Astrocyte
SLC9A9	0	2.66908	0.608	0.084	0	Astrocyte
SGCD	0	4.64018	0.547	0.024	0	Astrocyte
ASPH	0	2.41207	0.666	0.144	0	Astrocyte
AC073050.1	0	4.11249	0.544	0.023	0	Astrocyte
PPP1R9A	0	2.98096	0.583	0.062	0	Astrocyte
IGSF11	0	4.61969	0.534	0.017	0	Astrocyte
ZFHX4	0	5.0732	0.53	0.013	0	Astrocyte
CSGALNACT1	0	1.78024	0.687	0.174	0	Astrocyte
TRIM9	0	4.69222	0.536	0.023	0	Astrocyte
MGST1	0	5.63266	0.52	0.01	0	Astrocyte
LRIG1	0	2.29844	0.642	0.134	0	Astrocyte
PHACTR3	0	3.68817	0.543	0.035	0	Astrocyte
FAM189A2	0	3.18724	0.583	0.076	0	Astrocyte
CAMK2G	0	2.88546	0.58	0.073	0	Astrocyte
DAAM1	0	2.50984	0.618	0.112	0	Astrocyte
TNRC6A	0	2.08295	0.844	0.34	0	Astrocyte
NEO1	0	2.85905	0.572	0.069	0	Astrocyte
DOCK4	0	1.77531	0.842	0.34	0	Astrocyte
ITGB8	0	4.80633	0.516	0.015	0	Astrocyte
GAREM1	0	2.60087	0.582	0.081	0	Astrocyte
MAP7	0	2.861	0.565	0.064	0	Astrocyte
LIFR	0	1.83431	0.704	0.206	0	Astrocyte
ADCY8	0	6.22804	0.505	0.007	0	Astrocyte
TENM2	0	5.13771	0.519	0.024	0	Astrocyte
LINC00511	0	6.28883	0.501	0.006	0	Astrocyte
BCL2	0	1.27976	0.693	0.199	0	Astrocyte
DGKG	0	2.95934	0.552	0.061	0	Astrocyte
NR2F1-AS1	0	1.67639	0.607	0.116	0	Astrocyte
DANT2	0	3.35509	0.523	0.032	0	Astrocyte
SPON1	0	5.86335	0.498	0.008	0	Astrocyte
WWC1	0	5.71863	0.496	0.008	0	Astrocyte
SRGAP3	0	5.00027	0.5	0.013	0	Astrocyte
ACSBG1	0	6.38749	0.492	0.005	0	Astrocyte
DNAH7	0	5.35652	0.499	0.013	0	Astrocyte
NHSL1	0	2.04803	0.645	0.159	0	Astrocyte
FNBP1	0	1.84063	0.683	0.198	0	Astrocyte
LINC00609	0	5.56743	0.502	0.017	0	Astrocyte
RFX2	0	3.46807	0.523	0.04	0	Astrocyte
PRDM16	0	3.54635	0.511	0.029	0	Astrocyte
SHROOM3	0	5.1619	0.494	0.012	0	Astrocyte
KIF1B	0	1.78263	0.734	0.254	0	Astrocyte
MAPT	0	4.60335	0.499	0.019	0	Astrocyte
DAPK1	0	4.85233	0.498	0.019	0	Astrocyte
GJA1	0	2.69601	0.569	0.091	0	Astrocyte
KANK1	0	1.82262	0.665	0.188	0	Astrocyte
PHYHIPL	0	4.8659	0.494	0.017	0	Astrocyte
MAGI2	0	1.68342	0.915	0.439	0	Astrocyte
AC027117.2	0	4.16235	0.497	0.021	0	Astrocyte
CDHR3	0	4.71739	0.489	0.015	0	Astrocyte
STK33	0	3.31752	0.514	0.041	0	Astrocyte
BCKDHB	0	1.97611	0.616	0.143	0	Astrocyte
DDAH1	0	2.99092	0.522	0.05	0	Astrocyte
EFEMP1	0	4.22018	0.494	0.022	0	Astrocyte
AGBL4	0	4.53877	0.499	0.028	0	Astrocyte
GRAMD2B	0	1.01081	0.745	0.274	0	Astrocyte
ASTN1	0	5.71807	0.477	0.008	0	Astrocyte
RHOBTB3	0	2.36771	0.562	0.095	0	Astrocyte
DPYSL2	0	1.73412	0.68	0.214	0	Astrocyte
FHIT	0	1.3421	0.764	0.299	0	Astrocyte
ACOT11	0	4.42959	0.482	0.017	0	Astrocyte
ARAP2	0	1.81891	0.64	0.176	0	Astrocyte
CHL1	0	3.02532	0.514	0.051	0	Astrocyte
FAM171A1	0	2.27666	0.562	0.1	0	Astrocyte
C1orf21	0	4.78684	0.477	0.015	0	Astrocyte
CELF2	0	1.51934	0.809	0.35	0	Astrocyte
MAP3K5	0	1.49138	0.679	0.221	0	Astrocyte
TENM4	0	4.24786	0.479	0.022	0	Astrocyte
SORBS1	0	1.70998	0.937	0.482	0	Astrocyte
FAT3	0	5.15621	0.466	0.014	0	Astrocyte
NAV2	0	1.30915	0.804	0.353	0	Astrocyte
LINC01748	0	6.42314	0.455	0.004	0	Astrocyte
EFNA5	0	2.71782	0.497	0.046	0	Astrocyte
TMEM178B	0	4.57618	0.469	0.018	0	Astrocyte
LMO3	0	3.43512	0.486	0.035	0	Astrocyte
ALDH1L1	0	5.22302	0.458	0.008	0	Astrocyte
TTYH1	0	4.62477	0.464	0.014	0	Astrocyte
GPC5	0	1.26594	0.793	0.344	0	Astrocyte
HEPACAM	0	4.33933	0.464	0.015	0	Astrocyte
HIF3A	0	1.44107	0.758	0.309	0	Astrocyte
CPE	0	1.38443	0.718	0.269	0	Astrocyte
SAMD4A	0	2.01212	0.609	0.16	0	Astrocyte
ABLIM1	0	1.15068	0.806	0.358	0	Astrocyte
TRIM2	0	2.5508	0.512	0.064	0	Astrocyte
PAMR1	0	5.517	0.457	0.009	0	Astrocyte
FRMD5	0	3.3435	0.501	0.053	0	Astrocyte
PHF21B	0	4.65795	0.462	0.014	0	Astrocyte
AKAP6	0	2.67816	0.511	0.065	0	Astrocyte
IQCA1	0	5.07554	0.457	0.013	0	Astrocyte
WWOX	0	1.55605	0.923	0.481	0	Astrocyte
ACSS1	0	3.33131	0.476	0.034	0	Astrocyte
BICD1	0	1.58151	0.663	0.222	0	Astrocyte
LGR4	0	3.86035	0.461	0.021	0	Astrocyte
BMPR1A	0	1.64946	0.564	0.124	0	Astrocyte
TMEM232	0	3.47322	0.473	0.034	0	Astrocyte
DLGAP1	0	2.91347	0.504	0.067	0	Astrocyte
GPRC5B	0	2.52246	0.499	0.063	0	Astrocyte
AHCYL2	0	1.78732	0.674	0.239	0	Astrocyte
TAPT1-AS1	0	2.17099	0.508	0.073	0	Astrocyte
MEGF9	0	2.92357	0.484	0.049	0	Astrocyte
ARHGAP5	0	1.49083	0.644	0.21	0	Astrocyte
RGS20	0	6.41245	0.439	0.005	0	Astrocyte
FAM171B	0	3.76646	0.461	0.028	0	Astrocyte
RGMA	0	4.23802	0.452	0.019	0	Astrocyte
NAALADL2	0	2.08786	0.539	0.107	0	Astrocyte
PARD3B	0	1.2103	0.829	0.397	0	Astrocyte
MEGF10	0	4.76119	0.442	0.011	0	Astrocyte
ANKS1B	0	2.58187	0.495	0.064	0	Astrocyte
C11orf49	0	2.04753	0.525	0.095	0	Astrocyte
LINC01088	0	4.48753	0.476	0.046	0	Astrocyte
RGL1	0	2.44256	0.501	0.072	0	Astrocyte
FIGN	0	1.73257	0.525	0.098	0	Astrocyte
LINC00499	0	7.75691	0.43	0.003	0	Astrocyte
TLN2	0	2.6929	0.491	0.064	0	Astrocyte
ESRRG	0	4.03256	0.447	0.021	0	Astrocyte
PCDH7	0	2.7416	0.477	0.051	0	Astrocyte
FAM182B	0	2.25568	0.483	0.057	0	Astrocyte
SORL1	0	3.80209	0.446	0.021	0	Astrocyte
WDR49	0	5.11671	0.438	0.014	0	Astrocyte
MAML2	0	1.09464	0.855	0.431	0	Astrocyte
NTRK3	0	0.587397	0.651	0.228	0	Astrocyte
HPSE2	0	6.84445	0.432	0.009	0	Astrocyte
JAKMIP2	0	2.77168	0.467	0.045	0	Astrocyte
FGFR3	0	3.85029	0.443	0.021	0	Astrocyte
MAOB	0	5.02621	0.436	0.014	0	Astrocyte
ADRA1A	0	5.77469	0.428	0.006	0	Astrocyte
SRGAP1	0	1.906	0.524	0.103	0	Astrocyte
C1orf61	0	4.53917	0.433	0.014	0	Astrocyte
AC002429.2	0	6.38138	0.425	0.006	0	Astrocyte
FAM155A	0	0.76711	0.649	0.231	0	Astrocyte
ANKFN1	0	5.51774	0.426	0.008	0	Astrocyte
IQCK	0	2.60437	0.476	0.059	0	Astrocyte
LPIN1	0	2.93251	0.47	0.054	0	Astrocyte
SLC39A12	0	6.29264	0.42	0.005	0	Astrocyte
GRAMD1C	0	3.49001	0.447	0.033	0	Astrocyte
VCAN	0	5.09131	0.428	0.014	0	Astrocyte
ST8SIA1	0	3.9423	0.436	0.023	0	Astrocyte
FAM19A5	0	2.84414	0.459	0.047	0	Astrocyte
RORB	0	4.43856	0.426	0.014	0	Astrocyte
SLC7A11	0	1.60156	0.65	0.239	0	Astrocyte
GNAO1	0	2.61526	0.463	0.052	0	Astrocyte
FGFR2	0	4.41194	0.426	0.015	0	Astrocyte
PLXDC2	0	1.93459	0.536	0.126	0	Astrocyte
EPHA6	0	4.95045	0.423	0.014	0	Astrocyte
SH3PXD2B	0	4.18441	0.425	0.016	0	Astrocyte
HMGB1	0	2.23925	0.574	0.165	0	Astrocyte
ADGRL3	0	1.0273	0.799	0.391	0	Astrocyte
PSD2	0	5.99052	0.413	0.005	0	Astrocyte
GLI3	0	2.20537	0.491	0.083	0	Astrocyte
SYT17	0	4.24232	0.424	0.016	0	Astrocyte
PLPP3	0	2.8847	0.443	0.036	0	Astrocyte
ACACB	0	1.80644	0.532	0.125	0	Astrocyte
SORCS2	0	4.1485	0.421	0.014	0	Astrocyte
FAM184A	0	3.59085	0.432	0.025	0	Astrocyte
OGFRL1	0	3.11783	0.449	0.043	0	Astrocyte
SERPINE2	0	3.97145	0.423	0.017	0	Astrocyte
GRID1	0	1.67362	0.486	0.081	0	Astrocyte
FYN	0	1.3592	0.8	0.396	0	Astrocyte
KIAA1958	0	2.35067	0.46	0.056	0	Astrocyte
WDFY2	0	1.63949	0.533	0.13	0	Astrocyte
PRKD1	0	1.01312	0.625	0.222	0	Astrocyte
PRKN	0	1.07824	0.702	0.299	0	Astrocyte
AC099792.1	0	6.6065	0.404	0.003	0	Astrocyte
RFTN2	0	1.95073	0.497	0.096	0	Astrocyte
THRB	0	2.24146	0.46	0.059	0	Astrocyte
PLEKHA5	0	1.52475	0.648	0.247	0	Astrocyte
BCL6	0	1.52533	0.542	0.142	0	Astrocyte
RPS6KA2	0	1.38707	0.821	0.421	0	Astrocyte
AF117829.1	0	2.03015	0.482	0.082	0	Astrocyte
FBXL7	0	1.10259	0.791	0.393	0	Astrocyte
CKB	0	2.86165	0.457	0.059	0	Astrocyte
ITGB4	0	3.96751	0.419	0.021	0	Astrocyte
ACSS3	0	1.44508	0.518	0.121	0	Astrocyte
ITPR2	0	1.21343	0.686	0.29	0	Astrocyte
MACROD2	0	2.5185	0.466	0.07	0	Astrocyte
IRS2	0	3.2736	0.425	0.029	0	Astrocyte
LRRC4C	0	3.49889	0.439	0.044	0	Astrocyte
PCSK5	0	1.21031	0.528	0.134	0	Astrocyte
ABR	0	1.34296	0.577	0.183	0	Astrocyte
CHPT1	0	1.83736	0.53	0.137	0	Astrocyte
KIF21A	0	3.75779	0.414	0.021	0	Astrocyte
INTU	0	3.09084	0.426	0.035	0	Astrocyte
GAN	0	2.10148	0.479	0.088	0	Astrocyte
MRAS	0	3.89408	0.416	0.025	0	Astrocyte
GABBR1	0	1.95929	0.472	0.081	0	Astrocyte
WLS	0	1.64189	0.525	0.136	0	Astrocyte
BRINP3	0	5.28756	0.398	0.009	0	Astrocyte
ERBIN	0	1.3103	0.75	0.363	0	Astrocyte
LRP4	0	3.8104	0.411	0.027	0	Astrocyte
BMP2K	0	1.50042	0.537	0.154	0	Astrocyte
EYA1	0	2.32357	0.434	0.051	0	Astrocyte
ETNPPL	0	5.71826	0.387	0.005	0	Astrocyte
DPF3	0	4.26697	0.395	0.013	0	Astrocyte
OTUD7A	0	2.14831	0.453	0.071	0	Astrocyte
KIAA0930	0	2.84243	0.42	0.038	0	Astrocyte
BBS2	0	2.69005	0.426	0.046	0	Astrocyte
ATP2B4	0	1.32024	0.546	0.167	0	Astrocyte
GNA14	0	2.61305	0.442	0.063	0	Astrocyte
AC073941.1	0	6.18062	0.386	0.007	0	Astrocyte
ZNF98	0	7.04416	0.383	0.004	0	Astrocyte
COL21A1	0	3.90849	0.4	0.022	0	Astrocyte
REPS1	0	1.52907	0.505	0.127	0	Astrocyte
STOX1	0	5.02715	0.386	0.008	0	Astrocyte
CLIP4	0	2.87757	0.41	0.033	0	Astrocyte
KIAA0319	0	5.61448	0.383	0.006	0	Astrocyte
DPP6	0	4.24133	0.41	0.033	0	Astrocyte
BRINP1	0	5.13817	0.386	0.009	0	Astrocyte
DLG2	0	1.04316	0.748	0.371	0	Astrocyte
SIPA1L1	0	1.06322	0.642	0.265	0	Astrocyte
MSI2	0	1.31383	0.886	0.509	0	Astrocyte
NOTCH2	0	2.12033	0.441	0.065	0	Astrocyte
GABRA2	0	5.66071	0.382	0.007	0	Astrocyte
DKK3	0	2.62711	0.425	0.05	0	Astrocyte
PITPNC1	0	1.21753	0.903	0.528	0	Astrocyte
TRAK1	0	1.01746	0.633	0.26	0	Astrocyte
RGS7	0	4.50328	0.391	0.019	0	Astrocyte
GABRG1	0	4.89686	0.379	0.008	0	Astrocyte
SGK3	0	1.6065	0.488	0.117	0	Astrocyte
DPH6-DT	0	1.96787	0.424	0.053	0	Astrocyte
FGF2	0	1.88993	0.436	0.066	0	Astrocyte
SLC16A9	0	5.35236	0.376	0.006	0	Astrocyte
EPHB1	0	4.16374	0.383	0.014	0	Astrocyte
EMX2OS	0	2.76356	0.395	0.026	0	Astrocyte
NDRG2	0	1.3534	0.498	0.129	0	Astrocyte
SPIRE1	0	1.27103	0.528	0.16	0	Astrocyte
OSBPL6	0	3.79702	0.384	0.017	0	Astrocyte
ZNF521	0	1.76697	0.457	0.091	0	Astrocyte
CTDSPL	0	0.746222	0.539	0.174	0	Astrocyte
CACNB2	0	1.44319	0.558	0.193	0	Astrocyte
OSBPL11	0	2.82377	0.411	0.046	0	Astrocyte
SLC35F1	0	1.94001	0.433	0.069	0	Astrocyte
PPFIA2	0	2.32064	0.428	0.064	0	Astrocyte
EGLN3	0	4.6066	0.38	0.016	0	Astrocyte
FAM107A	0	1.26749	0.546	0.183	0	Astrocyte
WASF3	0	2.67946	0.402	0.039	0	Astrocyte
SOX9	0	4.39664	0.374	0.011	0	Astrocyte
MT3	0	2.9039	0.408	0.046	0	Astrocyte
ALOX12-AS1	0	3.46728	0.38	0.018	0	Astrocyte
AC104596.1	0	3.85118	0.379	0.018	0	Astrocyte
ZSWIM6	0	0.967539	0.745	0.384	0	Astrocyte
TRAF3IP2-AS1	0	0.955257	0.515	0.154	0	Astrocyte
PTPN13	0	1.20234	0.477	0.119	0	Astrocyte
ARHGAP32	0	0.980846	0.547	0.19	0	Astrocyte
TOX	0	1.33163	0.484	0.128	0	Astrocyte
ARNT2	0	0.943151	0.571	0.215	0	Astrocyte
FAM168A	0	1.21065	0.506	0.151	0	Astrocyte
NALCN	0	3.86999	0.374	0.019	0	Astrocyte
ZNF516	0	1.94927	0.417	0.062	0	Astrocyte
RAMP1	0	3.48485	0.371	0.017	0	Astrocyte
HYDIN	0	4.54965	0.366	0.012	0	Astrocyte
PHLPP1	0	0.846756	0.648	0.295	0	Astrocyte
GLUL	0	2.39237	0.449	0.096	0	Astrocyte
ALDH7A1	0	2.4666	0.408	0.055	0	Astrocyte
NBPF19	0	2.35655	0.399	0.047	0	Astrocyte
PLXNB1	0	2.60644	0.388	0.036	0	Astrocyte
CNKSR2	0	3.48888	0.379	0.027	0	Astrocyte
ANTXR1	0	2.33061	0.41	0.059	0	Astrocyte
ATP2B2	0	5.06001	0.361	0.01	0	Astrocyte
ARHGAP21	0	1.12501	0.539	0.19	0	Astrocyte
LINC01094	0	5.50698	0.358	0.009	0	Astrocyte
RNF19A	0	1.06443	0.606	0.257	0	Astrocyte
COL5A3	0	0.842851	0.514	0.166	0	Astrocyte
SLC7A2	0	3.56254	0.366	0.019	0	Astrocyte
FARP1	0	0.845727	0.595	0.248	0	Astrocyte
PAPLN	0	5.09654	0.353	0.006	0	Astrocyte
CABLES1	0	3.86398	0.375	0.029	0	Astrocyte
TGFB2	0	2.46789	0.395	0.05	0	Astrocyte
GRIK4	0	5.23609	0.352	0.007	0	Astrocyte
ENTPD1-AS1	0	1.55634	0.43	0.085	0	Astrocyte
MUC20-OT1	0	0.784093	0.523	0.179	0	Astrocyte
SOX2	0	4.66359	0.352	0.008	0	Astrocyte
PFKFB3	0	1.83228	0.427	0.084	0	Astrocyte
TOM1L2	0	1.28367	0.478	0.135	0	Astrocyte
CSRP1	0	1.90221	0.401	0.059	0	Astrocyte
LDLRAD4	0	0.975436	0.547	0.206	0	Astrocyte
RFX3-AS1	0	2.65459	0.383	0.042	0	Astrocyte
GPT2	0	5.10676	0.348	0.007	0	Astrocyte
AC087564.1	0	3.98672	0.354	0.013	0	Astrocyte
NEBL	0	1.37214	0.921	0.581	0	Astrocyte
PPP1R12B	0	0.867586	0.572	0.232	0	Astrocyte
DCLK1	0	3.07668	0.452	0.113	0	Astrocyte
DYNC2H1	0	1.57812	0.432	0.093	0	Astrocyte
DIP2C	0	0.904361	0.55	0.212	0	Astrocyte
AL139260.1	0	2.67261	0.367	0.029	0	Astrocyte
ARHGEF10L	0	2.14277	0.376	0.04	0	Astrocyte
LINC00882	0	1.49749	0.403	0.067	0	Astrocyte
ACYP2	0	0.850846	0.544	0.209	0	Astrocyte
FHOD3	0	3.60586	0.35	0.015	0	Astrocyte
PLEKHA7	0	1.4367	0.456	0.122	0	Astrocyte
ATP1B2	0	2.16883	0.394	0.06	0	Astrocyte
NKAIN2	0	1.74188	0.41	0.076	0	Astrocyte
ARHGAP24	0	2.70114	0.388	0.055	0	Astrocyte
MFAP3L	0	3.4824	0.352	0.019	0	Astrocyte
STXBP5	0	1.05811	0.563	0.23	0	Astrocyte
MPP6	0	4.2813	0.344	0.012	0	Astrocyte
ZNF462	0	1.7613	0.391	0.06	0	Astrocyte
AL645568.1	0	3.04188	0.354	0.023	0	Astrocyte
CD44	0	3.20652	0.383	0.053	0	Astrocyte
CPEB3	0	1.13601	0.482	0.152	0	Astrocyte
NT5C2	0	0.864669	0.577	0.247	0	Astrocyte
NEK11	0	2.70143	0.369	0.04	0	Astrocyte
PLCH1	0	2.9538	0.356	0.027	0	Astrocyte
TPST1	0	2.06443	0.424	0.095	0	Astrocyte
LINC00894	0	1.43673	0.43	0.102	0	Astrocyte
TPCN1	0	2.305	0.377	0.049	0	Astrocyte
ZC3H12C	0	2.0213	0.384	0.057	0	Astrocyte
GLUD1	0	1.11491	0.5	0.173	0	Astrocyte
ANKDD1A	0	2.81164	0.359	0.032	0	Astrocyte
SNTA1	0	3.55258	0.345	0.018	0	Astrocyte
ECHDC2	0	1.2367	0.451	0.125	0	Astrocyte
EML6	0	3.57663	0.345	0.019	0	Astrocyte
NOL4	0	2.64842	0.358	0.032	0	Astrocyte
TMTC2	0	0.743888	0.557	0.232	0	Astrocyte
DPYSL3	0	3.90754	0.342	0.017	0	Astrocyte
SLCO1C1	0	2.20135	0.367	0.042	0	Astrocyte
SLC15A2	0	4.0139	0.335	0.011	0	Astrocyte
ZMAT1	0	1.90439	0.396	0.072	0	Astrocyte
BAALC	0	1.99057	0.392	0.068	0	Astrocyte
APOE	0	1.61373	0.394	0.07	0	Astrocyte
CACHD1	0	0.388116	0.591	0.267	0	Astrocyte
GRIA2	0	3.33761	0.352	0.028	0	Astrocyte
ZNF608	0	1.5325	0.414	0.091	0	Astrocyte
RORA	0	1.04364	0.954	0.631	0	Astrocyte
TMEM132B	0	4.81008	0.333	0.011	0	Astrocyte
CAB39L	0	1.63781	0.405	0.083	0	Astrocyte
ST7	0	0.889245	0.512	0.191	0	Astrocyte
PKIA	0	3.80753	0.339	0.018	0	Astrocyte
LMNTD1	0	4.40668	0.336	0.015	0	Astrocyte
KIAA1671	0	1.15484	0.454	0.133	0	Astrocyte
MRVI1	0	2.74323	0.353	0.032	0	Astrocyte
PPFIA1	0	1.20589	0.462	0.142	0	Astrocyte
COBL	0	3.56663	0.34	0.02	0	Astrocyte
FAM66D	0	3.72065	0.333	0.013	0	Astrocyte
CPEB4	0	0.840762	0.556	0.237	0	Astrocyte
CDC14A	0	0.915797	0.509	0.191	0	Astrocyte
AC091826.2	0	6.92174	0.32	0.002	0	Astrocyte
TAB2	0	1.04163	0.503	0.185	0	Astrocyte
DOK5	0	3.00623	0.34	0.022	0	Astrocyte
CYFIP2	0	3.04969	0.344	0.026	0	Astrocyte
ZHX2	0	0.788291	0.571	0.253	0	Astrocyte
PRRX1	0	1.68899	0.405	0.088	0	Astrocyte
KLHL32	0	2.73858	0.349	0.032	0	Astrocyte
ALCAM	0	1.33238	0.404	0.088	0	Astrocyte
NWD1	0	5.60158	0.321	0.005	0	Astrocyte
GOLIM4	0	1.09983	0.459	0.144	0	Astrocyte
KAT2B	0	1.11819	0.444	0.13	0	Astrocyte
OSBPL1A	0	1.00372	0.481	0.167	0	Astrocyte
CCDC88A	0	0.840484	0.493	0.18	0	Astrocyte
UBA6-AS1	0	1.73957	0.378	0.065	0	Astrocyte
CA8	0	4.50424	0.323	0.01	0	Astrocyte
LRRC3B	0	6.50259	0.315	0.003	0	Astrocyte
AC097103.2	0	2.23584	0.351	0.04	0	Astrocyte
CAMTA1	0	0.740871	0.648	0.338	0	Astrocyte
SIRPA	0	3.7064	0.325	0.015	0	Astrocyte
NCAN	0	5.33071	0.316	0.006	0	Astrocyte
NADK2	0	1.82737	0.373	0.064	0	Astrocyte
CHST11	0	1.09384	0.456	0.148	0	Astrocyte
AC124312.1	0	0.838467	0.421	0.113	0	Astrocyte
PTCHD1	0	6.24206	0.31	0.003	0	Astrocyte
PSAT1	0	4.65656	0.314	0.007	0	Astrocyte
CDH10	0	5.00705	0.314	0.008	0	Astrocyte
CNN3	0	1.05425	0.47	0.164	0	Astrocyte
CLEC16A	0	0.97555	0.479	0.174	0	Astrocyte
MEF2C-AS1	0	0.707258	0.463	0.159	0	Astrocyte
NFIB	0	0.182599	0.746	0.442	0	Astrocyte
BBOX1	0	5.99951	0.306	0.003	0	Astrocyte
CFAP54	0	3.72203	0.326	0.023	0	Astrocyte
MFHAS1	0	0.90056	0.449	0.147	0	Astrocyte
CPQ	0	0.630765	0.528	0.226	0	Astrocyte
OTUD7B	0	1.18908	0.422	0.12	0	Astrocyte
AF279873.3	0	5.10677	0.309	0.007	0	Astrocyte
KATNAL2	0	2.667	0.331	0.029	0	Astrocyte
SPATA6	0	1.01898	0.428	0.127	0	Astrocyte
ITSN1	0	0.619348	0.548	0.248	0	Astrocyte
GMPR	0	4.49468	0.311	0.011	0	Astrocyte
AL160272.2	0	5.06807	0.305	0.005	0	Astrocyte
SERPINI2	0	5.13931	0.307	0.008	0	Astrocyte
GRAMD1B	0	4.61514	0.307	0.008	0	Astrocyte
WDR11-AS1	0	4.93352	0.305	0.006	0	Astrocyte
RHOT1	0	1.1573	0.427	0.128	0	Astrocyte
EPS15L1	0	1.26933	0.407	0.108	0	Astrocyte
PPM1K	0	1.6461	0.366	0.07	0	Astrocyte
FAM198B-AS1	0	5.46832	0.3	0.004	0	Astrocyte
APC2	0	5.05453	0.302	0.006	0	Astrocyte
MAP4K4	0	0.560004	0.667	0.373	0	Astrocyte
TMEM108	0	1.99806	0.341	0.047	0	Astrocyte
CDH2	0	0.158835	0.539	0.245	0	Astrocyte
KIF9-AS1	0	2.34537	0.323	0.031	0	Astrocyte
AC108866.1	0	2.60551	0.321	0.029	0	Astrocyte
SLC18B1	0	2.38287	0.327	0.036	0	Astrocyte
RUFY3	0	0.5008	0.588	0.297	0	Astrocyte
ZNF827	0	3.19772	0.309	0.018	0	Astrocyte
FOXO1	0	0.396542	0.611	0.32	0	Astrocyte
ZFP36L1	0	0.769468	0.595	0.304	0	Astrocyte
EHBP1	0	0.565158	0.558	0.268	0	Astrocyte
QKI	0	1.11886	0.917	0.627	0	Astrocyte
ANOS1	0	5.35301	0.295	0.005	0	Astrocyte
PRTFDC1	0	4.12249	0.3	0.01	0	Astrocyte
AC016831.7	0	0.427907	0.831	0.541	0	Astrocyte
ERI3	0	1.35431	0.378	0.089	0	Astrocyte
PARD3	0	0.679582	0.908	0.619	0	Astrocyte
MAP4K5	0	0.626732	0.516	0.227	0	Astrocyte
NAT8L	0	4.07721	0.299	0.01	0	Astrocyte
WDR17	0	2.84108	0.312	0.023	0	Astrocyte
LAMA1	0	5.38706	0.294	0.005	0	Astrocyte
MARCH3	0	1.47287	0.414	0.126	0	Astrocyte
CASC4	0	0.797481	0.448	0.161	0	Astrocyte
C20orf194	0	0.49713	0.535	0.248	0	Astrocyte
PREX1	0	0.985199	0.402	0.115	0	Astrocyte
ATG7	0	0.525339	0.531	0.245	0	Astrocyte
JPX	0	0.5413	0.461	0.175	0	Astrocyte
SLC44A1	0	0.97353	0.446	0.16	0	Astrocyte
CST3	0	1.3642	0.439	0.153	0	Astrocyte
SUCLG2-AS1	0	1.48221	0.34	0.055	0	Astrocyte
AC053527.1	0	2.38805	0.317	0.032	0	Astrocyte
CASTOR3	0	1.74456	0.332	0.047	0	Astrocyte
DNER	0	4.07059	0.298	0.013	0	Astrocyte
CFAP47	0	5.02175	0.292	0.007	0	Astrocyte
SDCCAG8	0	0.566997	0.546	0.262	0	Astrocyte
MBOAT2	0	1.04564	0.386	0.102	0	Astrocyte
CSRNP3	0	2.25691	0.322	0.038	0	Astrocyte
REV3L	0	0.307666	0.661	0.377	0	Astrocyte
KIAA1755	0	2.31964	0.32	0.036	0	Astrocyte
SLC27A1	0	2.0036	0.328	0.044	0	Astrocyte
WNK2	0	2.81753	0.307	0.023	0	Astrocyte
ARMH4	0	1.287	0.344	0.06	0	Astrocyte
MOK	0	3.44479	0.3	0.016	0	Astrocyte
NFIA	0	0.940489	0.902	0.619	0	Astrocyte
FUT8	0	0.428051	0.548	0.265	0	Astrocyte
FAM135B	0	5.16452	0.289	0.006	0	Astrocyte
NFIX	0	1.86107	0.342	0.06	0	Astrocyte
ABI1	0	0.700405	0.481	0.199	0	Astrocyte
TULP3	0	1.42884	0.358	0.076	0	Astrocyte
MSRA	0	0.732629	0.489	0.208	0	Astrocyte
PREX2	0	0.561725	0.677	0.396	0	Astrocyte
BOC	0	1.8092	0.353	0.072	0	Astrocyte
RALGPS1	0	1.48324	0.352	0.071	0	Astrocyte
ZNF438	0	0.836197	0.419	0.138	0	Astrocyte
ADAMTS17	0	3.57965	0.296	0.015	0	Astrocyte
HCG17	0	1.35144	0.342	0.062	0	Astrocyte
TBL1X	0	0.56055	0.489	0.209	0	Astrocyte
CASC2	0	4.61542	0.287	0.007	0	Astrocyte
KANTR	0	1.44011	0.332	0.053	0	Astrocyte
FZD3	0	2.23781	0.313	0.034	0	Astrocyte
CLIP1	0	0.815615	0.46	0.181	0	Astrocyte
VAV3	0	3.21281	0.301	0.022	0	Astrocyte
PACRG	0	3.00238	0.306	0.027	0	Astrocyte
NLGN4X	0	4.92355	0.286	0.007	0	Astrocyte
PHYHD1	0	5.20404	0.285	0.006	0	Astrocyte
JARID2	0	0.457252	0.55	0.272	0	Astrocyte
CAPS2	0	1.24204	0.361	0.083	0	Astrocyte
GLI2	0	5.04952	0.281	0.004	0	Astrocyte
RFX3	0	0.414742	0.745	0.468	0	Astrocyte
PFKP	0	3.29284	0.297	0.02	0	Astrocyte
FGGY	0	1.81866	0.328	0.052	0	Astrocyte
POU2F1	0	0.476253	0.519	0.243	0	Astrocyte
CAMK2B	0	4.08136	0.289	0.013	0	Astrocyte
SPIN1	0	0.886658	0.409	0.133	0	Astrocyte
HIBCH	0	0.260795	0.488	0.213	0	Astrocyte
MMD2	0	6.2153	0.278	0.003	0	Astrocyte
COL4A5	0	1.57363	0.333	0.058	0	Astrocyte
SDC2	0	2.31089	0.306	0.031	0	Astrocyte
MLC1	0	4.73403	0.281	0.006	0	Astrocyte
EZR	0	1.33449	0.357	0.082	0	Astrocyte
RAB31	0	1.34302	0.349	0.074	0	Astrocyte
VWA8	0	0.589536	0.432	0.158	0	Astrocyte
PBX1	0	0.208	0.668	0.395	0	Astrocyte
LRP1	0	1.48043	0.336	0.064	0	Astrocyte
IKZF2	0	1.57411	0.333	0.062	0	Astrocyte
SMAD1	0	0.953425	0.4	0.129	0	Astrocyte
AL022068.1	0	4.86142	0.277	0.006	0	Astrocyte
NUTM2B-AS1	0	0.491656	0.408	0.137	0	Astrocyte
PER3	0	1.05128	0.372	0.102	0	Astrocyte
PCGF5	0	0.569723	0.456	0.186	0	Astrocyte
TCF7L2	0	0.341611	0.635	0.365	0	Astrocyte
SPOCK1	0	2.1195	0.313	0.045	0	Astrocyte
SEMA4B	0	2.14277	0.303	0.035	0	Astrocyte
SDC4	0	3.54681	0.283	0.015	0	Astrocyte
ARMH1	0	5.33879	0.271	0.004	0	Astrocyte
MLLT10	0	0.390435	0.538	0.271	0	Astrocyte
ARMC2	0	1.77872	0.32	0.054	0	Astrocyte
ANGPT1	0	2.84168	0.297	0.032	0	Astrocyte
CRYAB	0	2.62116	0.311	0.046	0	Astrocyte
MBNL2	0	0.457667	0.539	0.274	0	Astrocyte
CACNA2D3	0	1.11996	0.454	0.19	0	Astrocyte
ZNF518A	0	0.664946	0.423	0.159	0	Astrocyte
TAOK3	0	0.464169	0.473	0.209	0	Astrocyte
FAM85B	0	1.53285	0.309	0.046	0	Astrocyte
PAX6	0	5.99589	0.265	0.002	0	Astrocyte
FGD4	0	0.463758	0.519	0.256	0	Astrocyte
BCAR3	0	0.868512	0.414	0.152	0	Astrocyte
KCNJ10	0	4.21688	0.269	0.007	0	Astrocyte
OLMALINC	0	3.08658	0.276	0.014	0	Astrocyte
HSPB8	0	2.8379	0.293	0.031	0	Astrocyte
KCTD1	0	1.80087	0.317	0.055	0	Astrocyte
BMP7	0	5.4502	0.265	0.003	0	Astrocyte
ELP4	0	0.468814	0.459	0.198	0	Astrocyte
MXI1	0	0.396335	0.495	0.234	0	Astrocyte
APBA2	0	3.80904	0.274	0.013	0	Astrocyte
SFMBT2	0	0.277656	0.503	0.243	0	Astrocyte
ACACA	0	0.752629	0.404	0.144	0	Astrocyte
CBFA2T2	0	0.479988	0.441	0.181	0	Astrocyte
PURG	0	2.56766	0.285	0.025	0	Astrocyte
OLFM2	0	2.76576	0.282	0.022	0	Astrocyte
LHX2	0	5.83155	0.262	0.003	0	Astrocyte
PNPLA7	0	3.20631	0.276	0.017	0	Astrocyte
PNISR	0	0.590905	0.601	0.342	0	Astrocyte
ANKRD36C	0	0.913006	0.359	0.101	0	Astrocyte
MERTK	0	0.681328	0.421	0.163	0	Astrocyte
GPHN	0	0.495297	0.69	0.432	0	Astrocyte
LRRTM4	0	3.36213	0.301	0.044	0	Astrocyte
TDRD3	0	0.588011	0.418	0.161	0	Astrocyte
LGI4	0	2.0033	0.291	0.034	0	Astrocyte
SMYD3	0	0.396256	0.687	0.431	0	Astrocyte
PPARGC1A	0	3.61982	0.267	0.011	0	Astrocyte
SCARA3	0	4.95775	0.261	0.005	0	Astrocyte
TUT4	0	0.284267	0.421	0.166	0	Astrocyte
ICA1L	0	2.27102	0.29	0.035	0	Astrocyte
GDAP1	0	1.87378	0.3	0.045	0	Astrocyte
AK3	0	0.70747	0.404	0.149	0	Astrocyte
WIPF2	0	0.996641	0.365	0.11	0	Astrocyte
CHD6	0	0.361018	0.48	0.225	0	Astrocyte
GPR37L1	0	4.69809	0.259	0.005	0	Astrocyte
CHKA	0	0.611471	0.385	0.131	0	Astrocyte
FRS2	0	0.649639	0.406	0.152	0	Astrocyte
SLC24A3	0	3.27677	0.269	0.015	0	Astrocyte
GMDS-DT	0	0.306657	0.451	0.198	0	Astrocyte
ID4	0	3.64208	0.263	0.01	0	Astrocyte
CFAP70	0	2.97682	0.272	0.019	0	Astrocyte
CRADD	0	0.277826	0.521	0.268	0	Astrocyte
TESK2	0	1.6066	0.314	0.062	0	Astrocyte
KIF1A	0	3.37688	0.266	0.014	0	Astrocyte
C3orf70	0	2.56407	0.276	0.025	0	Astrocyte
CNTNAP3B	0	0.219532	0.529	0.278	0	Astrocyte
ALDH1A1	0	4.83133	0.261	0.01	0	Astrocyte
FGD6	0	0.595515	0.385	0.134	0	Astrocyte
ZNF680	0	1.23427	0.322	0.072	0	Astrocyte
AZIN1-AS1	0	3.06911	0.267	0.017	0	Astrocyte
F3	0	3.05127	0.271	0.022	0	Astrocyte
NBPF14	0	2.49159	0.272	0.023	0	Astrocyte
ADAMTSL3	0	2.47459	0.305	0.056	0	Astrocyte
DAAM2	0	0.204335	0.46	0.212	0	Astrocyte
TSC22D4	0	2.24204	0.28	0.032	0	Astrocyte
AMER2	0	2.58484	0.266	0.018	0	Astrocyte
PLEC	0	0.884716	0.386	0.138	0	Astrocyte
YAP1	0	0.329187	0.515	0.267	0	Astrocyte
GSE1	0	1.58268	0.319	0.071	0	Astrocyte
GTF2I	0	0.315723	0.535	0.288	0	Astrocyte
CERS6	0	0.540483	0.457	0.21	0	Astrocyte
KCNMB2-AS1	0	2.6751	0.267	0.02	0	Astrocyte
MAPRE2	0	0.612013	0.394	0.147	0	Astrocyte
ARID1A	0	0.478657	0.451	0.205	0	Astrocyte
ENAH	0	0.570909	0.396	0.15	0	Astrocyte
HTRA1	0	2.34568	0.275	0.029	0	Astrocyte
METRN	0	2.24841	0.28	0.034	0	Astrocyte
MYBPC1	0	5.19446	0.25	0.004	0	Astrocyte
VPS35L	0	0.906953	0.329	0.083	0	Astrocyte
NSMF	0	2.23698	0.283	0.037	0	Astrocyte
DGLUCY	0	1.00601	0.347	0.101	0	Astrocyte
RAVER2	0	1.12985	0.32	0.075	0	Astrocyte
GSN	0	0.622752	0.418	0.173	0	Astrocyte
PRCP	0	1.96057	0.29	0.045	0	Astrocyte
RASSF8	0	0.343478	0.487	0.242	0	Astrocyte
GRIN2C	0	3.59619	0.253	0.008	0	Astrocyte
SCAPER	0	0.280594	0.551	0.307	0	Astrocyte
NEGR1	0	2.25322	0.288	0.044	0	Astrocyte
NRF1	0	0.416263	0.436	0.192	0	Astrocyte
CLASP2	0	0.249993	0.545	0.302	0	Astrocyte
ATXN2	0	0.246337	0.542	0.299	0	Astrocyte
XPO1	0	0.393228	0.432	0.189	0	Astrocyte
KAZN	0	2.06957	0.35	0.108	0	Astrocyte
PTPN4	0	0.727281	0.368	0.126	0	Astrocyte
SCRN1	0	1.42357	0.302	0.06	0	Astrocyte
SYTL4	0	1.35037	0.348	0.106	0	Astrocyte
PACS1	0	0.323148	0.489	0.247	0	Astrocyte
GNG7	0	2.17742	0.274	0.033	0	Astrocyte
ENO1	0	1.36556	0.313	0.072	0	Astrocyte
TMEM164	0	1.43537	0.307	0.066	0	Astrocyte
MKLN1	0	0.530319	0.809	0.569	0	Astrocyte
HDAC4	0	0.586688	0.399	0.159	0	Astrocyte
GPD2	0	0.700235	0.373	0.133	0	Astrocyte
TSC22D2	0	0.288296	0.457	0.218	0	Astrocyte
GRIP1	0	3.59715	0.259	0.02	0	Astrocyte
HMBOX1	0	0.369875	0.501	0.262	0	Astrocyte
FGF14	0	2.50219	0.277	0.039	0	Astrocyte
DPH6	0	1.14347	0.332	0.094	0	Astrocyte
MACF1	0	0.902653	0.874	0.636	0	Astrocyte
POGZ	0	0.19817	0.49	0.253	0	Astrocyte
CHD2	0	0.41924	0.434	0.197	0	Astrocyte
APCDD1	0	1.07081	0.319	0.082	0	Astrocyte
ME1	0	1.81401	0.279	0.043	0	Astrocyte
NMT1	0	0.983828	0.34	0.104	0	Astrocyte
C1orf198	0	2.43431	0.264	0.028	0	Astrocyte
LINC02062	0	1.71926	0.274	0.038	0	Astrocyte
PTPRD	0	1.15413	0.328	0.092	0	Astrocyte
RASSF4	0	2.12814	0.273	0.037	0	Astrocyte
PTPRS	0	1.79397	0.276	0.04	0	Astrocyte
FAM69A	0	1.62051	0.286	0.05	0	Astrocyte
RGS12	0	1.2927	0.315	0.079	0	Astrocyte
HIP1R	0	1.55567	0.289	0.053	0	Astrocyte
MRPS6	0	0.494114	0.349	0.113	0	Astrocyte
TP53BP2	0	1.36551	0.291	0.056	0	Astrocyte
COL27A1	0	1.32579	0.296	0.061	0	Astrocyte
MVB12B	0	0.783292	0.348	0.113	0	Astrocyte
CHD9	0	0.334814	0.566	0.331	0	Astrocyte
HS2ST1	0	1.1566	0.299	0.065	0	Astrocyte
AL445426.1	0	1.63808	0.283	0.049	0	Astrocyte
FAT1	0	1.67478	0.265	0.032	0	Astrocyte
CCDC91	0	0.237292	0.467	0.234	0	Astrocyte
EEF2K	0	1.73442	0.271	0.038	0	Astrocyte
BACH2	0	0.721516	0.352	0.119	0	Astrocyte
ATP6V1H	0	0.738372	0.352	0.119	0	Astrocyte
NR2F1	0	0.652199	0.338	0.106	0	Astrocyte
ZC2HC1A	0	1.78236	0.281	0.049	0	Astrocyte
ZNF248	0	1.08393	0.319	0.087	0	Astrocyte
IFT88	0	1.46237	0.302	0.07	0	Astrocyte
LTBP1	0	0.244395	0.386	0.155	0	Astrocyte
TMEM144	0	1.87018	0.27	0.039	0	Astrocyte
NAIP	0	1.02807	0.325	0.094	0	Astrocyte
LRRC37A3	0	0.600207	0.381	0.15	0	Astrocyte
TGFBR3	0	0.479548	0.409	0.178	0	Astrocyte
MICALL2	0	1.40233	0.289	0.058	0	Astrocyte
TMOD2	0	1.34364	0.286	0.055	0	Astrocyte
SOBP	0	0.344466	0.402	0.172	0	Astrocyte
HACD3	0	1.55693	0.279	0.049	0	Astrocyte
TBC1D19	0	0.565649	0.356	0.126	0	Astrocyte
DENND5B	0	0.235314	0.426	0.196	0	Astrocyte
VPS45	0	0.741889	0.332	0.103	0	Astrocyte
NAV1	0	0.577271	0.434	0.205	0	Astrocyte
CEP85L	0	0.336646	0.441	0.212	0	Astrocyte
PTPRA	0	0.302389	0.455	0.226	0	Astrocyte
TLK1	0	0.296427	0.412	0.183	0	Astrocyte
TMEM135	0	0.351094	0.431	0.202	0	Astrocyte
PBXIP1	0	2.0493	0.26	0.032	0	Astrocyte
AHI1	0	0.212154	0.458	0.23	0	Astrocyte
KREMEN1	0	2.27603	0.265	0.037	0	Astrocyte
PLEKHA6	0	1.12135	0.288	0.06	0	Astrocyte
SASH1	0	0.38651	0.717	0.489	0	Astrocyte
METTL7A	0	1.4326	0.286	0.058	0	Astrocyte
ITM2C	0	1.6654	0.276	0.05	0	Astrocyte
NEK1	0	0.398912	0.399	0.173	0	Astrocyte
ATP6AP1L	0	2.38611	0.254	0.028	0	Astrocyte
FAM135A	0	0.41375	0.39	0.164	0	Astrocyte
LRRC1	0	0.347552	0.354	0.128	0	Astrocyte
TNS3	0	0.316946	0.357	0.131	0	Astrocyte
GNA12	0	0.745863	0.331	0.106	0	Astrocyte
CAPN2	0	0.899914	0.316	0.091	0	Astrocyte
PIK3R1	0	0.432626	0.374	0.149	0	Astrocyte
NUBPL	0	0.889158	0.32	0.095	0	Astrocyte
NIPSNAP2	0	1.34925	0.286	0.061	0	Astrocyte
RHEB	0	0.692557	0.349	0.124	0	Astrocyte
DOCK5	0	0.9306	0.309	0.084	0	Astrocyte
RAB11FIP2	0	0.786988	0.315	0.091	0	Astrocyte
ZNF254	0	0.618823	0.343	0.12	0	Astrocyte
APPL2	0	0.786791	0.317	0.094	0	Astrocyte
KAT6B	0	0.363159	0.399	0.177	0	Astrocyte
CMTM4	0	1.59426	0.271	0.049	0	Astrocyte
ARHGAP35	0	0.757991	0.328	0.106	0	Astrocyte
EFCAB2	0	0.595473	0.367	0.145	0	Astrocyte
MAT2A	0	0.933485	0.316	0.094	0	Astrocyte
CCDC6	0	0.986193	0.305	0.083	0	Astrocyte
ARRB1	0	1.47086	0.272	0.051	0	Astrocyte
ITPK1	0	1.58077	0.268	0.047	0	Astrocyte
ZXDC	0	0.650863	0.329	0.109	0	Astrocyte
TFDP2	0	0.716182	0.335	0.115	0	Astrocyte
ZBTB7C	0	0.59205	0.277	0.057	0	Astrocyte
GABPB1-AS1	0	1.56059	0.261	0.041	0	Astrocyte
PTPRJ	0	0.982418	0.286	0.066	0	Astrocyte
AEBP1	0	1.7791	0.271	0.052	0	Astrocyte
CNTNAP3	0	1.40854	0.27	0.051	0	Astrocyte
ABI2	0	0.262605	0.401	0.183	0	Astrocyte
GAB2	0	0.91252	0.315	0.097	0	Astrocyte
ANKRD26	0	0.680435	0.317	0.099	0	Astrocyte
DIP2B	0	0.247905	0.429	0.211	0	Astrocyte
PPP6R2	0	0.453693	0.379	0.161	0	Astrocyte
TTC3	0	0.18454	0.439	0.221	0	Astrocyte
PRDX6	0	1.30672	0.285	0.067	0	Astrocyte
GARNL3	0	1.39349	0.273	0.056	0	Astrocyte
CLYBL	0	1.11035	0.281	0.064	0	Astrocyte
NEDD4L	0	0.22702	0.447	0.23	0	Astrocyte
NR6A1	0	1.33784	0.273	0.057	0	Astrocyte
PCDH17	0	1.60854	0.25	0.034	0	Astrocyte
TBC1D32	0	0.98826	0.291	0.075	0	Astrocyte
GLG1	0	0.159247	0.472	0.256	0	Astrocyte
PDE3B	0	0.735754	0.313	0.098	0	Astrocyte
ENOX1	0	0.654493	0.313	0.098	0	Astrocyte
TOB2	0	1.31407	0.286	0.071	0	Astrocyte
RXRA	0	1.35088	0.267	0.053	0	Astrocyte
AGT	0	1.58872	0.251	0.037	0	Astrocyte
CCDC171	0	1.46977	0.258	0.045	0	Astrocyte
DZIP3	0	1.74547	0.252	0.039	0	Astrocyte
SNRNP70	0	0.526783	0.362	0.149	0	Astrocyte
STPG2	0	1.21198	0.279	0.067	0	Astrocyte
PSAP	0	0.536418	0.381	0.169	0	Astrocyte
CTIF	0	0.434287	0.358	0.146	0	Astrocyte
RTN3	0	0.56442	0.35	0.138	0	Astrocyte
SAFB2	0	0.941429	0.292	0.08	0	Astrocyte
SPAG16	0	1.20668	0.281	0.07	0	Astrocyte
R3HDM2	0	0.267882	0.392	0.181	0	Astrocyte
PALM	0	0.602526	0.344	0.133	0	Astrocyte
RHBDD1	0	0.620118	0.328	0.118	0	Astrocyte
MID1	0	0.68973	0.329	0.119	0	Astrocyte
DDR2	0	0.967683	0.302	0.092	0	Astrocyte
EFR3B	0	0.270668	0.362	0.152	0	Astrocyte
KIF2A	0	0.695316	0.302	0.092	0	Astrocyte
EPHX1	0	0.891809	0.29	0.08	0	Astrocyte
MYO5A	0	0.99842	0.274	0.065	0	Astrocyte
AC009690.1	0	1.29804	0.254	0.045	0	Astrocyte
NFIC	0	0.543368	0.333	0.124	0	Astrocyte
SCGB2B2	0	1.56975	0.253	0.044	0	Astrocyte
AKAP10	0	0.372064	0.355	0.146	0	Astrocyte
EIF3E	0	0.917378	0.322	0.114	0	Astrocyte
ACO2	0	1.3409	0.269	0.061	0	Astrocyte
LONP2	0	0.235377	0.409	0.202	0	Astrocyte
RNF130	0	0.198145	0.391	0.185	0	Astrocyte
RAD9A	0	1.437	0.264	0.058	0	Astrocyte
NACC2	0	0.452939	0.35	0.144	0	Astrocyte
ZMIZ1	0	0.435691	0.372	0.166	0	Astrocyte
ATP9A	0	0.685262	0.376	0.17	0	Astrocyte
HIVEP3	0	0.704745	0.31	0.105	0	Astrocyte
LINC01004	0	0.24557	0.31	0.105	0	Astrocyte
AHNAK	0	0.513254	0.392	0.188	0	Astrocyte
FGFR1	0	0.480585	0.301	0.097	0	Astrocyte
RFX7	0	0.274829	0.358	0.154	0	Astrocyte
PPM1B	0	0.348288	0.341	0.138	0	Astrocyte
USP40	0	0.448219	0.321	0.118	0	Astrocyte
WDR59	0	0.578745	0.306	0.103	0	Astrocyte
MIRLET7BHG	0	0.206436	0.324	0.121	0	Astrocyte
PPARA	0	1.00123	0.271	0.068	0	Astrocyte
KLHL24	0	0.232913	0.347	0.144	0	Astrocyte
BAG3	0	0.533689	0.299	0.096	0	Astrocyte
AFG1L	0	1.28102	0.253	0.051	0	Astrocyte
DCUN1D1	0	0.607491	0.289	0.087	0	Astrocyte
ATP8A1	0	0.578469	0.297	0.095	0	Astrocyte
DCUN1D4	0	0.362917	0.352	0.15	0	Astrocyte
ABCA1	0	0.298339	0.432	0.23	0	Astrocyte
STIM2	0	0.275601	0.342	0.141	0	Astrocyte
CPLANE1	0	0.315454	0.308	0.107	0	Astrocyte
UBE2G2	0	0.570221	0.313	0.112	0	Astrocyte
STIM1	0	0.536721	0.329	0.129	0	Astrocyte
METTL15	0	0.103897	0.422	0.222	0	Astrocyte
TTC7B	0	0.379204	0.35	0.15	0	Astrocyte
BCAT2	0	1.23634	0.252	0.053	0	Astrocyte
GALNT2	0	0.396261	0.327	0.129	0	Astrocyte
SLC25A29	0	0.605682	0.32	0.122	0	Astrocyte
ANGPTL4	0	1.3444	0.305	0.107	0	Astrocyte
TTN-AS1	0	0.285682	0.335	0.138	0	Astrocyte
MINK1	0	0.975856	0.273	0.076	0	Astrocyte
RAB30	0	0.344553	0.351	0.155	0	Astrocyte
LYPLAL1	0	0.329195	0.309	0.114	0	Astrocyte
WDPCP	0	0.222663	0.375	0.18	0	Astrocyte
ULK4	0	0.616151	0.317	0.122	0	Astrocyte
STARD3	0	1.35908	0.251	0.056	0	Astrocyte
SGCE	0	0.639937	0.26	0.066	0	Astrocyte
DECR1	0	0.80597	0.271	0.077	0	Astrocyte
PRNP	0	1.10303	0.259	0.065	0	Astrocyte
SOX5	0	0.551278	0.901	0.708	0	Astrocyte
FBXO42	0	0.430341	0.331	0.138	0	Astrocyte
CSPP1	0	0.329102	0.333	0.14	0	Astrocyte
GNA13	0	0.347409	0.32	0.127	0	Astrocyte
AC008014.1	0	0.386549	0.289	0.096	0	Astrocyte
VPS53	0	0.263248	0.355	0.162	0	Astrocyte
ASXL2	0	0.496337	0.318	0.126	0	Astrocyte
SNED1	0	0.927633	0.394	0.202	0	Astrocyte
NIN	0	0.354748	0.33	0.138	0	Astrocyte
GNG12	0	0.743628	0.287	0.095	0	Astrocyte
GRK3	0	0.325029	0.295	0.104	0	Astrocyte
HSDL2	0	0.962468	0.258	0.068	0	Astrocyte
HMGN3	0	0.5159	0.29	0.1	0	Astrocyte
ZNF423	0	0.352815	0.33	0.141	0	Astrocyte
CASK	0	0.370797	0.376	0.187	0	Astrocyte
FAM49A	0	0.544091	0.258	0.07	0	Astrocyte
STRBP	0	1.05343	0.25	0.062	0	Astrocyte
NME7	0	0.795693	0.268	0.081	0	Astrocyte
AC139887.2	0	0.734766	0.254	0.067	0	Astrocyte
LARP1	0	0.405472	0.316	0.129	0	Astrocyte
TECPR2	0	0.86938	0.262	0.075	0	Astrocyte
MTMR1	0	0.92572	0.252	0.066	0	Astrocyte
LRRC37B	0	0.799524	0.258	0.072	0	Astrocyte
CNNM2	0	0.278961	0.301	0.116	0	Astrocyte
RIC8B	0	0.590778	0.28	0.096	0	Astrocyte
NRG2	0	0.215975	0.295	0.111	0	Astrocyte
PTPN9	0	0.134484	0.355	0.171	0	Astrocyte
LPIN2	0	0.598861	0.28	0.097	0	Astrocyte
KIAA0319L	0	0.216151	0.322	0.139	0	Astrocyte
DTNB	0	0.488182	0.286	0.103	0	Astrocyte
SLC25A12	0	0.55826	0.274	0.092	0	Astrocyte
RPTOR	0	0.28686	0.332	0.15	0	Astrocyte
PPP2CB	0	0.277384	0.32	0.138	0	Astrocyte
CYB5B	0	0.438403	0.285	0.103	0	Astrocyte
DNMT3A	0	0.782169	0.257	0.076	0	Astrocyte
CBR4	0	0.175986	0.309	0.128	0	Astrocyte
AIG1	0	0.240776	0.317	0.136	0	Astrocyte
TNRC18	0	0.344082	0.31	0.129	0	Astrocyte
PNPLA8	0	0.404586	0.29	0.11	0	Astrocyte
CCDC7	0	0.48536	0.288	0.108	0	Astrocyte
TCF7L1	0	0.161786	0.356	0.177	0	Astrocyte
RHOQ	0	0.184221	0.296	0.118	0	Astrocyte
MTHFD1L	0	0.500634	0.287	0.109	0	Astrocyte
WDR11	0	0.52641	0.288	0.11	0	Astrocyte
TP53BP1	0	0.803224	0.257	0.079	0	Astrocyte
ARHGEF11	0	0.405421	0.274	0.097	0	Astrocyte
MGA	0	0.541767	0.27	0.093	0	Astrocyte
ENSA	0	0.180824	0.362	0.185	0	Astrocyte
UBAP2	0	0.328115	0.309	0.132	0	Astrocyte
CDK5RAP2	0	0.163044	0.315	0.138	0	Astrocyte
ADGRG1	0	0.865691	0.25	0.073	0	Astrocyte
BCR	0	0.217748	0.314	0.137	0	Astrocyte
UPF3A	0	0.564617	0.278	0.102	0	Astrocyte
ITGA7	0	0.335002	0.262	0.086	0	Astrocyte
AC116366.3	0	0.256706	0.286	0.11	0	Astrocyte
DIS3L2	0	0.192471	0.329	0.154	0	Astrocyte
RNF13	0	0.206755	0.317	0.142	0	Astrocyte
LRP6	0	0.377935	0.305	0.13	0	Astrocyte
ANKFY1	0	0.721667	0.259	0.084	0	Astrocyte
ZNF780B	0	0.647187	0.255	0.08	0	Astrocyte
ACADVL	0	0.744123	0.275	0.102	0	Astrocyte
CCDC92	0	0.427298	0.273	0.1	0	Astrocyte
ARHGEF6	0	0.789829	0.257	0.084	0	Astrocyte
MOB1B	0	0.638499	0.282	0.11	0	Astrocyte
ATXN7L1	0	0.182627	0.312	0.14	0	Astrocyte
SLX4IP	0	0.472843	0.273	0.102	0	Astrocyte
KDM3A	0	0.474017	0.279	0.11	0	Astrocyte
ZBTB8OS	0	0.58009	0.261	0.092	0	Astrocyte
EMC2	0	0.507754	0.259	0.09	0	Astrocyte
IFRD1	0	0.529542	0.279	0.111	0	Astrocyte
CHD7	0	0.30647	0.273	0.105	0	Astrocyte
CPEB2	0	0.16808	0.337	0.169	0	Astrocyte
INTS10	0	0.6124	0.256	0.088	0	Astrocyte
INPP4A	0	0.295126	0.304	0.136	0	Astrocyte
MUM1	0	0.169223	0.277	0.11	0	Astrocyte
MTM1	0	0.165222	0.322	0.155	0	Astrocyte
MARK1	0	0.182312	0.257	0.091	0	Astrocyte
GOLGB1	0	0.16813	0.317	0.151	0	Astrocyte
LAMP2	0	0.668518	0.253	0.087	0	Astrocyte
ARL17B	0	0.575752	0.266	0.1	0	Astrocyte
RAPGEF3	0	0.437431	0.255	0.09	0	Astrocyte
RPAP2	0	0.131033	0.294	0.129	0	Astrocyte
SLC16A1-AS1	0	0.207083	0.303	0.138	0	Astrocyte
RCOR3	0	0.177789	0.297	0.132	0	Astrocyte
ANKAR	0	0.127614	0.285	0.121	0	Astrocyte
ZFAND5	0	0.619855	0.284	0.12	0	Astrocyte
CYP7B1	0	0.291537	0.254	0.091	0	Astrocyte
NEAT1	0	0.453046	0.97	0.808	0	Astrocyte
CD109	0	0.586563	0.257	0.096	0	Astrocyte
ATN1	0	0.304911	0.274	0.115	0	Astrocyte
CDC42EP4	0	0.328717	0.273	0.115	0	Astrocyte
CHIC1	0	0.194814	0.289	0.132	0	Astrocyte
MTA3	0	0.249461	0.276	0.12	0	Astrocyte
WASHC1	0	0.495342	0.25	0.094	0	Astrocyte
PATJ	0	0.390749	0.273	0.118	0	Astrocyte
ITGB5	0	0.183269	0.278	0.123	0	Astrocyte
KPNA5	0	0.118201	0.258	0.103	0	Astrocyte
SPART	0	0.11321	0.288	0.133	0	Astrocyte
PMP22	0	0.224179	0.256	0.103	0	Astrocyte
BOD1L1	0	0.128808	0.271	0.119	0	Astrocyte
CLIP2	0	0.301829	0.267	0.115	0	Astrocyte
SLC3A2	0	0.249627	0.256	0.105	0	Astrocyte
INPP5F	0	0.197843	0.252	0.101	0	Astrocyte
MALAT1	0	0.830072	0.999	0.849	0	Astrocyte
TRAPPC12	0	0.12723	0.268	0.121	0	Astrocyte
RUFY2	0	0.160979	0.268	0.121	0	Astrocyte
NSD2	0	0.165206	0.256	0.111	0	Astrocyte
PRKAG2	0	0.515926	0.255	0.111	0	Astrocyte
SERGEF	0	0.121821	0.262	0.118	0	Astrocyte
OGDH	0	0.139245	0.252	0.11	0	Astrocyte
CACUL1	0	0.1023	0.259	0.118	0	Astrocyte
CDR2	0	0.198277	0.257	0.116	0	Astrocyte
NFASC	0	0.671864	0.257	0.117	0	Astrocyte
PARN	0	0.232555	0.252	0.112	0	Astrocyte
ZBTB20	0	0.547002	0.955	0.851	0	Astrocyte
BPTF	1.55074e-304	0.19768	0.526	0.298	5.20461e-300	Astrocyte
CIRBP	4.43175e-296	0.511942	0.261	0.127	1.48738e-291	Astrocyte
FTH1	5.39252e-290	0.242572	0.355	0.188	1.80984e-285	Astrocyte
AUTS2	3.02642e-284	0.2507	0.801	0.548	1.01573e-279	Astrocyte
CTTN	2.12046e-281	0.106388	0.256	0.122	7.11667e-277	Astrocyte
ZDHHC14	4.8451e-278	0.297368	0.297	0.152	1.62611e-273	Astrocyte
SND1	5.30361e-277	0.223003	0.416	0.229	1.78e-272	Astrocyte
FTL	1.1426e-275	0.267575	0.36	0.195	3.83479e-271	Astrocyte
FBXL17	3.46673e-246	0.12112	0.581	0.353	1.1635e-241	Astrocyte
L3MBTL4	3.51303e-223	0.389128	0.295	0.167	1.17904e-218	Astrocyte
C6orf62	1.06932e-222	0.115777	0.292	0.156	3.58884e-218	Astrocyte
FTO	1.78595e-221	0.177319	0.626	0.393	5.99399e-217	Astrocyte
MARK3	1.15393e-218	0.100623	0.558	0.338	3.87282e-214	Astrocyte
ARHGEF3	7.33692e-217	0.370718	0.322	0.184	2.46242e-212	Astrocyte
HSP90AA1	2.55698e-209	0.215558	0.546	0.358	8.58173e-205	Astrocyte
LENG8	9.14936e-190	0.107523	0.291	0.165	3.07071e-185	Astrocyte
TTTY14	1.55525e-185	0.13104	0.256	0.141	5.21973e-181	Astrocyte
TNRC6B	2.25406e-153	0.127925	0.679	0.459	7.56506e-149	Astrocyte
PLCB1	6.72878e-151	0.142485	0.586	0.419	2.25831e-146	Astrocyte
SIK3	1.31971e-137	0.140038	0.718	0.51	4.42921e-133	Astrocyte
NFAT5	1.00697e-131	0.146106	0.646	0.465	3.37959e-127	Astrocyte
ELOVL7	0	5.1866	0.885	0.073	0	Endothelial
ABCB1	0	5.39594	0.871	0.067	0	Endothelial
FLT1	0	4.81637	0.918	0.138	0	Endothelial
MECOM	0	4.99356	0.845	0.076	0	Endothelial
ATP10A	0	4.79687	0.842	0.08	0	Endothelial
CLDN5	0	4.67001	0.828	0.08	0	Endothelial
ANO2	0	5.23507	0.763	0.043	0	Endothelial
THSD4	0	5.17115	0.765	0.055	0	Endothelial
ST6GALNAC3	0	4.32712	0.959	0.266	0	Endothelial
FLI1	0	4.86257	0.743	0.055	0	Endothelial
VWF	0	4.84778	0.739	0.057	0	Endothelial
ERG	0	5.15715	0.636	0.03	0	Endothelial
DOCK9	0	3.51214	0.832	0.227	0	Endothelial
ARL15	0	3.92487	0.786	0.184	0	Endothelial
TBC1D4	0	3.64742	0.714	0.132	0	Endothelial
MYRIP	0	3.83712	0.71	0.133	0	Endothelial
PRKCH	0	3.23072	0.696	0.123	0	Endothelial
EGFL7	0	3.64894	0.63	0.072	0	Endothelial
ST8SIA6	0	5.23119	0.576	0.024	0	Endothelial
PTPRB	0	5.35313	0.57	0.023	0	Endothelial
SLC7A5	0	4.38595	0.632	0.087	0	Endothelial
ADIPOR2	0	3.57553	0.708	0.165	0	Endothelial
SORBS2	0	2.31675	0.694	0.168	0	Endothelial
EPAS1	0	2.39724	0.805	0.294	0	Endothelial
ADGRL4	0	5.41912	0.52	0.017	0	Endothelial
PECAM1	0	4.96823	0.519	0.025	0	Endothelial
PPFIBP1	0	2.62597	0.677	0.191	0	Endothelial
PODXL	0	4.78091	0.51	0.03	0	Endothelial
PDE10A	0	2.87044	0.565	0.086	0	Endothelial
MKL2	0	3.17621	0.738	0.262	0	Endothelial
SLC7A1	0	4.68179	0.522	0.049	0	Endothelial
RNF144B	0	4.88837	0.515	0.046	0	Endothelial
ABCG2	0	5.01198	0.487	0.024	0	Endothelial
SLC39A10	0	4.14095	0.57	0.114	0	Endothelial
SLC1A1	0	3.86761	0.499	0.053	0	Endothelial
RASGRF2	0	3.16008	0.539	0.096	0	Endothelial
TMSB10	0	3.41714	0.544	0.104	0	Endothelial
GRB10	0	3.60544	0.503	0.072	0	Endothelial
SAMD12	0	3.57959	0.553	0.124	0	Endothelial
ETS2	0	3.77197	0.484	0.055	0	Endothelial
NXN	0	2.51759	0.624	0.199	0	Endothelial
GALNT18	0	2.73561	0.739	0.318	0	Endothelial
PLEKHG1	0	2.94485	0.671	0.254	0	Endothelial
CHSY1	0	3.31997	0.553	0.136	0	Endothelial
TGM2	0	3.88103	0.45	0.034	0	Endothelial
IRAK3	0	3.01053	0.5	0.084	0	Endothelial
ESYT2	0	2.16612	0.704	0.293	0	Endothelial
ELMO1	0	3.29666	0.488	0.078	0	Endothelial
CCNY	0	2.6222	0.767	0.358	0	Endothelial
SLCO4A1	0	4.14419	0.441	0.034	0	Endothelial
PKP4	0	2.84144	0.559	0.153	0	Endothelial
PTPRM	0	2.5075	0.853	0.447	0	Endothelial
SGPP2	0	5.45157	0.411	0.013	0	Endothelial
CADPS2	0	2.55929	0.674	0.278	0	Endothelial
CMTM8	0	3.99429	0.434	0.039	0	Endothelial
CDYL2	0	3.7801	0.474	0.08	0	Endothelial
COBLL1	0	1.23536	0.803	0.41	0	Endothelial
IGF1R	0	2.25777	0.778	0.385	0	Endothelial
RAPGEF4	0	2.17654	0.569	0.179	0	Endothelial
ST6GAL1	0	2.80925	0.534	0.147	0	Endothelial
LRMDA	0	2.13025	0.659	0.273	0	Endothelial
ITGA1	0	2.0077	0.591	0.208	0	Endothelial
HLA-E	0	3.2658	0.478	0.096	0	Endothelial
BTNL9	0	5.43016	0.391	0.012	0	Endothelial
CCDC85A	0	2.5363	0.483	0.105	0	Endothelial
LIMCH1	0	2.6514	0.643	0.265	0	Endothelial
NAMPT	0	2.84619	0.501	0.128	0	Endothelial
CEMIP2	0	4.28993	0.42	0.048	0	Endothelial
A2M	0	2.63863	0.502	0.132	0	Endothelial
CPNE8	0	2.54968	0.601	0.231	0	Endothelial
CRIM1	0	2.4947	0.667	0.298	0	Endothelial
SYNE1	0	2.33654	0.784	0.415	0	Endothelial
CGNL1	0	3.18223	0.537	0.168	0	Endothelial
BACE2	0	3.08046	0.471	0.103	0	Endothelial
SLC2A1	0	3.97135	0.428	0.062	0	Endothelial
SLCO2B1	0	4.92167	0.383	0.017	0	Endothelial
CXorf36	0	4.91304	0.385	0.02	0	Endothelial
ADGRF5	0	2.48273	0.474	0.111	0	Endothelial
NEDD9	0	3.21559	0.461	0.099	0	Endothelial
IL4R	0	3.25874	0.419	0.064	0	Endothelial
LMBR1	0	2.57787	0.544	0.19	0	Endothelial
PALMD	0	4.12193	0.383	0.029	0	Endothelial
ITGA6	0	3.21782	0.514	0.163	0	Endothelial
RPGR	0	3.2381	0.468	0.119	0	Endothelial
SEC14L1	0	2.71618	0.581	0.234	0	Endothelial
AFDN	0	2.7307	0.558	0.212	0	Endothelial
SLC16A1	0	4.60784	0.382	0.037	0	Endothelial
ADGRL2	0	2.21988	0.491	0.146	0	Endothelial
LRCH1	0	2.06779	0.538	0.194	0	Endothelial
MEF2A	0	2.30728	0.663	0.323	0	Endothelial
EMCN	0	4.27582	0.369	0.03	0	Endothelial
WWTR1	0	2.23406	0.625	0.288	0	Endothelial
BMPR2	0	2.19685	0.672	0.336	0	Endothelial
TANC1	0	2.15957	0.59	0.256	0	Endothelial
AGFG1	0	2.27597	0.56	0.228	0	Endothelial
CFLAR	0	2.12279	0.588	0.256	0	Endothelial
AFF3	0	3.20281	0.508	0.177	0	Endothelial
LEF1	0	1.6262	0.524	0.194	0	Endothelial
TGFBR2	0	2.41136	0.433	0.107	0	Endothelial
MCTP1	0	4.94534	0.357	0.031	0	Endothelial
SYNE2	0	1.48056	0.582	0.257	0	Endothelial
EPB41L4A	0	1.89772	0.518	0.194	0	Endothelial
CP	0	3.51645	0.42	0.096	0	Endothelial
USP6NL	0	2.64416	0.466	0.145	0	Endothelial
RAPGEF2	0	1.92076	0.727	0.407	0	Endothelial
NOSTRIN	0	2.96633	0.382	0.063	0	Endothelial
RUNDC3B	0	4.87873	0.338	0.019	0	Endothelial
CNKSR3	0	4.29476	0.36	0.042	0	Endothelial
ENG	0	3.4417	0.361	0.044	0	Endothelial
WWC2	0	2.29229	0.47	0.153	0	Endothelial
KCTD8	0	3.73915	0.449	0.135	0	Endothelial
PARVB	0	2.87874	0.396	0.082	0	Endothelial
ANKS1A	0	2.45409	0.518	0.206	0	Endothelial
MCF2L	0	4.31863	0.346	0.035	0	Endothelial
NLK	0	2.278	0.518	0.208	0	Endothelial
PAM	0	1.79139	0.597	0.288	0	Endothelial
APP	0	1.89736	0.614	0.305	0	Endothelial
SCARB1	0	2.57552	0.448	0.141	0	Endothelial
ANXA3	0	5.51346	0.311	0.008	0	Endothelial
TEK	0	4.91604	0.316	0.013	0	Endothelial
TACC1	0	1.39695	0.758	0.457	0	Endothelial
CNOT6L	0	2.41074	0.476	0.176	0	Endothelial
TFRC	0	3.80087	0.369	0.071	0	Endothelial
CFH	0	2.13844	0.426	0.129	0	Endothelial
EPHA4	0	3.33148	0.403	0.107	0	Endothelial
TMEM132C	0	3.24844	0.405	0.11	0	Endothelial
SRGAP2	0	2.41533	0.404	0.11	0	Endothelial
EXOC6	0	2.41095	0.449	0.155	0	Endothelial
RBMS2	0	2.27005	0.452	0.161	0	Endothelial
FLNB	0	3.14086	0.348	0.06	0	Endothelial
HEG1	0	3.23311	0.373	0.085	0	Endothelial
PELI1	0	3.09052	0.352	0.065	0	Endothelial
CYYR1	0	5.56275	0.295	0.008	0	Endothelial
LIMS2	0	2.76122	0.333	0.047	0	Endothelial
CCSER1	0	3.38748	0.354	0.069	0	Endothelial
GPCPD1	0	2.56992	0.4	0.118	0	Endothelial
INPP5D	0	4.35739	0.311	0.03	0	Endothelial
MT2A	0	2.37463	0.559	0.278	0	Endothelial
ITM2A	0	4.52546	0.297	0.016	0	Endothelial
MYO1E	0	2.22948	0.423	0.143	0	Endothelial
THSD7A	0	2.68705	0.499	0.22	0	Endothelial
GALNT15	0	2.2653	0.405	0.127	0	Endothelial
ZNF366	0	5.71436	0.282	0.008	0	Endothelial
B2M	0	2.24643	0.443	0.17	0	Endothelial
HERPUD1	0	2.89396	0.364	0.092	0	Endothelial
SRGN	0	2.78628	0.33	0.06	0	Endothelial
BSG	0	2.00015	0.601	0.331	0	Endothelial
RAPGEF1	0	1.93896	0.508	0.239	0	Endothelial
ARHGAP29	0	1.03466	0.653	0.386	0	Endothelial
PTPN14	0	2.24499	0.411	0.146	0	Endothelial
ACER2	0	4.01595	0.296	0.031	0	Endothelial
PICALM	0	1.55328	0.757	0.493	0	Endothelial
SPOCK3	0	3.43891	0.317	0.056	0	Endothelial
JCAD	0	3.8049	0.288	0.027	0	Endothelial
SLC2A3	0	2.04316	0.374	0.114	0	Endothelial
ACSL5	0	4.75631	0.272	0.013	0	Endothelial
TPST2	0	3.45341	0.316	0.057	0	Endothelial
FAT4	0	3.58578	0.303	0.045	0	Endothelial
OSMR	0	1.95025	0.439	0.181	0	Endothelial
SHROOM4	0	3.41363	0.289	0.032	0	Endothelial
CPD	0	2.41813	0.392	0.136	0	Endothelial
PTPRG	0	1.62767	0.959	0.704	0	Endothelial
LAMA3	0	3.57233	0.306	0.051	0	Endothelial
SULF2	0	3.98014	0.276	0.022	0	Endothelial
ACVR1	0	2.54895	0.381	0.128	0	Endothelial
CD34	0	5.10332	0.261	0.01	0	Endothelial
NOTCH4	0	5.58235	0.258	0.007	0	Endothelial
IFI27	0	3.95062	0.279	0.028	0	Endothelial
SP100	0	1.89248	0.36	0.11	0	Endothelial
LDB2	0	1.95864	0.443	0.193	0	Endothelial
HERC2	0	2.02228	0.546	0.299	0	Endothelial
PRELID2	0	2.44281	0.354	0.107	0	Endothelial
HIPK3	0	2.091	0.511	0.265	0	Endothelial
TAGLN2	0	2.24822	0.327	0.082	0	Endothelial
CTTNBP2NL	0	2.84116	0.326	0.082	0	Endothelial
SHANK3	0	4.28914	0.267	0.024	0	Endothelial
SLC19A3	0	4.61209	0.26	0.017	0	Endothelial
ARHGAP31	0	1.99067	0.488	0.246	0	Endothelial
SVIL	0	1.23928	0.434	0.192	0	Endothelial
XAF1	0	2.51551	0.375	0.133	0	Endothelial
SAT1	0	2.90615	0.379	0.138	0	Endothelial
PAPSS2	0	1.69575	0.362	0.121	0	Endothelial
ADAMTS9	0	0.732761	0.546	0.307	0	Endothelial
KLHL5	0	2.2763	0.384	0.145	0	Endothelial
KLF2	0	2.54977	0.299	0.06	0	Endothelial
STXBP6	0	2.69462	0.373	0.136	0	Endothelial
TMCC3	0	3.53107	0.265	0.03	0	Endothelial
PLXNA2	0	2.44448	0.427	0.192	0	Endothelial
RIN2	0	2.0737	0.473	0.24	0	Endothelial
AP3S1	0	2.00676	0.391	0.16	0	Endothelial
LEPR	0	2.46155	0.339	0.109	0	Endothelial
FOSL2	0	1.6043	0.357	0.127	0	Endothelial
APBB2	0	0.535724	0.64	0.411	0	Endothelial
RPS6KA3	0	2.04774	0.385	0.156	0	Endothelial
GFOD1	0	2.99871	0.316	0.088	0	Endothelial
STOX2	0	3.17216	0.303	0.075	0	Endothelial
IFNGR1	0	3.18474	0.297	0.07	0	Endothelial
TSPAN5	0	2.14374	0.435	0.209	0	Endothelial
HLA-B	0	3.20618	0.272	0.048	0	Endothelial
UNC13B	0	1.79585	0.41	0.186	0	Endothelial
PARP14	0	2.25733	0.329	0.107	0	Endothelial
CTNNB1	0	1.51231	0.498	0.276	0	Endothelial
NR3C2	0	1.73697	0.592	0.37	0	Endothelial
PLSCR1	0	1.94341	0.371	0.15	0	Endothelial
TMEM123	0	2.25778	0.344	0.124	0	Endothelial
DNM3	0	1.32418	0.548	0.329	0	Endothelial
TSHZ2	0	2.93003	0.373	0.154	0	Endothelial
NFIB1	0	1.24266	0.645	0.427	0	Endothelial
SEMA6A	0	2.6925	0.311	0.094	0	Endothelial
TSC22D1	0	1.50236	0.581	0.364	0	Endothelial
NPIPB5	0	2.93033	0.346	0.129	0	Endothelial
DUSP1	0	1.6757	0.337	0.121	0	Endothelial
STOM	0	1.84849	0.418	0.202	0	Endothelial
ARFGEF2	0	1.9919	0.393	0.178	0	Endothelial
SMAD6	0	3.9776	0.255	0.04	0	Endothelial
GMDS	0	1.34074	0.467	0.253	0	Endothelial
EMP2	0	2.22989	0.309	0.095	0	Endothelial
CYTH1	0	2.29333	0.361	0.147	0	Endothelial
EPSTI1	0	2.44687	0.271	0.058	0	Endothelial
ATP11A	0	1.9526	0.361	0.148	0	Endothelial
DEPP1	0	3.153	0.263	0.051	0	Endothelial
LDLRAD3	0	1.50432	0.56	0.349	0	Endothelial
CDK17	0	1.80501	0.421	0.21	0	Endothelial
GNAQ	0	1.14291	0.705	0.494	0	Endothelial
MYOF	0	1.52496	0.343	0.134	0	Endothelial
TMEM87B	0	2.81525	0.287	0.078	0	Endothelial
FRYL	0	1.22844	0.592	0.383	0	Endothelial
HLA-A	0	2.34985	0.314	0.107	0	Endothelial
UVRAG	0	1.65663	0.449	0.242	0	Endothelial
SRGAP2B	0	2.22272	0.282	0.075	0	Endothelial
ABCC4	0	2.66063	0.31	0.105	0	Endothelial
IFITM3	0	1.47181	0.456	0.252	0	Endothelial
PXN	0	2.38793	0.295	0.091	0	Endothelial
MGAT4A	0	2.68144	0.287	0.083	0	Endothelial
PON2	0	1.73792	0.484	0.28	0	Endothelial
SLCO3A1	0	0.936965	0.439	0.24	0	Endothelial
ITGAV	0	1.88444	0.438	0.24	0	Endothelial
PPARD	0	2.4662	0.28	0.082	0	Endothelial
IFI16	0	2.22747	0.277	0.08	0	Endothelial
NEDD4	0	2.02886	0.332	0.136	0	Endothelial
SDCBP	0	2.27635	0.294	0.098	0	Endothelial
CD46	0	2.01631	0.344	0.15	0	Endothelial
APOLD1	0	1.23198	0.397	0.204	0	Endothelial
CRIP2	0	1.73116	0.315	0.122	0	Endothelial
SUSD6	0	1.6568	0.331	0.139	0	Endothelial
YES1	0	2.61877	0.268	0.077	0	Endothelial
NKTR	0	1.42522	0.543	0.355	0	Endothelial
IFITM2	0	1.92642	0.278	0.09	0	Endothelial
ETS1	0	0.937261	0.371	0.183	0	Endothelial
EXOC6B	0	1.21258	0.697	0.512	0	Endothelial
RELL1	0	1.68184	0.353	0.169	0	Endothelial
CNTNAP3B1	0	1.45644	0.447	0.264	0	Endothelial
MGAT5	0	1.16566	0.52	0.338	0	Endothelial
AC019197.1	0	2.50436	0.25	0.068	0	Endothelial
NFKBIA	0	2.33059	0.294	0.112	0	Endothelial
RALGAPA1	0	1.3656	0.638	0.456	0	Endothelial
CCDC50	0	1.71129	0.344	0.162	0	Endothelial
PDXK	0	2.14468	0.349	0.167	0	Endothelial
PPP1R13B	0	2.48336	0.281	0.1	0	Endothelial
NPAS2	0	1.47417	0.484	0.303	0	Endothelial
ASAP1	0	1.10366	0.727	0.547	0	Endothelial
SGMS1	0	1.30556	0.566	0.386	0	Endothelial
PPP3CA	0	1.24163	0.601	0.422	0	Endothelial
TRIO	0	1.23227	0.683	0.507	0	Endothelial
STX12	0	1.89967	0.309	0.133	0	Endothelial
PTPN12	0	1.12856	0.442	0.266	0	Endothelial
TSPAN14	0	1.94015	0.285	0.11	0	Endothelial
DAB2IP	0	1.7724	0.317	0.145	0	Endothelial
IQGAP1	0	1.37584	0.395	0.223	0	Endothelial
ZNF385B	0	1.79026	0.257	0.086	0	Endothelial
DGKH	0	0.825084	0.374	0.204	0	Endothelial
CD2AP	0	1.87115	0.29	0.12	0	Endothelial
RAC1	0	1.78731	0.306	0.136	0	Endothelial
NDRG1	0	2.65033	0.257	0.088	0	Endothelial
FCHO2	0	1.43033	0.362	0.194	0	Endothelial
SMAD9	0	1.85295	0.281	0.114	0	Endothelial
TCF4	0	1.30335	0.868	0.702	0	Endothelial
GNAI2	0	1.80821	0.305	0.139	0	Endothelial
NRP1	0	2.3355	0.283	0.117	0	Endothelial
RBFOX2	0	1.1039	0.604	0.438	0	Endothelial
PIK3C2A	0	1.68247	0.395	0.23	0	Endothelial
USP54	0	1.58363	0.381	0.216	0	Endothelial
MYO10	0	2.06707	0.357	0.192	0	Endothelial
PLPP1	0	1.54907	0.531	0.367	0	Endothelial
SESTD1	0	1.35695	0.434	0.27	0	Endothelial
TSPAN9	0	1.44566	0.3	0.136	0	Endothelial
RAP1B	0	1.27753	0.411	0.248	0	Endothelial
UACA	0	0.793593	0.426	0.263	0	Endothelial
SMCHD1	0	1.2098	0.458	0.296	0	Endothelial
ETV6	0	1.19592	0.474	0.312	0	Endothelial
TBC1D22A	0	1.28281	0.495	0.333	0	Endothelial
SPOCK2	0	2.60181	0.253	0.092	0	Endothelial
FMNL3	0	1.88997	0.256	0.096	0	Endothelial
KAT6A	0	1.17507	0.483	0.323	0	Endothelial
ADAM10	0	1.44576	0.408	0.248	0	Endothelial
ABLIM11	0	0.562576	0.566	0.406	0	Endothelial
CMIP	0	1.89829	0.384	0.225	0	Endothelial
INSR	0	1.60848	0.44	0.282	0	Endothelial
DPYD	0	0.810816	0.43	0.272	0	Endothelial
SERPINB6	0	1.64159	0.325	0.168	0	Endothelial
STAU2	0	1.62295	0.38	0.224	0	Endothelial
ZFYVE28	0	1.84227	0.32	0.165	0	Endothelial
ELF2	0	1.02001	0.519	0.366	0	Endothelial
RASAL2	0	0.582111	0.595	0.442	0	Endothelial
KIAA0355	0	1.90148	0.275	0.123	0	Endothelial
SHC2	0	1.77974	0.254	0.103	0	Endothelial
TBC1D12	0	1.58187	0.291	0.14	0	Endothelial
AKAP12	0	1.94257	0.331	0.181	0	Endothelial
HIF1A-AS2	0	1.71341	0.275	0.125	0	Endothelial
ADD1	0	1.3086	0.507	0.36	0	Endothelial
TCF12	0	0.939299	0.717	0.571	0	Endothelial
VTI1A	0	1.01226	0.568	0.422	0	Endothelial
PIAS2	0	1.81078	0.313	0.168	0	Endothelial
AAK1	0	1.27264	0.419	0.274	0	Endothelial
YBX3	0	0.804304	0.361	0.217	0	Endothelial
DOCK1	0	1.02477	0.598	0.454	0	Endothelial
FCHSD2	0	0.943813	0.517	0.374	0	Endothelial
SCAMP1	0	1.89255	0.267	0.125	0	Endothelial
EVA1C	0	1.08311	0.397	0.255	0	Endothelial
KLF6	0	1.26693	0.33	0.19	0	Endothelial
HIVEP1	0	2.01059	0.33	0.193	0	Endothelial
SWAP70	0	1.69143	0.286	0.149	0	Endothelial
BBS9	0	1.09757	0.548	0.412	0	Endothelial
ABCD3	0	2.11299	0.3	0.167	0	Endothelial
MSN	0	1.23998	0.296	0.163	0	Endothelial
JAK2	0	1.39887	0.288	0.155	0	Endothelial
AGTPBP1	0	1.64563	0.287	0.154	0	Endothelial
MBNL1	0	0.983881	0.686	0.554	0	Endothelial
CEP112	0	1.00224	0.484	0.352	0	Endothelial
ACTN4	0	0.811133	0.4	0.269	0	Endothelial
FOXP1	0	0.807464	0.733	0.604	0	Endothelial
LHFPL2	0	1.67811	0.25	0.121	0	Endothelial
JMJD1C	0	0.865143	0.742	0.613	0	Endothelial
LYST	0	1.31214	0.388	0.26	0	Endothelial
PRICKLE2	0	1.36849	0.454	0.326	0	Endothelial
RPL13	0	1.12788	0.302	0.174	0	Endothelial
MTUS1	0	1.11182	0.557	0.431	0	Endothelial
TPM1	0	0.84817	0.349	0.223	0	Endothelial
BHLHE40	0	1.28225	0.283	0.158	0	Endothelial
CREM	0	1.43278	0.293	0.168	0	Endothelial
SOS1	0	0.998172	0.487	0.363	0	Endothelial
FEZ2	0	1.71333	0.253	0.131	0	Endothelial
RNF145	0	1.6223	0.252	0.13	0	Endothelial
EEF1A1	0	1.46645	0.278	0.158	0	Endothelial
WWP1	0	1.36122	0.278	0.158	0	Endothelial
SORT1	0	0.969941	0.462	0.342	0	Endothelial
XPR1	0	1.18393	0.381	0.261	0	Endothelial
MYH9	0	0.920919	0.354	0.234	0	Endothelial
MEF2C	0	0.789666	0.468	0.349	0	Endothelial
STAT3	0	0.901982	0.463	0.344	0	Endothelial
IL6ST	0	1.45935	0.342	0.223	0	Endothelial
CHIC2	0	1.8754	0.25	0.131	0	Endothelial
PDZRN3	0	1.29849	0.553	0.435	0	Endothelial
PHACTR1	0	1.1873	0.373	0.255	0	Endothelial
ALG13	0	1.27905	0.27	0.153	0	Endothelial
ITGB1	0	1.03557	0.314	0.197	0	Endothelial
USP15	0	1.03935	0.357	0.24	0	Endothelial
CDH21	0	1.48378	0.388	0.271	0	Endothelial
RBM17	0	1.02788	0.286	0.169	0	Endothelial
ELF1	0	1.19876	0.348	0.231	0	Endothelial
NR3C1	0	0.867097	0.403	0.287	0	Endothelial
XRN2	0	1.33937	0.272	0.156	0	Endothelial
TPT1	0	1.19598	0.282	0.168	0	Endothelial
KMT2E	0	0.898121	0.491	0.378	0	Endothelial
CCSER2	0	1.12977	0.435	0.323	0	Endothelial
UBC	0	1.04131	0.386	0.274	0	Endothelial
PPP3CC	0	1.12646	0.366	0.255	0	Endothelial
FOXN3	0	1.05042	0.53	0.42	0	Endothelial
DNM2	0	1.25359	0.29	0.18	0	Endothelial
RIMKLB	0	1.7216	0.375	0.266	0	Endothelial
ACER3	0	1.53279	0.278	0.171	0	Endothelial
ITSN2	0	1.16033	0.352	0.245	0	Endothelial
HSD17B4	0	1.50221	0.276	0.17	0	Endothelial
PDE4D	0	1.25335	0.63	0.524	0	Endothelial
SRPK2	0	0.935878	0.484	0.379	0	Endothelial
CTNNA1	0	0.85898	0.46	0.356	0	Endothelial
RALGAPA2	0	1.87301	0.396	0.293	0	Endothelial
SPIDR	0	0.745297	0.524	0.422	0	Endothelial
MAGI1	0	0.92853	0.562	0.463	0	Endothelial
SPTBN1	0	0.787498	0.654	0.555	0	Endothelial
NCOA1	0	0.698495	0.721	0.624	0	Endothelial
SMARCA2	0	0.967447	0.446	0.353	0	Endothelial
MCC	0	1.146	0.423	0.332	0	Endothelial
CSNK1A1	0	0.791604	0.502	0.418	0	Endothelial
USP34	0	0.746817	0.562	0.493	0	Endothelial
ARHGAP26	0	0.567857	0.683	0.616	0	Endothelial
ZBTB38	1.58313e-306	0.83868	0.385	0.267	5.31331e-302	Endothelial
MAN1A2	1.24422e-301	1.19341	0.3	0.194	4.17585e-297	Endothelial
WSB1	4.08069e-301	0.769694	0.481	0.388	1.36956e-296	Endothelial
DENND4C	2.07747e-291	1.12691	0.355	0.257	6.97242e-287	Endothelial
TMOD3	5.47419e-289	0.954796	0.294	0.182	1.83725e-284	Endothelial
MTSS1	3.27954e-288	0.722019	0.306	0.183	1.10068e-283	Endothelial
PPP2R2A	5.65022e-281	0.983868	0.338	0.232	1.89633e-276	Endothelial
BABAM2	2.3653e-280	0.995018	0.397	0.306	7.93842e-276	Endothelial
ANKRD28	4.58043e-280	1.33369	0.294	0.196	1.53728e-275	Endothelial
FBXW7	8.13234e-278	0.965396	0.354	0.251	2.72938e-273	Endothelial
ARHGEF31	2.42144e-274	1.07307	0.279	0.175	8.12685e-270	Endothelial
FP671120.1	4.32973e-267	0.576278	0.577	0.499	1.45314e-262	Endothelial
FOXO11	4.88182e-263	0.845105	0.448	0.356	1.63843e-258	Endothelial
REEP3	1.89112e-261	1.11609	0.287	0.187	6.34697e-257	Endothelial
SIPA1L2	5.48318e-258	0.768388	0.256	0.148	1.84027e-253	Endothelial
CLIC4	6.53364e-254	0.926497	0.362	0.262	2.19282e-249	Endothelial
DENND1A	2.23428e-251	0.65119	0.549	0.482	7.49869e-247	Endothelial
ZFPM2	3.50595e-249	0.838891	0.433	0.344	1.17667e-244	Endothelial
RASA2	2.65042e-248	0.975273	0.343	0.249	8.89534e-244	Endothelial
FP236383.1	7.08347e-246	0.46739	0.57	0.46	2.37735e-241	Endothelial
PHKB	1.2159e-244	0.816643	0.398	0.304	4.0808e-240	Endothelial
ZFAND3	1.31813e-243	0.467656	0.657	0.611	4.4239e-239	Endothelial
PTMA	1.64077e-243	0.885282	0.321	0.221	5.50675e-239	Endothelial
LCORL	1.79953e-237	1.10159	0.293	0.202	6.03958e-233	Endothelial
PLCB4	2.76472e-225	0.387117	0.49	0.348	9.27895e-221	Endothelial
SMURF2	4.55096e-218	1.18767	0.292	0.209	1.52739e-213	Endothelial
PPP4R1	9.61287e-218	1.19997	0.251	0.167	3.22627e-213	Endothelial
RAPGEF5	7.25802e-217	0.679091	0.31	0.202	2.43594e-212	Endothelial
PLSCR4	1.19811e-210	1.04172	0.385	0.313	4.02111e-206	Endothelial
EXOC2	4.3167e-207	0.965327	0.31	0.225	1.44877e-202	Endothelial
STK3	6.08605e-207	0.620373	0.507	0.443	2.0426e-202	Endothelial
PDZD2	2.52829e-204	0.258991	0.512	0.375	8.48543e-200	Endothelial
AFF1	2.71298e-204	0.604012	0.532	0.474	9.10532e-200	Endothelial
USP53	1.00711e-203	1.02585	0.294	0.211	3.38007e-199	Endothelial
KTN1	4.0481e-203	0.762897	0.404	0.325	1.35862e-198	Endothelial
RYBP	1.08433e-200	0.977195	0.27	0.184	3.63923e-196	Endothelial
NCOA3	2.78327e-197	0.903972	0.292	0.205	9.34121e-193	Endothelial
GSK3B	5.49113e-197	0.721795	0.438	0.369	1.84293e-192	Endothelial
NEK7	6.50233e-197	0.896276	0.373	0.294	2.18231e-192	Endothelial
ANKRD17	3.59114e-196	0.599943	0.53	0.478	1.20526e-191	Endothelial
PDCD6IP	7.52487e-194	1.10352	0.273	0.194	2.5255e-189	Endothelial
CDC42BPA	2.82429e-192	0.48127	0.593	0.542	9.47889e-188	Endothelial
ZNF407	5.26934e-191	0.793276	0.394	0.318	1.7685e-186	Endothelial
ABL2	1.24922e-189	1.20159	0.253	0.176	4.19263e-185	Endothelial
WDR60	2.55941e-189	1.16269	0.306	0.235	8.58989e-185	Endothelial
MAGI3	4.08685e-186	0.853179	0.387	0.316	1.37163e-181	Endothelial
DNAJC1	3.11025e-177	0.750186	0.387	0.313	1.04386e-172	Endothelial
FNDC3B	1.20214e-176	0.591928	0.481	0.419	4.03462e-172	Endothelial
RTN1	2.89959e-175	0.802206	0.288	0.204	9.7316e-171	Endothelial
PRRC2C	3.37773e-174	0.764295	0.374	0.303	1.13363e-169	Endothelial
VGLL4	9.96234e-171	0.977236	0.338	0.272	3.34356e-166	Endothelial
SERINC5	2.09973e-170	0.891808	0.358	0.287	7.04711e-166	Endothelial
ZKSCAN1	1.12259e-169	1.14486	0.27	0.2	3.76762e-165	Endothelial
RAP1A	1.22772e-168	0.696659	0.332	0.248	4.12048e-164	Endothelial
DOCK6	1.51295e-164	0.615003	0.279	0.191	5.07776e-160	Endothelial
HERC4	2.75794e-164	0.608908	0.464	0.408	9.25621e-160	Endothelial
GLS	3.53484e-161	0.773784	0.325	0.246	1.18636e-156	Endothelial
LHFPL6	1.47535e-159	0.287422	0.711	0.666	4.95156e-155	Endothelial
FN1	4.09451e-159	0.454524	0.312	0.219	1.3742e-154	Endothelial
GNAS	2.04147e-149	0.775135	0.387	0.332	6.85159e-145	Endothelial
LRBA	9.13846e-146	0.678075	0.425	0.373	3.06705e-141	Endothelial
GNB1	1.65138e-145	0.680022	0.363	0.296	5.54235e-141	Endothelial
ANKRD12	5.39146e-144	0.518129	0.521	0.48	1.80948e-139	Endothelial
VEZT	1.39784e-142	1.04593	0.274	0.212	4.69143e-138	Endothelial
CAMK2D	4.00708e-141	0.553928	0.521	0.473	1.34485e-136	Endothelial
COMMD10	3.08906e-140	0.830174	0.323	0.259	1.03675e-135	Endothelial
CAMKMT	1.23842e-138	0.790107	0.362	0.303	4.15638e-134	Endothelial
USP3	4.42746e-135	1.00805	0.257	0.194	1.48594e-130	Endothelial
AKT3	2.27073e-134	0.306481	0.743	0.726	7.62102e-130	Endothelial
ZBTB16	5.88216e-132	0.376448	0.583	0.55	1.97417e-127	Endothelial
SNED11	1.10817e-130	0.515073	0.296	0.218	3.71925e-126	Endothelial
DENND5A	2.15161e-129	0.862239	0.274	0.209	7.22123e-125	Endothelial
GOLPH3	2.33834e-121	0.867106	0.254	0.192	7.84794e-117	Endothelial
MARCH7	6.61084e-121	0.765459	0.319	0.26	2.21873e-116	Endothelial
UTRN	1.72368e-118	0.181271	0.739	0.686	5.785e-114	Endothelial
KDM4C	3.47774e-116	0.64876	0.398	0.352	1.1672e-111	Endothelial
HSD17B12	5.14888e-114	0.872197	0.317	0.266	1.72807e-109	Endothelial
SBF2	2.95945e-111	0.404897	0.573	0.553	9.93252e-107	Endothelial
CUX1	4.82197e-111	0.579169	0.413	0.369	1.61835e-106	Endothelial
EXOC4	2.51018e-110	0.409225	0.565	0.543	8.42465e-106	Endothelial
SRSF4	9.20273e-110	0.850275	0.261	0.205	3.08862e-105	Endothelial
TTC28	5.21836e-109	0.368465	0.611	0.581	1.75138e-104	Endothelial
VAPA	7.96938e-109	0.683321	0.32	0.265	2.67468e-104	Endothelial
RNF115	1.72575e-108	0.641059	0.371	0.321	5.79197e-104	Endothelial
UBE2D3	1.64162e-107	0.517152	0.438	0.394	5.50959e-103	Endothelial
SMG1	4.46919e-107	0.891004	0.29	0.24	1.49995e-102	Endothelial
CCND3	4.69455e-100	0.754648	0.287	0.234	1.57558e-95	Endothelial
PCCA	1.31949e-99	0.413194	0.51	0.478	4.42848e-95	Endothelial
AP3B1	3.86169e-99	0.73001	0.319	0.27	1.29606e-94	Endothelial
RFX31	4.26616e-99	0.393232	0.565	0.522	1.43181e-94	Endothelial
RB1	7.39674e-99	0.600118	0.374	0.328	2.48249e-94	Endothelial
UBE2H	1.16546e-98	0.716317	0.347	0.303	3.91152e-94	Endothelial
SEC24B	6.37733e-97	0.729478	0.287	0.235	2.14036e-92	Endothelial
CNOT2	1.96991e-95	0.717931	0.324	0.277	6.61142e-91	Endothelial
PRKCE	1.52376e-94	0.721713	0.341	0.297	5.11404e-90	Endothelial
KDM6A	1.74186e-94	0.613674	0.379	0.34	5.84605e-90	Endothelial
CDH11	4.44325e-89	1.00788	0.325	0.291	1.49125e-84	Endothelial
WAC	1.10271e-88	0.535465	0.417	0.382	3.70091e-84	Endothelial
DDX5	1.5386e-88	0.610568	0.365	0.327	5.16385e-84	Endothelial
EIF4G3	1.81485e-85	0.42307	0.502	0.48	6.091e-81	Endothelial
MAP4K3	2.41405e-85	0.542599	0.423	0.392	8.10202e-81	Endothelial
GBE1	4.41774e-85	0.527619	0.257	0.196	1.48268e-80	Endothelial
CDKAL1	9.59047e-85	0.453805	0.472	0.442	3.21875e-80	Endothelial
RBMS3	7.45245e-84	0.286304	0.462	0.4	2.50119e-79	Endothelial
H3F3B	1.74989e-79	0.598121	0.259	0.206	5.87298e-75	Endothelial
DYM	3.00019e-78	0.533377	0.409	0.379	1.00692e-73	Endothelial
PITPNB	5.71099e-78	0.663847	0.263	0.215	1.91672e-73	Endothelial
SMARCC1	1.11698e-76	0.821781	0.253	0.21	3.7488e-72	Endothelial
SFMBT21	3.47492e-76	0.75073	0.33	0.297	1.16625e-71	Endothelial
PDLIM5	7.28859e-75	0.369517	0.437	0.406	2.4462e-70	Endothelial
SPTAN1	8.58696e-75	0.928544	0.267	0.231	2.88196e-70	Endothelial
TMEM165	1.24169e-74	0.563249	0.286	0.237	4.16736e-70	Endothelial
RNF220	5.24733e-74	0.609162	0.27	0.221	1.76111e-69	Endothelial
RICTOR	2.41183e-72	0.6327	0.317	0.279	8.09457e-68	Endothelial
ASCC3	1.09171e-67	0.58218	0.3	0.259	3.66399e-63	Endothelial
RABGAP1L	1.27579e-67	0.407786	0.453	0.425	4.28181e-63	Endothelial
BIRC6	1.54189e-67	0.388612	0.478	0.462	5.17488e-63	Endothelial
RERE	3.33837e-67	0.347354	0.553	0.548	1.12042e-62	Endothelial
TRIP12	2.54478e-66	0.549729	0.357	0.328	8.54079e-62	Endothelial
PPP6R3	2.57675e-62	0.400423	0.454	0.435	8.6481e-58	Endothelial
PELI2	3.78189e-61	0.835233	0.301	0.271	1.26928e-56	Endothelial
XKR6	2.81435e-60	0.577379	0.322	0.283	9.44551e-56	Endothelial
TAX1BP1	7.27753e-59	0.637413	0.27	0.233	2.44248e-54	Endothelial
NOVA1	2.06047e-58	0.871819	0.297	0.273	6.91534e-54	Endothelial
ANKH	1.29605e-57	0.703678	0.267	0.23	4.34979e-53	Endothelial
STAG1	3.08471e-57	0.312759	0.505	0.483	1.03529e-52	Endothelial
ETNK1	7.01045e-57	0.589695	0.262	0.223	2.35285e-52	Endothelial
FAR1	2.78293e-55	0.635209	0.268	0.234	9.34005e-51	Endothelial
TJP1	4.00787e-55	0.143545	0.673	0.667	1.34512e-50	Endothelial
ATF6	3.05421e-54	0.559244	0.276	0.24	1.02505e-49	Endothelial
NUMB	3.48722e-53	0.592438	0.35	0.33	1.17038e-48	Endothelial
VPS13B	8.35845e-51	0.387406	0.458	0.449	2.80526e-46	Endothelial
PIAS1	1.42425e-50	0.412751	0.427	0.413	4.78006e-46	Endothelial
FUT81	1.60255e-50	0.650856	0.352	0.329	5.37848e-46	Endothelial
ZNF207	1.42104e-47	0.559358	0.296	0.268	4.76928e-43	Endothelial
EXT1	4.5618e-47	0.840237	0.26	0.233	1.53103e-42	Endothelial
COP1	1.92739e-45	0.410946	0.392	0.374	6.46871e-41	Endothelial
FBXO11	2.13978e-45	0.541934	0.357	0.339	7.18154e-41	Endothelial
WNK1	2.10361e-44	0.501676	0.345	0.325	7.06015e-40	Endothelial
RAD51B	1.04868e-43	0.507312	0.38	0.362	3.51957e-39	Endothelial
PUM2	2.12401e-43	0.435091	0.356	0.335	7.12861e-39	Endothelial
ITM2B	5.49487e-42	0.580603	0.284	0.259	1.84419e-37	Endothelial
RUNX1T1	1.89664e-40	0.426178	0.36	0.335	6.36549e-36	Endothelial
KANSL1	3.32932e-40	0.29461	0.533	0.534	1.11739e-35	Endothelial
ARID1B	3.72809e-40	0.190148	0.639	0.647	1.25122e-35	Endothelial
DLEU2	2.96129e-39	0.401444	0.374	0.356	9.93867e-35	Endothelial
HSP90AA11	1.3369e-38	0.114086	0.364	0.441	4.48689e-34	Endothelial
RAB1A	3.78674e-37	0.579622	0.271	0.248	1.27091e-32	Endothelial
RAB3GAP1	1.76971e-34	0.505715	0.314	0.296	5.9395e-30	Endothelial
VMP1	3.81871e-34	0.426306	0.25	0.219	1.28164e-29	Endothelial
HNRNPA2B1	3.73067e-33	0.438493	0.355	0.344	1.25209e-28	Endothelial
TLK11	4.12625e-33	0.108443	0.209	0.269	1.38485e-28	Endothelial
ANKRD10	1.64291e-32	0.377506	0.345	0.326	5.51394e-28	Endothelial
ZMYND8	1.84032e-30	0.774012	0.252	0.238	6.1765e-26	Endothelial
DYRK1A	1.94356e-30	0.337252	0.44	0.441	6.52299e-26	Endothelial
SETX	2.22601e-30	0.583363	0.253	0.232	7.47093e-26	Endothelial
WASF2	3.6449e-30	0.501059	0.286	0.269	1.2233e-25	Endothelial
FOXO3	8.76471e-29	0.408516	0.409	0.408	2.94161e-24	Endothelial
CDC73	1.27039e-28	0.543921	0.252	0.232	4.2637e-24	Endothelial
NIPBL	3.44057e-28	0.280172	0.451	0.454	1.15472e-23	Endothelial
RASA1	5.11603e-28	0.532923	0.289	0.274	1.71704e-23	Endothelial
ACAP2	7.4847e-28	0.366286	0.375	0.369	2.51201e-23	Endothelial
MCPH1	7.70299e-28	0.591497	0.25	0.232	2.58528e-23	Endothelial
TMTC21	1.39352e-26	0.524732	0.325	0.311	4.67694e-22	Endothelial
PLOD2	1.55659e-25	1.26598	0.259	0.254	5.22421e-21	Endothelial
MSRB3	1.88713e-25	0.338738	0.28	0.259	6.33358e-21	Endothelial
NCKAP1	3.32224e-25	0.322501	0.413	0.414	1.11501e-20	Endothelial
PCMTD1	3.65305e-25	0.579115	0.267	0.255	1.22604e-20	Endothelial
NFATC3	5.00982e-25	0.59498	0.263	0.248	1.6814e-20	Endothelial
SCAF11	7.29976e-25	0.434014	0.303	0.29	2.44994e-20	Endothelial
MPDZ	7.79814e-25	0.443437	0.362	0.361	2.61721e-20	Endothelial
MYO9A	1.40653e-24	0.369654	0.409	0.411	4.72061e-20	Endothelial
PDS5A	2.61548e-24	0.488675	0.308	0.3	8.77808e-20	Endothelial
ASXL1	3.20668e-24	0.447596	0.31	0.299	1.07623e-19	Endothelial
ARNT21	2.8796e-23	0.491136	0.314	0.304	9.66451e-19	Endothelial
TEAD1	1.01861e-22	0.297247	0.467	0.475	3.41868e-18	Endothelial
BAZ2B	1.32831e-22	0.24011	0.529	0.526	4.45808e-18	Endothelial
DLG1	6.26789e-22	0.336756	0.389	0.388	2.10363e-17	Endothelial
PAPOLA	8.72183e-22	0.382542	0.31	0.299	2.92722e-17	Endothelial
AVL9	1.97849e-21	0.533797	0.278	0.269	6.64022e-17	Endothelial
PPP2R5C	2.34424e-21	0.546745	0.27	0.259	7.86774e-17	Endothelial
DHRSX	2.34536e-21	0.58534	0.255	0.244	7.87148e-17	Endothelial
ZNF148	1.15088e-20	0.420339	0.326	0.321	3.86257e-16	Endothelial
MKL1	2.7113e-20	0.366329	0.333	0.325	9.09967e-16	Endothelial
FBXW11	8.01151e-19	0.459384	0.268	0.257	2.68882e-14	Endothelial
FAM120B	2.5032e-18	0.165272	0.205	0.252	8.40124e-14	Endothelial
FAM172A	4.79172e-18	0.280593	0.438	0.448	1.6082e-13	Endothelial
TBL1XR1	1.35326e-16	0.362224	0.368	0.373	4.5418e-12	Endothelial
NFE2L2	1.50804e-16	0.456738	0.323	0.326	5.06128e-12	Endothelial
TTBK2	1.89248e-16	0.154815	0.207	0.251	6.35154e-12	Endothelial
AFF4	2.06881e-16	0.426963	0.312	0.31	6.94333e-12	Endothelial
EGFR	3.07547e-16	0.363249	0.38	0.384	1.03219e-11	Endothelial
GAB1	7.06858e-16	0.146422	0.312	0.375	2.37236e-11	Endothelial
HNRNPA3	1.3168e-15	0.38935	0.275	0.266	4.41946e-11	Endothelial
PPP2R5E	1.54046e-15	0.416409	0.257	0.246	5.17011e-11	Endothelial
SETD5	2.66624e-15	0.294841	0.408	0.417	8.94845e-11	Endothelial
DENND5B1	4.364e-15	0.241589	0.229	0.278	1.46464e-10	Endothelial
DICER1	6.20785e-15	0.510156	0.298	0.299	2.08348e-10	Endothelial
UBR5	8.87523e-15	0.249183	0.461	0.478	2.9787e-10	Endothelial
RSF1	9.98276e-15	0.143525	0.237	0.285	3.35042e-10	Endothelial
ARFGEF1	2.78203e-14	0.379946	0.291	0.287	9.33706e-10	Endothelial
CHN1	3.85345e-14	0.14858	0.243	0.291	1.2933e-09	Endothelial
MAN2A1	5.5928e-14	0.487584	0.3	0.3	1.87705e-09	Endothelial
OXR1	3.056e-13	0.405535	0.272	0.266	1.02565e-08	Endothelial
R3HDM1	1.04424e-12	0.511534	0.263	0.261	3.50468e-08	Endothelial
ARID4B	2.16978e-12	0.267575	0.392	0.403	7.28221e-08	Endothelial
ERC1	1.05091e-11	0.147182	0.507	0.52	3.52707e-07	Endothelial
ZCCHC7	1.70037e-11	0.320596	0.385	0.394	5.7068e-07	Endothelial
LRRFIP2	1.81981e-11	0.11235	0.247	0.292	6.10766e-07	Endothelial
COMMD1	1.83847e-11	0.141326	0.24	0.282	6.17028e-07	Endothelial
PCNX1	3.59728e-11	0.398652	0.321	0.328	1.20732e-06	Endothelial
RPS6KC1	5.34476e-11	0.407693	0.283	0.281	1.79381e-06	Endothelial
UBR1	5.51149e-11	0.393492	0.29	0.291	1.84977e-06	Endothelial
ZMYND11	7.68595e-11	0.47274	0.269	0.27	2.57956e-06	Endothelial
MED13L	1.09113e-10	0.125398	0.604	0.625	3.66204e-06	Endothelial
UBE2K	1.6974e-10	0.385279	0.299	0.302	5.69681e-06	Endothelial
ZFAND6	1.9617e-10	0.214627	0.22	0.26	6.58384e-06	Endothelial
TMEM1351	2.30535e-10	0.163036	0.238	0.281	7.73721e-06	Endothelial
ANO6	4.05436e-10	0.34552	0.289	0.285	1.36072e-05	Endothelial
MAP3K20	7.29637e-10	0.123883	0.287	0.272	2.44881e-05	Endothelial
RBM33	1.07681e-09	0.149436	0.24	0.28	3.61398e-05	Endothelial
ZFR	1.17006e-09	0.126562	0.243	0.284	3.92696e-05	Endothelial
XRN1	1.27781e-09	0.348912	0.284	0.283	4.28859e-05	Endothelial
CNOT4	2.62497e-09	0.12396	0.257	0.3	8.80992e-05	Endothelial
TENT2	4.11696e-09	0.221738	0.241	0.287	0.000138173	Endothelial
PACS11	1.05929e-08	0.149613	0.285	0.33	0.000355517	Endothelial
SLC22A23	1.72833e-08	0.261136	0.279	0.274	0.000580062	Endothelial
ATRX	2.56884e-08	0.248432	0.403	0.423	0.000862154	Endothelial
STX8	3.06917e-08	0.169961	0.225	0.262	0.00103007	Endothelial
TRAPPC9	3.41456e-08	0.162352	0.257	0.298	0.00114599	Endothelial
SPPL3	3.4525e-08	0.119104	0.277	0.32	0.00115873	Endothelial
PKN2	3.90866e-08	0.396859	0.291	0.298	0.00131182	Endothelial
ARIH1	4.82196e-08	0.26006	0.353	0.362	0.00161834	Endothelial
PHACTR4	1.21971e-07	0.253579	0.217	0.253	0.00409358	Endothelial
ATE1	1.41438e-07	0.216079	0.224	0.26	0.00474695	Endothelial
ITFG1	2.20298e-07	0.340765	0.347	0.362	0.00739365	Endothelial
COG5	3.01195e-07	0.402798	0.318	0.332	0.0101087	Endothelial
ANKRD11	3.26015e-07	0.360824	0.325	0.337	0.0109417	Endothelial
PHF3	4.30908e-07	0.201809	0.216	0.251	0.0144621	Endothelial
SND11	1.18465e-06	0.142046	0.257	0.294	0.0397593	Endothelial
NBAS	1.50859e-06	0.143872	0.276	0.317	0.0506312	Endothelial
ARGLU1	3.17398e-06	0.421962	0.285	0.297	0.106525	Endothelial
PPA2	3.30144e-06	0.232418	0.224	0.258	0.110803	Endothelial
HELZ	3.61952e-06	0.127326	0.265	0.303	0.121478	Endothelial
MLLT3	3.80452e-06	0.405987	0.33	0.345	0.127687	Endothelial
PDS5B	7.62482e-06	0.152784	0.376	0.386	0.255904	Endothelial
RAB2A	7.72952e-06	0.385055	0.255	0.259	0.259418	Endothelial
EPC1	8.17476e-06	0.363124	0.339	0.357	0.274361	Endothelial
BCAS3	1.12051e-05	0.226405	0.486	0.517	0.376065	Endothelial
KIAA2026	1.28266e-05	0.19488	0.243	0.28	0.430487	Endothelial
RTN4	1.45461e-05	0.112076	0.363	0.412	0.488196	Endothelial
ZNF609	2.08072e-05	0.101542	0.331	0.374	0.698331	Endothelial
FAM107A1	2.73994e-05	0.285976	0.278	0.279	0.919577	Endothelial
TAF15	4.35032e-05	0.380745	0.266	0.275	1	Endothelial
KLF7	7.65932e-05	0.368962	0.279	0.288	1	Endothelial
TGFBR31	8.51092e-05	0.31713	0.22	0.253	1	Endothelial
ARID2	0.000102511	0.292732	0.328	0.344	1	Endothelial
RBM39	0.000131585	0.283896	0.311	0.324	1	Endothelial
TNKS	0.000190535	0.112804	0.357	0.406	1	Endothelial
MSRA1	0.000319795	0.189638	0.262	0.297	1	Endothelial
PHIP	0.000459418	0.209447	0.371	0.39	1	Endothelial
SPAG9	0.000482138	0.274332	0.354	0.377	1	Endothelial
INTS6	0.000530282	0.38592	0.249	0.256	1	Endothelial
PTBP2	0.000769297	0.175086	0.3	0.341	1	Endothelial
CEP170	0.000842952	0.218937	0.258	0.292	1	Endothelial
PHF14	0.000845543	0.4258	0.284	0.301	1	Endothelial
FBXL171	0.000852768	0.24344	0.4	0.423	1	Endothelial
ANO10	0.000946816	0.269388	0.25	0.253	1	Endothelial
TMEM131	0.00099784	0.160196	0.268	0.302	1	Endothelial
ATAD2B	0.000997961	0.357932	0.281	0.294	1	Endothelial
PEAK1	0.00100363	0.291907	0.334	0.351	1	Endothelial
PSPC1	0.00150157	0.302771	0.296	0.309	1	Endothelial
SENP7	0.00177331	0.405425	0.244	0.253	1	Endothelial
GPBP1	0.00330392	0.211118	0.303	0.343	1	Endothelial
TTC17	0.00352246	0.261169	0.35	0.374	1	Endothelial
PUM1	0.00415762	0.190289	0.354	0.372	1	Endothelial
MARK31	0.00419083	0.13992	0.369	0.416	1	Endothelial
FAF1	0.00758852	0.10718	0.399	0.447	1	Endothelial
CDC14A1	0.00915984	0.272983	0.257	0.287	1	Endothelial
THADA	0.00940617	0.412609	0.24	0.251	1	Endothelial
LAMA2	0	3.89265	0.866	0.231	0	Pericyte
GRM8	0	6.23328	0.666	0.034	0	Pericyte
RNF152	0	3.64332	0.708	0.077	0	Pericyte
SLC38A11	0	3.73265	0.696	0.066	0	Pericyte
PTH1R	0	4.32745	0.698	0.088	0	Pericyte
GRM3	0	4.4809	0.727	0.133	0	Pericyte
ARHGAP10	0	3.26166	0.672	0.092	0	Pericyte
PDE7B	0	3.61999	0.854	0.285	0	Pericyte
CALD1	0	2.81577	0.822	0.259	0	Pericyte
FRMD3	0	3.66887	0.667	0.116	0	Pericyte
SLC6A12	0	5.78264	0.576	0.025	0	Pericyte
PCBP3	0	4.48777	0.612	0.063	0	Pericyte
DLC1	0	3.74812	0.985	0.44	0	Pericyte
CPM	0	4.33482	0.635	0.092	0	Pericyte
SGIP1	0	3.11341	0.824	0.284	0	Pericyte
EPS8	0	2.86913	0.914	0.383	0	Pericyte
MYO1B	0	3.24754	0.652	0.122	0	Pericyte
GPC51	0	1.67115	0.855	0.338	0	Pericyte
ARHGAP42	0	3.08974	0.735	0.222	0	Pericyte
CACNA1C	0	2.21027	0.862	0.349	0	Pericyte
GJC1	0	4.37341	0.547	0.036	0	Pericyte
PDE1C	0	4.24305	0.571	0.069	0	Pericyte
ATP1A2	0	3.27858	0.78	0.283	0	Pericyte
EBF1	0	2.09574	0.887	0.39	0	Pericyte
CNTN4	0	4.31912	0.536	0.044	0	Pericyte
SLC30A10	0	4.51269	0.565	0.073	0	Pericyte
PRKG1	0	1.6829	0.923	0.434	0	Pericyte
RGS5	0	3.54646	0.573	0.09	0	Pericyte
SEMA5A	0	4.25531	0.529	0.052	0	Pericyte
PDGFRB	0	3.77248	0.601	0.128	0	Pericyte
TRPC4	0	4.86782	0.504	0.032	0	Pericyte
DGKB	0	2.88782	0.608	0.142	0	Pericyte
NOTCH3	0	3.24287	0.529	0.068	0	Pericyte
SLC6A1	0	3.87772	0.598	0.143	0	Pericyte
NR2F2-AS1	0	3.21444	0.524	0.081	0	Pericyte
CASC15	0	3.63496	0.5	0.065	0	Pericyte
SLC19A1	0	4.61703	0.47	0.036	0	Pericyte
P2RY14	0	4.7584	0.483	0.056	0	Pericyte
ARHGAP6	0	3.08206	0.512	0.086	0	Pericyte
ZFHX3	0	1.71083	0.806	0.381	0	Pericyte
COLEC12	0	3.34577	0.601	0.176	0	Pericyte
NID1	0	3.80855	0.493	0.07	0	Pericyte
CLMN	0	3.1667	0.528	0.109	0	Pericyte
PID1	0	4.3191	0.487	0.075	0	Pericyte
PLCL1	0	2.9505	0.57	0.165	0	Pericyte
INPP4B	0	2.53108	0.626	0.222	0	Pericyte
PTEN	0	2.593	0.754	0.353	0	Pericyte
TRPC3	0	5.56852	0.413	0.014	0	Pericyte
PAG1	0	4.23598	0.478	0.079	0	Pericyte
SNTB1	0	3.29333	0.524	0.126	0	Pericyte
COL4A3	0	4.82477	0.414	0.023	0	Pericyte
PDE3A	0	2.04654	0.586	0.196	0	Pericyte
PLXDC1	0	5.11548	0.404	0.018	0	Pericyte
CDH6	0	3.38214	0.446	0.063	0	Pericyte
LZTS1	0	5.60077	0.395	0.012	0	Pericyte
KCNT2	0	2.19558	0.55	0.17	0	Pericyte
ITIH5	0	2.06901	0.585	0.206	0	Pericyte
ADGRD1	0	5.57641	0.391	0.013	0	Pericyte
TFPI	0	3.37497	0.432	0.061	0	Pericyte
RIPOR3	0	4.68757	0.396	0.027	0	Pericyte
COL4A4	0	4.70016	0.388	0.022	0	Pericyte
SLC12A2	0	2.55862	0.571	0.207	0	Pericyte
CYTH3	0	2.59252	0.509	0.145	0	Pericyte
PTPRK	0	2.25522	0.917	0.555	0	Pericyte
SLC6A13	0	5.34852	0.379	0.018	0	Pericyte
DCN	0	4.08771	0.39	0.033	0	Pericyte
HES4	0	3.09976	0.429	0.077	0	Pericyte
PDE8A	0	2.2131	0.675	0.328	0	Pericyte
ZIC1	0	2.76497	0.505	0.159	0	Pericyte
UST	0	3.31448	0.447	0.111	0	Pericyte
AC092957.1	0	2.9069	0.424	0.089	0	Pericyte
DAAM21	0	2.31288	0.529	0.197	0	Pericyte
SH3RF1	0	2.624	0.501	0.175	0	Pericyte
SLC12A7	0	3.70178	0.376	0.056	0	Pericyte
DISC1	0	2.43771	0.443	0.126	0	Pericyte
KCNE4	0	3.79927	0.374	0.058	0	Pericyte
DMD	0	1.77633	0.554	0.24	0	Pericyte
NR2F2	0	3.14409	0.363	0.056	0	Pericyte
TBX2	0	3.22559	0.348	0.042	0	Pericyte
TXNIP	0	2.16181	0.498	0.195	0	Pericyte
RBMS1	0	1.41532	0.62	0.317	0	Pericyte
SLC1A31	0	0.826076	0.631	0.328	0	Pericyte
NDUFA4L2	0	3.71354	0.335	0.033	0	Pericyte
CARMN	0	2.65006	0.36	0.058	0	Pericyte
ADARB2	0	4.29065	0.371	0.069	0	Pericyte
RORA1	0	1.31775	0.943	0.644	0	Pericyte
ABCC9	0	3.20378	0.418	0.124	0	Pericyte
CYSLTR2	0	6.17989	0.301	0.007	0	Pericyte
PDE5A	0	2.65161	0.404	0.112	0	Pericyte
PLCE1	0	2.11607	0.47	0.18	0	Pericyte
ISYNA1	0	2.68679	0.354	0.066	0	Pericyte
GRK5	0	1.96253	0.453	0.166	0	Pericyte
PDZD21	0	1.48438	0.65	0.367	0	Pericyte
AC012409.2	0	4.97004	0.298	0.016	0	Pericyte
MPPED2	0	3.22131	0.386	0.105	0	Pericyte
GUCY1A2	0	4.85508	0.309	0.028	0	Pericyte
STK39	0	1.96943	0.498	0.218	0	Pericyte
LIN7A	0	3.66162	0.331	0.054	0	Pericyte
RHOJ	0	2.25267	0.514	0.238	0	Pericyte
LAMC3	0	5.22706	0.287	0.011	0	Pericyte
FOXP2	0	4.09944	0.301	0.027	0	Pericyte
CERS61	0	1.8207	0.481	0.209	0	Pericyte
THSD7B	0	4.27268	0.293	0.021	0	Pericyte
PRELP	0	3.21864	0.319	0.048	0	Pericyte
C1QTNF1	0	3.07502	0.309	0.038	0	Pericyte
CECR2	0	2.64638	0.411	0.146	0	Pericyte
PTN	0	2.75844	0.397	0.134	0	Pericyte
DENND2A	0	2.56939	0.39	0.127	0	Pericyte
SLC20A2	0	2.42451	0.501	0.239	0	Pericyte
EPB41L3	0	3.37571	0.313	0.054	0	Pericyte
DYNC1I1	0	2.66413	0.325	0.067	0	Pericyte
BGN	0	2.49625	0.334	0.076	0	Pericyte
GRAMD2B1	0	1.52877	0.591	0.336	0	Pericyte
SMOC2	0	4.0045	0.273	0.019	0	Pericyte
UNC5C	0	2.17583	0.425	0.172	0	Pericyte
CCDC102B	0	3.63279	0.31	0.06	0	Pericyte
RBPMS	0	1.1003	0.614	0.365	0	Pericyte
FRY	0	1.57179	0.513	0.264	0	Pericyte
KALRN	0	1.68169	0.623	0.375	0	Pericyte
JAG1	0	1.74251	0.382	0.135	0	Pericyte
EDNRA	0	3.32098	0.273	0.029	0	Pericyte
DAB1	0	3.33264	0.345	0.101	0	Pericyte
SLC6A1-AS1	0	4.4057	0.286	0.042	0	Pericyte
DACH1	0	1.5436	0.477	0.233	0	Pericyte
CDK14	0	2.36102	0.416	0.173	0	Pericyte
ABCA9	0	4.86968	0.256	0.013	0	Pericyte
BTBD9	0	1.63566	0.675	0.435	0	Pericyte
PLCB41	0	1.01993	0.591	0.352	0	Pericyte
PARD31	0	1.20933	0.876	0.638	0	Pericyte
COL4A1	0	1.70127	0.355	0.118	0	Pericyte
MIR4435-2HG	0	2.54906	0.336	0.101	0	Pericyte
COL5A31	0	1.90343	0.436	0.201	0	Pericyte
C2CD2	0	1.82456	0.486	0.251	0	Pericyte
SNRK	0	1.86347	0.441	0.208	0	Pericyte
DOK6	0	4.39435	0.254	0.021	0	Pericyte
KIRREL1	0	3.03128	0.26	0.029	0	Pericyte
AGRN	0	2.89545	0.3	0.07	0	Pericyte
GUCY1B1	0	3.19917	0.277	0.048	0	Pericyte
DNAH11	0	3.88848	0.257	0.031	0	Pericyte
RCAN2	0	1.70653	0.32	0.096	0	Pericyte
CRISPLD2	0	1.97923	0.281	0.058	0	Pericyte
CACNA2D1	0	1.84544	0.427	0.207	0	Pericyte
ADGRL31	0	0.820137	0.664	0.446	0	Pericyte
ABCA5	0	2.57552	0.288	0.07	0	Pericyte
CACNA2D31	0	1.17268	0.424	0.208	0	Pericyte
KIAA1109	0	1.63212	0.625	0.411	0	Pericyte
COBLL11	0	0.410727	0.744	0.53	0	Pericyte
ARHGEF7	0	1.67674	0.519	0.306	0	Pericyte
RAPH1	0	2.04047	0.376	0.163	0	Pericyte
SH3D19	0	1.78146	0.386	0.175	0	Pericyte
AXL	0	2.59618	0.298	0.087	0	Pericyte
COL4A2	0	1.51725	0.407	0.196	0	Pericyte
ZEB2	0	1.74238	0.444	0.235	0	Pericyte
STXBP4	0	2.35818	0.335	0.126	0	Pericyte
NBEAL1	0	1.57038	0.515	0.308	0	Pericyte
AGAP1	0	1.40498	0.644	0.437	0	Pericyte
GGT5	0	1.70442	0.344	0.139	0	Pericyte
SLC38A2	0	1.72803	0.436	0.232	0	Pericyte
EDIL3	0	1.99673	0.289	0.087	0	Pericyte
ZEB1	0	1.46295	0.737	0.536	0	Pericyte
C11orf96	0	1.56275	0.262	0.064	0	Pericyte
CTDSPL1	0	1.79521	0.419	0.222	0	Pericyte
RGL3	0	2.78005	0.274	0.079	0	Pericyte
SIK2	0	1.74007	0.501	0.308	0	Pericyte
SH3KBP1	0	2.02184	0.279	0.087	0	Pericyte
LPP	0	0.936667	0.789	0.599	0	Pericyte
FRMD6	0	2.46624	0.278	0.091	0	Pericyte
KLHL29	0	2.21771	0.263	0.078	0	Pericyte
GRID2	0	2.18796	0.269	0.084	0	Pericyte
ARHGEF17	0	2.65724	0.269	0.087	0	Pericyte
PHLDB2	0	1.39422	0.303	0.122	0	Pericyte
FAM110B	0	2.72325	0.256	0.075	0	Pericyte
TIMP3	0	1.11177	0.571	0.39	0	Pericyte
CACHD11	0	1.54432	0.488	0.309	0	Pericyte
RBMS31	0	1.08327	0.563	0.384	0	Pericyte
TNS1	0	1.15689	0.481	0.305	0	Pericyte
FRMD4A	0	1.62662	0.356	0.18	0	Pericyte
BCL21	0	1.23195	0.461	0.286	0	Pericyte
MAP1B	0	1.49604	0.384	0.211	0	Pericyte
LAMA4	0	1.64389	0.321	0.148	0	Pericyte
RAPGEF51	0	1.00873	0.381	0.208	0	Pericyte
ADAMTS9-AS2	0	1.31898	0.56	0.388	0	Pericyte
HIP1	0	1.22829	0.45	0.28	0	Pericyte
APBB21	0	0.754381	0.639	0.47	0	Pericyte
PIP5K1B	0	1.56685	0.278	0.109	0	Pericyte
ST5	0	1.89451	0.332	0.164	0	Pericyte
CBLB	0	1.30594	0.451	0.284	0	Pericyte
TNS2	0	1.71805	0.319	0.152	0	Pericyte
ANKRD44	0	1.39622	0.47	0.303	0	Pericyte
FAM13A	0	1.82146	0.388	0.222	0	Pericyte
ATP1B3	0	2.20163	0.34	0.176	0	Pericyte
MAML21	0	0.751914	0.667	0.503	0	Pericyte
NTRK31	0	1.4155	0.463	0.3	0	Pericyte
BACH1	0	1.31166	0.4	0.237	0	Pericyte
ARHGAP291	0	0.607269	0.626	0.463	0	Pericyte
ELL2	0	1.43266	0.446	0.284	0	Pericyte
NHS	0	1.29627	0.33	0.17	0	Pericyte
KLHL23	0	2.47485	0.253	0.094	0	Pericyte
SPECC1	0	1.82621	0.329	0.172	0	Pericyte
UBA2	0	1.72905	0.302	0.145	0	Pericyte
ZCCHC24	0	2.38426	0.273	0.117	0	Pericyte
ROCK2	0	1.28808	0.47	0.316	0	Pericyte
MICU3	0	1.72886	0.301	0.149	0	Pericyte
PPM1L	0	1.50543	0.377	0.227	0	Pericyte
KSR1	0	1.82135	0.269	0.12	0	Pericyte
TNS31	0	1.84085	0.304	0.155	0	Pericyte
MFGE8	0	1.44382	0.276	0.132	0	Pericyte
PALD1	0	1.31393	0.28	0.138	0	Pericyte
RASAL21	0	0.668374	0.616	0.475	0	Pericyte
SPARC	0	0.974372	0.341	0.204	0	Pericyte
CEBPD	0	1.60704	0.309	0.172	0	Pericyte
KLF9	0	1.4264	0.308	0.172	0	Pericyte
KLF12	0	1.1034	0.478	0.342	0	Pericyte
NR2F11	0	1.95933	0.269	0.135	0	Pericyte
RHOB	0	1.21059	0.341	0.209	0	Pericyte
NCK2	0	1.83746	0.254	0.125	0	Pericyte
UTRN1	0	0.816988	0.807	0.679	0	Pericyte
PACSIN2	0	1.29618	0.31	0.182	0	Pericyte
MGLL	0	1.35188	0.391	0.264	0	Pericyte
EHD2	0	1.30048	0.25	0.126	0	Pericyte
SESN3	0	1.43018	0.355	0.233	0	Pericyte
NCOA2	0	1.06607	0.568	0.446	0	Pericyte
ACSS31	0	1.35817	0.317	0.196	0	Pericyte
WDR41	0	1.85399	0.255	0.136	0	Pericyte
MT-CO3	0	0.988848	0.563	0.444	0	Pericyte
IGFBP7	0	0.980403	0.52	0.416	0	Pericyte
LHFPL61	0	0.866407	0.761	0.662	0	Pericyte
TJP11	0	0.765056	0.706	0.658	0	Pericyte
MT-ND3	3.17695e-306	0.897668	0.523	0.406	1.06625e-301	Pericyte
TMTC1	1.60597e-302	0.680972	0.506	0.376	5.38994e-298	Pericyte
ECE1	4.06727e-294	1.13417	0.389	0.271	1.36506e-289	Pericyte
ARHGEF12	2.44924e-290	0.763262	0.599	0.532	8.22014e-286	Pericyte
ZBTB201	8.25893e-290	0.371425	0.912	0.867	2.77186e-285	Pericyte
PBX11	2.96131e-273	0.882314	0.534	0.445	9.93875e-269	Pericyte
DIAPH2	4.41066e-269	1.10706	0.276	0.158	1.48031e-264	Pericyte
COL18A1	1.41436e-255	0.973314	0.251	0.137	4.74686e-251	Pericyte
ADK	3.75594e-255	1.05246	0.413	0.309	1.26057e-250	Pericyte
PTPN131	2.23795e-246	1.41169	0.292	0.189	7.511e-242	Pericyte
AUTS21	7.26132e-242	0.599713	0.662	0.599	2.43704e-237	Pericyte
MKLN11	2.83413e-235	0.558693	0.677	0.618	9.51192e-231	Pericyte
SSBP2	1.43842e-234	0.659689	0.583	0.508	4.82763e-230	Pericyte
DOCK61	7.11575e-229	0.999368	0.315	0.202	2.38819e-224	Pericyte
PTPN91	3.78305e-223	1.32325	0.293	0.196	1.26967e-218	Pericyte
MT-CO2	4.15144e-222	0.821246	0.482	0.394	1.39331e-217	Pericyte
FN11	1.59832e-221	0.818308	0.348	0.231	5.36428e-217	Pericyte
LINC02147	9.49388e-208	0.22815	0.251	0.139	3.18634e-203	Pericyte
ASAP2	5.62228e-204	1.30573	0.32	0.232	1.88695e-199	Pericyte
MAP2	2.65857e-202	0.985691	0.365	0.267	8.92269e-198	Pericyte
IMMP2L	1.98907e-197	0.671019	0.618	0.573	6.67573e-193	Pericyte
UBE2E2	1.14534e-195	0.877747	0.423	0.335	3.844e-191	Pericyte
MOB3B	4.8764e-193	0.963962	0.344	0.244	1.63662e-188	Pericyte
IGF2R	1.54553e-190	1.22688	0.269	0.178	5.18712e-186	Pericyte
ZBTB46	9.22551e-180	0.995646	0.277	0.181	3.09627e-175	Pericyte
SETBP1	1.68858e-179	0.783759	0.304	0.203	5.6672e-175	Pericyte
SLC22A231	5.64954e-178	1.02729	0.343	0.255	1.8961e-173	Pericyte
ETS11	6.34434e-176	0.720444	0.348	0.239	2.12929e-171	Pericyte
MTSS11	9.06664e-175	0.858672	0.312	0.213	3.04294e-170	Pericyte
SMURF1	5.0022e-172	0.980883	0.337	0.249	1.67884e-167	Pericyte
PLEKHA51	1.5017e-170	0.565875	0.43	0.327	5.04e-166	Pericyte
SEM1	5.13e-169	1.1577	0.319	0.236	1.72173e-164	Pericyte
MT-ND4	3.06429e-168	0.647241	0.501	0.426	1.02844e-163	Pericyte
UACA1	6.67864e-161	0.629172	0.411	0.31	2.24148e-156	Pericyte
VPS13D	1.23432e-155	0.957073	0.417	0.355	4.14264e-151	Pericyte
FLNA	4.13038e-153	0.478665	0.258	0.166	1.38624e-148	Pericyte
JAK1	2.72456e-145	0.872306	0.372	0.298	9.14418e-141	Pericyte
FKBP5	6.77263e-144	0.759969	0.518	0.482	2.27303e-139	Pericyte
MT-ATP6	1.67589e-142	0.833565	0.447	0.386	5.62462e-138	Pericyte
KDM5A	7.67015e-136	1.06882	0.315	0.244	2.57426e-131	Pericyte
AKAP13	2.44161e-134	0.624275	0.432	0.363	8.19453e-130	Pericyte
SPRED1	3.71361e-133	1.2065	0.274	0.204	1.24636e-128	Pericyte
JUND	1.02776e-132	0.848043	0.331	0.25	3.44936e-128	Pericyte
MPRIP	1.98667e-132	0.953896	0.345	0.278	6.66767e-128	Pericyte
MAPK101	4.92323e-131	0.234255	0.505	0.355	1.65233e-126	Pericyte
ELOVL5	1.58104e-130	0.977677	0.304	0.23	5.30629e-126	Pericyte
CPE1	2.55479e-129	0.647659	0.454	0.365	8.57439e-125	Pericyte
GTDC1	5.1647e-129	1.03048	0.274	0.2	1.73338e-124	Pericyte
MNAT1	3.91139e-127	0.849823	0.376	0.312	1.31274e-122	Pericyte
SEPT11	1.52263e-124	1.15922	0.266	0.198	5.11026e-120	Pericyte
KANSL1L	1.07017e-121	0.917751	0.367	0.306	3.59171e-117	Pericyte
SPATS2L	6.92857e-117	0.975026	0.326	0.261	2.32537e-112	Pericyte
EPB41L2	4.72053e-115	0.968763	0.316	0.252	1.5843e-110	Pericyte
TNRC6C	1.37358e-113	1.03984	0.304	0.243	4.60999e-109	Pericyte
FTX	2.95242e-111	0.515081	0.625	0.663	9.90892e-107	Pericyte
SUPT3H	1.92731e-110	0.98077	0.324	0.263	6.46845e-106	Pericyte
RUNX1T11	1.05534e-109	0.683365	0.396	0.33	3.54192e-105	Pericyte
HSPA1A	7.342e-108	0.14377	0.195	0.306	2.46412e-103	Pericyte
CACNB21	7.08914e-106	0.377229	0.362	0.266	2.37926e-101	Pericyte
KIAA1328	8.5215e-104	0.94947	0.287	0.223	2.85999e-99	Pericyte
LARGE1	6.80924e-103	0.851977	0.344	0.288	2.28532e-98	Pericyte
NR2F1-AS11	6.95583e-102	1.08319	0.284	0.232	2.33452e-97	Pericyte
WDFY3	7.06739e-101	0.585387	0.499	0.47	2.37196e-96	Pericyte
MT-CO1	9.94516e-99	0.761903	0.36	0.303	3.33779e-94	Pericyte
MAST4	1.56751e-95	0.515981	0.518	0.479	5.26088e-91	Pericyte
ERC11	2.86727e-93	0.547202	0.528	0.51	9.62313e-89	Pericyte
SSH2	8.31262e-93	0.839941	0.368	0.323	2.78988e-88	Pericyte
C20orf1941	7.50989e-90	0.789391	0.359	0.312	2.52047e-85	Pericyte
DGKH1	8.32923e-88	0.513682	0.335	0.26	2.79546e-83	Pericyte
REV3L1	1.36456e-86	0.888612	0.463	0.447	4.57973e-82	Pericyte
MT-ND2	8.95317e-84	0.706821	0.338	0.282	3.00486e-79	Pericyte
RFTN1	1.651e-82	0.609028	0.266	0.201	5.5411e-78	Pericyte
MYCBP2	5.63218e-82	0.658255	0.414	0.378	1.89027e-77	Pericyte
TOP1	2.70275e-81	0.833022	0.304	0.252	9.07097e-77	Pericyte
CAST	5.6419e-80	0.796973	0.314	0.262	1.89353e-75	Pericyte
LEF11	4.87618e-79	0.229308	0.408	0.315	1.63654e-74	Pericyte
ABL1	5.02623e-77	0.801284	0.307	0.256	1.6869e-72	Pericyte
SEPT7	4.70101e-70	0.636948	0.403	0.372	1.57775e-65	Pericyte
MT-ND1	6.91926e-70	0.783716	0.299	0.253	2.32224e-65	Pericyte
PRRC2B	3.91973e-69	0.863261	0.29	0.245	1.31554e-64	Pericyte
ZNF638	4.06408e-68	0.502637	0.514	0.508	1.36399e-63	Pericyte
ERCC6L2	5.44082e-68	0.996109	0.252	0.207	1.82605e-63	Pericyte
ABCA11	7.45853e-65	0.647135	0.319	0.272	2.50323e-60	Pericyte
FARP11	1.0681e-64	0.553642	0.373	0.328	3.58476e-60	Pericyte
PDS5B1	2.68864e-63	0.677971	0.404	0.374	9.02362e-59	Pericyte
HP1BP3	5.12027e-62	0.748956	0.343	0.309	1.71847e-57	Pericyte
GBE11	9.94594e-62	0.633942	0.263	0.21	3.33806e-57	Pericyte
HIVEP2	2.08185e-61	0.601457	0.359	0.318	6.9871e-57	Pericyte
ROCK1	7.50879e-61	0.659668	0.342	0.302	2.5201e-56	Pericyte
FERMT2	1.3508e-60	0.857842	0.275	0.234	4.53355e-56	Pericyte
BBX	2.13003e-60	0.722169	0.352	0.319	7.14881e-56	Pericyte
MEF2C1	1.11666e-58	0.48575	0.428	0.392	3.74775e-54	Pericyte
ACSL3	7.65867e-58	0.726784	0.335	0.3	2.5704e-53	Pericyte
ANKRD101	7.92654e-57	0.638566	0.361	0.326	2.6603e-52	Pericyte
STAG11	9.82399e-56	0.409786	0.503	0.49	3.29713e-51	Pericyte
MT-CYB	1.07729e-55	0.688391	0.352	0.319	3.6156e-51	Pericyte
BMPR1A1	1.15546e-55	0.718854	0.273	0.228	3.87797e-51	Pericyte
CAPZB	8.30901e-55	0.78625	0.269	0.229	2.78867e-50	Pericyte
DDX17	2.31059e-54	0.292371	0.673	0.684	7.75481e-50	Pericyte
TIAM2	3.01647e-53	0.854121	0.279	0.243	1.01239e-48	Pericyte
NBEA	9.51993e-52	0.729753	0.314	0.282	3.19508e-47	Pericyte
NDRG21	2.51055e-49	0.746087	0.256	0.217	8.42589e-45	Pericyte
CTBP2	6.2223e-49	0.601023	0.403	0.384	2.08833e-44	Pericyte
ARID1B1	5.4249e-46	0.301472	0.631	0.648	1.8207e-41	Pericyte
PPP1R12A	1.26699e-44	0.512567	0.422	0.409	4.25229e-40	Pericyte
EPC2	2.1861e-44	0.737126	0.275	0.242	7.337e-40	Pericyte
ITSN11	3.21292e-44	0.642655	0.348	0.32	1.07832e-39	Pericyte
ZSWIM5	1.2807e-43	0.754767	0.32	0.295	4.29827e-39	Pericyte
[truncated: 528 more rows]
