# Supplementary material for: APOE4 promotes cerebrovascular fibrosis and amyloid deposition via a pericyte-to-myofibroblast transition
Source: bioRxiv. 2025 Sep 9:2025.09.04.674192. Preprint. [Version 1] doi: 10.1101/2025.09.04.674192 (PMC12439990; doi:10.1101/2025.09.04.674192)
Supplement: Supplement 3 [file media-3.xlsx]

## Sheet: Sheet1
Nhood	logFC	logCPM	F	PValue	FDR	SpatialFDR	celltype	celltype_fraction
571	-1.45515	12.8522	36.6993	4.30163e-06	0.000431974	0.00045717	Astrocyte	1
1088	-0.767231	12.8246	16.487	0.000522596	0.0193614	0.0205393	Astrocyte	1
16	0.703785	12.8162	12.9375	0.000405249	0.0156205	0.016627	Endothelial	1
55	0.349341	12.7438	18.5477	2.59345e-05	0.00165383	0.0017751	Endothelial	1
83	-1.00159	12.8782	18.9321	2.08783e-05	0.0014227	0.00152438	Endothelial	1
117	-1.08969	12.7822	45.0687	1.05552e-05	0.000875623	0.000939003	Endothelial	1
141	0.587469	12.8032	10.579	0.00132693	0.038599	0.039874	Endothelial	1
261	0.706543	12.8477	11.2193	0.000966388	0.0307758	0.0318027	Endothelial	1
289	0.506932	12.819	12.2308	0.0011205	0.0344826	0.0356116	Endothelial	1
377	0.358302	12.8153	9.9587	0.00184647	0.0479329	0.0490793	Endothelial	1
390	0.721512	12.8567	19.4513	2.76786e-05	0.0017315	0.00185214	Endothelial	1
456	0.534451	12.7489	18.6617	2.45019e-05	0.00161206	0.00172867	Endothelial	1
512	-0.631666	12.8218	16.9353	5.49936e-05	0.00295571	0.0031343	Endothelial	1
531	0.770795	12.8523	13.0813	0.00037705	0.0146819	0.0156218	Endothelial	0.977778
680	0.261526	12.7572	16.4006	0.000153928	0.00676958	0.00712932	Endothelial	1
685	0.517976	12.7895	10.4015	0.00146937	0.0412287	0.0424365	Endothelial	1
741	0.650928	12.879	10.2052	0.0016257	0.0446279	0.0457195	Endothelial	1
773	0.689605	12.8982	14.1057	0.000372769	0.0146648	0.0155377	Endothelial	1
796	0.396762	12.9129	18.2762	0.00116572	0.0353443	0.0363128	Endothelial	1
802	-1.18103	12.8766	23.2639	2.66264e-06	0.000298842	0.000319862	Endothelial	1
841	0.64918	12.7944	25.2025	1.13334e-06	0.000144161	0.000152537	Endothelial	1
846	-1.57675	12.8742	58.1004	7.74039e-13	9.84577e-10	1.22102e-09	Endothelial	1
861	-0.517928	12.7594	28.6455	2.35576e-07	3.74566e-05	3.92208e-05	Endothelial	1
902	-0.632397	12.7629	22.6078	2.43462e-05	0.00161206	0.00172867	Endothelial	1
1003	-0.654584	12.7696	18.0232	3.23927e-05	0.00193141	0.00206937	Endothelial	1
1078	0.658231	12.816	15.5818	0.000109162	0.00514275	0.00542572	Endothelial	1
1132	0.765167	12.8523	23.5441	2.44218e-06	0.000282405	0.000302932	Endothelial	1
1142	0.728758	12.8555	11.161	0.000983923	0.0307758	0.0318027	Endothelial	1
1196	0.732362	12.7873	15.8763	9.24205e-05	0.0045215	0.00475296	Endothelial	1
1321	-0.859623	12.8843	21.244	7.1728e-06	0.000622077	0.000659509	Endothelial	1
1339	0.285656	12.796	10.7962	0.00119979	0.0360503	0.0370761	Endothelial	1
1354	-0.687689	12.9986	10.5252	0.0013788	0.0392649	0.0404322	Endothelial	1
1376	0.835394	12.8316	21.8468	1.8083e-05	0.00135303	0.0014556	Endothelial	1
1382	-0.549523	12.914	10.2065	0.0016246	0.0446279	0.0457195	Endothelial	1
1465	-0.812305	12.7715	50.1782	2.3048e-11	1.75902e-08	1.81999e-08	Endothelial	1
1473	0.703756	12.873	9.99801	0.00180931	0.0478568	0.0489878	Endothelial	0.930233
1525	-1.20432	12.9398	21.7536	5.42629e-06	0.000517668	0.000548643	Endothelial	1
1571	1.14616	12.7786	70.1504	9.28991e-15	3.54503e-11	5.4024e-11	Endothelial	1
1592	0.702825	12.8533	17.8915	3.45286e-05	0.0020271	0.00216888	Endothelial	1
1701	0.955373	12.7941	31.0418	3.79777e-05	0.00216303	0.00230014	Endothelial	1
1707	0.596449	12.827	18.2589	2.97332e-05	0.00180098	0.00192881	Endothelial	1
1732	-1.0643	12.9403	18.9882	2.03213e-05	0.00140993	0.00151501	Endothelial	0.995283
1767	0.800497	12.7757	24.1518	1.84168e-06	0.00021962	0.000234905	Endothelial	0.977273
1773	-0.504053	12.8131	11.3452	0.00090632	0.0298148	0.0309816	Endothelial	1
1846	-0.8529	12.8344	24.1006	1.79965e-06	0.00021962	0.000233473	Endothelial	1
1892	0.676939	12.8576	11.5309	0.000977535	0.0307758	0.0318027	Endothelial	1
1897	0.670065	12.8413	12.7863	0.000437197	0.0165783	0.0175727	Endothelial	1
1912	-0.992229	12.8494	18.4772	2.60035e-05	0.00165383	0.0017751	Endothelial	1
1967	0.663252	12.7855	13.3479	0.000324648	0.0130406	0.0138615	Endothelial	1
1999	-0.617822	12.837	12.3691	0.000539376	0.019791	0.020909	Endothelial	1
2000	-0.541019	12.8038	12.2579	0.00057051	0.0207339	0.0218779	Endothelial	1
2004	0.512465	12.7907	11.0322	0.00106324	0.0329864	0.0341252	Endothelial	1
2065	1.06456	12.8642	22.7472	3.54117e-06	0.000368805	0.000389674	Endothelial	1
2108	0.600566	12.7889	14.9424	0.000149511	0.00671215	0.00703451	Endothelial	1
2138	0.501575	12.7626	29.0926	1.9252e-07	3.46762e-05	3.61358e-05	Endothelial	1
2213	0.302584	12.8015	11.6609	0.000771843	0.0262978	0.0274322	Endothelial	1
2220	0.355012	12.7617	15.7017	0.000102928	0.00497184	0.00522253	Endothelial	1
2273	0.898953	12.7719	71.9435	1.86487e-14	3.55817e-11	5.58718e-11	Endothelial	1
2384	-0.578891	12.8084	15.5184	0.000112614	0.00524067	0.00550733	Endothelial	1
2480	-1.00745	12.8503	29.4948	1.50193e-07	2.86568e-05	2.98353e-05	Endothelial	1
2509	-0.986765	12.8674	19.6543	1.47547e-05	0.00114906	0.00123447	Endothelial	1
2559	0.53459	12.744	43.2343	1.29298e-08	4.80526e-06	4.96656e-06	Endothelial	1
2599	0.625926	12.7999	14.7219	0.000166701	0.00722876	0.00763345	Endothelial	1
2665	-0.468672	12.7572	35.6014	0.000690615	0.023958	0.0251103	Endothelial	1
2667	0.904078	12.7957	37.0939	2.11153e-07	3.50331e-05	3.67114e-05	Endothelial	1
2709	-1.02924	12.8498	26.748	5.81594e-07	8.21986e-05	8.58114e-05	Endothelial	1
2748	-1.11683	12.8575	21.3916	6.442e-06	0.000599577	0.000635355	Endothelial	1
2765	0.734072	12.8184	15.6124	0.000107534	0.00512937	0.00540864	Endothelial	1
2800	0.524834	12.7607	12.0558	0.00160826	0.0446279	0.0457195	Endothelial	1
2833	0.918772	12.8736	19.5586	0.00127566	0.0377358	0.0388067	Endothelial	1
2837	0.809392	12.7821	27.0287	4.63363e-07	6.80074e-05	7.1661e-05	Endothelial	1
2838	0.644233	12.7684	33.8457	2.31857e-08	5.89844e-06	6.18512e-06	Endothelial	1
2851	-0.782738	12.8649	10.6677	0.00126763	0.0377358	0.0388067	Endothelial	1
2981	0.971883	12.7942	29.4975	1.50011e-07	2.86568e-05	2.98353e-05	Endothelial	1
3017	0.427564	12.7324	14.4091	0.000195246	0.00827844	0.00873946	Endothelial	1
3046	-0.587146	12.7675	21.2537	7.01184e-06	0.000622077	0.000659509	Endothelial	1
3053	0.548775	12.7583	14.878	0.000154338	0.00676958	0.00712932	Endothelial	1
3086	0.446644	12.7752	25.5234	9.77755e-07	0.000128659	0.000135194	Endothelial	1
3093	0.866507	12.9613	10.8502	0.00116703	0.0353443	0.0363128	Endothelial	1
3146	0.767272	12.7924	22.2174	4.53789e-06	0.000444015	0.000472246	Endothelial	1
3172	0.666455	12.7756	38.3346	1.58207e-08	5.03097e-06	5.29863e-06	Endothelial	1
3283	0.711212	12.8294	10.5669	0.00133519	0.038599	0.039874	Endothelial	1
3352	0.77565	12.8674	15.9734	8.8109e-05	0.00436655	0.0045856	Endothelial	1
3401	-0.808793	12.84	16.047	8.49764e-05	0.00426671	0.0044927	Endothelial	1
3405	0.810362	12.8925	11.2694	0.000930776	0.0301003	0.0312143	Endothelial	1
3426	-0.301126	12.8532	22.5543	3.55591e-05	0.00205596	0.00218379	Endothelial	1
3484	0.225802	12.7708	11.1235	0.00133108	0.038599	0.039874	Endothelial	1
3497	-0.65838	12.7749	28.0523	0.000303561	0.0123233	0.0130526	Endothelial	1
3590	0.44844	12.7658	10.7077	0.00174496	0.0472253	0.0483926	Endothelial	1
3644	-0.757446	12.79	65.9137	6.44718e-08	1.4472e-05	1.54256e-05	Endothelial	1
3652	-0.615628	12.799	20.1848	1.18424e-05	0.000961499	0.00103075	Endothelial	1
3655	-0.970056	12.8084	30.0393	1.25764e-07	2.66619e-05	2.81084e-05	Endothelial	1
3677	0.142748	12.7846	10.5732	0.00141088	0.0398809	0.0410293	Endothelial	1
3709	-1.19651	12.8487	46.4507	9.20293e-11	5.85306e-08	5.92313e-08	Endothelial	1
3753	0.762436	12.7857	35.0454	4.07547e-05	0.00228706	0.00242879	Endothelial	1
3802	0.558577	12.7651	18.6978	0.000637489	0.0225178	0.0235621	Endothelial	1
69	-0.574342	12.941	10.0115	0.00179676	0.0478568	0.0489454	Pericyte	1
279	0.483889	12.7423	21.1929	7.07931e-06	0.000622077	0.000659509	Pericyte	0.64557
537	-0.471682	12.8339	34.5155	1.73862e-08	5.10351e-06	5.29863e-06	Pericyte	1
656	-0.395616	12.8067	36.6959	1.99915e-07	3.46762e-05	3.61358e-05	Pericyte	1
933	-0.628531	12.827	18.4175	0.000182876	0.00784108	0.00825866	Pericyte	1
986	-0.744155	13.0549	12.1242	0.000610355	0.0217674	0.0228177	Pericyte	1
1244	-0.457914	12.7518	10.5381	0.00137391	0.0392649	0.0404322	Pericyte	1
1266	0.719578	12.887	12.6568	0.000480431	0.0179738	0.0190493	Pericyte	0.995238
1311	-0.216354	12.8137	12.2071	0.000585318	0.0210714	0.0221732	Pericyte	1
1401	0.81645	12.8467	17.1919	0.000784753	0.026501	0.027677	Pericyte	1
1410	-0.302769	12.9356	15.0648	0.000140757	0.00647142	0.0067707	Pericyte	1
1541	-0.604899	12.771	18.4478	7.41212e-05	0.00387461	0.00408936	Pericyte	1
1756	0.548007	12.812	14.0007	0.00177454	0.0476877	0.0487739	Pericyte	1
1898	0.368845	12.7738	13.2262	0.000350663	0.0139389	0.0147885	Pericyte	1
1901	-0.624586	12.8567	14.216	0.000750082	0.0257866	0.026977	Pericyte	1
1926	-0.814031	12.7499	77.7756	0.000146319	0.00664705	0.00694215	Pericyte	1
2036	-0.466663	12.7927	19.1759	1.91531e-05	0.00135349	0.0014556	Pericyte	1
2073	0.730322	12.7937	18.3227	2.88351e-05	0.00177475	0.00190159	Pericyte	0.902174
2092	-0.576701	12.7877	19.2406	1.89169e-05	0.00135349	0.0014556	Pericyte	1
2112	-0.753164	12.7793	17.4563	5.63797e-05	0.00298812	0.00315922	Pericyte	1
2252	-1.0595	12.7637	104.187	1.38516e-08	4.80526e-06	4.96656e-06	Pericyte	1
2279	-0.44931	12.7968	17.5167	4.25342e-05	0.00235233	0.0024917	Pericyte	1
2317	-0.360367	12.7975	11.4792	0.00084653	0.0283365	0.0295353	Pericyte	1
2413	-0.623559	12.8659	22.7263	3.57594e-06	0.000368805	0.000389674	Pericyte	1
2552	-0.516999	12.8145	11.2967	0.000928994	0.0301003	0.0312143	Pericyte	1
2595	-0.674896	12.8597	10.3915	0.00163729	0.0446279	0.0457195	Pericyte	1
2762	-0.576141	12.7777	22.8907	3.17295e-06	0.000345942	0.000370379	Pericyte	1
2784	0.92944	12.8765	15.0451	0.000278193	0.0114149	0.0120987	Pericyte	0.922222
2896	-1.10114	12.8313	46.0296	1.27118e-10	6.92973e-08	6.85335e-08	Pericyte	1
2970	-0.364032	12.8673	9.97497	0.001831	0.0478568	0.0489878	Pericyte	1
2994	-1.03336	12.7958	33.7272	2.24356e-08	5.89844e-06	6.18512e-06	Pericyte	1
3150	-0.674632	12.8412	53.2429	6.8384e-12	6.52383e-09	7.26503e-09	Pericyte	1
3389	-0.554073	12.8255	16.222	7.9797e-05	0.00406007	0.00427396	Pericyte	1
3397	-0.799539	12.7603	27.8808	3.3307e-07	5.08398e-05	5.31296e-05	Pericyte	1
3449	-0.647689	12.7695	11.3999	0.000881413	0.0292476	0.0304765	Pericyte	1
3764	-0.522932	12.825	12.7791	0.000438787	0.0165783	0.0175727	Pericyte	1
6	0.616315	12.8365	9.98395	0.00182252	0.0478568	0.0489878	SMC	1
70	0.811106	12.8474	19.7405	1.46288e-05	0.00114906	0.00123447	SMC	0.977612
143	0.479941	12.8309	19.2038	4.51791e-05	0.0024629	0.00260953	SMC	1
472	0.758171	12.7807	21.1029	7.38873e-06	0.000626565	0.000670134	SMC	1
709	0.593237	12.8425	9.9158	0.00186999	0.0482154	0.0494753	SMC	1
910	0.650945	12.7571	19.5049	1.58514e-05	0.00120978	0.00130924	SMC	1
999	0.466368	12.9037	11.1896	0.000969604	0.0307758	0.0318027	SMC	1
1185	0.89438	12.8876	19.1164	1.91056e-05	0.00135349	0.0014556	SMC	0.990741
1790	0.934767	12.9199	25.8635	7.93024e-07	0.000108078	0.000112986	SMC	1
3110	0.936026	12.8125	35.9471	8.40464e-09	4.00901e-06	4.0865e-06	SMC	1
3132	1.14693	12.8281	33.0634	3.01526e-08	7.19139e-06	7.68704e-06	SMC	1
3303	0.83348	12.9019	16.2306	7.94602e-05	0.00406007	0.00427396	SMC	0.994413
3381	0.461025	12.7906	12.0206	0.000643197	0.0225178	0.023597	SMC	1
3448	0.872865	12.9255	13.6573	0.000277993	0.0114149	0.0120987	SMC	1
3601	0.40883	12.8217	14.2865	0.000206792	0.00867164	0.00915848	SMC	1
3708	1.1857	12.834	35.6736	9.48008e-09	4.01955e-06	4.24427e-06	SMC	1
