# Supplementary material for: APOE4 promotes cerebrovascular fibrosis and amyloid deposition via a pericyte-to-myofibroblast transition
Source: bioRxiv. 2025 Sep 9:2025.09.04.674192. Preprint. [Version 1] doi: 10.1101/2025.09.04.674192 (PMC12439990; doi:10.1101/2025.09.04.674192)
Supplement: Supplement 4 [file media-4.xlsx]

## Sheet: Sheet1
gene	p_val	avg_log2FC	pct.1	pct.2	p_val_adj	cluster
LAMA2	0	1.90371	0.892	0.478	0	Pericyte_1
COLEC12	0	1.87637	0.647	0.246	0	Pericyte_1
GRM8	0	1.70254	0.7	0.3	0	Pericyte_1
ATP1A2	0	1.84688	0.822	0.454	0	Pericyte_1
GRM3	0	1.47514	0.748	0.384	0	Pericyte_1
SLC1A3	0	1.57497	0.656	0.333	0	Pericyte_1
PID1	0	1.86094	0.52	0.207	0	Pericyte_1
PDZD2	0	1.52362	0.671	0.361	0	Pericyte_1
SLC6A1	0	1.67322	0.635	0.333	0	Pericyte_1
GPC5	0	1.13203	0.857	0.561	0	Pericyte_1
SLC6A121	0	1.23824	0.582	0.295	0	Pericyte_1
ADARB2	0	2.17892	0.413	0.141	0	Pericyte_1
PTH1R	0	1.05959	0.702	0.446	0	Pericyte_1
ITIH5	0	1.30337	0.619	0.382	0	Pericyte_1
RORA	0	0.975337	0.948	0.753	0	Pericyte_1
PARD3	0	0.917871	0.881	0.697	0	Pericyte_1
PTEN	0	0.923816	0.753	0.581	0	Pericyte_1
PTPRK	0	0.748208	0.919	0.793	0	Pericyte_1
DLC1	0	0.675504	0.983	0.885	0	Pericyte_1
SHISA6	7.2005e-301	2.61633	0.281	0.07	2.41663e-296	Pericyte_1
SLC20A2	1.49541e-290	1.56006	0.533	0.323	5.01888e-286	Pericyte_1
P2RY14	7.9941e-279	1.33255	0.502	0.265	2.68298e-274	Pericyte_1
UST	6.48301e-277	1.4487	0.464	0.235	2.17583e-272	Pericyte_1
DISC1	3.30938e-256	1.40173	0.458	0.235	1.11069e-251	Pericyte_1
DNAH11	1.147e-250	2.16715	0.286	0.09	3.84956e-246	Pericyte_1
PTN	4.63688e-246	1.53345	0.42	0.21	1.55623e-241	Pericyte_1
ABCA9	1.48825e-236	2.11816	0.285	0.095	4.99487e-232	Pericyte_1
RGS5	8.16467e-228	1.00447	0.578	0.384	2.74023e-223	Pericyte_1
PLXDC1	4.85122e-225	1.4106	0.413	0.21	1.62817e-220	Pericyte_1
LHFPL6	2.00383e-223	0.782785	0.763	0.632	6.72526e-219	Pericyte_1
SLC6A13	5.54319e-223	1.29299	0.391	0.179	1.86041e-218	Pericyte_1
KCNT2	1.26417e-221	1.03775	0.557	0.354	4.24281e-217	Pericyte_1
PDE7B1	7.81952e-212	0.4239	0.842	0.561	2.62439e-207	Pericyte_1
ZEB1	9.58678e-210	0.773301	0.735	0.598	3.21752e-205	Pericyte_1
FOXP2	1.87619e-207	1.69269	0.327	0.139	6.29687e-203	Pericyte_1
RHOJ1	1.29026e-205	0.976661	0.508	0.289	4.33038e-201	Pericyte_1
SLC30A101	3.00508e-201	0.880966	0.561	0.351	1.00856e-196	Pericyte_1
ADGRL3	1.55484e-200	0.872426	0.666	0.489	5.21835e-196	Pericyte_1
SLC12A7	5.15538e-200	1.34854	0.385	0.194	1.73025e-195	Pericyte_1
TRPC3	3.92114e-196	1.2355	0.419	0.225	1.31601e-191	Pericyte_1
CACHD1	1.63471e-192	1.06209	0.495	0.302	5.48642e-188	Pericyte_1
ARHGAP42	3.43101e-190	0.669527	0.734	0.57	1.15151e-185	Pericyte_1
KIAA1109	4.24673e-189	0.84195	0.631	0.482	1.42529e-184	Pericyte_1
DAAM2	1.9206e-186	0.970952	0.543	0.367	6.44592e-182	Pericyte_1
SLC6A1-AS1	4.2652e-183	1.64943	0.315	0.144	1.43149e-178	Pericyte_1
AUTS2	6.99724e-181	0.770268	0.663	0.497	2.34841e-176	Pericyte_1
TJP1	3.82956e-168	0.697859	0.703	0.577	1.28528e-163	Pericyte_1
SH3D19	7.65413e-167	1.20394	0.41	0.237	2.56888e-162	Pericyte_1
CPM1	1.08587e-164	0.708581	0.623	0.443	3.6444e-160	Pericyte_1
NEBL	6.53481e-162	0.864681	0.535	0.357	2.19321e-157	Pericyte_1
SLC19A11	5.99386e-158	0.979052	0.465	0.289	2.01166e-153	Pericyte_1
SNTB1	1.988e-155	0.886713	0.538	0.374	6.67213e-151	Pericyte_1
PAG11	1.60688e-153	0.794038	0.474	0.288	5.39302e-149	Pericyte_1
FRMD6	4.11426e-151	1.45242	0.3	0.144	1.38083e-146	Pericyte_1
SLC22A23	1.88307e-144	1.20938	0.35	0.191	6.31996e-140	Pericyte_1
GJC1	5.91471e-144	0.825348	0.552	0.395	1.98509e-139	Pericyte_1
EPB41L3	1.81939e-138	1.20014	0.322	0.169	6.10624e-134	Pericyte_1
MPPED2	7.37903e-138	1.03777	0.401	0.24	2.47655e-133	Pericyte_1
GUCY1A2	4.09894e-137	1.28146	0.313	0.163	1.37569e-132	Pericyte_1
CTDSPL	1.08788e-135	1.03985	0.444	0.295	3.65114e-131	Pericyte_1
CECR21	1.36393e-135	1.02057	0.405	0.245	4.57761e-131	Pericyte_1
DACH1	4.38627e-134	0.847376	0.49	0.326	1.47212e-129	Pericyte_1
AGRN	9.2218e-130	1.28169	0.308	0.163	3.09502e-125	Pericyte_1
RAPH1	2.76815e-128	1.1187	0.384	0.237	9.29046e-124	Pericyte_1
NEDD4L	8.6778e-128	1.30699	0.306	0.164	2.91244e-123	Pericyte_1
RIPOR3	1.05402e-123	1.03847	0.399	0.251	3.53751e-119	Pericyte_1
PDE1C1	8.07904e-122	0.72362	0.55	0.398	2.71149e-117	Pericyte_1
COBLL1	1.32679e-119	0.530825	0.746	0.647	4.45297e-115	Pericyte_1
LINC02147	1.33092e-117	1.3525	0.257	0.127	4.46683e-113	Pericyte_1
NTM	1.20744e-115	1.37505	0.267	0.137	4.0524e-111	Pericyte_1
DAB1	1.65978e-110	1.05355	0.351	0.213	5.57055e-106	Pericyte_1
PLCL1	3.14801e-107	0.77052	0.579	0.458	1.05653e-102	Pericyte_1
TCF41	4.98441e-107	0.521286	0.681	0.556	1.67287e-102	Pericyte_1
DENND2A1	7.60489e-106	0.8608	0.381	0.238	2.55235e-101	Pericyte_1
ARHGAP29	1.31069e-105	0.598664	0.621	0.508	4.39894e-101	Pericyte_1
MYO1B	5.03565e-103	0.550912	0.646	0.516	1.69006e-98	Pericyte_1
ACSS3	6.30757e-103	1.07156	0.327	0.197	2.11695e-98	Pericyte_1
CYSLTR21	9.74295e-102	0.986572	0.295	0.165	3.26993e-97	Pericyte_1
RAPGEF5	4.57016e-100	0.961122	0.39	0.261	1.53384e-95	Pericyte_1
ZSWIM5	6.15283e-98	1.09998	0.328	0.203	2.06501e-93	Pericyte_1
DCN	4.8207e-97	0.906114	0.395	0.272	1.61792e-92	Pericyte_1
LEF11	5.88276e-97	0.809167	0.405	0.268	1.97437e-92	Pericyte_1
CDK14	6.37437e-93	0.851721	0.411	0.283	2.13936e-88	Pericyte_1
PPFIBP1	7.45431e-91	0.919121	0.374	0.251	2.50181e-86	Pericyte_1
EPS8	4.09028e-88	0.315071	0.907	0.859	1.37278e-83	Pericyte_1
ABCC91	1.90682e-87	0.701154	0.4	0.266	6.39968e-83	Pericyte_1
SLC38A11	2.56832e-86	0.433688	0.702	0.609	8.61978e-82	Pericyte_1
LDB2	3.0942e-86	0.956661	0.336	0.217	1.03848e-81	Pericyte_1
MIR99AHG	3.36845e-86	0.765512	0.489	0.379	1.13052e-81	Pericyte_1
STK391	5.97463e-86	0.648847	0.49	0.364	2.00521e-81	Pericyte_1
NR2F1-AS1	6.38564e-86	1.07636	0.293	0.181	2.14315e-81	Pericyte_1
SASH1	4.06354e-85	0.699634	0.477	0.359	1.3638e-80	Pericyte_1
AC092957.1	3.3673e-84	0.750298	0.43	0.31	1.13013e-79	Pericyte_1
MTSS1	1.44508e-82	0.902529	0.324	0.206	4.84996e-78	Pericyte_1
TFPI1	1.7892e-82	0.764186	0.425	0.307	6.00492e-78	Pericyte_1
SPTBN1	2.24438e-82	0.634905	0.539	0.432	7.53259e-78	Pericyte_1
PLEKHA5	1.27069e-81	0.783881	0.437	0.323	4.26469e-77	Pericyte_1
MOB3B	1.5001e-81	0.914926	0.356	0.241	5.03463e-77	Pericyte_1
SEMA5A1	1.26689e-80	0.626297	0.513	0.393	4.25193e-76	Pericyte_1
SLC12A21	2.37122e-80	0.382598	0.55	0.403	7.95828e-76	Pericyte_1
CNTN41	2.22947e-79	0.603539	0.525	0.405	7.48253e-75	Pericyte_1
MAST4	1.27748e-77	0.637033	0.526	0.42	4.28747e-73	Pericyte_1
CYTH31	2.72748e-77	0.591555	0.501	0.385	9.15396e-73	Pericyte_1
ADGRB3	7.6561e-77	0.767863	0.413	0.298	2.56954e-72	Pericyte_1
PALD1	2.40871e-76	0.97419	0.294	0.187	8.0841e-72	Pericyte_1
MAPK10	4.89573e-76	0.625586	0.508	0.399	1.64311e-71	Pericyte_1
LAMC31	7.60001e-75	0.890882	0.28	0.17	2.55072e-70	Pericyte_1
SNRK	7.45258e-74	0.716925	0.44	0.329	2.50124e-69	Pericyte_1
AC012409.2	1.0531e-73	0.934342	0.3	0.193	3.53442e-69	Pericyte_1
CDH6	1.3542e-73	0.678334	0.463	0.356	4.54495e-69	Pericyte_1
ZBTB201	1.91407e-73	0.292289	0.904	0.863	6.42401e-69	Pericyte_1
PCCA	1.13693e-72	0.648794	0.486	0.382	3.81578e-68	Pericyte_1
PAPSS21	1.99774e-72	1.00673	0.255	0.152	6.70481e-68	Pericyte_1
SESN3	1.62303e-70	0.840859	0.372	0.266	5.44721e-66	Pericyte_1
EGFR	1.45131e-69	0.872443	0.347	0.243	4.87087e-65	Pericyte_1
CERS6	8.75999e-69	0.641773	0.472	0.369	2.94003e-64	Pericyte_1
PLCB4	1.73453e-68	0.498896	0.603	0.507	5.82142e-64	Pericyte_1
LZTS11	4.18556e-68	0.674486	0.372	0.258	1.40476e-63	Pericyte_1
PREX2	2.61777e-67	0.743837	0.375	0.268	8.78576e-63	Pericyte_1
ABCA1	4.09415e-66	0.861165	0.317	0.215	1.37408e-61	Pericyte_1
ST5	1.61229e-65	0.788908	0.349	0.246	5.41117e-61	Pericyte_1
COL5A31	3.2631e-65	0.639307	0.416	0.303	1.09516e-60	Pericyte_1
FRMD31	7.12981e-61	0.365728	0.636	0.518	2.39291e-56	Pericyte_1
MGAT5	1.00475e-60	0.737992	0.402	0.304	3.37215e-56	Pericyte_1
AGAP11	8.40299e-60	0.390767	0.63	0.538	2.82021e-55	Pericyte_1
ITSN1	3.3552e-58	0.774153	0.349	0.255	1.12607e-53	Pericyte_1
MGLL1	8.75972e-58	0.662864	0.385	0.289	2.93994e-53	Pericyte_1
CASC15	9.75681e-58	0.550313	0.506	0.416	3.27458e-53	Pericyte_1
CFH	1.02314e-57	0.897137	0.267	0.175	3.43386e-53	Pericyte_1
ASAP2	1.3601e-56	0.776798	0.324	0.229	4.56478e-52	Pericyte_1
FYN1	1.93235e-56	0.663947	0.372	0.276	6.48535e-52	Pericyte_1
SERINC5	1.3893e-55	0.850393	0.286	0.195	4.66278e-51	Pericyte_1
NR2F1	4.03625e-55	0.863743	0.267	0.177	1.35465e-50	Pericyte_1
RPS6KA2	2.23071e-52	0.775856	0.316	0.225	7.48671e-48	Pericyte_1
NFIA	3.82164e-51	0.370003	0.71	0.641	1.28262e-46	Pericyte_1
RBMS3	4.08247e-51	0.482891	0.55	0.474	1.37016e-46	Pericyte_1
RUNX1T1	1.74503e-50	0.622615	0.405	0.314	5.85667e-46	Pericyte_1
KALRN	3.00445e-50	0.408553	0.619	0.55	1.00836e-45	Pericyte_1
CDC42BPA	2.20123e-49	0.477592	0.536	0.46	7.38777e-45	Pericyte_1
JARID2	1.33724e-48	0.810957	0.274	0.19	4.48803e-44	Pericyte_1
PDGFRB1	5.93242e-48	0.415494	0.581	0.513	1.99104e-43	Pericyte_1
BCL2	9.78215e-48	0.520415	0.471	0.385	3.28308e-43	Pericyte_1
DPYSL2	1.39854e-47	0.710229	0.322	0.236	4.69378e-43	Pericyte_1
BBS9	4.55092e-47	0.562994	0.415	0.327	1.52738e-42	Pericyte_1
COL4A31	8.79103e-47	0.462125	0.389	0.29	2.95045e-42	Pericyte_1
GRAMD2B1	4.0491e-46	0.362652	0.566	0.471	1.35896e-41	Pericyte_1
MYO6	4.90632e-44	0.614228	0.391	0.311	1.64666e-39	Pericyte_1
EPB41L2	5.58833e-43	0.690523	0.317	0.235	1.87555e-38	Pericyte_1
SEPT11	2.01247e-42	0.765838	0.266	0.187	6.75425e-38	Pericyte_1
MKLN1	5.6181e-42	0.367612	0.664	0.621	1.88555e-37	Pericyte_1
CHD9	1.79708e-39	0.585398	0.398	0.325	6.03137e-35	Pericyte_1
SH3RF11	7.76e-38	0.407642	0.484	0.406	2.60441e-33	Pericyte_1
RNF115	3.09933e-37	0.722456	0.302	0.23	1.0402e-32	Pericyte_1
ARHGAP10	8.80633e-37	0.299232	0.681	0.633	2.95558e-32	Pericyte_1
EVA1C	1.72139e-36	0.592338	0.322	0.247	5.77732e-32	Pericyte_1
DOCK61	2.41016e-36	0.626148	0.301	0.225	8.08897e-32	Pericyte_1
TNS2	4.84808e-36	0.670055	0.314	0.242	1.62711e-31	Pericyte_1
LIN7A	1.25597e-35	0.614406	0.323	0.249	4.21528e-31	Pericyte_1
FKBP5	6.52458e-35	0.485651	0.527	0.479	2.18978e-30	Pericyte_1
ANKRD441	1.2795e-34	0.474301	0.453	0.379	4.29427e-30	Pericyte_1
GGT5	2.05368e-34	0.615497	0.337	0.266	6.89258e-30	Pericyte_1
ETS1	4.95998e-34	0.606373	0.347	0.276	1.66467e-29	Pericyte_1
RNF130	6.08512e-34	0.739309	0.255	0.188	2.04229e-29	Pericyte_1
GAB1	2.20555e-33	0.645389	0.333	0.264	7.40227e-29	Pericyte_1
UACA	1.7585e-32	0.484803	0.415	0.35	5.90189e-28	Pericyte_1
ZIC1	1.82728e-32	0.448797	0.498	0.44	6.13272e-28	Pericyte_1
DLEU2	1.90695e-32	0.602193	0.363	0.301	6.40011e-28	Pericyte_1
DGKB	3.61776e-32	0.283533	0.597	0.524	1.21419e-27	Pericyte_1
NR3C2	6.93165e-32	0.641562	0.274	0.206	2.3264e-27	Pericyte_1
RFTN1	8.11442e-32	0.669617	0.263	0.197	2.72336e-27	Pericyte_1
TNRC6C	1.04085e-31	0.651571	0.305	0.239	3.49331e-27	Pericyte_1
CCDC102B1	1.36174e-31	0.470402	0.292	0.22	4.57027e-27	Pericyte_1
ADK	3.42616e-31	0.498674	0.418	0.353	1.14989e-26	Pericyte_1
DENND1A	8.16245e-31	0.530525	0.376	0.31	2.73948e-26	Pericyte_1
NCOA21	9.06473e-31	0.343145	0.555	0.49	3.0423e-26	Pericyte_1
ADAMTS9-AS2	4.52061e-30	0.296731	0.573	0.521	1.51721e-25	Pericyte_1
TBC1D5	6.10595e-30	0.471076	0.445	0.382	2.04928e-25	Pericyte_1
CPQ	1.76655e-29	0.586547	0.306	0.24	5.9289e-25	Pericyte_1
SPRED1	1.03451e-28	0.609073	0.273	0.21	3.47202e-24	Pericyte_1
SPECC1	1.89681e-28	0.520779	0.332	0.267	6.36606e-24	Pericyte_1
QKI	6.93208e-28	0.392626	0.539	0.489	2.32654e-23	Pericyte_1
CELF2	7.00572e-28	0.512083	0.342	0.276	2.35126e-23	Pericyte_1
SPATS2L	8.64384e-28	0.588383	0.319	0.256	2.90105e-23	Pericyte_1
PRELP	2.8356e-27	0.468548	0.326	0.262	9.51685e-23	Pericyte_1
NBEA	3.14492e-26	0.529548	0.319	0.257	1.0555e-21	Pericyte_1
GRK5	1.31218e-25	0.319611	0.449	0.385	4.40395e-21	Pericyte_1
SLC38A2	1.36471e-25	0.462029	0.424	0.372	4.58022e-21	Pericyte_1
MYCBP2	1.41973e-25	0.467316	0.409	0.357	4.76489e-21	Pericyte_1
KLF12	2.18329e-24	0.384803	0.479	0.427	7.32755e-20	Pericyte_1
PRKN	2.01585e-23	0.481826	0.35	0.293	6.7656e-19	Pericyte_1
PDE8A1	2.24257e-23	0.204118	0.644	0.577	7.52651e-19	Pericyte_1
COL4A41	3.35373e-23	0.331924	0.357	0.287	1.12558e-18	Pericyte_1
MAGI2	4.57423e-23	0.338748	0.607	0.572	1.5352e-18	Pericyte_1
ERC1	1.47164e-22	0.366503	0.521	0.481	4.93911e-18	Pericyte_1
STXBP4	3.65436e-22	0.526329	0.329	0.277	1.22648e-17	Pericyte_1
LAMA41	6.21295e-22	0.391064	0.314	0.256	2.08519e-17	Pericyte_1
EBF1	8.1829e-22	0.131665	0.884	0.867	2.74635e-17	Pericyte_1
GUCY1B1	4.03458e-21	0.49956	0.277	0.223	1.35409e-16	Pericyte_1
SMYD3	1.48319e-20	0.358887	0.438	0.385	4.97789e-16	Pericyte_1
PTPN131	1.34001e-19	0.518681	0.281	0.231	4.49733e-15	Pericyte_1
TEAD1	1.24379e-18	0.405798	0.361	0.313	4.17439e-14	Pericyte_1
EHBP1	2.16637e-18	0.492708	0.322	0.275	7.27078e-14	Pericyte_1
TXNIP	5.18552e-18	0.312119	0.49	0.444	1.74036e-13	Pericyte_1
DLG1	5.72095e-18	0.410503	0.381	0.335	1.92007e-13	Pericyte_1
ARHGAP261	6.02709e-18	0.238438	0.512	0.462	2.02281e-13	Pericyte_1
PTPN91	8.63239e-18	0.484239	0.282	0.234	2.8972e-13	Pericyte_1
ZBTB461	2.9647e-17	0.462181	0.268	0.219	9.95013e-13	Pericyte_1
MAP2	1.80327e-16	0.438918	0.362	0.321	6.05214e-12	Pericyte_1
INPP4B	2.66546e-16	0.193893	0.625	0.591	8.94583e-12	Pericyte_1
BSG1	1.54991e-15	0.335102	0.412	0.366	5.20179e-11	Pericyte_1
SPARCL1	1.72187e-15	0.263509	0.503	0.467	5.77893e-11	Pericyte_1
SMOC2	2.62624e-15	0.413906	0.267	0.222	8.8142e-11	Pericyte_1
ISYNA1	3.2187e-15	0.391909	0.353	0.307	1.08026e-10	Pericyte_1
LSAMP	3.9872e-15	0.363447	0.33	0.286	1.33818e-10	Pericyte_1
RUFY3	4.16527e-15	0.378264	0.347	0.304	1.39795e-10	Pericyte_1
TNRC6B	6.46272e-15	0.312205	0.468	0.431	2.16902e-10	Pericyte_1
ARHGEF17	6.90056e-15	0.439803	0.27	0.226	2.31597e-10	Pericyte_1
KIAA1328	2.48337e-14	0.471339	0.284	0.243	8.33469e-10	Pericyte_1
NID11	4.44594e-14	0.20716	0.455	0.403	1.49215e-09	Pericyte_1
ITPR2	4.90347e-14	0.381913	0.382	0.345	1.6457e-09	Pericyte_1
RAPGEF4	1.09833e-13	0.392889	0.287	0.245	3.6862e-09	Pericyte_1
THSD7B1	1.94411e-13	0.444963	0.278	0.237	6.52481e-09	Pericyte_1
PTPN121	2.29674e-13	0.387753	0.335	0.296	7.7083e-09	Pericyte_1
CEP112	2.39765e-13	0.429042	0.297	0.256	8.04699e-09	Pericyte_1
SH3KBP1	4.23679e-13	0.402819	0.275	0.233	1.42195e-08	Pericyte_1
SEM1	4.78363e-13	0.426138	0.309	0.271	1.60548e-08	Pericyte_1
C20orf194	5.07628e-13	0.373144	0.352	0.314	1.7037e-08	Pericyte_1
SBF2	9.08368e-13	0.274755	0.524	0.504	3.04867e-08	Pericyte_1
PHLPP1	1.15897e-12	0.303673	0.375	0.332	3.88974e-08	Pericyte_1
ADGRD11	1.22172e-12	0.186111	0.345	0.291	4.10033e-08	Pericyte_1
NR3C1	1.28868e-12	0.378066	0.344	0.307	4.32506e-08	Pericyte_1
RASAL2	2.37626e-12	0.184129	0.616	0.591	7.97522e-08	Pericyte_1
PRRC2B	3.20232e-12	0.408732	0.288	0.251	1.07476e-07	Pericyte_1
CPE1	4.04781e-12	0.125107	0.441	0.406	1.35853e-07	Pericyte_1
ABCA5	4.32381e-12	0.406354	0.277	0.24	1.45116e-07	Pericyte_1
EPB41L4A	9.71552e-12	0.421825	0.271	0.234	3.26072e-07	Pericyte_1
SUPT3H	1.12606e-11	0.419958	0.319	0.285	3.77928e-07	Pericyte_1
UTRN	2.20707e-11	0.100621	0.803	0.796	7.40736e-07	Pericyte_1
UNC5C	3.52747e-11	0.295253	0.429	0.395	1.18389e-06	Pericyte_1
CCDC3	5.28231e-11	0.393641	0.252	0.216	1.77285e-06	Pericyte_1
FOXP1	5.64285e-11	0.192042	0.666	0.65	1.89385e-06	Pericyte_1
MBD5	5.99337e-11	0.253794	0.509	0.485	2.01149e-06	Pericyte_1
DDX17	9.41816e-11	0.191146	0.66	0.652	3.16092e-06	Pericyte_1
RSRP1	2.80047e-10	0.388493	0.25	0.216	9.39895e-06	Pericyte_1
NR2F2	3.19065e-10	0.334368	0.353	0.323	1.07084e-05	Pericyte_1
MAML21	3.25466e-10	0.135769	0.651	0.623	1.09233e-05	Pericyte_1
PACSIN2	3.65966e-10	0.358393	0.308	0.276	1.22826e-05	Pericyte_1
JAK1	5.18315e-10	0.326932	0.359	0.329	1.73957e-05	Pericyte_1
PIK3CA	2.45023e-09	0.404663	0.262	0.231	8.22345e-05	Pericyte_1
AFF3	3.10437e-09	0.327847	0.276	0.243	0.000104189	Pericyte_1
ITGA1	1.81888e-08	0.261431	0.372	0.344	0.000610452	Pericyte_1
KANSL1L	2.3298e-08	0.319777	0.357	0.331	0.000781928	Pericyte_1
PAWR	2.42143e-08	0.368768	0.252	0.224	0.000812681	Pericyte_1
KIF13A	2.64414e-08	0.286322	0.352	0.324	0.000887427	Pericyte_1
FAM172A	3.2899e-08	0.283072	0.383	0.357	0.00110415	Pericyte_1
MNAT1	6.38792e-08	0.299985	0.367	0.341	0.00214391	Pericyte_1
KDM5A1	9.20804e-08	0.336754	0.299	0.271	0.0030904	Pericyte_1
KMT2A	1.21682e-07	0.339173	0.292	0.265	0.00408389	Pericyte_1
MT-ND3	1.22298e-07	0.250727	0.525	0.512	0.00410455	Pericyte_1
MICU3	2.47295e-07	0.318438	0.297	0.271	0.00829972	Pericyte_1
GTDC1	2.78124e-07	0.414442	0.265	0.242	0.0093344	Pericyte_1
HP1BP3	2.97946e-07	0.320362	0.333	0.309	0.00999967	Pericyte_1
RBM26	3.41303e-07	0.277643	0.282	0.254	0.0114548	Pericyte_1
PCM1	9.05997e-07	0.311345	0.339	0.318	0.0304071	Pericyte_1
PDS5B	1.04221e-06	0.295372	0.391	0.372	0.0349786	Pericyte_1
IGF2R1	1.06612e-06	0.355494	0.257	0.233	0.0357812	Pericyte_1
ATXN10	1.85223e-06	0.294776	0.294	0.269	0.0621646	Pericyte_1
RABGAP1L	2.31362e-06	0.239641	0.414	0.396	0.0776496	Pericyte_1
FTX	3.83594e-06	0.151954	0.616	0.625	0.128742	Pericyte_1
TAOK3	5.35862e-06	0.319367	0.258	0.234	0.179846	Pericyte_1
SSH2	5.85305e-06	0.24042	0.36	0.337	0.19644	Pericyte_1
AKT3	8.31939e-06	0.127476	0.687	0.682	0.279215	Pericyte_1
ACSL31	9.85685e-06	0.267325	0.319	0.297	0.330816	Pericyte_1
CAMK1D1	1.04295e-05	0.230185	0.297	0.274	0.350035	Pericyte_1
PPP3CC	1.72077e-05	0.27701	0.25	0.228	0.577525	Pericyte_1
XKR6	2.19415e-05	0.235801	0.32	0.298	0.7364	Pericyte_1
HERC1	3.32132e-05	0.268572	0.303	0.283	1	Pericyte_1
PDZRN3	5.25276e-05	0.123755	0.341	0.315	1	Pericyte_1
NCOA1	6.16536e-05	0.170045	0.507	0.496	1	Pericyte_1
MLLT3	6.2896e-05	0.220663	0.298	0.276	1	Pericyte_1
APBB2	7.42553e-05	0.111319	0.641	0.641	1	Pericyte_1
CLASP2	0.000104347	0.29111	0.279	0.263	1	Pericyte_1
PHKB	0.000119482	0.254717	0.31	0.293	1	Pericyte_1
NR2F2-AS1	0.00013667	0.159287	0.519	0.515	1	Pericyte_1
PBX11	0.000172577	0.1428	0.517	0.502	1	Pericyte_1
ACAP2	0.000231385	0.272843	0.275	0.258	1	Pericyte_1
FERMT2	0.00028439	0.243288	0.27	0.251	1	Pericyte_1
FARP1	0.000341101	0.182283	0.367	0.351	1	Pericyte_1
TMCC1	0.000352739	0.250771	0.297	0.279	1	Pericyte_1
FBXL17	0.000392062	0.27783	0.291	0.276	1	Pericyte_1
FAM13A1	0.000424866	0.215523	0.36	0.342	1	Pericyte_1
TIAM2	0.000476709	0.270504	0.271	0.254	1	Pericyte_1
BAZ2B	0.000506135	0.182558	0.42	0.407	1	Pericyte_1
FER	0.000618005	0.187325	0.417	0.406	1	Pericyte_1
TRPS1	0.000711057	0.267489	0.306	0.291	1	Pericyte_1
HES41	0.000765005	0.13253	0.4	0.383	1	Pericyte_1
ZNF292	0.000792098	0.288722	0.266	0.25	1	Pericyte_1
CACNA2D3	0.000804778	0.123349	0.428	0.412	1	Pericyte_1
RFX3	0.000953227	0.239698	0.333	0.322	1	Pericyte_1
PIAS1	0.00099699	0.247466	0.361	0.35	1	Pericyte_1
P4HA11	0.00112866	0.22632	0.26	0.243	1	Pericyte_1
AFF1	0.00133598	0.169531	0.385	0.373	1	Pericyte_1
MT-CO3	0.00143785	0.126157	0.563	0.559	1	Pericyte_1
PHF21A1	0.00156877	0.156395	0.391	0.378	1	Pericyte_1
SPARC	0.00165902	0.214655	0.329	0.316	1	Pericyte_1
NF1	0.0022697	0.154862	0.483	0.48	1	Pericyte_1
BPTF	0.00274165	0.229507	0.303	0.291	1	Pericyte_1
WDFY3	0.00323163	0.159304	0.482	0.478	1	Pericyte_1
MAP4K3	0.00381535	0.20615	0.34	0.329	1	Pericyte_1
BBX	0.00537343	0.226622	0.346	0.339	1	Pericyte_1
ITFG1	0.00594981	0.229138	0.27	0.259	1	Pericyte_1
NDUFA4L21	0.00671266	0.169844	0.308	0.295	1	Pericyte_1
KTN1	0.00909501	0.201989	0.309	0.299	1	Pericyte_1
GSK3B	0.00941318	0.210852	0.323	0.314	1	Pericyte_1
ADAMTS9	0	1.99984	0.761	0.34	0	Pericyte_2
CRISPLD2	0	1.33155	0.643	0.247	0	Pericyte_2
ELL2	0	1.32322	0.734	0.4	0	Pericyte_2
ATP1B3	0	1.73797	0.576	0.277	0	Pericyte_2
ENPEP	0	1.92669	0.427	0.141	0	Pericyte_2
SLC6A17	0	1.65291	0.441	0.16	0	Pericyte_2
ADAMTS4	0	2.32878	0.301	0.052	0	Pericyte_2
PITPNC1	2.46618e-282	0.990884	0.775	0.493	8.277e-278	Pericyte_2
PCBP3	2.57558e-282	1.07459	0.75	0.486	8.64415e-278	Pericyte_2
TRPC4	9.86078e-245	1.15973	0.645	0.372	3.30947e-240	Pericyte_2
PDE7B	1.59753e-231	0.77281	0.891	0.69	5.36163e-227	Pericyte_2
C11orf96	5.16471e-223	0.984876	0.54	0.267	1.73338e-218	Pericyte_2
ADAMTS1	7.77524e-218	0.972394	0.387	0.148	2.60953e-213	Pericyte_2
KLHL29	8.70674e-217	1.31541	0.445	0.2	2.92216e-212	Pericyte_2
ADGRD1	4.74341e-216	1.08823	0.534	0.272	1.59198e-211	Pericyte_2
CEBPD	4.11211e-204	1.26214	0.489	0.251	1.38011e-199	Pericyte_2
COL4A1	4.77916e-203	1.01795	0.598	0.345	1.60398e-198	Pericyte_2
KCNE4	8.95017e-190	1.18476	0.513	0.274	3.00386e-185	Pericyte_2
SGIP1	1.98724e-185	0.706815	0.893	0.738	6.66956e-181	Pericyte_2
GABRE	1.65639e-180	1.5186	0.274	0.098	5.55918e-176	Pericyte_2
RGL3	9.9e-176	1.04789	0.436	0.213	3.32264e-171	Pericyte_2
SLC2A3	4.79203e-165	1.20908	0.347	0.152	1.6083e-160	Pericyte_2
SSTR2	1.78907e-157	1.35057	0.258	0.096	6.00447e-153	Pericyte_2
HEYL	1.00691e-153	1.05359	0.393	0.189	3.37939e-149	Pericyte_2
RNF152	1.55284e-153	0.649627	0.834	0.643	5.21165e-149	Pericyte_2
PDE10A	2.77341e-152	1.61585	0.251	0.095	9.30813e-148	Pericyte_2
JUNB	7.08713e-151	1.19513	0.327	0.144	2.37858e-146	Pericyte_2
COL4A2	1.62105e-149	0.844646	0.623	0.4	5.44058e-145	Pericyte_2
RNF24	5.80082e-147	1.06882	0.385	0.188	1.94687e-142	Pericyte_2
LPL	6.83725e-146	1.24749	0.348	0.163	2.29472e-141	Pericyte_2
SIK2	9.20594e-143	0.768774	0.635	0.416	3.0897e-138	Pericyte_2
YBX3	9.37287e-141	0.896487	0.449	0.24	3.14572e-136	Pericyte_2
BTBD9	8.2928e-135	0.605052	0.802	0.61	2.78323e-130	Pericyte_2
NID1	1.4527e-130	0.731928	0.611	0.391	4.87557e-126	Pericyte_2
KLF9	4.91344e-128	0.821917	0.463	0.258	1.64905e-123	Pericyte_2
JAG1	1.98948e-124	0.631049	0.599	0.373	6.6771e-120	Pericyte_2
APOLD1	6.71606e-122	0.851995	0.417	0.224	2.25404e-117	Pericyte_2
PDE3A	7.66023e-120	0.565781	0.794	0.588	2.57093e-115	Pericyte_2
MIR4435-2HG	9.14817e-120	0.936647	0.462	0.269	3.07031e-115	Pericyte_2
PDE8A	1.57226e-116	0.559668	0.768	0.58	5.2768e-112	Pericyte_2
FRMD3	1.72202e-114	0.544591	0.761	0.547	5.77944e-110	Pericyte_2
COL4A4	4.74272e-113	0.767075	0.484	0.291	1.59175e-108	Pericyte_2
CALD1	4.36561e-111	0.429318	0.909	0.795	1.46519e-106	Pericyte_2
ZCCHC24	7.98876e-105	0.820884	0.38	0.209	2.68119e-100	Pericyte_2
SLC12A2	1.30834e-100	0.712025	0.636	0.456	4.39105e-96	Pericyte_2
TIMP3	9.30254e-98	0.715233	0.716	0.54	3.12212e-93	Pericyte_2
IL1R1	2.45065e-97	0.902094	0.29	0.142	8.22488e-93	Pericyte_2
ANKH	1.53048e-92	0.822712	0.355	0.198	5.1366e-88	Pericyte_2
AXL	5.4839e-90	0.650254	0.432	0.259	1.84051e-85	Pericyte_2
HIPK2	1.50225e-87	0.622836	0.434	0.261	5.04186e-83	Pericyte_2
NEURL1B	3.26304e-87	0.730159	0.317	0.168	1.09514e-82	Pericyte_2
ASAP1	9.76113e-87	0.539531	0.638	0.45	3.27603e-82	Pericyte_2
STAT3	1.66394e-86	0.698127	0.435	0.27	5.5845e-82	Pericyte_2
COL4A3	1.5901e-85	0.658357	0.491	0.315	5.33668e-81	Pericyte_2
GRAMD2B	3.34192e-83	0.528535	0.669	0.494	1.12161e-78	Pericyte_2
EDNRA	7.6839e-81	0.695183	0.395	0.237	2.57887e-76	Pericyte_2
LZTS1	2.47386e-78	0.554021	0.465	0.292	8.30278e-74	Pericyte_2
ADCY3	2.96698e-78	0.640495	0.302	0.162	9.95777e-74	Pericyte_2
DUSP1	3.10631e-77	0.780402	0.274	0.144	1.04254e-72	Pericyte_2
CREM	9.44682e-76	0.882729	0.254	0.131	3.17054e-71	Pericyte_2
KSR1	4.44905e-73	0.595115	0.385	0.232	1.49319e-68	Pericyte_2
OSMR	4.55489e-73	0.738408	0.268	0.142	1.52871e-68	Pericyte_2
SIPA1L2	1.35182e-71	0.664658	0.329	0.19	4.53699e-67	Pericyte_2
IFITM3	4.47288e-71	0.54591	0.445	0.28	1.50119e-66	Pericyte_2
CEBPB	1.55228e-69	0.711111	0.276	0.151	5.20975e-65	Pericyte_2
MALAT1	1.42528e-67	0.446997	0.812	0.838	4.78353e-63	Pericyte_2
VMP1	3.16838e-66	0.721661	0.336	0.202	1.06337e-61	Pericyte_2
ABCC9	1.00927e-65	0.540023	0.473	0.315	3.3873e-61	Pericyte_2
CACNA1C	2.35947e-65	0.268923	0.938	0.849	7.91885e-61	Pericyte_2
CHD1	3.24659e-64	0.562641	0.33	0.195	1.08962e-59	Pericyte_2
PRKAR1A	1.37054e-63	0.643684	0.332	0.2	4.59981e-59	Pericyte_2
NDUFA4L2	2.95591e-63	0.569013	0.421	0.274	9.92061e-59	Pericyte_2
GPX3	4.00598e-63	0.610802	0.309	0.18	1.34449e-58	Pericyte_2
COL18A1	1.14971e-62	0.385672	0.42	0.265	3.85864e-58	Pericyte_2
C2CD2	1.24817e-62	0.454862	0.594	0.432	4.18911e-58	Pericyte_2
HES4	1.28161e-62	0.525281	0.518	0.363	4.30134e-58	Pericyte_2
FAM13A	3.11612e-62	0.537127	0.474	0.323	1.04583e-57	Pericyte_2
FAM110B	4.31625e-61	0.557803	0.333	0.2	1.44862e-56	Pericyte_2
PDE1C	1.0699e-60	0.362184	0.635	0.453	3.5908e-56	Pericyte_2
ARHGEF12	1.27252e-59	0.384232	0.696	0.539	4.27083e-55	Pericyte_2
C1QTNF1	2.83736e-59	0.497924	0.428	0.28	9.52276e-55	Pericyte_2
CBLB	3.10386e-59	0.470998	0.564	0.404	1.04172e-54	Pericyte_2
PIP5K1B	7.28581e-59	0.432504	0.447	0.299	2.44527e-54	Pericyte_2
TBX2	1.73597e-58	0.468448	0.463	0.312	5.82625e-54	Pericyte_2
NAV2	5.39845e-58	0.504095	0.463	0.315	1.81183e-53	Pericyte_2
COL5A3	3.50273e-57	0.415309	0.497	0.34	1.17559e-52	Pericyte_2
RBMS1	1.99013e-55	0.327238	0.724	0.562	6.67926e-51	Pericyte_2
EPAS1	1.55023e-53	0.392546	0.583	0.422	5.20289e-49	Pericyte_2
AHI1	1.03009e-52	0.557961	0.367	0.24	3.45719e-48	Pericyte_2
CCNH	1.0752e-51	0.445628	0.475	0.332	3.60858e-47	Pericyte_2
CCDC102B	1.48517e-51	0.603676	0.366	0.238	4.98454e-47	Pericyte_2
ZBTB38	1.53799e-51	0.523571	0.425	0.294	5.16181e-47	Pericyte_2
RHOB	1.50406e-49	0.362422	0.463	0.318	5.04792e-45	Pericyte_2
ECE1	2.26538e-49	0.40065	0.51	0.367	7.60307e-45	Pericyte_2
TBX15	2.73669e-48	0.653457	0.307	0.194	9.18487e-44	Pericyte_2
AFF4	4.55356e-48	0.435625	0.37	0.243	1.52826e-43	Pericyte_2
MTUS1	1.71615e-47	0.462643	0.486	0.349	5.75974e-43	Pericyte_2
SNX25	2.5461e-45	0.44985	0.312	0.199	8.54523e-41	Pericyte_2
TMEM165	1.66833e-44	0.567747	0.334	0.22	5.59924e-40	Pericyte_2
TOP1	2.19628e-44	0.360425	0.388	0.261	7.37115e-40	Pericyte_2
RHOJ	3.61729e-44	0.354769	0.532	0.393	1.21403e-39	Pericyte_2
FOSL2	1.14175e-43	0.216375	0.269	0.16	3.83193e-39	Pericyte_2
NEAT1	1.66342e-43	0.329803	0.785	0.772	5.58277e-39	Pericyte_2
JUND	2.63515e-43	0.258584	0.453	0.314	8.8441e-39	Pericyte_2
NTRK3	1.31952e-42	0.385172	0.592	0.459	4.42857e-38	Pericyte_2
SMURF1	3.66794e-42	0.281028	0.482	0.34	1.23103e-37	Pericyte_2
CDH11	8.14247e-42	0.454616	0.39	0.268	2.73278e-37	Pericyte_2
PLEKHG3	1.16533e-41	0.452635	0.284	0.181	3.91107e-37	Pericyte_2
ATF6	1.32431e-41	0.435956	0.306	0.197	4.44464e-37	Pericyte_2
VPS13D	3.68792e-41	0.377568	0.518	0.383	1.23774e-36	Pericyte_2
ELOVL5	3.60496e-40	0.317651	0.383	0.259	1.2099e-35	Pericyte_2
FSTL1	8.57884e-40	0.502673	0.265	0.168	2.87923e-35	Pericyte_2
BSG	2.22698e-39	0.343351	0.497	0.368	7.47419e-35	Pericyte_2
ARHGEF7	7.31251e-39	0.343518	0.626	0.489	2.45423e-34	Pericyte_2
TANK	1.54231e-38	0.405932	0.285	0.183	5.17629e-34	Pericyte_2
PDE4D	2.04321e-38	0.22588	0.55	0.417	6.85743e-34	Pericyte_2
DDX5	3.16386e-38	0.395878	0.384	0.269	1.06186e-33	Pericyte_2
CTBP2	7.283e-38	0.288079	0.52	0.386	2.44432e-33	Pericyte_2
HIVEP2	2.95433e-37	0.292311	0.454	0.327	9.91531e-33	Pericyte_2
TACC1	4.61249e-37	0.568076	0.68	0.568	1.54804e-32	Pericyte_2
MSI2	4.9508e-37	0.441672	0.484	0.366	1.66159e-32	Pericyte_2
UBE2D3	7.90709e-37	0.268912	0.477	0.345	2.65378e-32	Pericyte_2
GBE1	1.22346e-36	0.431566	0.345	0.237	4.10619e-32	Pericyte_2
ENOX1	1.35184e-36	0.424593	0.265	0.169	4.53704e-32	Pericyte_2
HIF1A	1.91995e-36	0.401047	0.329	0.222	6.44374e-32	Pericyte_2
REV3L	3.47441e-36	0.364198	0.544	0.42	1.16608e-31	Pericyte_2
TRIB2	3.54805e-36	0.44173	0.265	0.17	1.1908e-31	Pericyte_2
CDC42EP4	3.68852e-36	0.377822	0.263	0.168	1.23794e-31	Pericyte_2
EPC2	3.95026e-36	0.372798	0.348	0.237	1.32579e-31	Pericyte_2
PDE4B	8.05742e-36	0.432833	0.268	0.173	2.70423e-31	Pericyte_2
ROCK2	1.00989e-35	0.296298	0.563	0.436	3.3894e-31	Pericyte_2
CPM	1.96411e-35	0.268448	0.671	0.522	6.59196e-31	Pericyte_2
BNIP3L	9.72979e-35	0.465823	0.269	0.177	3.26551e-30	Pericyte_2
SEMA5A	1.6203e-34	0.267652	0.575	0.438	5.43806e-30	Pericyte_2
DOCK6	4.55798e-34	0.32601	0.357	0.249	1.52975e-29	Pericyte_2
NXN	1.04921e-33	0.604608	0.303	0.208	3.52136e-29	Pericyte_2
DENND2A	2.58476e-33	0.327401	0.418	0.3	8.67496e-29	Pericyte_2
PHC2	4.31832e-33	0.421368	0.265	0.174	1.44931e-28	Pericyte_2
MCC	5.54832e-33	0.424907	0.299	0.203	1.86213e-28	Pericyte_2
STARD13	8.74886e-33	0.324206	0.463	0.344	2.93629e-28	Pericyte_2
CTNNA3	9.20597e-33	0.355336	0.376	0.269	3.08971e-28	Pericyte_2
BCL6	9.81593e-33	0.397645	0.31	0.212	3.29442e-28	Pericyte_2
RBM17	1.87114e-32	0.359763	0.274	0.181	6.27993e-28	Pericyte_2
TNS3	2.58222e-32	0.351182	0.376	0.27	8.66644e-28	Pericyte_2
ABL1	3.21575e-32	0.293773	0.386	0.275	1.07927e-27	Pericyte_2
SPIDR	5.1803e-32	0.313549	0.499	0.383	1.73861e-27	Pericyte_2
PDGFRB	1.3688e-31	0.264176	0.661	0.528	4.59398e-27	Pericyte_2
ARHGAP26	2.06806e-31	0.312018	0.591	0.468	6.94082e-27	Pericyte_2
CASK	4.82942e-31	0.316614	0.29	0.196	1.62085e-26	Pericyte_2
ZHX2	1.28836e-30	0.287581	0.347	0.244	4.32398e-26	Pericyte_2
SESN1	1.81594e-30	0.319485	0.331	0.231	6.09465e-26	Pericyte_2
WDR41	2.84973e-30	0.418281	0.296	0.203	9.56425e-26	Pericyte_2
CSNK1A1	3.66139e-30	0.269257	0.463	0.347	1.22884e-25	Pericyte_2
SON	5.14678e-30	0.293754	0.377	0.27	1.72736e-25	Pericyte_2
ZFPM2	6.72106e-30	0.268784	0.409	0.298	2.25572e-25	Pericyte_2
ANKRD44	8.82252e-30	0.213568	0.523	0.399	2.96101e-25	Pericyte_2
LDLRAD3	1.1185e-29	0.284523	0.442	0.328	3.75391e-25	Pericyte_2
PAG1	1.36585e-29	0.401437	0.489	0.378	4.58406e-25	Pericyte_2
BRAF	1.58509e-29	0.229824	0.437	0.321	5.31988e-25	Pericyte_2
XRCC5	1.90952e-29	0.305384	0.297	0.203	6.40872e-25	Pericyte_2
CPEB4	4.59955e-29	0.283702	0.317	0.219	1.5437e-24	Pericyte_2
ZSWIM6	4.88901e-29	0.217759	0.384	0.274	1.64085e-24	Pericyte_2
CYSLTR2	6.56932e-29	0.394636	0.319	0.224	2.20479e-24	Pericyte_2
NAP1L1	1.20442e-28	0.281107	0.321	0.224	4.04229e-24	Pericyte_2
TET2	2.83141e-28	0.321879	0.264	0.178	9.50278e-24	Pericyte_2
SMC5	2.9687e-28	0.283955	0.314	0.22	9.96356e-24	Pericyte_2
LAMC3	4.38589e-28	0.357261	0.309	0.218	1.47199e-23	Pericyte_2
TLE1	1.03912e-27	0.309337	0.323	0.229	3.4875e-23	Pericyte_2
H3F3B	1.1882e-27	0.341845	0.299	0.209	3.98784e-23	Pericyte_2
NFE2L2	1.74627e-27	0.216634	0.284	0.194	5.86083e-23	Pericyte_2
SH3RF1	2.35227e-27	0.218522	0.553	0.428	7.89468e-23	Pericyte_2
EHD2	2.68864e-27	0.260694	0.337	0.238	9.02363e-23	Pericyte_2
TBX3	2.8753e-27	0.374093	0.251	0.17	9.65009e-23	Pericyte_2
ANKRD17	2.91294e-27	0.200706	0.527	0.402	9.77641e-23	Pericyte_2
MAP4	3.78502e-27	0.262023	0.468	0.356	1.27033e-22	Pericyte_2
CAMK1D	4.79283e-27	0.38455	0.365	0.269	1.60857e-22	Pericyte_2
HNRNPU	5.19282e-27	0.189632	0.432	0.318	1.74282e-22	Pericyte_2
SMCHD1	6.75027e-27	0.277269	0.387	0.285	2.26553e-22	Pericyte_2
SFPQ	7.57714e-27	0.229246	0.301	0.21	2.54304e-22	Pericyte_2
FNDC3A	2.15687e-26	0.295102	0.372	0.273	7.2389e-22	Pericyte_2
GPBP1	2.66709e-26	0.220658	0.369	0.268	8.9513e-22	Pericyte_2
AGO2	6.14164e-26	0.22599	0.309	0.218	2.06126e-21	Pericyte_2
THSD7B	8.62471e-26	0.249717	0.339	0.243	2.89462e-21	Pericyte_2
GPC6	1.07188e-25	0.250184	0.285	0.199	3.59745e-21	Pericyte_2
ANKRD10	2.39562e-25	0.25763	0.423	0.319	8.04018e-21	Pericyte_2
ESYT2	3.32422e-25	0.314096	0.41	0.31	1.11567e-20	Pericyte_2
CNN3	3.93027e-25	0.258746	0.286	0.199	1.31908e-20	Pericyte_2
SLC30A10	1.14199e-24	0.208124	0.577	0.452	3.83273e-20	Pericyte_2
MAP1B	2.65702e-24	0.290527	0.479	0.372	8.91748e-20	Pericyte_2
KDM5A	3.18757e-24	0.253834	0.365	0.269	1.06981e-19	Pericyte_2
CYFIP1	4.02206e-24	0.28728	0.254	0.177	1.34988e-19	Pericyte_2
JAM3	1.22635e-23	0.294069	0.269	0.19	4.11587e-19	Pericyte_2
STXBP5	1.83694e-23	0.263425	0.268	0.188	6.16513e-19	Pericyte_2
SLIT3	4.52884e-23	0.24218	0.317	0.23	1.51997e-18	Pericyte_2
CECR2	5.54965e-23	0.145266	0.428	0.32	1.86257e-18	Pericyte_2
REEP3	7.94284e-23	0.326348	0.252	0.176	2.66577e-18	Pericyte_2
ZFAND3	1.25658e-22	0.164555	0.653	0.529	4.21735e-18	Pericyte_2
BTG1	1.79372e-22	0.272494	0.28	0.201	6.02009e-18	Pericyte_2
SLC19A1	1.89285e-22	0.144124	0.489	0.371	6.3528e-18	Pericyte_2
ARID5B	2.00779e-22	0.221026	0.306	0.221	6.73854e-18	Pericyte_2
INTS6	2.15496e-22	0.259177	0.263	0.185	7.23248e-18	Pericyte_2
BACH1	2.41527e-22	0.187764	0.47	0.362	8.10611e-18	Pericyte_2
PTMA	4.69847e-22	0.166188	0.312	0.225	1.5769e-17	Pericyte_2
CAMK2D	5.95756e-22	0.266277	0.55	0.443	1.99948e-17	Pericyte_2
UBR1	1.59499e-21	0.206383	0.311	0.225	5.35309e-17	Pericyte_2
ETNK1	1.70102e-21	0.20143	0.275	0.196	5.70898e-17	Pericyte_2
MARCH6	2.69821e-21	0.186074	0.343	0.254	9.05573e-17	Pericyte_2
ZNF638	3.13617e-21	0.1623	0.587	0.473	1.05256e-16	Pericyte_2
DENND4A	6.20572e-21	0.172362	0.336	0.248	2.08277e-16	Pericyte_2
TRA2A	7.09109e-21	0.15809	0.355	0.262	2.37991e-16	Pericyte_2
PCNX1	2.25546e-20	0.237592	0.319	0.235	7.56976e-16	Pericyte_2
STK39	2.27317e-20	0.21171	0.522	0.419	7.6292e-16	Pericyte_2
SLC22A3	2.93022e-20	0.214923	0.272	0.195	9.8344e-16	Pericyte_2
SPAG9	4.78825e-20	0.143206	0.371	0.279	1.60703e-15	Pericyte_2
ARIH1	9.7369e-20	0.17289	0.403	0.308	3.2679e-15	Pericyte_2
DYNC1I1	1.07401e-19	0.245036	0.407	0.316	3.60458e-15	Pericyte_2
HNRNPA2B1	1.11015e-19	0.145235	0.376	0.284	3.7259e-15	Pericyte_2
DOK6	1.22686e-19	0.221904	0.281	0.203	4.11758e-15	Pericyte_2
MAML2	2.63742e-19	0.226223	0.717	0.621	8.85172e-15	Pericyte_2
LYST	3.06173e-19	0.231526	0.261	0.188	1.02758e-14	Pericyte_2
ZBTB20	3.08885e-19	0.111557	0.938	0.875	1.03668e-14	Pericyte_2
BCLAF1	3.39232e-19	0.182872	0.256	0.183	1.13853e-14	Pericyte_2
WSB1	8.21147e-19	0.138584	0.43	0.332	2.75593e-14	Pericyte_2
AGAP1	1.36169e-18	0.158005	0.688	0.569	4.5701e-14	Pericyte_2
CTNNB1	1.49943e-18	0.148319	0.328	0.245	5.0324e-14	Pericyte_2
TRIM44	1.70471e-18	0.168464	0.291	0.214	5.72135e-14	Pericyte_2
FLT1	2.89995e-18	0.168975	0.266	0.193	9.7328e-14	Pericyte_2
ACSL3	4.0772e-18	0.14944	0.383	0.292	1.36839e-13	Pericyte_2
NFAT5	4.46682e-18	0.129508	0.532	0.424	1.49916e-13	Pericyte_2
PBRM1	4.67568e-18	0.13906	0.289	0.212	1.56925e-13	Pericyte_2
RBM39	5.10739e-18	0.143085	0.363	0.276	1.71414e-13	Pericyte_2
HNRNPC	1.21808e-17	0.161331	0.334	0.253	4.08811e-13	Pericyte_2
ATAD2B	1.46072e-17	0.166264	0.286	0.21	4.90246e-13	Pericyte_2
CLMN	1.84476e-17	0.157078	0.596	0.487	6.19138e-13	Pericyte_2
DNAJC1	2.30295e-17	0.119796	0.337	0.253	7.72916e-13	Pericyte_2
PAFAH1B1	2.60897e-17	0.131577	0.361	0.275	8.75623e-13	Pericyte_2
P4HA1	2.90826e-17	0.179244	0.313	0.238	9.7607e-13	Pericyte_2
CNTN4	3.29557e-17	0.101677	0.568	0.455	1.10606e-12	Pericyte_2
USP9X	5.18287e-17	0.128537	0.267	0.196	1.73948e-12	Pericyte_2
ANKRD11	5.82453e-17	0.139451	0.337	0.256	1.95483e-12	Pericyte_2
PTPN9	5.92282e-17	0.145765	0.327	0.247	1.98782e-12	Pericyte_2
NCK2	6.56117e-17	0.170213	0.29	0.217	2.20206e-12	Pericyte_2
STK38	9.04673e-17	0.188875	0.261	0.193	3.03626e-12	Pericyte_2
COMMD10	1.27695e-16	0.141437	0.256	0.187	4.28571e-12	Pericyte_2
TMEM131	1.27934e-16	0.15531	0.317	0.24	4.29372e-12	Pericyte_2
PHF21A	1.36851e-16	0.156296	0.461	0.368	4.59299e-12	Pericyte_2
ZNF207	1.40726e-16	0.114126	0.305	0.228	4.72305e-12	Pericyte_2
PUM1	1.71074e-16	0.132092	0.417	0.326	5.74158e-12	Pericyte_2
TSC22D1	2.15904e-16	0.141706	0.429	0.339	7.24618e-12	Pericyte_2
ASXL1	4.56187e-16	0.136273	0.291	0.219	1.53105e-11	Pericyte_2
PMEPA1	5.24466e-16	0.196074	0.253	0.189	1.76021e-11	Pericyte_2
CUL1	5.55234e-16	0.13137	0.293	0.219	1.86348e-11	Pericyte_2
BIRC6	6.12798e-16	0.118791	0.488	0.389	2.05667e-11	Pericyte_2
TFPI	6.54193e-16	0.136695	0.453	0.359	2.1956e-11	Pericyte_2
CDK8	7.05031e-16	0.218558	0.251	0.186	2.36623e-11	Pericyte_2
PTPN13	9.5627e-16	0.142674	0.323	0.246	3.20943e-11	Pericyte_2
NIPBL	1.35589e-15	0.119996	0.515	0.413	4.55062e-11	Pericyte_2
PBX1	2.06344e-15	0.164753	0.587	0.492	6.9253e-11	Pericyte_2
SETD5	2.16946e-15	0.10237	0.429	0.335	7.28114e-11	Pericyte_2
ARID4B	2.68104e-15	0.101311	0.434	0.342	8.99809e-11	Pericyte_2
MKL1	2.69702e-15	0.126293	0.364	0.283	9.05174e-11	Pericyte_2
PNISR	2.74879e-15	0.151441	0.438	0.35	9.22549e-11	Pericyte_2
SRRM2	2.86643e-15	0.134688	0.317	0.244	9.62031e-11	Pericyte_2
RB1	2.94247e-15	0.118269	0.382	0.299	9.87551e-11	Pericyte_2
COL6A2	4.01421e-15	0.139185	0.298	0.227	1.34725e-10	Pericyte_2
ASH1L	4.34875e-15	0.126507	0.5	0.402	1.45953e-10	Pericyte_2
PTGES3	5.05992e-15	0.149743	0.286	0.218	1.69821e-10	Pericyte_2
IGF2R	5.3335e-15	0.128799	0.305	0.233	1.79003e-10	Pericyte_2
TRAK1	5.48631e-15	0.119044	0.409	0.321	1.84132e-10	Pericyte_2
PTPN12	8.37528e-15	0.102163	0.387	0.303	2.81091e-10	Pericyte_2
CAPZB	8.50274e-15	0.133671	0.322	0.249	2.85369e-10	Pericyte_2
FYN	8.57284e-15	0.130612	0.403	0.317	2.87722e-10	Pericyte_2
ZBTB46	1.0007e-14	0.146657	0.305	0.234	3.35855e-10	Pericyte_2
SLC6A12	1.07339e-14	0.128868	0.56	0.444	3.60252e-10	Pericyte_2
TSC22D3	1.60842e-14	0.177926	0.279	0.213	5.39818e-10	Pericyte_2
PI4KA	1.73462e-14	0.131379	0.278	0.21	5.82173e-10	Pericyte_2
ANO6	1.76806e-14	0.139452	0.306	0.234	5.93397e-10	Pericyte_2
LEF1	2.60307e-14	0.143278	0.418	0.333	8.73641e-10	Pericyte_2
NCOA2	2.61326e-14	0.138314	0.61	0.509	8.77063e-10	Pericyte_2
TMOD3	2.64433e-14	0.13215	0.262	0.196	8.8749e-10	Pericyte_2
RB1CC1	3.99197e-14	0.119991	0.284	0.215	1.33979e-09	Pericyte_2
TCF4	5.36932e-14	0.101845	0.725	0.608	1.80205e-09	Pericyte_2
MPRIP	5.65607e-14	0.110297	0.412	0.329	1.89829e-09	Pericyte_2
HNRNPA3	6.28308e-14	0.139274	0.297	0.228	2.10873e-09	Pericyte_2
PEAK1	7.67367e-14	0.163016	0.346	0.272	2.57544e-09	Pericyte_2
LIMS1	8.05433e-14	0.104647	0.282	0.215	2.70319e-09	Pericyte_2
NCOR2	8.59378e-14	0.158221	0.252	0.191	2.88424e-09	Pericyte_2
RBM5	1.15172e-13	0.115308	0.253	0.191	3.86541e-09	Pericyte_2
MEF2C	5.18961e-13	0.180917	0.474	0.394	1.74174e-08	Pericyte_2
CYTH3	1.10576e-12	0.114889	0.532	0.435	3.71116e-08	Pericyte_2
AKAP13	1.20467e-12	0.128025	0.5	0.413	4.04311e-08	Pericyte_2
CPE	1.88866e-12	0.357484	0.492	0.411	6.33874e-08	Pericyte_2
CNOT2	2.81806e-12	0.127493	0.278	0.215	9.45796e-08	Pericyte_2
UBE3A	3.69268e-12	0.109397	0.267	0.206	1.23934e-07	Pericyte_2
MGLL	5.63078e-12	0.152338	0.409	0.331	1.8898e-07	Pericyte_2
LAMA4	1.10597e-11	0.180722	0.344	0.277	3.71185e-07	Pericyte_2
STK24	1.34039e-11	0.139758	0.3	0.238	4.49863e-07	Pericyte_2
PAPSS2	5.16536e-09	0.108441	0.255	0.204	0.00017336	Pericyte_2
SLIT32	0	2.68053	0.751	0.177	0	SMC_1
RGS61	0	2.64857	0.781	0.256	0	SMC_1
KCNAB11	0	2.40268	0.624	0.192	0	SMC_1
ZBTB7C1	0	3.35995	0.479	0.075	0	SMC_1
SORBS21	0	1.94827	0.609	0.216	0	SMC_1
PIP5K1B1	0	1.8522	0.628	0.287	0	SMC_1
CARMIL11	0	2.48824	0.441	0.1	0	SMC_1
SH3RF31	0	2.5445	0.449	0.109	0	SMC_1
MYH111	0	2.08348	0.414	0.084	0	SMC_1
SLC8A1	0	2.82052	0.405	0.099	0	SMC_1
MYOCD1	0	2.90289	0.323	0.06	0	SMC_1
ZFHX31	0	1.4746	0.943	0.81	0	SMC_1
ITGA81	8.98282e-296	2.87405	0.254	0.048	3.01481e-291	SMC_1
CRISPLD21	1.70656e-281	1.8927	0.599	0.286	5.72756e-277	SMC_1
PTP4A31	3.3342e-275	2.57863	0.322	0.085	1.11902e-270	SMC_1
RCAN21	7.3489e-259	1.76993	0.626	0.344	2.46644e-254	SMC_1
FILIP1	9.26099e-251	2.5955	0.288	0.073	3.10817e-246	SMC_1
PDE3A2	1.24454e-243	1.19378	0.817	0.602	4.17691e-239	SMC_1
ADAMTS12	5.63521e-242	2.10565	0.427	0.163	1.89129e-237	SMC_1
AKAP61	1.33988e-239	2.29557	0.301	0.082	4.49689e-235	SMC_1
PDE1A1	6.13343e-229	2.15007	0.374	0.13	2.0585e-224	SMC_1
SDK11	8.83742e-218	2.12696	0.33	0.105	2.96601e-213	SMC_1
CACNA1C1	1.18536e-217	0.823916	0.928	0.858	3.97829e-213	SMC_1
CTNNA32	6.70841e-216	1.52995	0.532	0.256	2.25148e-211	SMC_1
TAGLN1	4.69606e-210	0.979653	0.493	0.21	1.57609e-205	SMC_1
CACNB21	1.12508e-209	1.38265	0.644	0.383	3.776e-205	SMC_1
PRKG11	2.36083e-205	0.764714	0.963	0.924	7.92342e-201	SMC_1
ERBB41	1.75836e-192	2.09207	0.34	0.122	5.90142e-188	SMC_1
PDLIM51	6.55857e-191	1.55913	0.513	0.262	2.20119e-186	SMC_1
SORBS11	4.44098e-180	1.4313	0.42	0.177	1.49048e-175	SMC_1
MCAM1	2.04686e-178	1.63302	0.438	0.201	6.86967e-174	SMC_1
SLCO3A1	2.26138e-172	1.64676	0.46	0.227	7.58964e-168	SMC_1
ADCY32	7.16732e-168	1.94175	0.376	0.163	2.4055e-163	SMC_1
LTBP11	5.70377e-164	1.44386	0.464	0.229	1.9143e-159	SMC_1
MYO1E1	1.76347e-159	1.95835	0.28	0.096	5.91856e-155	SMC_1
GRID2	9.01381e-152	1.29754	0.513	0.273	3.02522e-147	SMC_1
FOSL22	9.91956e-149	1.94469	0.354	0.157	3.3292e-144	SMC_1
SLC22A31	3.91943e-134	1.6119	0.383	0.186	1.31544e-129	SMC_1
HIPK22	1.09593e-133	1.4777	0.471	0.27	3.67817e-129	SMC_1
TBC1D11	1.5722e-130	1.40424	0.517	0.325	5.27661e-126	SMC_1
LPP1	3.90386e-121	0.73694	0.859	0.803	1.31021e-116	SMC_1
DGKG	4.86734e-117	1.77772	0.264	0.104	1.63358e-112	SMC_1
MAGI11	9.84422e-112	1.12595	0.572	0.392	3.30392e-107	SMC_1
ACTN11	7.43145e-110	1.57866	0.31	0.142	2.49414e-105	SMC_1
SETBP11	4.9551e-109	1.19136	0.506	0.325	1.66303e-104	SMC_1
SOX5	2.17911e-107	0.675141	0.847	0.795	7.31354e-103	SMC_1
JAG12	3.26482e-107	1.10976	0.566	0.397	1.09574e-102	SMC_1
FBXO321	7.02415e-104	1.9786	0.254	0.106	2.35744e-99	SMC_1
MAML31	5.42791e-103	1.40368	0.401	0.224	1.82172e-98	SMC_1
SORT11	4.01761e-100	1.35036	0.462	0.297	1.34839e-95	SMC_1
FAM129A1	2.36045e-99	1.52318	0.3	0.141	7.92213e-95	SMC_1
PTPRG1	3.4774e-98	0.6561	0.865	0.829	1.16708e-93	SMC_1
IGF1R1	1.06722e-97	1.28814	0.373	0.2	3.58181e-93	SMC_1
MAP3K51	4.25205e-95	1.51903	0.339	0.177	1.42707e-90	SMC_1
DTNA1	4.96526e-93	1.41862	0.353	0.192	1.66644e-88	SMC_1
RBPMS1	5.63512e-91	0.82976	0.721	0.634	1.89126e-86	SMC_1
PPM1L	3.42955e-90	1.03806	0.545	0.382	1.15103e-85	SMC_1
FLNA1	2.23533e-88	0.924804	0.479	0.306	7.50222e-84	SMC_1
MSRB31	2.0173e-87	1.21679	0.393	0.228	6.77047e-83	SMC_1
ACTA21	7.18651e-84	0.802293	0.345	0.179	2.41194e-79	SMC_1
IGFBP41	2.87469e-83	1.66512	0.259	0.123	9.64804e-79	SMC_1
ETV61	6.95353e-82	1.32606	0.391	0.237	2.33374e-77	SMC_1
PDK4	4.10601e-80	1.90575	0.291	0.154	1.37806e-75	SMC_1
SSBP31	1.38489e-76	1.43397	0.358	0.215	4.64796e-72	SMC_1
NFIB1	3.47683e-76	1.38656	0.27	0.133	1.16689e-71	SMC_1
C11orf962	1.4103e-74	1.18956	0.455	0.301	4.73326e-70	SMC_1
DSTN1	2.73525e-73	1.03046	0.284	0.142	9.18005e-69	SMC_1
CRIM11	5.59059e-73	1.14517	0.403	0.252	1.87631e-68	SMC_1
NTRK31	7.19062e-73	0.702185	0.624	0.466	2.41332e-68	SMC_1
MALAT12	8.23493e-73	0.4073	0.88	0.826	2.76381e-68	SMC_1
COL18A12	1.73868e-71	1.15774	0.422	0.278	5.83537e-67	SMC_1
NHS	2.81705e-67	1.22531	0.465	0.334	9.45458e-63	SMC_1
FHL51	1.15089e-65	1.27618	0.33	0.195	3.86263e-61	SMC_1
SMURF12	2.85538e-64	0.977011	0.483	0.352	9.58323e-60	SMC_1
DMD1	3.76873e-64	0.791307	0.645	0.568	1.26486e-59	SMC_1
SOX61	5.1369e-60	1.25759	0.292	0.166	1.72405e-55	SMC_1
ARID5B2	1.91876e-58	1.18173	0.349	0.222	6.43975e-54	SMC_1
L3MBTL4	2.93446e-58	1.03929	0.384	0.251	9.84863e-54	SMC_1
NEAT12	5.42258e-58	0.540949	0.844	0.765	1.81993e-53	SMC_1
COL4A22	1.142e-57	0.94456	0.541	0.43	3.83279e-53	SMC_1
COL4A12	4.14114e-55	1.12284	0.49	0.381	1.38985e-50	SMC_1
ESYT22	1.77801e-53	1.27255	0.43	0.316	5.96735e-49	SMC_1
SSBP21	2.30955e-53	0.666677	0.662	0.592	7.75132e-49	SMC_1
FCHSD21	3.55052e-51	1.00234	0.442	0.328	1.19163e-46	SMC_1
SIK31	8.38082e-51	0.853333	0.588	0.511	2.81277e-46	SMC_1
FRMD4A1	8.83823e-49	0.912665	0.475	0.37	2.96629e-44	SMC_1
ADCY51	5.29163e-48	1.17376	0.279	0.168	1.77598e-43	SMC_1
ATP2B41	3.03184e-47	1.12854	0.291	0.18	1.01754e-42	SMC_1
PICALM1	2.39521e-46	0.742736	0.564	0.483	8.03882e-42	SMC_1
PPP1R12B1	2.51271e-46	0.921537	0.389	0.277	8.43316e-42	SMC_1
FBXL71	2.64607e-44	0.812847	0.47	0.361	8.88075e-40	SMC_1
TBX181	3.26179e-40	1.03005	0.35	0.249	1.09472e-35	SMC_1
FP671120.11	1.47302e-39	0.615541	0.523	0.413	4.94376e-35	SMC_1
ELL21	6.14655e-39	0.837745	0.545	0.455	2.0629e-34	SMC_1
CDC14B1	1.17495e-37	1.17612	0.277	0.182	3.94337e-33	SMC_1
HIP11	1.84601e-36	0.688669	0.541	0.467	6.19559e-32	SMC_1
MAPRE21	3.40613e-36	0.954191	0.341	0.245	1.14316e-31	SMC_1
DYNC1I11	1.45066e-35	0.753514	0.419	0.322	4.86869e-31	SMC_1
ADAMTS91	4.48852e-35	0.842175	0.497	0.413	1.50644e-30	SMC_1
MAP3K201	1.12712e-32	0.818594	0.404	0.318	3.78283e-28	SMC_1
INPP5A1	1.12791e-32	1.07034	0.254	0.168	3.7855e-28	SMC_1
SYNPO21	3.05012e-31	0.895366	0.309	0.218	1.02368e-26	SMC_1
MYL91	5.48313e-31	0.335262	0.342	0.244	1.84025e-26	SMC_1
PHLDB21	1.36368e-30	0.980079	0.394	0.312	4.5768e-26	SMC_1
ANK2	7.95856e-28	0.913343	0.25	0.168	2.67105e-23	SMC_1
ATP2A21	4.92081e-27	0.99728	0.294	0.217	1.65152e-22	SMC_1
PITPNC11	1.53485e-26	0.665295	0.585	0.543	5.15125e-22	SMC_1
NFASC	6.50456e-26	0.869025	0.287	0.208	2.18306e-21	SMC_1
TPM11	1.45183e-25	0.892375	0.328	0.251	4.87263e-21	SMC_1
PLS31	2.25359e-25	0.987643	0.254	0.179	7.56349e-21	SMC_1
ZSWIM61	3.52054e-23	0.781537	0.359	0.287	1.18156e-18	SMC_1
PPP1R12A1	4.96379e-23	0.573126	0.488	0.436	1.66595e-18	SMC_1
SYNE11	9.17729e-23	0.712731	0.332	0.257	3.08008e-18	SMC_1
FOXO3	8.41832e-22	0.700263	0.39	0.322	2.82536e-17	SMC_1
TIMP31	1.3997e-21	0.442005	0.612	0.569	4.69768e-17	SMC_1
APBB21	2.01399e-21	0.406195	0.663	0.638	6.75935e-17	SMC_1
ZBTB161	2.1767e-21	0.56769	0.572	0.533	7.30545e-17	SMC_1
C9orf31	1.09159e-20	0.742218	0.345	0.277	3.66359e-16	SMC_1
YBX31	2.16662e-20	0.902343	0.335	0.273	7.27162e-16	SMC_1
CHD11	2.52442e-20	1.03839	0.277	0.213	8.47246e-16	SMC_1
SESN11	2.80145e-19	0.796116	0.307	0.243	9.40223e-15	SMC_1
MYO1D1	2.18854e-18	0.753882	0.316	0.258	7.34519e-14	SMC_1
PELI2	7.29577e-17	0.732027	0.262	0.2	2.44861e-12	SMC_1
EDIL31	1.15746e-16	0.623861	0.366	0.306	3.88467e-12	SMC_1
MKL21	4.8686e-16	0.806235	0.251	0.192	1.634e-11	SMC_1
ADIRF1	5.56765e-16	0.530668	0.28	0.216	1.86861e-11	SMC_1
HSPB11	6.22725e-16	0.370688	0.493	0.417	2.08999e-11	SMC_1
MAP4K4	6.207e-13	0.583502	0.367	0.318	2.08319e-08	SMC_1
ARHGAP171	7.06962e-13	0.66252	0.299	0.25	2.37271e-08	SMC_1
GALNT181	1.0441e-12	0.668196	0.257	0.204	3.50421e-08	SMC_1
ROCK11	1.85982e-12	0.605355	0.384	0.348	6.24193e-08	SMC_1
ITPR11	3.46029e-12	0.691003	0.273	0.227	1.16134e-07	SMC_1
VCL1	6.43737e-12	0.541962	0.343	0.298	2.16051e-07	SMC_1
TTLL71	1.2696e-11	0.573156	0.284	0.235	4.26103e-07	SMC_1
FRY1	4.47261e-11	0.419995	0.534	0.518	1.5011e-06	SMC_1
TLE11	7.07954e-11	0.728375	0.283	0.242	2.37604e-06	SMC_1
ADCY91	9.39127e-11	0.571765	0.294	0.248	3.1519e-06	SMC_1
CACNA2D31	1.13555e-10	0.440202	0.446	0.418	3.81113e-06	SMC_1
SVIL1	1.9951e-10	0.488412	0.365	0.328	6.69594e-06	SMC_1
ARHGAP101	2.59536e-10	0.307956	0.657	0.662	8.71056e-06	SMC_1
CRTC31	7.32223e-10	0.646734	0.293	0.255	2.45749e-05	SMC_1
UTRN1	7.64512e-10	0.232035	0.788	0.802	2.56585e-05	SMC_1
MBNL11	1.04667e-09	0.349757	0.551	0.538	3.51284e-05	SMC_1
ACTB1	1.05723e-09	0.159058	0.481	0.443	3.54828e-05	SMC_1
LRCH11	2.69261e-09	0.580581	0.289	0.25	9.03693e-05	SMC_1
VMP12	2.71011e-09	0.728112	0.261	0.224	9.09569e-05	SMC_1
ARHGEF71	2.86822e-09	0.348945	0.529	0.514	9.62633e-05	SMC_1
AC016831.7	3.15162e-09	0.336228	0.57	0.547	0.000105775	SMC_1
ZHX21	4.39406e-09	0.60914	0.296	0.26	0.000147473	SMC_1
STAT32	1.97554e-08	0.612795	0.329	0.299	0.000663031	SMC_1
CTNNA11	2.60481e-08	0.585662	0.35	0.325	0.000874225	SMC_1
CLIC41	4.26839e-08	0.585468	0.268	0.233	0.00143256	SMC_1
TSC22D12	5.02894e-08	0.46927	0.379	0.353	0.00168781	SMC_1
RABGAP11	5.44927e-08	0.547353	0.286	0.253	0.00182888	SMC_1
ACTN41	6.8658e-08	0.439174	0.354	0.324	0.0023043	SMC_1
WWOX1	2.13674e-07	0.357584	0.542	0.528	0.00717133	SMC_1
IL1RAPL1	3.66609e-07	0.494178	0.279	0.243	0.0123041	SMC_1
PTMA2	8.10521e-07	0.666072	0.265	0.239	0.0272027	SMC_1
PARD3B1	2.49744e-06	0.349774	0.521	0.513	0.0838192	SMC_1
CTBP22	2.74329e-06	0.376614	0.423	0.41	0.0920702	SMC_1
EDNRA1	2.83364e-06	0.488705	0.293	0.265	0.0951026	SMC_1
ECE12	2.96961e-06	0.433041	0.403	0.394	0.0996662	SMC_1
ANO62	3.1178e-06	0.565751	0.271	0.245	0.10464	SMC_1
DGKH	3.4712e-06	0.447833	0.354	0.337	0.1165	SMC_1
CARMN1	5.42817e-06	0.3163	0.4	0.371	0.18218	SMC_1
ATP1B31	6.76645e-06	0.728514	0.35	0.333	0.227096	SMC_1
TCF7L21	1.37746e-05	0.430932	0.304	0.279	0.462302	SMC_1
EBF11	1.40232e-05	0.179161	0.851	0.881	0.470647	SMC_1
MKL12	1.47769e-05	0.459528	0.315	0.296	0.495942	SMC_1
IMMP2L	2.3929e-05	0.227431	0.618	0.618	0.803106	SMC_1
CSPG41	5.11972e-05	0.535896	0.26	0.239	1	SMC_1
DLG21	7.73499e-05	0.370752	0.401	0.385	1	SMC_1
MFGE81	8.38086e-05	0.450228	0.317	0.303	1	SMC_1
KIRREL1	8.76078e-05	0.522183	0.28	0.262	1	SMC_1
MAP1B2	0.000196629	0.292347	0.404	0.392	1	SMC_1
CUX11	0.000268628	0.416587	0.326	0.317	1	SMC_1
UBE2E21	0.000658095	0.27024	0.441	0.435	1	SMC_1
INPP4B1	0.000721375	0.26674	0.591	0.614	1	SMC_1
ARID1B	0.000847811	0.183051	0.599	0.626	1	SMC_1
NR2F2-AS11	0.00102199	0.199951	0.529	0.516	1	SMC_1
ARHGAP6	0.00117367	0.261393	0.497	0.501	1	SMC_1
MED13L	0.00172909	0.249527	0.526	0.543	1	SMC_1
FNDC3B1	0.00189516	0.308767	0.398	0.401	1	SMC_1
UBE2D31	0.00212157	0.405609	0.37	0.371	1	SMC_1
CTNNB12	0.00301005	0.43945	0.271	0.26	1	SMC_1
FP236383.11	0.00633188	0.186553	0.46	0.449	1	SMC_1
INSR	0.00664161	0.160395	0.222	0.264	1	SMC_1
IGFBP71	0.00664957	0.244761	0.528	0.53	1	SMC_1
TAGLN	0	4.07657	0.851	0.189	0	SMC_2
MYH11	0	3.90935	0.716	0.07	0	SMC_2
SORBS2	0	2.67919	0.785	0.217	0	SMC_2
MYL9	0	3.69532	0.774	0.209	0	SMC_2
ACTA2	0	3.53552	0.706	0.153	0	SMC_2
DSTN	0	3.46654	0.653	0.115	0	SMC_2
SORBS1	0	2.95036	0.681	0.163	0	SMC_2
MCAM	0	2.627	0.684	0.189	0	SMC_2
FLNA	0	2.63822	0.764	0.288	0	SMC_2
LTBP1	0	2.31484	0.69	0.218	0	SMC_2
PDLIM5	0	2.37706	0.714	0.254	0	SMC_2
HSPB1	0	1.36971	0.844	0.389	0	SMC_2
RYR2	0	3.61023	0.51	0.058	0	SMC_2
TPM2	0	3.41454	0.511	0.08	0	SMC_2
KCNAB1	0	1.79841	0.639	0.209	0	SMC_2
LMOD1	0	3.53695	0.482	0.053	0	SMC_2
ADIRF	0	2.64584	0.608	0.189	0	SMC_2
VIM	0	3.17006	0.553	0.138	0	SMC_2
ACTB	0	2.70799	0.823	0.414	0	SMC_2
CARMIL1	0	2.23702	0.507	0.108	0	SMC_2
CSRP1	0	3.61105	0.437	0.045	0	SMC_2
IGF1R	0	2.04279	0.579	0.188	0	SMC_2
SH3RF3	0	2.24603	0.508	0.118	0	SMC_2
KCNMA1	0	3.04621	0.44	0.064	0	SMC_2
MYL6	0	2.50726	0.52	0.149	0	SMC_2
ACTN1	0	2.35304	0.499	0.131	0	SMC_2
PRUNE2	0	4.13473	0.399	0.035	0	SMC_2
AKAP6	0	2.57358	0.427	0.079	0	SMC_2
MYO1E	0	2.41826	0.435	0.09	0	SMC_2
ENAH	0	2.59733	0.424	0.08	0	SMC_2
AEBP1	0	3.08168	0.395	0.053	0	SMC_2
S100A6	0	3.17527	0.418	0.08	0	SMC_2
HSPG2	0	3.98791	0.338	0.023	0	SMC_2
EXT1	0	2.68039	0.391	0.08	0	SMC_2
PPP1R14A	0	2.73573	0.4	0.093	0	SMC_2
CAVIN1	0	2.55229	0.385	0.079	0	SMC_2
TGM2	0	4.12923	0.327	0.028	0	SMC_2
CRYAB	0	3.47617	0.339	0.044	0	SMC_2
CNN1	0	5.36424	0.298	0.007	0	SMC_2
ARHGEF10L	0	2.70313	0.346	0.062	0	SMC_2
GALNT17	0	2.79398	0.33	0.053	0	SMC_2
DES	0	6.46858	0.282	0.005	0	SMC_2
ANKS1B	0	3.01543	0.337	0.064	0	SMC_2
ITGA5	0	4.45125	0.29	0.026	0	SMC_2
TMEM131L	0	2.41413	0.31	0.048	0	SMC_2
LINC01088	0	2.92441	0.3	0.044	0	SMC_2
UNC13C	0	5.14915	0.259	0.01	0	SMC_2
S100A4	0	4.90971	0.254	0.01	0	SMC_2
PRDM16	0	3.5363	0.263	0.022	0	SMC_2
MTHFD1L	0	2.98312	0.272	0.037	0	SMC_2
MGP	0	3.93885	0.254	0.03	0	SMC_2
SOD3	0	3.15152	0.252	0.032	0	SMC_2
ADARB1	9.99134e-306	2.97742	0.283	0.045	3.35329e-301	SMC_2
SLIT31	1.38744e-302	1.392	0.65	0.21	4.65652e-298	SMC_2
PALLD	8.70532e-302	2.61564	0.341	0.067	2.92168e-297	SMC_2
C11orf961	7.40852e-299	1.84078	0.681	0.287	2.48645e-294	SMC_2
COL14A1	1.34055e-290	2.77763	0.279	0.046	4.49916e-286	SMC_2
FHL1	1.79945e-267	3.04047	0.265	0.046	6.03933e-263	SMC_2
ATP10A	3.52324e-259	2.0828	0.386	0.094	1.18247e-254	SMC_2
LDB3	2.17712e-257	2.40074	0.258	0.043	7.30685e-253	SMC_2
SDK1	9.33868e-256	2.02046	0.407	0.107	3.13425e-251	SMC_2
EEF1A1	3.89053e-254	2.52002	0.396	0.111	1.30574e-249	SMC_2
MYOCD	6.09461e-245	1.94087	0.325	0.07	2.04547e-240	SMC_2
THRB	5.0057e-240	2.27808	0.291	0.059	1.68001e-235	SMC_2
LPP	1.78293e-234	1.28698	0.938	0.798	5.98388e-230	SMC_2
ITGA8	2.96769e-225	2.0735	0.273	0.055	9.96017e-221	SMC_2
PHACTR1	6.1272e-225	2.15619	0.397	0.115	2.05641e-220	SMC_2
CRIM1	4.82992e-220	1.75055	0.58	0.242	1.62102e-215	SMC_2
SYNPO2	8.677e-219	1.84011	0.526	0.202	2.91218e-214	SMC_2
TRABD2B	1.93252e-209	2.46866	0.259	0.054	6.48594e-205	SMC_2
CLU	5.37485e-208	2.17901	0.334	0.088	1.80391e-203	SMC_2
SELENOM	7.97825e-208	2.40347	0.352	0.101	2.67766e-203	SMC_2
TPM1	1.11489e-204	1.66514	0.552	0.234	3.7418e-200	SMC_2
RPL41	3.65855e-203	2.47247	0.308	0.08	1.22788e-198	SMC_2
ACTG1	2.24347e-201	2.09339	0.407	0.135	7.52953e-197	SMC_2
FBXO32	1.5811e-199	1.95765	0.36	0.103	5.3065e-195	SMC_2
LIMS2	2.62571e-197	2.01753	0.257	0.054	8.81242e-193	SMC_2
CKB	3.99933e-192	2.40377	0.252	0.055	1.34226e-187	SMC_2
MAP3K5	5.37448e-190	1.66357	0.469	0.172	1.80378e-185	SMC_2
SOX6	8.74106e-188	1.78774	0.441	0.158	2.93367e-183	SMC_2
BACE2	9.58779e-182	1.95637	0.309	0.083	3.21785e-177	SMC_2
SSBP3	2.83938e-174	1.70181	0.497	0.208	9.52952e-170	SMC_2
PDLIM7	6.27696e-168	2.0812	0.263	0.066	2.10667e-163	SMC_2
MSRB3	5.08982e-166	1.54292	0.514	0.224	1.70825e-161	SMC_2
CD151	1.38928e-161	1.7598	0.398	0.145	4.6627e-157	SMC_2
MYLK	4.68219e-160	1.99864	0.313	0.095	1.57144e-155	SMC_2
RBPMS	2.92473e-159	1.26478	0.824	0.628	9.81597e-155	SMC_2
TPM4	1.83088e-155	2.2123	0.369	0.132	6.14479e-151	SMC_2
CRIP2	3.22076e-150	1.72454	0.345	0.116	1.08095e-145	SMC_2
ACTN4	9.44888e-149	1.35079	0.585	0.304	3.17123e-144	SMC_2
RGS6	1.18324e-146	0.914787	0.613	0.293	3.97118e-142	SMC_2
IGFBP4	2.08383e-146	1.74519	0.348	0.12	6.99375e-142	SMC_2
MFGE8	2.55578e-146	1.52865	0.553	0.282	8.57772e-142	SMC_2
PDE4D1	2.47181e-143	1.68259	0.664	0.423	8.29588e-139	SMC_2
BCAM	1.79901e-142	1.82493	0.343	0.12	6.03783e-138	SMC_2
SIPA1L1	2.84042e-133	1.56876	0.397	0.159	9.533e-129	SMC_2
TIMP2	4.10931e-132	1.79377	0.297	0.098	1.37917e-127	SMC_2
STK38L	6.66187e-132	1.78171	0.281	0.088	2.23586e-127	SMC_2
COL18A11	2.38157e-131	1.32004	0.535	0.273	7.99301e-127	SMC_2
NFIB	3.96864e-131	1.37891	0.361	0.131	1.33195e-126	SMC_2
SUN2	8.78236e-130	1.75101	0.273	0.084	2.94754e-125	SMC_2
ATP8B1	1.77113e-129	1.99945	0.272	0.085	5.94426e-125	SMC_2
RPL10	9.39341e-129	1.80686	0.34	0.128	3.15262e-124	SMC_2
PPP1R12B	3.01102e-128	1.27455	0.538	0.268	1.01056e-123	SMC_2
PLEC	2.24541e-127	1.7598	0.265	0.081	7.53605e-123	SMC_2
SORT1	2.89238e-126	1.29719	0.552	0.296	9.70741e-122	SMC_2
CAMK2G	6.2374e-126	1.82017	0.287	0.095	2.0934e-121	SMC_2
ZBTB7C	3.98157e-120	1.27013	0.313	0.107	1.33629e-115	SMC_2
PFN1	5.73258e-119	1.87113	0.258	0.082	1.92397e-114	SMC_2
RPL8	3.03943e-118	1.68647	0.298	0.105	1.02009e-113	SMC_2
COL4A11	1.23036e-116	1.12674	0.629	0.373	4.12935e-112	SMC_2
ROR1	1.41296e-116	1.67396	0.338	0.131	4.74217e-112	SMC_2
CPED1	8.07992e-116	1.51435	0.285	0.096	2.71178e-111	SMC_2
FHL5	1.20591e-112	1.50925	0.424	0.192	4.04728e-108	SMC_2
NTN4	1.79149e-107	1.53835	0.285	0.102	6.01261e-103	SMC_2
TXNRD1	6.82212e-107	1.66477	0.327	0.133	2.28964e-102	SMC_2
DTNA	3.38547e-105	1.32672	0.418	0.193	1.13623e-100	SMC_2
APOO	1.1566e-104	1.88559	0.262	0.093	3.88179e-100	SMC_2
ADCY5	2.77816e-101	1.27858	0.375	0.164	9.32405e-97	SMC_2
ITGB1	1.82235e-100	1.29167	0.435	0.214	6.11617e-96	SMC_2
CLIC4	3.60918e-99	1.3433	0.44	0.219	1.21131e-94	SMC_2
NR4A1	8.99035e-97	1.60972	0.265	0.096	3.01734e-92	SMC_2
CST3	9.40092e-97	1.60449	0.306	0.125	3.15514e-92	SMC_2
UBC	3.56927e-95	1.48965	0.402	0.199	1.19792e-90	SMC_2
ERBB4	1.08927e-93	1.32819	0.323	0.133	3.6558e-89	SMC_2
PTMA1	3.0057e-93	1.42603	0.429	0.225	1.00877e-88	SMC_2
ETV6	1.11643e-91	1.17969	0.459	0.237	3.74695e-87	SMC_2
PLS3	1.46268e-91	1.37499	0.372	0.171	4.90905e-87	SMC_2
JAK2	2.43621e-91	1.60389	0.312	0.131	8.17642e-87	SMC_2
C9orf3	8.36033e-90	1.21351	0.484	0.267	2.80589e-85	SMC_2
ATP2B4	1.92693e-88	1.14203	0.381	0.176	6.46717e-84	SMC_2
FP671120.1	2.3873e-88	1.14061	0.613	0.409	8.01225e-84	SMC_2
MT2A	4.74825e-88	1.53871	0.339	0.151	1.59361e-83	SMC_2
FOSL21	6.43253e-88	1.15624	0.365	0.165	2.15889e-83	SMC_2
TMSB10	7.04892e-88	1.64969	0.294	0.123	2.36576e-83	SMC_2
RPL13	2.28259e-87	1.34687	0.391	0.197	7.66081e-83	SMC_2
SVIL	2.1189e-86	1.19297	0.528	0.314	7.11146e-82	SMC_2
A2M	2.99888e-86	1.25716	0.404	0.201	1.00648e-81	SMC_2
VCL	3.83358e-86	1.15341	0.498	0.286	1.28663e-81	SMC_2
COL4A21	1.93631e-85	0.842162	0.649	0.425	6.49864e-81	SMC_2
FTH1	7.6935e-84	1.54639	0.394	0.207	2.58209e-79	SMC_2
CNNM2	2.01098e-83	1.36699	0.29	0.119	6.74924e-79	SMC_2
FCHSD2	2.12768e-82	1.03891	0.538	0.324	7.14091e-78	SMC_2
PSAP	2.17759e-80	1.35061	0.33	0.152	7.30844e-76	SMC_2
SLMAP	1.33169e-79	1.24243	0.392	0.2	4.46941e-75	SMC_2
FRZB	5.27327e-79	1.55021	0.262	0.107	1.76981e-74	SMC_2
ADAMTS11	1.97323e-77	1.14986	0.37	0.179	6.62254e-73	SMC_2
NUDT4	1.22933e-76	1.22585	0.252	0.099	4.12587e-72	SMC_2
PDE1A	4.4756e-76	1.02599	0.325	0.145	1.5021e-71	SMC_2
CD81	9.61237e-76	1.21565	0.417	0.227	3.2261e-71	SMC_2
EEF2	1.55653e-74	1.46129	0.255	0.105	5.22403e-70	SMC_2
TPT1	5.69278e-74	1.4028	0.329	0.16	1.91061e-69	SMC_2
LGALS1	8.28594e-74	1.27835	0.343	0.167	2.78093e-69	SMC_2
PDE4DIP	1.81464e-71	1.4299	0.257	0.107	6.09028e-67	SMC_2
PTP4A3	4.1448e-71	1.02588	0.253	0.101	1.39108e-66	SMC_2
SERF2	2.62226e-69	1.32796	0.31	0.148	8.80084e-65	SMC_2
FAM129A	2.05017e-67	1.01436	0.316	0.147	6.88078e-63	SMC_2
MAGI1	8.00872e-67	0.780239	0.607	0.397	2.68789e-62	SMC_2
NAMPT	1.30034e-66	1.20382	0.301	0.141	4.36421e-62	SMC_2
DMD	4.2944e-64	0.941145	0.702	0.566	1.44129e-59	SMC_2
CALM1	3.88583e-63	1.26037	0.293	0.141	1.30416e-58	SMC_2
ARID5B1	2.19923e-62	0.929926	0.406	0.222	7.38107e-58	SMC_2
CFL1	4.03241e-61	1.20656	0.268	0.123	1.35336e-56	SMC_2
TINAGL1	4.92449e-61	1.18634	0.262	0.118	1.65276e-56	SMC_2
WSB11	2.49931e-60	0.988852	0.515	0.336	8.38817e-56	SMC_2
LRRFIP1	7.98808e-60	1.16449	0.296	0.144	2.68096e-55	SMC_2
MBNL1	2.49988e-59	0.816226	0.683	0.526	8.39009e-55	SMC_2
NFIC	1.34139e-56	1.11484	0.268	0.127	4.50199e-52	SMC_2
TTLL7	2.11645e-55	1.00792	0.395	0.227	7.10322e-51	SMC_2
AC098829.1	2.17814e-55	1.17781	0.275	0.132	7.31027e-51	SMC_2
SETBP1	2.47022e-55	0.798596	0.517	0.331	8.29054e-51	SMC_2
SYNE1	1.80332e-54	0.956638	0.422	0.252	6.05231e-50	SMC_2
RCAN2	5.27031e-53	0.572873	0.567	0.361	1.76882e-48	SMC_2
PCGF5	8.72682e-53	0.984394	0.286	0.142	2.9289e-48	SMC_2
HSPA1A	1.04903e-51	0.719029	0.378	0.204	3.52074e-47	SMC_2
CACNB2	2.6389e-51	0.691353	0.588	0.399	8.85668e-47	SMC_2
EDIL3	3.75258e-51	0.793639	0.471	0.299	1.25944e-46	SMC_2
TBC1D1	1.315e-50	0.732333	0.51	0.334	4.41339e-46	SMC_2
ESYT21	9.21337e-50	0.695058	0.492	0.315	3.09219e-45	SMC_2
ITPR1	9.68382e-50	0.940145	0.378	0.219	3.25008e-45	SMC_2
MAML3	2.04036e-49	0.732226	0.402	0.231	6.84785e-45	SMC_2
TSC22D11	8.22519e-49	0.790012	0.504	0.343	2.76054e-44	SMC_2
B2M	6.34887e-48	1.20216	0.348	0.209	2.13081e-43	SMC_2
MSN	9.89767e-48	1.02819	0.329	0.184	3.32186e-43	SMC_2
GFAP	1.26276e-47	1.00634	0.283	0.143	4.23808e-43	SMC_2
SELENOW	1.5877e-47	0.870193	0.345	0.196	5.32866e-43	SMC_2
ZNF704	1.77439e-45	0.883807	0.275	0.14	5.95521e-41	SMC_2
TRIO	3.61738e-45	0.747583	0.555	0.395	1.21407e-40	SMC_2
HIPK21	6.56985e-45	0.69033	0.448	0.281	2.20497e-40	SMC_2
HIP1	6.64143e-45	0.688247	0.624	0.462	2.229e-40	SMC_2
ITGAV	2.80752e-44	0.967126	0.252	0.126	9.42258e-40	SMC_2
FN1	9.61442e-44	1.19866	0.466	0.32	3.22679e-39	SMC_2
MYO1D	2.61165e-43	0.814206	0.407	0.252	8.76522e-39	SMC_2
COL6A21	9.55558e-42	0.937092	0.371	0.229	3.20704e-37	SMC_2
AHNAK	2.03378e-39	0.916962	0.272	0.148	6.82576e-35	SMC_2
ZFP36L1	3.08424e-39	0.720487	0.435	0.284	1.03513e-34	SMC_2
FTL	5.40624e-39	1.10604	0.315	0.19	1.81444e-34	SMC_2
FMNL2	6.08755e-39	0.928014	0.251	0.131	2.0431e-34	SMC_2
MACF1	6.20048e-39	0.56784	0.659	0.515	2.081e-34	SMC_2
DLG2	8.01835e-39	0.624856	0.539	0.373	2.69112e-34	SMC_2
ATP2A2	1.44403e-38	0.9592	0.35	0.215	4.84646e-34	SMC_2
YAP1	4.38525e-38	0.750367	0.382	0.238	1.47178e-33	SMC_2
MYH9	6.41637e-38	0.739024	0.433	0.286	2.15346e-33	SMC_2
BGN	1.54089e-37	0.767257	0.459	0.318	5.17153e-33	SMC_2
INPP5A	2.14489e-37	0.78855	0.295	0.168	7.19867e-33	SMC_2
DUSP11	1.57806e-36	0.910648	0.282	0.159	5.29627e-32	SMC_2
JUND1	4.1002e-36	0.668848	0.481	0.329	1.37611e-31	SMC_2
CYB5R3	9.59686e-36	0.84293	0.277	0.157	3.2209e-31	SMC_2
PICALM	2.75867e-34	0.554709	0.615	0.482	9.25865e-30	SMC_2
MT-CO1	3.36986e-34	0.876438	0.48	0.356	1.13099e-29	SMC_2
TUBA1B	3.4859e-34	0.955838	0.252	0.142	1.16994e-29	SMC_2
HSPA1B	4.1136e-34	0.398391	0.288	0.156	1.38061e-29	SMC_2
STOM	5.19284e-34	0.889708	0.294	0.175	1.74282e-29	SMC_2
AKAP12	6.81859e-34	1.04676	0.277	0.159	2.28846e-29	SMC_2
PDE3A1	1.00409e-33	0.390643	0.752	0.617	3.36992e-29	SMC_2
GSN	1.2006e-33	0.82138	0.315	0.191	4.02945e-29	SMC_2
BHLHE40	1.36693e-33	0.892056	0.252	0.14	4.58769e-29	SMC_2
MT-CYB	3.41403e-33	0.732232	0.481	0.348	1.14582e-28	SMC_2
ZBTB16	4.72356e-33	0.576396	0.655	0.527	1.58532e-28	SMC_2
GAPDH	5.68879e-33	1.0404	0.279	0.168	1.90927e-28	SMC_2
CTNNB11	1.21189e-32	0.717272	0.383	0.25	4.06736e-28	SMC_2
HSP90AB1	2.71951e-32	0.895226	0.296	0.181	9.12721e-28	SMC_2
PPP1R12A	1.14128e-31	0.553101	0.567	0.431	3.83038e-27	SMC_2
ATL2	1.70386e-31	0.895497	0.29	0.175	5.71849e-27	SMC_2
FRMD4A	2.12288e-31	0.637774	0.505	0.372	7.12482e-27	SMC_2
BMPR2	4.59256e-31	0.69504	0.389	0.257	1.54136e-26	SMC_2
CEBPB1	8.0317e-31	0.770483	0.28	0.166	2.6956e-26	SMC_2
SMURF11	3.79847e-30	0.566576	0.497	0.356	1.27484e-25	SMC_2
EIF1	7.25228e-30	0.893998	0.276	0.169	2.43401e-25	SMC_2
CARMN	4.52167e-29	0.772432	0.479	0.365	1.51756e-24	SMC_2
MT-ND2	2.1337e-28	0.692482	0.449	0.333	7.16112e-24	SMC_2
SH3BGRL	5.33429e-28	0.603631	0.287	0.173	1.7903e-23	SMC_2
FBXL7	8.71377e-28	0.607086	0.497	0.363	2.92452e-23	SMC_2
RHOB1	6.52204e-27	0.775382	0.448	0.338	2.18893e-22	SMC_2
NPTN	9.91027e-27	0.613948	0.275	0.166	3.32608e-22	SMC_2
H3F3B1	2.68943e-26	0.907605	0.327	0.218	9.02625e-22	SMC_2
UBE2H	2.84255e-26	0.707666	0.312	0.201	9.54016e-22	SMC_2
JUNB1	3.38408e-26	0.716562	0.276	0.171	1.13577e-21	SMC_2
GLS	5.04845e-26	0.655819	0.389	0.268	1.69436e-21	SMC_2
HMGB1	1.19886e-25	0.692507	0.267	0.163	4.0236e-21	SMC_2
JAG11	2.63749e-25	0.466888	0.536	0.407	8.85193e-21	SMC_2
PRELP1	4.28154e-25	0.745522	0.404	0.291	1.43697e-20	SMC_2
MT-ND4	7.53078e-25	0.644034	0.591	0.495	2.52748e-20	SMC_2
MT-ND5	8.3453e-25	0.926929	0.252	0.16	2.80085e-20	SMC_2
RABGAP1	1.22256e-24	0.699885	0.36	0.248	4.10317e-20	SMC_2
EHD21	1.51301e-24	0.545708	0.366	0.248	5.07795e-20	SMC_2
UBE2E2	2.85074e-24	0.527763	0.551	0.425	9.56765e-20	SMC_2
TMSB4X	3.50523e-24	1.18971	0.25	0.161	1.17643e-19	SMC_2
CSPG4	4.51701e-24	0.685924	0.342	0.232	1.516e-19	SMC_2
IQGAP1	5.59461e-24	0.665889	0.319	0.211	1.87766e-19	SMC_2
LAMC1	1.10109e-23	0.736505	0.308	0.202	3.69548e-19	SMC_2
TCF7L2	1.22129e-23	0.626607	0.387	0.272	4.09891e-19	SMC_2
CCNI	8.75034e-23	0.674459	0.278	0.18	2.93679e-18	SMC_2
RHOA	2.48802e-22	0.651434	0.3	0.199	8.35028e-18	SMC_2
NDFIP1	3.32351e-22	0.74792	0.25	0.157	1.11544e-17	SMC_2
SSBP2	3.99794e-22	0.463595	0.679	0.593	1.34179e-17	SMC_2
PDZRN31	8.45308e-22	0.482474	0.443	0.321	2.83702e-17	SMC_2
CREB3L2	4.64446e-21	0.671392	0.25	0.158	1.55877e-16	SMC_2
MT-ATP6	5.66753e-21	0.536541	0.546	0.437	1.90214e-16	SMC_2
TBX18	9.45383e-21	0.511915	0.361	0.253	3.17289e-16	SMC_2
VMP11	2.10877e-20	0.601592	0.321	0.22	7.07746e-16	SMC_2
DIP2C	2.53946e-20	0.645941	0.328	0.227	8.52294e-16	SMC_2
MT-ND31	3.25157e-20	0.452696	0.616	0.511	1.09129e-15	SMC_2
RSU1	4.08361e-20	0.528762	0.294	0.194	1.37054e-15	SMC_2
MT-CO31	9.75079e-20	0.529242	0.644	0.554	3.27256e-15	SMC_2
PRKG1	1.63743e-19	0.284072	0.933	0.928	5.49554e-15	SMC_2
IFITM31	2.46978e-19	0.535873	0.404	0.304	8.28907e-15	SMC_2
MT-CO2	3.55813e-19	0.609274	0.556	0.472	1.19418e-14	SMC_2
MT-ND1	1.65686e-18	0.681932	0.378	0.289	5.56074e-14	SMC_2
FNDC3B	3.63332e-18	0.445389	0.494	0.392	1.21942e-13	SMC_2
IGFBP7	5.99484e-18	0.323986	0.626	0.521	2.01199e-13	SMC_2
OSBPL9	2.22031e-17	0.530087	0.356	0.26	7.45181e-13	SMC_2
HSP90AA1	2.60641e-17	0.978556	0.423	0.343	8.74765e-13	SMC_2
CTNNA31	1.66405e-16	0.340491	0.391	0.281	5.58488e-12	SMC_2
ZFHX3	1.70922e-16	0.311889	0.856	0.824	5.73649e-12	SMC_2
MAP3K20	1.75476e-16	0.464319	0.418	0.321	5.88931e-12	SMC_2
MALAT11	2.09784e-16	0.184114	0.832	0.833	7.04076e-12	SMC_2
MORF4L1	4.99736e-16	0.559953	0.251	0.171	1.67721e-11	SMC_2
SESTD1	5.01699e-16	0.551978	0.301	0.214	1.6838e-11	SMC_2
MKL2	7.88426e-16	0.455488	0.279	0.192	2.64612e-11	SMC_2
DIAPH2	1.0777e-15	0.575017	0.366	0.273	3.61699e-11	SMC_2
WWTR1	4.74925e-15	0.504292	0.316	0.228	1.59394e-10	SMC_2
AMBRA1	8.19499e-14	0.506917	0.29	0.212	2.7504e-09	SMC_2
RAP1B	1.01851e-13	0.501429	0.329	0.246	3.41831e-09	SMC_2
DST	4.69249e-13	0.372589	0.514	0.422	1.57489e-08	SMC_2
ARL15	1.76335e-12	1.13632	0.255	0.189	5.91814e-08	SMC_2
MKL11	3.04479e-12	0.440753	0.376	0.292	1.02189e-07	SMC_2
TMTC1	3.0458e-12	0.336992	0.591	0.502	1.02223e-07	SMC_2
NAV21	5.89366e-12	0.220545	0.439	0.335	1.97803e-07	SMC_2
TBL1X	9.4142e-12	0.531794	0.279	0.205	3.15959e-07	SMC_2
ITM2B	1.00169e-11	0.406054	0.306	0.233	3.36189e-07	SMC_2
PCDH9	1.21388e-11	0.483259	0.337	0.258	4.07402e-07	SMC_2
PHLDB2	2.6843e-11	0.26738	0.402	0.315	9.00904e-07	SMC_2
CDC14B	3.62908e-11	0.398754	0.259	0.188	1.21799e-06	SMC_2
STAT31	4.23706e-11	0.300153	0.381	0.295	1.42204e-06	SMC_2
MEF2A	7.34298e-11	0.315216	0.349	0.269	2.46445e-06	SMC_2
FNBP1	7.70609e-11	0.484325	0.267	0.197	2.58632e-06	SMC_2
SIK3	2.22629e-10	0.349116	0.579	0.515	7.47188e-06	SMC_2
ADCY31	2.90885e-10	0.302633	0.252	0.184	9.76268e-06	SMC_2
RAB1A	3.60799e-10	0.374406	0.268	0.201	1.21091e-05	SMC_2
OGA	7.77569e-10	0.304038	0.27	0.198	2.60968e-05	SMC_2
BMPR1A	2.77623e-09	0.411563	0.332	0.266	9.31759e-05	SMC_2
GNAS	2.96456e-09	0.367381	0.346	0.279	9.94965e-05	SMC_2
AEBP2	4.06128e-09	0.411747	0.291	0.226	0.000136305	SMC_2
FAM13C	4.4214e-09	0.444985	0.253	0.193	0.000148391	SMC_2
NT5C2	5.07861e-09	0.365	0.301	0.234	0.000170448	SMC_2
ITGA11	1.8833e-08	0.272425	0.426	0.354	0.000632075	SMC_2
CTBP21	1.88738e-08	0.21719	0.481	0.406	0.000633444	SMC_2
PITPNB	2.19461e-08	0.254125	0.262	0.199	0.000736557	SMC_2
PTGES31	2.53595e-08	0.26081	0.29	0.226	0.000851117	SMC_2
PARD3B	1.01607e-07	0.254811	0.572	0.509	0.00341013	SMC_2
C1QTNF11	1.0315e-07	0.265372	0.374	0.303	0.00346192	SMC_2
SPARCL11	1.11245e-07	0.231293	0.555	0.483	0.00373361	SMC_2
ELF2	1.86628e-07	0.232335	0.42	0.348	0.00626362	SMC_2
EFHD1	2.59499e-07	0.276842	0.291	0.23	0.00870929	SMC_2
CTNNA1	3.05662e-07	0.237615	0.389	0.322	0.0102586	SMC_2
ANO61	4.03821e-07	0.303697	0.304	0.243	0.013553	SMC_2
UGGT2	5.39562e-07	0.31921	0.309	0.251	0.0181088	SMC_2
CUX1	6.04226e-07	0.300569	0.373	0.313	0.020279	SMC_2
TANC1	6.0461e-07	0.246377	0.254	0.2	0.0202919	SMC_2
LRCH1	6.17569e-07	0.282013	0.312	0.249	0.0207268	SMC_2
ROCK1	8.47092e-07	0.269005	0.41	0.347	0.0284301	SMC_2
MAP1B1	8.61035e-07	0.122108	0.459	0.387	0.0288981	SMC_2
ARHGAP17	1.40667e-06	0.36577	0.307	0.251	0.0472105	SMC_2
FOXN3	1.74142e-06	0.203416	0.327	0.265	0.0584455	SMC_2
FP236383.1	1.898e-06	0.324138	0.507	0.446	0.0637006	SMC_2
XPO1	2.36962e-06	0.193992	0.268	0.213	0.0795291	SMC_2
MAPRE2	4.2115e-06	0.201831	0.31	0.252	0.141346	SMC_2
CRTC3	7.61392e-06	0.211919	0.307	0.255	0.255538	SMC_2
COG5	1.25217e-05	0.293214	0.272	0.222	0.420254	SMC_2
ARHGAP5	1.65952e-05	0.158284	0.261	0.209	0.556967	SMC_2
PKD2	2.17848e-05	0.338753	0.26	0.215	0.73114	SMC_2
CNOT21	3.08856e-05	0.164318	0.273	0.223	1	SMC_2
NEAT11	5.57107e-05	0.217043	0.792	0.773	1	SMC_2
MYOF	6.6296e-05	0.120324	0.269	0.22	1	SMC_2
EPS15	6.78153e-05	0.21501	0.304	0.253	1	SMC_2
GOLGA4	7.24353e-05	0.172074	0.305	0.255	1	SMC_2
PLPP1	7.50789e-05	0.559567	0.306	0.265	1	SMC_2
NCOA3	7.53378e-05	0.262391	0.262	0.219	1	SMC_2
GLG1	8.41583e-05	0.240702	0.287	0.24	1	SMC_2
FRY	0.00011479	0.184676	0.567	0.516	1	SMC_2
PAM	0.000119021	0.133407	0.353	0.3	1	SMC_2
FGD4	0.000185259	0.123164	0.268	0.222	1	SMC_2
PTPRG	0.000233095	0.166235	0.836	0.833	1	SMC_2
SPEN	0.000291456	0.193218	0.25	0.209	1	SMC_2
NUCKS1	0.00031668	0.16625	0.293	0.248	1	SMC_2
UBA2	0.000365303	0.149614	0.343	0.297	1	SMC_2
TBL1XR1	0.000366977	0.175768	0.352	0.305	1	SMC_2
GALNT18	0.000423253	0.195894	0.25	0.207	1	SMC_2
ADCY9	0.000583367	0.149193	0.293	0.25	1	SMC_2
WWOX	0.000726837	0.186082	0.572	0.526	1	SMC_2
RTN4	0.000794277	0.129027	0.427	0.374	1	SMC_2
ECE11	0.000841886	0.134957	0.441	0.391	1	SMC_2
ZNF644	0.000947898	0.21349	0.303	0.263	1	SMC_2
CSNK1A11	0.0014597	0.118069	0.412	0.366	1	SMC_2
GBE11	0.001817	0.136677	0.294	0.255	1	SMC_2
CCNY	0.00183971	0.156323	0.329	0.292	1	SMC_2
RAB2A	0.00342242	0.156186	0.259	0.224	1	SMC_2
KIF1B	0.00369816	0.127824	0.267	0.231	1	SMC_2
GNAQ	0.00492404	0.164182	0.351	0.313	1	SMC_2
MLLT10	0.00493816	0.149428	0.288	0.252	1	SMC_2
TNS1	0.00601775	0.11274	0.512	0.475	1	SMC_2
PTBP2	0.00628785	0.168179	0.299	0.264	1	SMC_2
FERMT21	0.00824948	0.136018	0.293	0.26	1	SMC_2
