# Supplementary material for: APOE4 promotes cerebrovascular fibrosis and amyloid deposition via a pericyte-to-myofibroblast transition
Source: bioRxiv. 2025 Sep 9:2025.09.04.674192. Preprint. [Version 1] doi: 10.1101/2025.09.04.674192 (PMC12439990; doi:10.1101/2025.09.04.674192)
Supplement: Supplement 5 [file media-5.xlsx]

## Sheet: Sheet1
gene	p_val	avg_log2FC	pct.1	pct.2	p_val_adj	cluster
Pericyte_1.FP236383.1	7.09028e-197	-0.608463	0.384	0.478	2.37964e-192	Pericyte_1
Pericyte_1.HSPB1	2.36679e-188	-3.18892	0.225	0.444	7.94341e-184	Pericyte_1
Pericyte_1.CARMN	3.69315e-116	0.37605	0.415	0.316	1.23949e-111	Pericyte_1
Pericyte_1.FP671120.1	6.48343e-112	0.567169	0.464	0.327	2.17597e-107	Pericyte_1
Pericyte_1.CALD1	2.09336e-103	-0.220907	0.809	0.782	7.02575e-99	Pericyte_1
Pericyte_1.ATP1A2	1.89836e-102	0.501468	0.915	0.751	6.37128e-98	Pericyte_1
Pericyte_1.SLC6A1-AS1	9.97175e-100	0.89565	0.416	0.239	3.34672e-95	Pericyte_1
Pericyte_1.FTX	7.96216e-97	-0.100251	0.621	0.612	2.67226e-92	Pericyte_1
Pericyte_1.PDGFRB	4.80541e-91	0.177453	0.638	0.539	1.61279e-86	Pericyte_1
Pericyte_1.HSPA1B	2.14357e-83	-4.40016	0.041	0.206	7.19425e-79	Pericyte_1
Pericyte_1.HSPA1A	5.29529e-82	-3.24413	0.098	0.242	1.77721e-77	Pericyte_1
Pericyte_1.SLC38A11	1.07872e-78	0.220094	0.771	0.65	3.6204e-74	Pericyte_1
Pericyte_1.NR2F2-AS1	3.00785e-78	0.25819	0.559	0.489	1.00949e-73	Pericyte_1
Pericyte_1.DLEU2	2.38989e-77	0.402777	0.418	0.32	8.02094e-73	Pericyte_1
Pericyte_1.GRM8	2.55678e-77	0.267221	0.759	0.656	8.58107e-73	Pericyte_1
Pericyte_1.MIR99AHG	3.44516e-77	0.23319	0.531	0.458	1.15626e-72	Pericyte_1
Pericyte_1.SLC6A12	1.69117e-73	0.247274	0.627	0.547	5.67591e-69	Pericyte_1
Pericyte_1.HSPH1	6.28592e-73	-3.11384	0.066	0.183	2.10968e-68	Pericyte_1
Pericyte_1.CASC15	3.60022e-72	0.222061	0.545	0.476	1.20831e-67	Pericyte_1
Pericyte_1.AC012409.2	2.50182e-71	0.356218	0.342	0.268	8.39661e-67	Pericyte_1
Pericyte_1.DNAJB1	2.47514e-66	-3.02643	0.072	0.191	8.30707e-62	Pericyte_1
Pericyte_1.RBMS3	1.46862e-64	0.204726	0.612	0.503	4.92897e-60	Pericyte_1
Pericyte_1.SLC20A2	2.52489e-62	1.00508	0.684	0.418	8.47405e-58	Pericyte_1
Pericyte_1.ADAMTS9-AS2	1.89199e-58	-0.42905	0.544	0.595	6.34988e-54	Pericyte_1
Pericyte_1.NUTM2A-AS1	3.11368e-58	0.436848	0.22	0.149	1.04501e-53	Pericyte_1
Pericyte_1.FRY	3.615e-58	0.573854	0.633	0.438	1.21327e-53	Pericyte_1
Pericyte_1.HSP90AA1	1.47831e-57	-1.42026	0.267	0.371	4.96152e-53	Pericyte_1
Pericyte_1.PDZD2	2.30182e-56	-0.164741	0.694	0.654	7.72538e-52	Pericyte_1
Pericyte_1.SLC6A1	5.07398e-56	0.379731	0.73	0.563	1.70293e-51	Pericyte_1
Pericyte_1.SGIP1	6.8961e-56	-0.73588	0.768	0.828	2.31447e-51	Pericyte_1
Pericyte_1.TJP1	1.94171e-55	-0.375849	0.696	0.709	6.51677e-51	Pericyte_1
Pericyte_1.NR2F1-AS1	2.52661e-54	0.109225	0.318	0.274	8.4798e-50	Pericyte_1
Pericyte_1.PDE7B	2.61408e-53	-0.465214	0.836	0.847	8.77339e-49	Pericyte_1
Pericyte_1.UTRN	1.26252e-52	0.245916	0.857	0.762	4.23726e-48	Pericyte_1
Pericyte_1.AC022414.1	3.52164e-51	-0.448497	0.212	0.239	1.18193e-46	Pericyte_1
Pericyte_1.DAAM2	2.38595e-50	0.166696	0.601	0.498	8.00774e-46	Pericyte_1
Pericyte_1.NOTCH3	5.80868e-49	0.247633	0.575	0.454	1.94951e-44	Pericyte_1
Pericyte_1.APBB2	5.95213e-49	0.691685	0.767	0.546	1.99765e-44	Pericyte_1
Pericyte_1.ADK	8.87218e-49	0.646535	0.517	0.343	2.97768e-44	Pericyte_1
Pericyte_1.NEAT1	7.50167e-48	-0.801806	0.701	0.795	2.51771e-43	Pericyte_1
Pericyte_1.IGFBP7	3.08997e-47	0.399388	0.575	0.44	1.03705e-42	Pericyte_1
Pericyte_1.OGA	2.21051e-46	-0.354778	0.182	0.195	7.4189e-42	Pericyte_1
Pericyte_1.P4HA1	3.65062e-46	-1.492	0.209	0.298	1.22522e-41	Pericyte_1
Pericyte_1.ARHGAP29	1.11353e-45	0.108753	0.671	0.584	3.73723e-41	Pericyte_1
Pericyte_1.IMMP2L	1.97301e-45	0.469554	0.678	0.546	6.62183e-41	Pericyte_1
Pericyte_1.DLC1	1.98533e-44	0.343827	0.992	0.977	6.66317e-40	Pericyte_1
Pericyte_1.RIPOR3	2.91188e-44	0.576347	0.484	0.334	9.77284e-40	Pericyte_1
Pericyte_1.PDE8A	5.12577e-44	-0.265356	0.646	0.642	1.72031e-39	Pericyte_1
Pericyte_1.PLCB4	4.31011e-43	0.56245	0.707	0.524	1.44656e-38	Pericyte_1
Pericyte_1.ARHGAP42	4.95669e-43	-0.134175	0.758	0.716	1.66357e-38	Pericyte_1
Pericyte_1.SPARC	6.51151e-43	0.378175	0.387	0.285	2.18539e-38	Pericyte_1
Pericyte_1.CCDC3	8.17299e-43	0.877532	0.33	0.193	2.74302e-38	Pericyte_1
Pericyte_1.PTPRG	1.54383e-42	0.362003	0.872	0.77	5.1814e-38	Pericyte_1
Pericyte_1.KIAA1109	1.65617e-42	0.195249	0.692	0.586	5.55843e-38	Pericyte_1
Pericyte_1.FAM182B	1.87671e-42	-0.267195	0.104	0.112	6.29863e-38	Pericyte_1
Pericyte_1.ITIH5	1.90121e-42	0.305614	0.695	0.56	6.38085e-38	Pericyte_1
Pericyte_1.SPTBN1	3.11477e-42	0.161397	0.59	0.501	1.04538e-37	Pericyte_1
Pericyte_1.FXR1	3.55128e-42	-1.11603	0.181	0.244	1.19188e-37	Pericyte_1
Pericyte_1.TENT4B	2.1445e-40	-0.94149	0.072	0.092	7.19736e-36	Pericyte_1
Pericyte_1.PRKG1	2.49679e-40	0.169126	0.947	0.897	8.37974e-36	Pericyte_1
Pericyte_1.SSH2	2.89851e-40	0.44177	0.438	0.301	9.72798e-36	Pericyte_1
Pericyte_1.MSC-AS1	2.92182e-40	0.662236	0.248	0.151	9.80622e-36	Pericyte_1
Pericyte_1.SPARCL1	3.43046e-40	-0.29168	0.48	0.52	1.15133e-35	Pericyte_1
Pericyte_1.STK39	6.40003e-40	-0.208716	0.503	0.48	2.14798e-35	Pericyte_1
Pericyte_1.ZFHX3	1.13025e-39	0.316968	0.854	0.744	3.79334e-35	Pericyte_1
Pericyte_1.NFIA	6.01844e-39	-0.149782	0.735	0.69	2.01991e-34	Pericyte_1
Pericyte_1.INPP4B	7.37898e-39	0.708878	0.743	0.534	2.47653e-34	Pericyte_1
Pericyte_1.PICALM	9.14731e-39	0.129094	0.496	0.408	3.07002e-34	Pericyte_1
Pericyte_1.RCAN2	2.55924e-38	0.621384	0.398	0.242	8.58934e-34	Pericyte_1
Pericyte_1.ARHGAP10	3.00695e-38	0.209137	0.747	0.63	1.00919e-33	Pericyte_1
Pericyte_1.LINC02172	3.74014e-38	0.97201	0.161	0.081	1.25527e-33	Pericyte_1
Pericyte_1.ZEB1	4.7775e-38	0.316789	0.799	0.686	1.60342e-33	Pericyte_1
Pericyte_1.LINC00882	6.79209e-38	0.330692	0.173	0.125	2.27956e-33	Pericyte_1
Pericyte_1.FKBP5	7.02073e-38	-0.213202	0.513	0.538	2.3563e-33	Pericyte_1
Pericyte_1.SLC12A2	8.80998e-38	-0.631884	0.525	0.569	2.9568e-33	Pericyte_1
Pericyte_1.MAP2	1.8593e-37	0.375676	0.438	0.305	6.24018e-33	Pericyte_1
Pericyte_1.NEBL	4.85434e-37	0.604006	0.645	0.451	1.62921e-32	Pericyte_1
Pericyte_1.SEMA5A	7.7144e-37	0.44187	0.609	0.44	2.58911e-32	Pericyte_1
Pericyte_1.HIF1A-AS2	1.00851e-36	-1.34016	0.122	0.231	3.38475e-32	Pericyte_1
Pericyte_1.KCNT2	1.01777e-36	0.437779	0.641	0.493	3.41583e-32	Pericyte_1
Pericyte_1.AKT3	1.57396e-36	0.102626	0.734	0.651	5.28253e-32	Pericyte_1
Pericyte_1.CPM	2.03111e-36	-0.237816	0.612	0.631	6.81681e-32	Pericyte_1
Pericyte_1.EBF1	2.17671e-36	0.288967	0.932	0.848	7.30546e-32	Pericyte_1
Pericyte_1.MIR4435-2HG	2.808e-36	-0.34101	0.263	0.318	9.42422e-32	Pericyte_1
Pericyte_1.MAML3	3.83552e-36	1.25055	0.308	0.141	1.28728e-31	Pericyte_1
Pericyte_1.ABCA1	4.2379e-36	0.465506	0.38	0.269	1.42232e-31	Pericyte_1
Pericyte_1.ZFP36L1	4.94826e-36	0.567889	0.343	0.213	1.66074e-31	Pericyte_1
Pericyte_1.AL645608.8	8.92826e-36	-0.280058	0.077	0.061	2.9965e-31	Pericyte_1
Pericyte_1.SNRK	1.87663e-35	0.527719	0.527	0.373	6.29833e-31	Pericyte_1
Pericyte_1.PCCA	2.74829e-35	0.102771	0.534	0.449	9.2238e-31	Pericyte_1
Pericyte_1.MT-CO3	4.86034e-35	-0.172472	0.542	0.58	1.63123e-30	Pericyte_1
Pericyte_1.MPPED2	5.08697e-35	0.594345	0.49	0.333	1.70729e-30	Pericyte_1
Pericyte_1.DENND2A	6.0712e-35	0.223503	0.43	0.343	2.03762e-30	Pericyte_1
Pericyte_1.FLVCR2	7.18596e-35	0.841746	0.096	0.047	2.41175e-30	Pericyte_1
Pericyte_1.NBEAL1	1.32465e-34	0.126558	0.539	0.454	4.4458e-30	Pericyte_1
Pericyte_1.MKLN1	1.82793e-34	-0.202092	0.672	0.658	6.1349e-30	Pericyte_1
Pericyte_1.HIBCH	7.75547e-34	-0.917173	0.172	0.193	2.60289e-29	Pericyte_1
Pericyte_1.LINC01197	1.18232e-33	0.280722	0.17	0.122	3.96809e-29	Pericyte_1
Pericyte_1.TEAD1	1.33846e-33	0.305808	0.423	0.314	4.49213e-29	Pericyte_1
Pericyte_1.AC069272.1	1.77581e-33	0.419267	0.032	0.025	5.95998e-29	Pericyte_1
Pericyte_1.TACC1	4.63889e-33	-0.104104	0.612	0.575	1.5569e-28	Pericyte_1
Pericyte_1.DPH6-DT	6.36294e-33	-0.459552	0.075	0.073	2.13553e-28	Pericyte_1
Pericyte_1.GRID2	8.72871e-33	1.50074	0.375	0.162	2.92953e-28	Pericyte_1
Pericyte_1.EDIL3	1.10813e-32	0.597049	0.367	0.23	3.71909e-28	Pericyte_1
Pericyte_1.SYNE2	1.493e-32	0.580759	0.5	0.342	5.0108e-28	Pericyte_1
Pericyte_1.TNRC6B	2.08753e-32	0.148642	0.519	0.429	7.00618e-28	Pericyte_1
Pericyte_1.COBLL1	2.1212e-32	0.150577	0.791	0.712	7.11916e-28	Pericyte_1
Pericyte_1.ATXN1	3.38193e-32	0.277271	0.497	0.387	1.13504e-27	Pericyte_1
Pericyte_1.CDC42BPA	5.51131e-32	0.294888	0.605	0.483	1.8497e-27	Pericyte_1
Pericyte_1.ECPAS	1.31605e-31	-0.242069	0.137	0.146	4.41694e-27	Pericyte_1
Pericyte_1.AC019197.1	2.30084e-31	0.117573	0.129	0.109	7.72207e-27	Pericyte_1
Pericyte_1.LSAMP	2.40265e-31	0.883675	0.432	0.253	8.06376e-27	Pericyte_1
Pericyte_1.ERC1	2.9647e-31	0.179255	0.578	0.477	9.95014e-27	Pericyte_1
Pericyte_1.RHOJ	4.26293e-31	-0.170156	0.52	0.499	1.43072e-26	Pericyte_1
Pericyte_1.FCHSD2	6.15844e-31	0.43457	0.35	0.248	2.0669e-26	Pericyte_1
Pericyte_1.AUTS2	6.56672e-31	0.160442	0.716	0.622	2.20392e-26	Pericyte_1
Pericyte_1.FER	6.83578e-31	0.194603	0.473	0.375	2.29422e-26	Pericyte_1
Pericyte_1.SH3D19	8.83607e-31	0.235766	0.464	0.368	2.96556e-26	Pericyte_1
Pericyte_1.ADGRL3	1.11933e-30	0.48675	0.749	0.602	3.75669e-26	Pericyte_1
Pericyte_1.AC245297.3	1.34353e-30	0.251271	0.165	0.123	4.50916e-26	Pericyte_1
Pericyte_1.JPX	1.45217e-30	0.122543	0.169	0.145	4.87376e-26	Pericyte_1
Pericyte_1.FARP1	2.03701e-30	0.253353	0.422	0.325	6.8366e-26	Pericyte_1
Pericyte_1.CLMN	2.36398e-30	0.158511	0.557	0.467	7.93398e-26	Pericyte_1
Pericyte_1.AL136164.2	3.23012e-30	-0.305039	0.133	0.13	1.08409e-25	Pericyte_1
Pericyte_1.RANBP3L	4.0692e-30	0.914558	0.223	0.111	1.36571e-25	Pericyte_1
Pericyte_1.TXNIP	4.75292e-30	-0.316533	0.482	0.495	1.59517e-25	Pericyte_1
Pericyte_1.MAST4	5.30232e-30	0.473886	0.614	0.458	1.77956e-25	Pericyte_1
Pericyte_1.RBMS3-AS3	5.33814e-30	-0.132101	0.16	0.173	1.79159e-25	Pericyte_1
Pericyte_1.N4BP2L2	1.08398e-29	-0.283469	0.491	0.484	3.63804e-25	Pericyte_1
Pericyte_1.PARD3B	1.25395e-29	0.322367	0.57	0.457	4.20852e-25	Pericyte_1
Pericyte_1.PTK2	2.70688e-29	0.105812	0.549	0.473	9.08482e-25	Pericyte_1
Pericyte_1.FOXP1	3.83642e-29	0.123753	0.718	0.626	1.28758e-24	Pericyte_1
Pericyte_1.KLF12	4.30774e-29	0.227383	0.539	0.434	1.44576e-24	Pericyte_1
Pericyte_1.FRYL	4.63584e-29	0.316986	0.46	0.358	1.55588e-24	Pericyte_1
Pericyte_1.PID1	5.23257e-29	-0.129541	0.525	0.517	1.75616e-24	Pericyte_1
Pericyte_1.HIP1	7.72962e-29	0.326106	0.516	0.394	2.59421e-24	Pericyte_1
Pericyte_1.IL1RAPL1	8.47646e-29	0.538229	0.306	0.185	2.84487e-24	Pericyte_1
Pericyte_1.DGKB	1.69591e-28	0.337842	0.662	0.548	5.69183e-24	Pericyte_1
Pericyte_1.LAMC3	1.70703e-28	0.231749	0.318	0.251	5.72912e-24	Pericyte_1
Pericyte_1.RORA	3.2244e-28	0.229846	0.966	0.934	1.08217e-23	Pericyte_1
Pericyte_1.RBPMS	3.64997e-28	0.262319	0.66	0.545	1.225e-23	Pericyte_1
Pericyte_1.ARHGEF12	7.63778e-28	-0.207867	0.574	0.562	2.56339e-23	Pericyte_1
Pericyte_1.EFNA5	8.22146e-28	1.13153	0.142	0.066	2.75929e-23	Pericyte_1
Pericyte_1.PRKN	1.84914e-27	0.419894	0.407	0.307	6.20609e-23	Pericyte_1
Pericyte_1.CAMK1D	2.63275e-27	0.497019	0.356	0.252	8.83603e-23	Pericyte_1
Pericyte_1.BTBD9	5.13918e-27	-0.631383	0.59	0.667	1.72481e-22	Pericyte_1
Pericyte_1.TTN-AS1	6.82539e-27	-0.284703	0.153	0.165	2.29074e-22	Pericyte_1
Pericyte_1.L3MBTL4	1.01952e-26	0.598398	0.312	0.187	3.4217e-22	Pericyte_1
Pericyte_1.TENT2	1.63036e-26	-0.254452	0.165	0.181	5.47182e-22	Pericyte_1
Pericyte_1.MAPK10	1.63573e-26	0.422964	0.586	0.449	5.48984e-22	Pericyte_1
Pericyte_1.DACH1	1.98867e-26	0.777178	0.593	0.412	6.67439e-22	Pericyte_1
Pericyte_1.CASTOR3	2.74116e-26	0.330759	0.093	0.061	9.19987e-22	Pericyte_1
Pericyte_1.FRMD4A	3.54552e-26	0.236124	0.396	0.305	1.18995e-21	Pericyte_1
Pericyte_1.AC118549.1	3.76403e-26	0.219715	0.129	0.105	1.26328e-21	Pericyte_1
Pericyte_1.DAB1	4.2255e-26	0.58964	0.416	0.302	1.41816e-21	Pericyte_1
Pericyte_1.MIR646HG	7.07742e-26	-1.03482	0.063	0.101	2.37532e-21	Pericyte_1
Pericyte_1.SUPT3H	7.75408e-26	0.337676	0.373	0.278	2.60242e-21	Pericyte_1
Pericyte_1.TUT7	7.80541e-26	-0.265301	0.078	0.077	2.61965e-21	Pericyte_1
Pericyte_1.PITPNM2	8.63585e-26	0.874117	0.3	0.167	2.89836e-21	Pericyte_1
Pericyte_1.DST	9.4766e-26	0.168702	0.471	0.376	3.18054e-21	Pericyte_1
Pericyte_1.PLXDC1	1.0103e-25	0.110212	0.446	0.388	3.39078e-21	Pericyte_1
Pericyte_1.TBC1D5	1.15112e-25	0.104222	0.489	0.411	3.86341e-21	Pericyte_1
Pericyte_1.RABGAP1L	1.43094e-25	0.121117	0.452	0.386	4.80254e-21	Pericyte_1
Pericyte_1.FRMD6	1.53312e-25	0.556905	0.37	0.247	5.14546e-21	Pericyte_1
Pericyte_1.EPB41L2	1.75201e-25	0.263578	0.365	0.28	5.88009e-21	Pericyte_1
Pericyte_1.ARL17B	2.33654e-25	-1.96789	0.051	0.156	7.84188e-21	Pericyte_1
Pericyte_1.PLCE1	2.63082e-25	0.107637	0.515	0.442	8.82955e-21	Pericyte_1
Pericyte_1.AC012404.1	3.0991e-25	0.811275	0.045	0.023	1.04012e-20	Pericyte_1
Pericyte_1.PCDH9	6.26667e-25	0.405688	0.312	0.201	2.10322e-20	Pericyte_1
Pericyte_1.PDS5B	6.2768e-25	-0.453757	0.385	0.395	2.10662e-20	Pericyte_1
Pericyte_1.ZIC1	1.05703e-24	-0.474031	0.487	0.507	3.54759e-20	Pericyte_1
Pericyte_1.ST5	1.59095e-24	0.398363	0.406	0.305	5.33955e-20	Pericyte_1
Pericyte_1.CLASP1	2.07077e-24	-0.200168	0.414	0.391	6.94992e-20	Pericyte_1
Pericyte_1.LDB2	2.22565e-24	0.641041	0.412	0.279	7.46971e-20	Pericyte_1
Pericyte_1.FAM13A	3.18e-24	-1.03905	0.302	0.403	1.06727e-19	Pericyte_1
Pericyte_1.ANKRD10	3.72219e-24	-0.228861	0.355	0.33	1.24924e-19	Pericyte_1
Pericyte_1.STAC	3.98977e-24	1.71357	0.165	0.058	1.33905e-19	Pericyte_1
Pericyte_1.PLCL1	4.10255e-24	0.513106	0.662	0.516	1.3769e-19	Pericyte_1
Pericyte_1.SMOC2	4.48565e-24	0.58654	0.33	0.219	1.50547e-19	Pericyte_1
Pericyte_1.PAPOLA	5.26913e-24	-0.742924	0.256	0.295	1.76843e-19	Pericyte_1
Pericyte_1.UACA	6.82349e-24	0.180857	0.458	0.382	2.2901e-19	Pericyte_1
Pericyte_1.MRPS6	8.06997e-24	-0.710445	0.142	0.126	2.70844e-19	Pericyte_1
Pericyte_1.REV3L	8.48958e-24	-1.29503	0.356	0.497	2.84927e-19	Pericyte_1
Pericyte_1.CCDC102B	8.62041e-24	0.362184	0.331	0.262	2.89318e-19	Pericyte_1
Pericyte_1.PLA2R1	1.08731e-23	0.721177	0.289	0.175	3.64923e-19	Pericyte_1
Pericyte_1.DENND1A	1.14521e-23	0.159009	0.426	0.337	3.84355e-19	Pericyte_1
Pericyte_1.CHD9	1.42871e-23	0.168971	0.445	0.361	4.79503e-19	Pericyte_1
Pericyte_1.MYO6	1.74801e-23	0.267162	0.441	0.353	5.86666e-19	Pericyte_1
Pericyte_1.RBMS1	1.84022e-23	-0.158465	0.601	0.575	6.17614e-19	Pericyte_1
Pericyte_1.ZBTB16	2.96918e-23	-0.388831	0.476	0.509	9.96516e-19	Pericyte_1
Pericyte_1.EPAS1	3.45192e-23	-0.189102	0.448	0.427	1.15853e-18	Pericyte_1
Pericyte_1.EXOC4	3.78955e-23	0.176526	0.498	0.412	1.27185e-18	Pericyte_1
Pericyte_1.BAZ2B	4.2368e-23	-0.313743	0.419	0.42	1.42195e-18	Pericyte_1
Pericyte_1.DMD	4.42238e-23	0.106368	0.588	0.516	1.48424e-18	Pericyte_1
Pericyte_1.ZEB1-AS1	4.76409e-23	0.149512	0.087	0.067	1.59893e-18	Pericyte_1
Pericyte_1.RBFOX2	5.10024e-23	0.281773	0.424	0.328	1.71174e-18	Pericyte_1
Pericyte_1.EXOC6B	5.49485e-23	0.107648	0.468	0.393	1.84418e-18	Pericyte_1
Pericyte_1.PTGES3	5.80549e-23	-1.32132	0.173	0.239	1.94844e-18	Pericyte_1
Pericyte_1.GPC5	6.60551e-23	0.11105	0.88	0.84	2.21694e-18	Pericyte_1
Pericyte_1.CTDSPL	7.337e-23	0.108006	0.494	0.406	2.46244e-18	Pericyte_1
Pericyte_1.AL158152.2	7.76207e-23	-0.176529	0.083	0.079	2.6051e-18	Pericyte_1
Pericyte_1.TMEM161B-AS1	1.21282e-22	-0.390911	0.109	0.125	4.07046e-18	Pericyte_1
Pericyte_1.CNTN1	1.32379e-22	0.622396	0.29	0.177	4.44291e-18	Pericyte_1
Pericyte_1.CAMK2D	1.86e-22	-0.107737	0.483	0.446	6.24253e-18	Pericyte_1
Pericyte_1.PAG1	1.94286e-22	-0.23081	0.476	0.473	6.52063e-18	Pericyte_1
Pericyte_1.C20orf194	1.99063e-22	0.161135	0.392	0.322	6.68096e-18	Pericyte_1
Pericyte_1.GRAMD2B	2.00615e-22	-0.368725	0.549	0.579	6.73305e-18	Pericyte_1
Pericyte_1.PLXDC2	2.11917e-22	0.560189	0.267	0.175	7.11236e-18	Pericyte_1
Pericyte_1.ANK2	2.1772e-22	0.791746	0.208	0.118	7.30711e-18	Pericyte_1
Pericyte_1.ZEB2	2.46603e-22	0.245196	0.481	0.395	8.27649e-18	Pericyte_1
Pericyte_1.KANSL1L	2.58759e-22	-0.381694	0.352	0.362	8.68448e-18	Pericyte_1
Pericyte_1.CACHD1	2.65561e-22	-0.271602	0.491	0.499	8.91277e-18	Pericyte_1
Pericyte_1.HSPA4L	2.73898e-22	-2.18433	0.048	0.095	9.19256e-18	Pericyte_1
Pericyte_1.RAPGEF5	2.99297e-22	0.3382	0.448	0.345	1.0045e-17	Pericyte_1
Pericyte_1.SPRY4-AS1	3.1921e-22	0.275416	0.078	0.063	1.07133e-17	Pericyte_1
Pericyte_1.FYN	3.21474e-22	0.10327	0.412	0.342	1.07893e-17	Pericyte_1
Pericyte_1.JUND	3.23851e-22	-0.81206	0.265	0.311	1.08691e-17	Pericyte_1
Pericyte_1.DPYSL2	3.48281e-22	-0.209068	0.33	0.316	1.1689e-17	Pericyte_1
Pericyte_1.PPP6R3	3.54118e-22	-0.221971	0.379	0.354	1.18849e-17	Pericyte_1
Pericyte_1.SMYD3	3.57249e-22	0.335057	0.501	0.391	1.199e-17	Pericyte_1
Pericyte_1.CLIP2	4.40182e-22	-0.337286	0.185	0.162	1.47734e-17	Pericyte_1
Pericyte_1.PCSK5	4.44744e-22	0.63439	0.311	0.2	1.49265e-17	Pericyte_1
Pericyte_1.PDE1C	4.5963e-22	0.129068	0.593	0.517	1.54261e-17	Pericyte_1
Pericyte_1.ZNF638	5.08202e-22	-0.395028	0.475	0.501	1.70563e-17	Pericyte_1
Pericyte_1.AL356258.1	5.67168e-22	0.754414	0.093	0.053	1.90353e-17	Pericyte_1
Pericyte_1.DYRK1A	7.53763e-22	-0.190279	0.396	0.373	2.52978e-17	Pericyte_1
Pericyte_1.PTPRM	9.60845e-22	-0.223141	0.416	0.395	3.22479e-17	Pericyte_1
Pericyte_1.BCAS3	9.80074e-22	0.150425	0.47	0.401	3.28933e-17	Pericyte_1
Pericyte_1.SLCO3A1	1.00843e-21	0.85762	0.261	0.15	3.38448e-17	Pericyte_1
Pericyte_1.NR2F2	1.40778e-21	0.361081	0.41	0.31	4.72481e-17	Pericyte_1
Pericyte_1.BGN	1.66422e-21	0.175099	0.353	0.284	5.58546e-17	Pericyte_1
Pericyte_1.SLC16A1-AS1	2.0921e-21	0.363733	0.092	0.066	7.02152e-17	Pericyte_1
Pericyte_1.MYCBP2	2.94671e-21	0.179406	0.451	0.376	9.88975e-17	Pericyte_1
Pericyte_1.TRAF3IP2-AS1	3.07387e-21	-0.371788	0.194	0.242	1.03165e-16	Pericyte_1
Pericyte_1.NR3C1	3.32694e-21	0.458279	0.409	0.295	1.11659e-16	Pericyte_1
Pericyte_1.AL138828.1	3.36295e-21	-0.523724	0.082	0.105	1.12867e-16	Pericyte_1
Pericyte_1.CDH6	3.53412e-21	0.546256	0.549	0.397	1.18612e-16	Pericyte_1
Pericyte_1.CPT1A	3.6125e-21	0.762251	0.239	0.143	1.21243e-16	Pericyte_1
Pericyte_1.LINC00623	3.79824e-21	0.192552	0.065	0.052	1.27477e-16	Pericyte_1
Pericyte_1.GFAP	3.87483e-21	0.581903	0.17	0.109	1.30047e-16	Pericyte_1
Pericyte_1.TBC1D1	4.00968e-21	0.338365	0.336	0.244	1.34573e-16	Pericyte_1
Pericyte_1.SESN3	5.59712e-21	0.73012	0.465	0.301	1.87851e-16	Pericyte_1
Pericyte_1.AC027644.4	7.68543e-21	0.644799	0.051	0.031	2.57939e-16	Pericyte_1
Pericyte_1.SLC12A7	8.19229e-21	0.150377	0.422	0.358	2.7495e-16	Pericyte_1
Pericyte_1.RERE	1.23713e-20	0.132684	0.479	0.405	4.15206e-16	Pericyte_1
Pericyte_1.NHS	1.25429e-20	0.545137	0.396	0.269	4.20964e-16	Pericyte_1
Pericyte_1.NTM	1.25819e-20	0.689117	0.333	0.217	4.22275e-16	Pericyte_1
Pericyte_1.MIB1	1.32607e-20	-0.638228	0.223	0.243	4.45056e-16	Pericyte_1
Pericyte_1.PHLPP1	1.60955e-20	0.312817	0.43	0.333	5.40198e-16	Pericyte_1
Pericyte_1.SPATS2L	1.65137e-20	-0.214493	0.338	0.304	5.54232e-16	Pericyte_1
Pericyte_1.LINC01004	1.65144e-20	0.216623	0.09	0.067	5.54255e-16	Pericyte_1
Pericyte_1.GPC6	1.96271e-20	0.599909	0.251	0.162	6.58723e-16	Pericyte_1
Pericyte_1.ENTPD1-AS1	2.14049e-20	0.238636	0.103	0.088	7.1839e-16	Pericyte_1
Pericyte_1.ASH1L	2.17005e-20	-0.114555	0.432	0.395	7.28312e-16	Pericyte_1
Pericyte_1.TAPT1-AS1	2.23633e-20	0.333408	0.079	0.055	7.50558e-16	Pericyte_1
Pericyte_1.GRID1	2.49354e-20	0.833785	0.207	0.127	8.36884e-16	Pericyte_1
Pericyte_1.PPM1L	2.6031e-20	0.375312	0.426	0.317	8.73652e-16	Pericyte_1
Pericyte_1.SNTB1	2.60712e-20	0.126333	0.587	0.502	8.75e-16	Pericyte_1
Pericyte_1.CNTN4	2.72857e-20	0.119338	0.564	0.496	9.15761e-16	Pericyte_1
Pericyte_1.SHLD2	4.03543e-20	0.234847	0.102	0.086	1.35437e-15	Pericyte_1
Pericyte_1.NFAT5	4.03875e-20	-0.206802	0.456	0.439	1.35548e-15	Pericyte_1
Pericyte_1.DPYD	4.57205e-20	0.210721	0.402	0.319	1.53447e-15	Pericyte_1
Pericyte_1.MAGI1	5.0621e-20	0.120745	0.402	0.325	1.69894e-15	Pericyte_1
Pericyte_1.PRKCA	5.65619e-20	-0.331594	0.296	0.268	1.89833e-15	Pericyte_1
Pericyte_1.ANO10	5.71484e-20	0.48717	0.303	0.208	1.91802e-15	Pericyte_1
Pericyte_1.RBM33	6.1006e-20	-0.140593	0.242	0.216	2.04748e-15	Pericyte_1
Pericyte_1.AC090825.1	6.1236e-20	0.302602	0.097	0.075	2.0552e-15	Pericyte_1
Pericyte_1.NF1	6.13538e-20	-0.12124	0.494	0.474	2.05916e-15	Pericyte_1
Pericyte_1.PREX2	6.15097e-20	0.144333	0.417	0.343	2.06439e-15	Pericyte_1
Pericyte_1.RAPGEF2	6.55081e-20	-0.216462	0.377	0.366	2.19858e-15	Pericyte_1
Pericyte_1.ITPR1	6.99499e-20	0.553525	0.262	0.171	2.34766e-15	Pericyte_1
Pericyte_1.ARHGEF17	1.0038e-19	0.197818	0.308	0.24	3.36894e-15	Pericyte_1
Pericyte_1.CHORDC1	1.02583e-19	-1.74714	0.071	0.119	3.4429e-15	Pericyte_1
Pericyte_1.UNC5C	1.05567e-19	0.385277	0.497	0.377	3.54304e-15	Pericyte_1
Pericyte_1.PACSIN2	1.19687e-19	0.298729	0.352	0.275	4.01694e-15	Pericyte_1
Pericyte_1.SEPT9	1.245e-19	0.467806	0.201	0.133	4.17846e-15	Pericyte_1
Pericyte_1.MNAT1	1.65496e-19	-0.128755	0.378	0.358	5.55439e-15	Pericyte_1
Pericyte_1.WDFY3	1.66581e-19	0.120169	0.525	0.45	5.59079e-15	Pericyte_1
Pericyte_1.STXBP4	2.02503e-19	-0.44158	0.307	0.345	6.79642e-15	Pericyte_1
Pericyte_1.ADARB2	2.16683e-19	0.44754	0.475	0.365	7.27231e-15	Pericyte_1
Pericyte_1.NIPBL	2.40572e-19	-0.208414	0.435	0.422	8.07408e-15	Pericyte_1
Pericyte_1.PHLDB2	2.70386e-19	0.538676	0.371	0.249	9.0747e-15	Pericyte_1
Pericyte_1.PPM1E	3.30676e-19	1.06305	0.147	0.067	1.10981e-14	Pericyte_1
Pericyte_1.PSD3	3.6102e-19	0.354998	0.296	0.209	1.21165e-14	Pericyte_1
Pericyte_1.CECR2	3.68807e-19	-0.285416	0.4	0.409	1.23779e-14	Pericyte_1
Pericyte_1.ZFAND3	3.69065e-19	-0.122187	0.548	0.527	1.23866e-14	Pericyte_1
Pericyte_1.CPE	3.75237e-19	-0.319654	0.444	0.439	1.25937e-14	Pericyte_1
Pericyte_1.NR3C2	4.0165e-19	0.457365	0.333	0.229	1.34802e-14	Pericyte_1
Pericyte_1.KMT2E	4.43631e-19	-0.287545	0.36	0.356	1.48892e-14	Pericyte_1
Pericyte_1.DCN	4.50607e-19	0.132976	0.422	0.374	1.51233e-14	Pericyte_1
Pericyte_1.ARHGEF7	4.65561e-19	-0.537695	0.449	0.512	1.56252e-14	Pericyte_1
Pericyte_1.KLF7	4.92299e-19	0.688667	0.272	0.163	1.65225e-14	Pericyte_1
Pericyte_1.HERC4	6.31638e-19	-0.27171	0.381	0.368	2.1199e-14	Pericyte_1
Pericyte_1.ADGRF5	6.40796e-19	0.294902	0.281	0.201	2.15064e-14	Pericyte_1
Pericyte_1.FTH1	7.56363e-19	0.33969	0.243	0.179	2.5385e-14	Pericyte_1
Pericyte_1.VPS35L	8.99965e-19	0.163247	0.078	0.065	3.02046e-14	Pericyte_1
Pericyte_1.PCBP3	1.05058e-18	-0.616367	0.504	0.615	3.52595e-14	Pericyte_1
Pericyte_1.GNAQ	1.09323e-18	0.202556	0.353	0.285	3.66909e-14	Pericyte_1
Pericyte_1.DNAJB6	1.21203e-18	-0.756768	0.179	0.194	4.06783e-14	Pericyte_1
Pericyte_1.KCNB1	1.34153e-18	0.658154	0.237	0.144	4.50246e-14	Pericyte_1
Pericyte_1.CACNA2D3	1.38989e-18	0.414682	0.493	0.378	4.66474e-14	Pericyte_1
Pericyte_1.SH3KBP1	1.50418e-18	0.435352	0.331	0.233	5.04832e-14	Pericyte_1
Pericyte_1.TRPC3	1.58842e-18	0.175301	0.456	0.391	5.33104e-14	Pericyte_1
Pericyte_1.PDE4B	1.58937e-18	0.3278	0.219	0.159	5.33426e-14	Pericyte_1
Pericyte_1.BCL2	1.61829e-18	0.119213	0.514	0.438	5.4313e-14	Pericyte_1
Pericyte_1.CERS6	1.78905e-18	-0.268239	0.473	0.471	6.00442e-14	Pericyte_1
Pericyte_1.PIK3CD	1.94773e-18	0.193062	0.25	0.185	6.53698e-14	Pericyte_1
Pericyte_1.AL049646.1	2.31419e-18	1.22847	0.061	0.025	7.76688e-14	Pericyte_1
Pericyte_1.UBE2D3	2.34358e-18	-0.582386	0.314	0.348	7.86554e-14	Pericyte_1
Pericyte_1.ITPKB	2.59558e-18	0.584658	0.15	0.087	8.71128e-14	Pericyte_1
Pericyte_1.MYO1D	2.62055e-18	0.533826	0.279	0.189	8.7951e-14	Pericyte_1
Pericyte_1.TTLL5	2.70164e-18	0.331586	0.16	0.115	9.06725e-14	Pericyte_1
Pericyte_1.MOSMO	2.95832e-18	-0.437143	0.078	0.088	9.92871e-14	Pericyte_1
Pericyte_1.RASGRP2	3.02666e-18	0.165342	0.163	0.116	1.01581e-13	Pericyte_1
Pericyte_1.RNF144A	3.62507e-18	0.73529	0.161	0.09	1.21665e-13	Pericyte_1
Pericyte_1.GAB1	4.30075e-18	0.40665	0.402	0.28	1.44342e-13	Pericyte_1
Pericyte_1.CCND3	4.60476e-18	0.24286	0.243	0.183	1.54545e-13	Pericyte_1
Pericyte_1.VPS13D	4.98159e-18	-0.4242	0.374	0.392	1.67192e-13	Pericyte_1
Pericyte_1.SLC44A1	5.13882e-18	0.574322	0.176	0.111	1.72469e-13	Pericyte_1
Pericyte_1.C2CD5	5.31531e-18	0.486546	0.209	0.141	1.78392e-13	Pericyte_1
Pericyte_1.FOXN3	6.11625e-18	0.440255	0.329	0.228	2.05274e-13	Pericyte_1
Pericyte_1.PPFIBP1	6.41377e-18	0.321958	0.427	0.333	2.15259e-13	Pericyte_1
Pericyte_1.ARMH4	6.85166e-18	-0.558358	0.061	0.069	2.29955e-13	Pericyte_1
Pericyte_1.ANKRD44	7.32208e-18	-0.299504	0.45	0.455	2.45744e-13	Pericyte_1
Pericyte_1.RNF152	7.49007e-18	-0.594898	0.623	0.701	2.51382e-13	Pericyte_1
Pericyte_1.AC139887.2	7.99736e-18	0.428046	0.079	0.054	2.68407e-13	Pericyte_1
Pericyte_1.NCALD	8.01073e-18	0.727182	0.271	0.155	2.68856e-13	Pericyte_1
Pericyte_1.BBX	9.32845e-18	-0.147221	0.36	0.335	3.13082e-13	Pericyte_1
Pericyte_1.ACSS3	9.33596e-18	0.118684	0.358	0.304	3.13334e-13	Pericyte_1
Pericyte_1.CBLB	1.10432e-17	-0.177273	0.427	0.405	3.7063e-13	Pericyte_1
Pericyte_1.CTBP2	1.20191e-17	-0.461204	0.353	0.374	4.03386e-13	Pericyte_1
Pericyte_1.PDE4D	1.52707e-17	-1.0778	0.335	0.482	5.12515e-13	Pericyte_1
Pericyte_1.AGRN	1.58928e-17	-0.104603	0.327	0.293	5.33394e-13	Pericyte_1
Pericyte_1.JARID2	1.63962e-17	0.158363	0.307	0.249	5.50288e-13	Pericyte_1
Pericyte_1.PTPN12	1.65081e-17	-0.157393	0.347	0.326	5.54044e-13	Pericyte_1
Pericyte_1.PDLIM5	1.76303e-17	0.334739	0.236	0.171	5.91707e-13	Pericyte_1
Pericyte_1.WWOX	2.00566e-17	0.182874	0.56	0.487	6.73141e-13	Pericyte_1
Pericyte_1.SENP6	2.22456e-17	0.107466	0.371	0.316	7.46606e-13	Pericyte_1
Pericyte_1.RBMS3-AS2	2.47683e-17	0.358417	0.037	0.024	8.31274e-13	Pericyte_1
Pericyte_1.PPARGC1B	2.49018e-17	0.456384	0.219	0.144	8.35753e-13	Pericyte_1
Pericyte_1.PHKB	2.68717e-17	0.14135	0.345	0.284	9.01867e-13	Pericyte_1
Pericyte_1.MYOF	2.87974e-17	0.57222	0.293	0.195	9.66497e-13	Pericyte_1
Pericyte_1.PRRC2B	2.99178e-17	0.181612	0.328	0.258	1.0041e-12	Pericyte_1
Pericyte_1.PTN	3.07353e-17	0.273258	0.467	0.384	1.03154e-12	Pericyte_1
Pericyte_1.TRPS1	3.6549e-17	0.160242	0.339	0.28	1.22666e-12	Pericyte_1
Pericyte_1.VWA8	3.6897e-17	0.709674	0.266	0.162	1.23834e-12	Pericyte_1
Pericyte_1.PHF21A	3.97377e-17	-0.178891	0.403	0.382	1.33368e-12	Pericyte_1
Pericyte_1.CNTNAP5	4.28732e-17	-2.55796	0.021	0.069	1.43891e-12	Pericyte_1
Pericyte_1.NID1	4.47446e-17	-0.352879	0.436	0.469	1.50172e-12	Pericyte_1
Pericyte_1.LINC02256	4.63388e-17	0.341493	0.065	0.049	1.55522e-12	Pericyte_1
Pericyte_1.PUM1	4.65124e-17	-0.20725	0.343	0.334	1.56105e-12	Pericyte_1
Pericyte_1.SEM1	5.01471e-17	-0.264254	0.317	0.304	1.68304e-12	Pericyte_1
Pericyte_1.SLC22A23	5.45959e-17	-0.125373	0.36	0.343	1.83235e-12	Pericyte_1
Pericyte_1.ITGA10	6.37019e-17	0.350693	0.229	0.176	2.13796e-12	Pericyte_1
Pericyte_1.TCF7L1	6.41229e-17	0.141965	0.24	0.184	2.15209e-12	Pericyte_1
Pericyte_1.CLASP2	6.47612e-17	0.463501	0.337	0.234	2.17351e-12	Pericyte_1
Pericyte_1.MEF2C-AS1	9.13884e-17	-0.187764	0.105	0.108	3.06718e-12	Pericyte_1
Pericyte_1.FKBP4	9.4947e-17	-2.07017	0.046	0.087	3.18661e-12	Pericyte_1
Pericyte_1.FBXL17	1.00208e-16	0.145319	0.327	0.264	3.36317e-12	Pericyte_1
Pericyte_1.ZNF618	1.0713e-16	0.409444	0.21	0.134	3.59548e-12	Pericyte_1
Pericyte_1.ANKRD17	1.09298e-16	-0.136277	0.43	0.4	3.66824e-12	Pericyte_1
Pericyte_1.CSPG4	1.16537e-16	-0.240486	0.223	0.201	3.91122e-12	Pericyte_1
Pericyte_1.ARID4B	1.21904e-16	-0.308367	0.344	0.343	4.09135e-12	Pericyte_1
Pericyte_1.AKAP13	1.39888e-16	-0.126167	0.421	0.401	4.69493e-12	Pericyte_1
Pericyte_1.CELF2	1.43385e-16	0.182165	0.376	0.315	4.81228e-12	Pericyte_1
Pericyte_1.PDE3A	1.48844e-16	-0.211528	0.529	0.51	4.99551e-12	Pericyte_1
Pericyte_1.FBXL7	1.56311e-16	0.216717	0.379	0.304	5.24611e-12	Pericyte_1
Pericyte_1.PLP1	1.62791e-16	0.849658	0.142	0.074	5.46359e-12	Pericyte_1
Pericyte_1.RERG	2.16998e-16	0.496552	0.275	0.192	7.28289e-12	Pericyte_1
Pericyte_1.TMCC1	2.25163e-16	0.220554	0.329	0.272	7.55692e-12	Pericyte_1
Pericyte_1.TANC2	2.27028e-16	0.41175	0.272	0.202	7.61952e-12	Pericyte_1
Pericyte_1.MTSS1	2.28969e-16	0.106874	0.354	0.301	7.68467e-12	Pericyte_1
Pericyte_1.XPO1	2.39254e-16	-0.55942	0.195	0.213	8.02985e-12	Pericyte_1
Pericyte_1.NHSL2	2.46744e-16	0.889456	0.188	0.105	8.28122e-12	Pericyte_1
Pericyte_1.ACSL3	2.46835e-16	0.100695	0.358	0.289	8.28427e-12	Pericyte_1
Pericyte_1.GHR	2.47541e-16	0.209693	0.285	0.219	8.30798e-12	Pericyte_1
Pericyte_1.EPN2	2.48939e-16	0.287596	0.29	0.215	8.3549e-12	Pericyte_1
Pericyte_1.USP12	2.66787e-16	0.503395	0.289	0.196	8.95389e-12	Pericyte_1
Pericyte_1.BIRC6	2.74459e-16	-0.104903	0.406	0.386	9.21139e-12	Pericyte_1
Pericyte_1.NR2F1	2.76514e-16	0.17404	0.295	0.245	9.28035e-12	Pericyte_1
Pericyte_1.MBNL1	2.79092e-16	-0.203168	0.497	0.485	9.3669e-12	Pericyte_1
Pericyte_1.ZBTB46	3.67364e-16	0.137454	0.303	0.241	1.23295e-11	Pericyte_1
Pericyte_1.CRADD	4.27128e-16	0.161269	0.244	0.2	1.43353e-11	Pericyte_1
Pericyte_1.TMEM135	4.37574e-16	0.387947	0.181	0.119	1.46859e-11	Pericyte_1
Pericyte_1.PPARA	4.43343e-16	0.282347	0.13	0.085	1.48795e-11	Pericyte_1
Pericyte_1.RALGAPA1	4.70616e-16	-0.125066	0.417	0.386	1.57948e-11	Pericyte_1
Pericyte_1.ELOVL5	6.08403e-16	-0.353681	0.283	0.274	2.04192e-11	Pericyte_1
Pericyte_1.HNRNPU	7.22143e-16	-0.37771	0.322	0.33	2.42366e-11	Pericyte_1
Pericyte_1.DIAPH2	8.68649e-16	0.240772	0.302	0.243	2.91536e-11	Pericyte_1
Pericyte_1.AC002546.1	8.75482e-16	-1.01214	0.079	0.147	2.93829e-11	Pericyte_1
Pericyte_1.STARD13	8.9559e-16	-0.126321	0.364	0.347	3.00578e-11	Pericyte_1
Pericyte_1.BRAF	9.77265e-16	-0.147055	0.345	0.32	3.2799e-11	Pericyte_1
Pericyte_1.FAM85B	1.00439e-15	0.408538	0.066	0.041	3.37092e-11	Pericyte_1
Pericyte_1.EPB41L3	1.01998e-15	0.295026	0.373	0.283	3.42326e-11	Pericyte_1
Pericyte_1.MIPOL1	1.02422e-15	-0.164523	0.229	0.217	3.43749e-11	Pericyte_1
Pericyte_1.MLLT3	1.0267e-15	0.238778	0.335	0.269	3.44582e-11	Pericyte_1
Pericyte_1.UBR2	1.12094e-15	-0.402987	0.237	0.237	3.76209e-11	Pericyte_1
Pericyte_1.LENG8	1.13931e-15	-0.241806	0.203	0.191	3.82374e-11	Pericyte_1
Pericyte_1.RICTOR	1.29454e-15	0.108584	0.257	0.215	4.34473e-11	Pericyte_1
Pericyte_1.SMARCA2	1.29751e-15	-0.138478	0.227	0.199	4.35471e-11	Pericyte_1
Pericyte_1.LTBP1	1.4298e-15	0.280897	0.216	0.138	4.79869e-11	Pericyte_1
Pericyte_1.POU6F2	1.48748e-15	0.557972	0.238	0.147	4.99229e-11	Pericyte_1
Pericyte_1.A2M	1.50982e-15	0.3967	0.234	0.161	5.06724e-11	Pericyte_1
Pericyte_1.MXI1	1.51924e-15	-0.514437	0.255	0.29	5.09888e-11	Pericyte_1
Pericyte_1.CDC14B	1.53803e-15	0.141725	0.188	0.139	5.16195e-11	Pericyte_1
Pericyte_1.FAM172A	1.62304e-15	0.100612	0.414	0.36	5.44724e-11	Pericyte_1
Pericyte_1.HCG17	1.63336e-15	-0.168437	0.064	0.063	5.48187e-11	Pericyte_1
Pericyte_1.APP	1.68023e-15	0.118237	0.3	0.235	5.63918e-11	Pericyte_1
Pericyte_1.CLMAT3	1.71432e-15	0.663877	0.021	0.011	5.7536e-11	Pericyte_1
Pericyte_1.DOCK5	1.71455e-15	0.614269	0.199	0.128	5.75437e-11	Pericyte_1
Pericyte_1.AC007388.1	1.80461e-15	0.117985	0.071	0.061	6.05662e-11	Pericyte_1
Pericyte_1.TRAK1	2.13977e-15	0.132215	0.372	0.312	7.18149e-11	Pericyte_1
Pericyte_1.PIP4K2A	2.22883e-15	0.359656	0.251	0.187	7.48041e-11	Pericyte_1
Pericyte_1.CACNA2D1	2.34453e-15	0.133742	0.453	0.387	7.86872e-11	Pericyte_1
Pericyte_1.NEDD4L	2.48614e-15	-0.301613	0.305	0.307	8.344e-11	Pericyte_1
Pericyte_1.EMX2OS	2.60662e-15	-0.120101	0.061	0.052	8.74835e-11	Pericyte_1
Pericyte_1.HELZ	2.83878e-15	-0.131326	0.271	0.243	9.52752e-11	Pericyte_1
Pericyte_1.PHIP	3.15248e-15	-0.265809	0.36	0.353	1.05804e-10	Pericyte_1
Pericyte_1.EHBP1	3.16062e-15	0.225771	0.364	0.29	1.06077e-10	Pericyte_1
Pericyte_1.ADGRD1	3.29841e-15	-0.130211	0.351	0.34	1.10701e-10	Pericyte_1
Pericyte_1.MSI2	3.30795e-15	-0.450816	0.368	0.404	1.11021e-10	Pericyte_1
Pericyte_1.RAD51B	3.3388e-15	0.33788	0.257	0.206	1.12057e-10	Pericyte_1
Pericyte_1.LRBA	3.46121e-15	0.32216	0.336	0.259	1.16165e-10	Pericyte_1
Pericyte_1.AC087477.2	3.86131e-15	0.508956	0.042	0.03	1.29593e-10	Pericyte_1
Pericyte_1.ITGA7	3.92116e-15	0.217672	0.203	0.151	1.31602e-10	Pericyte_1
Pericyte_1.KDM4C	3.9813e-15	-0.100624	0.264	0.235	1.33621e-10	Pericyte_1
Pericyte_1.TRIM62	4.16284e-15	0.508029	0.084	0.05	1.39713e-10	Pericyte_1
Pericyte_1.EPS15	5.01366e-15	0.214658	0.286	0.225	1.68268e-10	Pericyte_1
Pericyte_1.CEP350	5.30174e-15	0.185772	0.327	0.26	1.77937e-10	Pericyte_1
Pericyte_1.PLOD1	5.61168e-15	-0.368707	0.25	0.246	1.88339e-10	Pericyte_1
Pericyte_1.ZNF207	6.06688e-15	0.100938	0.263	0.223	2.03616e-10	Pericyte_1
Pericyte_1.TBX2	6.60018e-15	-0.470937	0.294	0.323	2.21515e-10	Pericyte_1
Pericyte_1.LINC02147	6.97445e-15	-0.631082	0.204	0.298	2.34076e-10	Pericyte_1
Pericyte_1.MED13	6.97688e-15	-0.127812	0.305	0.28	2.34158e-10	Pericyte_1
Pericyte_1.ARAP2	7.19471e-15	0.327319	0.174	0.121	2.41469e-10	Pericyte_1
Pericyte_1.CSNK1A1	7.7286e-15	-0.26363	0.339	0.337	2.59387e-10	Pericyte_1
Pericyte_1.TBC1D4	7.83669e-15	0.109947	0.213	0.171	2.63015e-10	Pericyte_1
Pericyte_1.STIP1	8.01544e-15	-1.68235	0.066	0.095	2.69014e-10	Pericyte_1
Pericyte_1.AL592183.1	8.26308e-15	0.832251	0.064	0.04	2.77325e-10	Pericyte_1
Pericyte_1.LMCD1-AS1	8.3425e-15	0.422182	0.086	0.06	2.79991e-10	Pericyte_1
Pericyte_1.LDLRAD3	9.57548e-15	0.292495	0.395	0.315	3.21372e-10	Pericyte_1
Pericyte_1.SIK2	9.98151e-15	-0.234062	0.454	0.459	3.34999e-10	Pericyte_1
Pericyte_1.DCAF6	1.08811e-14	0.119336	0.234	0.192	3.65191e-10	Pericyte_1
Pericyte_1.ITPR2	1.1338e-14	-0.231678	0.378	0.384	3.80527e-10	Pericyte_1
Pericyte_1.CACNB2	1.13663e-14	0.356796	0.389	0.293	3.81476e-10	Pericyte_1
Pericyte_1.RAB3GAP1	1.15623e-14	-0.296088	0.238	0.228	3.88052e-10	Pericyte_1
Pericyte_1.SLC4A11	1.1868e-14	1.29529	0.079	0.033	3.98315e-10	Pericyte_1
Pericyte_1.PRKAA2	1.25965e-14	0.453656	0.23	0.156	4.22764e-10	Pericyte_1
Pericyte_1.HIVEP2	1.26847e-14	-0.250711	0.336	0.323	4.25723e-10	Pericyte_1
Pericyte_1.NBEA	1.34601e-14	0.288086	0.365	0.283	4.51747e-10	Pericyte_1
Pericyte_1.APBA1	1.38088e-14	0.55689	0.142	0.085	4.6345e-10	Pericyte_1
Pericyte_1.CYSTM1	1.59398e-14	0.189999	0.173	0.127	5.34971e-10	Pericyte_1
Pericyte_1.KIAA2026	1.85226e-14	0.103765	0.253	0.206	6.21654e-10	Pericyte_1
Pericyte_1.C9orf3	1.90292e-14	0.325165	0.285	0.214	6.38657e-10	Pericyte_1
Pericyte_1.TRPC4	2.11409e-14	-0.653119	0.42	0.485	7.09531e-10	Pericyte_1
Pericyte_1.FIGN	2.1869e-14	0.125073	0.259	0.21	7.33967e-10	Pericyte_1
Pericyte_1.ARIH1	2.25717e-14	-0.166057	0.313	0.29	7.57553e-10	Pericyte_1
Pericyte_1.KANK2	2.46539e-14	0.166533	0.212	0.164	8.27435e-10	Pericyte_1
Pericyte_1.ATRX	2.48123e-14	-0.125976	0.376	0.352	8.32749e-10	Pericyte_1
Pericyte_1.RBM26	2.60786e-14	0.10355	0.308	0.262	8.75251e-10	Pericyte_1
Pericyte_1.SETD5	2.69705e-14	-0.16969	0.361	0.338	9.05183e-10	Pericyte_1
Pericyte_1.LRFN5	2.86205e-14	0.638651	0.112	0.064	9.60563e-10	Pericyte_1
Pericyte_1.SEPT7	2.86631e-14	0.14161	0.43	0.359	9.61991e-10	Pericyte_1
Pericyte_1.CLIC4	2.95593e-14	0.123431	0.212	0.176	9.9207e-10	Pericyte_1
Pericyte_1.FBXO11	2.97815e-14	-0.158686	0.28	0.262	9.99527e-10	Pericyte_1
Pericyte_1.AHNAK	3.06558e-14	0.481593	0.187	0.125	1.02887e-09	Pericyte_1
Pericyte_1.FAF1	3.09105e-14	0.191103	0.404	0.339	1.03742e-09	Pericyte_1
Pericyte_1.TBL1XR1	3.10767e-14	0.229702	0.352	0.277	1.043e-09	Pericyte_1
Pericyte_1.HIF3A	3.17255e-14	-0.2572	0.135	0.134	1.06477e-09	Pericyte_1
Pericyte_1.PKD2	3.29288e-14	0.205343	0.252	0.198	1.10516e-09	Pericyte_1
Pericyte_1.GPRC5C	3.83875e-14	0.573893	0.151	0.093	1.28836e-09	Pericyte_1
Pericyte_1.LINC00513	3.89497e-14	0.229523	0.041	0.031	1.30723e-09	Pericyte_1
Pericyte_1.LRIG1	3.96211e-14	0.192473	0.241	0.188	1.32976e-09	Pericyte_1
Pericyte_1.ADCY9	3.98842e-14	0.304125	0.288	0.206	1.33859e-09	Pericyte_1
Pericyte_1.GNAS	4.13238e-14	-0.275851	0.286	0.276	1.38691e-09	Pericyte_1
Pericyte_1.NPAS2	4.34036e-14	0.416246	0.195	0.128	1.45671e-09	Pericyte_1
Pericyte_1.ZFPM2	4.43687e-14	-0.290721	0.307	0.323	1.4891e-09	Pericyte_1
Pericyte_1.NRSN2-AS1	4.64317e-14	0.297635	0.053	0.038	1.55834e-09	Pericyte_1
Pericyte_1.WAC	4.91759e-14	-0.113474	0.344	0.318	1.65044e-09	Pericyte_1
Pericyte_1.EDA	5.01556e-14	0.81567	0.133	0.07	1.68332e-09	Pericyte_1
Pericyte_1.SYNE1	5.16343e-14	0.259642	0.278	0.21	1.73295e-09	Pericyte_1
Pericyte_1.SFMBT2	5.67939e-14	-0.576771	0.111	0.117	1.90612e-09	Pericyte_1
Pericyte_1.FN1	5.75414e-14	-0.173755	0.346	0.329	1.9312e-09	Pericyte_1
Pericyte_1.TFPI	5.99372e-14	-0.226731	0.434	0.418	2.01161e-09	Pericyte_1
Pericyte_1.ECE1	6.33962e-14	-0.134896	0.362	0.339	2.1277e-09	Pericyte_1
Pericyte_1.AC007319.1	6.42285e-14	0.173934	0.109	0.1	2.15564e-09	Pericyte_1
Pericyte_1.AC007364.1	6.6395e-14	-0.380923	0.053	0.061	2.22835e-09	Pericyte_1
Pericyte_1.DOCK4	6.64339e-14	0.566804	0.18	0.109	2.22965e-09	Pericyte_1
Pericyte_1.CDC42EP4	6.78048e-14	0.146545	0.221	0.174	2.27566e-09	Pericyte_1
Pericyte_1.COQ8A	7.02453e-14	0.865395	0.11	0.058	2.35757e-09	Pericyte_1
Pericyte_1.TAOK1	7.64132e-14	0.122114	0.276	0.234	2.56458e-09	Pericyte_1
Pericyte_1.RNF130	9.07063e-14	0.117201	0.282	0.235	3.04429e-09	Pericyte_1
Pericyte_1.TSHZ1	9.35328e-14	-0.880132	0.142	0.159	3.13915e-09	Pericyte_1
Pericyte_1.MICU3	9.90724e-14	0.153306	0.328	0.273	3.32507e-09	Pericyte_1
Pericyte_1.LRRFIP2	1.04682e-13	-0.117496	0.216	0.196	3.51335e-09	Pericyte_1
Pericyte_1.LEF1	1.09784e-13	-0.487622	0.381	0.423	3.68456e-09	Pericyte_1
Pericyte_1.C1QTNF3-AMACR	1.15352e-13	0.102105	0.054	0.041	3.87145e-09	Pericyte_1
Pericyte_1.TRA2A	1.20818e-13	-0.298298	0.277	0.274	4.0549e-09	Pericyte_1
Pericyte_1.DIRC3	1.2398e-13	-0.466692	0.084	0.105	4.16103e-09	Pericyte_1
Pericyte_1.COL6A1	1.26812e-13	0.453018	0.204	0.145	4.25606e-09	Pericyte_1
Pericyte_1.KIAA1328	1.27407e-13	0.307716	0.321	0.256	4.27604e-09	Pericyte_1
Pericyte_1.DOCK10	1.31774e-13	0.837078	0.147	0.079	4.42259e-09	Pericyte_1
Pericyte_1.GUCY1A1	1.32956e-13	0.35338	0.282	0.209	4.46226e-09	Pericyte_1
Pericyte_1.FAM13A-AS1	1.53109e-13	0.906198	0.032	0.014	5.13866e-09	Pericyte_1
Pericyte_1.FMNL2	1.58828e-13	0.393149	0.16	0.107	5.33058e-09	Pericyte_1
Pericyte_1.LINC00476	1.64243e-13	0.531888	0.069	0.043	5.51233e-09	Pericyte_1
Pericyte_1.PITPNB	1.70398e-13	-0.375363	0.184	0.175	5.71891e-09	Pericyte_1
Pericyte_1.KCNAB1	1.72109e-13	0.630655	0.166	0.1	5.77633e-09	Pericyte_1
Pericyte_1.HERC1	1.72572e-13	0.206489	0.339	0.276	5.79185e-09	Pericyte_1
Pericyte_1.PDZRN3	1.75047e-13	0.36195	0.394	0.301	5.87491e-09	Pericyte_1
Pericyte_1.GAB2	1.81063e-13	0.607786	0.148	0.095	6.07685e-09	Pericyte_1
Pericyte_1.RPS6KA2	1.82812e-13	-0.143425	0.323	0.311	6.13555e-09	Pericyte_1
Pericyte_1.JAK1	1.89142e-13	-0.207242	0.363	0.355	6.34797e-09	Pericyte_1
Pericyte_1.IFITM3	2.1062e-13	-0.224483	0.27	0.287	7.06882e-09	Pericyte_1
Pericyte_1.DIP2C	2.12485e-13	0.317182	0.257	0.191	7.13142e-09	Pericyte_1
Pericyte_1.GPRC5B	2.23303e-13	0.334386	0.085	0.053	7.49448e-09	Pericyte_1
Pericyte_1.ZNF704	2.31621e-13	0.398735	0.169	0.111	7.77367e-09	Pericyte_1
Pericyte_1.ASCC3	2.36062e-13	0.238705	0.25	0.201	7.92272e-09	Pericyte_1
Pericyte_1.TNKS	2.47577e-13	-0.222442	0.317	0.312	8.30918e-09	Pericyte_1
Pericyte_1.SLC39A11	2.62828e-13	0.387482	0.142	0.099	8.82102e-09	Pericyte_1
Pericyte_1.RAB30-AS1	2.66936e-13	0.378148	0.068	0.05	8.95891e-09	Pericyte_1
Pericyte_1.NHSL1	2.71111e-13	0.252895	0.248	0.194	9.09902e-09	Pericyte_1
Pericyte_1.FLG-AS1	3.02844e-13	0.54287	0.054	0.031	1.01641e-08	Pericyte_1
Pericyte_1.SRRM2	3.23266e-13	0.284253	0.29	0.218	1.08495e-08	Pericyte_1
Pericyte_1.OPCML	3.29616e-13	1.05539	0.153	0.085	1.10626e-08	Pericyte_1
Pericyte_1.PARVA	3.34766e-13	0.185976	0.271	0.215	1.12354e-08	Pericyte_1
Pericyte_1.TIMP1	3.41141e-13	0.592467	0.133	0.091	1.14494e-08	Pericyte_1
Pericyte_1.KIF13A	3.44901e-13	0.404685	0.413	0.307	1.15756e-08	Pericyte_1
Pericyte_1.AMOTL2	3.46202e-13	0.473334	0.115	0.065	1.16192e-08	Pericyte_1
Pericyte_1.VPS8	3.51134e-13	0.206757	0.167	0.126	1.17848e-08	Pericyte_1
Pericyte_1.BSG	3.56925e-13	-0.414772	0.388	0.43	1.19791e-08	Pericyte_1
Pericyte_1.BCL2L1	3.59398e-13	0.183764	0.225	0.169	1.20621e-08	Pericyte_1
Pericyte_1.CYP7B1	4.15635e-13	0.76512	0.225	0.127	1.39496e-08	Pericyte_1
Pericyte_1.VAPA	4.31241e-13	-0.128096	0.249	0.223	1.44733e-08	Pericyte_1
Pericyte_1.AFF1	4.37101e-13	-0.125086	0.398	0.375	1.467e-08	Pericyte_1
Pericyte_1.PAN3	4.38184e-13	-0.180253	0.338	0.337	1.47063e-08	Pericyte_1
Pericyte_1.DLGAP1	4.73358e-13	1.04028	0.158	0.087	1.58868e-08	Pericyte_1
Pericyte_1.SMURF1	4.81391e-13	-0.288335	0.294	0.285	1.61565e-08	Pericyte_1
Pericyte_1.AXL	5.23574e-13	-0.235948	0.259	0.25	1.75722e-08	Pericyte_1
Pericyte_1.MYL9	5.30167e-13	0.514812	0.195	0.141	1.77935e-08	Pericyte_1
Pericyte_1.UBA2	5.30375e-13	0.175023	0.335	0.268	1.78004e-08	Pericyte_1
Pericyte_1.B2M	5.49482e-13	0.23794	0.235	0.181	1.84417e-08	Pericyte_1
Pericyte_1.CORO1C	5.88031e-13	0.777063	0.109	0.06	1.97355e-08	Pericyte_1
Pericyte_1.CPQ	5.90185e-13	0.343545	0.35	0.272	1.98078e-08	Pericyte_1
Pericyte_1.GRK3	6.0993e-13	0.136283	0.27	0.228	2.04705e-08	Pericyte_1
Pericyte_1.MLLT10	6.27546e-13	0.287979	0.292	0.228	2.10617e-08	Pericyte_1
Pericyte_1.TOP1	6.45799e-13	-0.590085	0.257	0.291	2.16743e-08	Pericyte_1
Pericyte_1.EXOC2	6.80346e-13	0.125849	0.238	0.193	2.28338e-08	Pericyte_1
Pericyte_1.AFF3	6.82141e-13	0.158634	0.3	0.258	2.2894e-08	Pericyte_1
Pericyte_1.C6orf62	7.1681e-13	-0.338407	0.152	0.143	2.40576e-08	Pericyte_1
Pericyte_1.ZNF462	7.18594e-13	0.3311	0.169	0.117	2.41174e-08	Pericyte_1
Pericyte_1.ANKIB1	7.22165e-13	0.181056	0.257	0.198	2.42373e-08	Pericyte_1
Pericyte_1.SPRED1	7.70226e-13	0.115667	0.301	0.252	2.58503e-08	Pericyte_1
Pericyte_1.FUS	7.98255e-13	0.189994	0.261	0.214	2.6791e-08	Pericyte_1
Pericyte_1.MEF2C	8.21365e-13	0.121929	0.449	0.385	2.75666e-08	Pericyte_1
Pericyte_1.ARL15	8.3108e-13	0.136983	0.216	0.173	2.78927e-08	Pericyte_1
Pericyte_1.PLCB1	8.58001e-13	0.272802	0.423	0.343	2.87962e-08	Pericyte_1
Pericyte_1.ELMO1	9.15186e-13	0.186374	0.084	0.058	3.07155e-08	Pericyte_1
Pericyte_1.NCOR2	9.35254e-13	0.130542	0.242	0.195	3.1389e-08	Pericyte_1
Pericyte_1.AL662796.1	9.77004e-13	0.29479	0.064	0.05	3.27902e-08	Pericyte_1
Pericyte_1.KAT6B	9.87323e-13	0.527687	0.248	0.176	3.31365e-08	Pericyte_1
Pericyte_1.MKL2	1.06098e-12	0.246962	0.197	0.154	3.56087e-08	Pericyte_1
Pericyte_1.CSRNP3	1.16068e-12	1.22781	0.093	0.04	3.89548e-08	Pericyte_1
Pericyte_1.MRC2	1.22672e-12	0.445524	0.212	0.15	4.11712e-08	Pericyte_1
Pericyte_1.RAPGEF1	1.3186e-12	0.472787	0.292	0.197	4.4255e-08	Pericyte_1
Pericyte_1.INF2	1.32612e-12	-0.36354	0.162	0.151	4.45073e-08	Pericyte_1
Pericyte_1.GGT5	1.34938e-12	-0.225167	0.339	0.335	4.52878e-08	Pericyte_1
Pericyte_1.NUBPL	1.38882e-12	0.557808	0.142	0.088	4.66115e-08	Pericyte_1
Pericyte_1.NFASC	1.42043e-12	0.249388	0.227	0.164	4.76726e-08	Pericyte_1
Pericyte_1.ZNF385B	1.42478e-12	0.825419	0.231	0.149	4.78185e-08	Pericyte_1
Pericyte_1.RASA2	1.49332e-12	0.179466	0.257	0.208	5.01187e-08	Pericyte_1
Pericyte_1.ETV6	1.60534e-12	0.277732	0.229	0.17	5.38783e-08	Pericyte_1
Pericyte_1.FOXO3	1.69404e-12	0.195575	0.344	0.281	5.68553e-08	Pericyte_1
Pericyte_1.CCSER2	1.75188e-12	0.188985	0.265	0.212	5.87965e-08	Pericyte_1
Pericyte_1.WWP2	1.81993e-12	0.544313	0.165	0.105	6.10804e-08	Pericyte_1
Pericyte_1.CBL	1.87449e-12	0.413595	0.187	0.136	6.29118e-08	Pericyte_1
Pericyte_1.USP47	1.92433e-12	-0.291239	0.283	0.29	6.45842e-08	Pericyte_1
Pericyte_1.OSMR-AS1	2.05827e-12	-0.525354	0.063	0.084	6.90795e-08	Pericyte_1
Pericyte_1.ACYP2	2.1683e-12	0.176218	0.289	0.239	7.27723e-08	Pericyte_1
Pericyte_1.GMDS	2.28062e-12	0.260927	0.311	0.244	7.65423e-08	Pericyte_1
Pericyte_1.HNRNPA3	2.46326e-12	-0.348696	0.232	0.233	8.26721e-08	Pericyte_1
Pericyte_1.CFDP1	2.48022e-12	0.574966	0.196	0.134	8.32411e-08	Pericyte_1
Pericyte_1.THUMPD3-AS1	2.91446e-12	-0.130323	0.059	0.053	9.7815e-08	Pericyte_1
Pericyte_1.WTIP	2.94157e-12	0.538248	0.151	0.092	9.87249e-08	Pericyte_1
Pericyte_1.ABCC9	3.01964e-12	-0.3084	0.391	0.407	1.01345e-07	Pericyte_1
Pericyte_1.LCP2	3.15238e-12	0.132761	0.102	0.069	1.058e-07	Pericyte_1
Pericyte_1.GUCY1A2	3.19817e-12	-0.108419	0.323	0.306	1.07337e-07	Pericyte_1
Pericyte_1.RGL3	3.37996e-12	-0.667089	0.204	0.235	1.13438e-07	Pericyte_1
Pericyte_1.THSD7B	3.71376e-12	0.16841	0.304	0.258	1.24641e-07	Pericyte_1
Pericyte_1.KANSL1	3.84383e-12	-0.205978	0.453	0.465	1.29007e-07	Pericyte_1
Pericyte_1.APOD	4.14178e-12	0.795229	0.165	0.12	1.39006e-07	Pericyte_1
Pericyte_1.NRG2	4.19885e-12	0.669956	0.144	0.086	1.40922e-07	Pericyte_1
Pericyte_1.PRKD1	4.32405e-12	-0.213527	0.212	0.194	1.45124e-07	Pericyte_1
Pericyte_1.ANKRD37	4.32629e-12	-1.68217	0.038	0.061	1.45199e-07	Pericyte_1
Pericyte_1.LINC01505	4.73128e-12	-0.716484	0.058	0.073	1.58791e-07	Pericyte_1
Pericyte_1.BICD1	5.07841e-12	0.557492	0.19	0.127	1.70441e-07	Pericyte_1
Pericyte_1.SYTL2	5.14102e-12	1.01148	0.124	0.065	1.72543e-07	Pericyte_1
Pericyte_1.CBFA2T2	5.16906e-12	0.167445	0.215	0.166	1.73484e-07	Pericyte_1
Pericyte_1.CEP112	5.7123e-12	-0.158954	0.303	0.292	1.91716e-07	Pericyte_1
Pericyte_1.ANO6	5.72453e-12	0.11016	0.24	0.2	1.92127e-07	Pericyte_1
Pericyte_1.NORAD	5.96826e-12	-0.813079	0.047	0.064	2.00307e-07	Pericyte_1
Pericyte_1.ACAP2	6.3935e-12	-0.119719	0.287	0.267	2.14579e-07	Pericyte_1
Pericyte_1.COL1A2	6.60728e-12	0.263066	0.27	0.214	2.21753e-07	Pericyte_1
Pericyte_1.WDR7	7.22747e-12	0.101978	0.243	0.197	2.42568e-07	Pericyte_1
Pericyte_1.DOCK7	7.28198e-12	0.336206	0.173	0.126	2.44398e-07	Pericyte_1
Pericyte_1.UBA6-AS1	7.67375e-12	-0.155505	0.07	0.07	2.57547e-07	Pericyte_1
Pericyte_1.ROCK1	7.70142e-12	0.103729	0.361	0.302	2.58475e-07	Pericyte_1
Pericyte_1.EPC1	7.7045e-12	0.144555	0.311	0.258	2.58578e-07	Pericyte_1
Pericyte_1.ITCH	7.73605e-12	0.160433	0.255	0.211	2.59637e-07	Pericyte_1
Pericyte_1.FAM222B	7.79991e-12	0.132896	0.176	0.136	2.61781e-07	Pericyte_1
Pericyte_1.FDFT1	7.96767e-12	0.519611	0.082	0.05	2.67411e-07	Pericyte_1
Pericyte_1.FGF1	8.14234e-12	0.592201	0.199	0.124	2.73273e-07	Pericyte_1
Pericyte_1.CD81	8.61395e-12	0.11113	0.245	0.204	2.89102e-07	Pericyte_1
Pericyte_1.HIF1A	8.99593e-12	0.161656	0.251	0.204	3.01921e-07	Pericyte_1
Pericyte_1.ZFR	9.25505e-12	0.183736	0.25	0.199	3.10618e-07	Pericyte_1
Pericyte_1.CADM2	9.65987e-12	0.485579	0.166	0.106	3.24205e-07	Pericyte_1
Pericyte_1.AL365273.2	9.7774e-12	0.664763	0.034	0.018	3.28149e-07	Pericyte_1
Pericyte_1.CABIN1	1.01776e-11	0.442773	0.118	0.076	3.41581e-07	Pericyte_1
Pericyte_1.AC004889.1	1.02873e-11	-0.281389	0.039	0.04	3.45261e-07	Pericyte_1
Pericyte_1.FARS2	1.0469e-11	0.239814	0.232	0.182	3.51361e-07	Pericyte_1
Pericyte_1.STRN3	1.07266e-11	0.135587	0.281	0.23	3.60005e-07	Pericyte_1
Pericyte_1.EGFL7	1.11881e-11	-0.976818	0.088	0.116	3.75495e-07	Pericyte_1
Pericyte_1.ZSWIM5	1.13506e-11	0.289241	0.375	0.292	3.80948e-07	Pericyte_1
Pericyte_1.PLEKHG2	1.14234e-11	0.20363	0.141	0.106	3.83394e-07	Pericyte_1
Pericyte_1.GTF2I	1.18912e-11	-0.147541	0.274	0.247	3.99093e-07	Pericyte_1
Pericyte_1.RYK	1.27359e-11	0.101962	0.244	0.201	4.27441e-07	Pericyte_1
Pericyte_1.LIN7A	1.32235e-11	-0.156574	0.333	0.315	4.43806e-07	Pericyte_1
Pericyte_1.CKMT2-AS1	1.45262e-11	0.271838	0.057	0.042	4.8753e-07	Pericyte_1
Pericyte_1.WLS	1.45459e-11	0.250735	0.19	0.147	4.8819e-07	Pericyte_1
Pericyte_1.SUMF1	1.61814e-11	0.380767	0.27	0.21	5.43081e-07	Pericyte_1
Pericyte_1.AIG1	1.67361e-11	0.324214	0.213	0.159	5.61698e-07	Pericyte_1
Pericyte_1.MGMT	1.68539e-11	0.576533	0.141	0.086	5.6565e-07	Pericyte_1
Pericyte_1.EHD2	1.72476e-11	-0.112659	0.232	0.215	5.78864e-07	Pericyte_1
Pericyte_1.MIR181A1HG	1.786e-11	0.319922	0.081	0.063	5.99417e-07	Pericyte_1
Pericyte_1.SORBS1	1.79996e-11	-0.725666	0.109	0.126	6.04102e-07	Pericyte_1
Pericyte_1.SLC35F1	1.84287e-11	0.498832	0.14	0.084	6.18503e-07	Pericyte_1
Pericyte_1.KLF2	1.84659e-11	0.364886	0.088	0.056	6.19751e-07	Pericyte_1
Pericyte_1.LRCH1	1.87793e-11	0.253885	0.277	0.212	6.3027e-07	Pericyte_1
Pericyte_1.ZDHHC14	1.96021e-11	0.172123	0.179	0.134	6.57887e-07	Pericyte_1
Pericyte_1.R3HDM2	1.98946e-11	0.151267	0.236	0.187	6.67704e-07	Pericyte_1
Pericyte_1.PDE1A	2.16867e-11	1.22729	0.128	0.061	7.27848e-07	Pericyte_1
Pericyte_1.PPP3CB	2.22049e-11	0.162959	0.209	0.166	7.45242e-07	Pericyte_1
Pericyte_1.ST13	2.29953e-11	-1.00542	0.08	0.099	7.71769e-07	Pericyte_1
Pericyte_1.SETBP1	2.51799e-11	0.175011	0.305	0.246	8.45087e-07	Pericyte_1
Pericyte_1.AC093152.1	2.52667e-11	0.121908	0.048	0.041	8.48002e-07	Pericyte_1
Pericyte_1.KITLG	2.56111e-11	0.113251	0.14	0.112	8.5956e-07	Pericyte_1
Pericyte_1.MALAT1	2.69742e-11	-0.531891	0.803	0.85	9.05309e-07	Pericyte_1
Pericyte_1.COL27A1	2.71097e-11	0.167825	0.161	0.117	9.09855e-07	Pericyte_1
Pericyte_1.CACNA1H	2.92879e-11	0.352214	0.034	0.017	9.82961e-07	Pericyte_1
Pericyte_1.IGF2R	3.05067e-11	0.1641	0.286	0.236	1.02387e-06	Pericyte_1
Pericyte_1.HSP90AB1	3.18922e-11	-0.823737	0.158	0.177	1.07037e-06	Pericyte_1
Pericyte_1.JAG1	3.47021e-11	-0.626122	0.283	0.333	1.16467e-06	Pericyte_1
Pericyte_1.CCDC50	3.61336e-11	-0.167225	0.157	0.141	1.21271e-06	Pericyte_1
Pericyte_1.SUCLG2	3.69557e-11	0.226932	0.201	0.161	1.24031e-06	Pericyte_1
Pericyte_1.DOCK9	4.09586e-11	0.226747	0.265	0.202	1.37465e-06	Pericyte_1
Pericyte_1.ARHGAP26	4.12334e-11	-0.409436	0.471	0.543	1.38388e-06	Pericyte_1
Pericyte_1.GIGYF2	4.12538e-11	-0.177763	0.262	0.246	1.38456e-06	Pericyte_1
Pericyte_1.RNF38	4.21282e-11	0.190132	0.239	0.191	1.41391e-06	Pericyte_1
Pericyte_1.BX255925.3	4.40315e-11	-1.17196	0.008	0.014	1.47779e-06	Pericyte_1
Pericyte_1.RHOA	4.47541e-11	0.116898	0.21	0.167	1.50204e-06	Pericyte_1
Pericyte_1.AC113383.1	4.52252e-11	0.902731	0.046	0.022	1.51785e-06	Pericyte_1
Pericyte_1.URI1	4.94501e-11	0.542042	0.172	0.117	1.65965e-06	Pericyte_1
Pericyte_1.CYP4X1	4.96279e-11	0.994627	0.085	0.046	1.66561e-06	Pericyte_1
Pericyte_1.SUCLG2-AS1	5.18094e-11	-0.574934	0.047	0.061	1.73883e-06	Pericyte_1
Pericyte_1.OSBPL1A	5.26002e-11	-0.392799	0.138	0.126	1.76537e-06	Pericyte_1
Pericyte_1.MOB3B	5.3029e-11	-0.150335	0.36	0.353	1.77976e-06	Pericyte_1
Pericyte_1.DSE	5.78556e-11	0.44705	0.134	0.087	1.94175e-06	Pericyte_1
Pericyte_1.NCK2	5.90277e-11	0.15583	0.269	0.222	1.98109e-06	Pericyte_1
Pericyte_1.AMZ1	6.64223e-11	1.30109	0.059	0.028	2.22927e-06	Pericyte_1
Pericyte_1.ARHGAP17	6.85095e-11	0.256378	0.268	0.209	2.29932e-06	Pericyte_1
Pericyte_1.SIPA1L1	7.02082e-11	0.33358	0.164	0.122	2.35633e-06	Pericyte_1
Pericyte_1.GNAI1	7.45019e-11	0.274745	0.208	0.151	2.50043e-06	Pericyte_1
Pericyte_1.MARCH7	7.56139e-11	0.106489	0.267	0.23	2.53775e-06	Pericyte_1
Pericyte_1.NAB1	7.62875e-11	0.356546	0.17	0.12	2.56036e-06	Pericyte_1
Pericyte_1.TRAPPC9	7.63946e-11	0.354393	0.214	0.165	2.56395e-06	Pericyte_1
Pericyte_1.GOLGA4	7.71324e-11	-0.104493	0.253	0.237	2.58872e-06	Pericyte_1
Pericyte_1.STXBP3	7.71508e-11	0.103573	0.112	0.082	2.58933e-06	Pericyte_1
Pericyte_1.AP2M1	8.48986e-11	-0.10791	0.128	0.104	2.84937e-06	Pericyte_1
Pericyte_1.SMG6	8.82464e-11	0.245341	0.247	0.197	2.96173e-06	Pericyte_1
Pericyte_1.DDX5	9.34817e-11	-0.148105	0.282	0.265	3.13743e-06	Pericyte_1
Pericyte_1.SPRED2	9.474e-11	0.159103	0.252	0.204	3.17966e-06	Pericyte_1
Pericyte_1.SPIDR	9.50034e-11	-0.104922	0.403	0.385	3.18851e-06	Pericyte_1
Pericyte_1.MARK1	9.71401e-11	-0.203243	0.198	0.185	3.26022e-06	Pericyte_1
Pericyte_1.GTDC1	1.00682e-10	0.211807	0.293	0.244	3.37908e-06	Pericyte_1
Pericyte_1.PHC3	1.06414e-10	-0.164645	0.261	0.246	3.57148e-06	Pericyte_1
Pericyte_1.KLF6	1.06574e-10	0.286518	0.257	0.195	3.57682e-06	Pericyte_1
Pericyte_1.PPP2R2B	1.16362e-10	0.63931	0.104	0.061	3.90534e-06	Pericyte_1
Pericyte_1.RAB28	1.17129e-10	-0.11451	0.191	0.173	3.93109e-06	Pericyte_1
Pericyte_1.GLUD1	1.20874e-10	-0.189374	0.193	0.182	4.05679e-06	Pericyte_1
Pericyte_1.DGKG	1.25686e-10	0.42856	0.106	0.068	4.21826e-06	Pericyte_1
Pericyte_1.RC3H1	1.28855e-10	-0.128874	0.223	0.204	4.32462e-06	Pericyte_1
Pericyte_1.STAG2	1.29299e-10	-0.218255	0.234	0.226	4.33954e-06	Pericyte_1
Pericyte_1.AP002954.1	1.31127e-10	0.281343	0.014	0.009	4.4009e-06	Pericyte_1
Pericyte_1.ARHGAP44	1.36473e-10	0.685304	0.212	0.125	4.58031e-06	Pericyte_1
Pericyte_1.WDR33	1.45959e-10	0.165496	0.209	0.165	4.89869e-06	Pericyte_1
Pericyte_1.CPED1	1.48854e-10	-0.715625	0.083	0.092	4.99584e-06	Pericyte_1
Pericyte_1.ACTN1	1.50842e-10	0.370336	0.103	0.071	5.06257e-06	Pericyte_1
Pericyte_1.PAWR	1.52013e-10	0.225523	0.289	0.224	5.10186e-06	Pericyte_1
Pericyte_1.TECR	1.53086e-10	-0.24841	0.159	0.146	5.13789e-06	Pericyte_1
Pericyte_1.KCNMB2-AS1	1.5581e-10	0.461224	0.03	0.022	5.22931e-06	Pericyte_1
Pericyte_1.RAPGEF4	1.559e-10	-0.450384	0.27	0.299	5.23231e-06	Pericyte_1
Pericyte_1.RAB7A	1.62994e-10	0.110948	0.226	0.182	5.47041e-06	Pericyte_1
Pericyte_1.GAPDH	1.63289e-10	0.240897	0.182	0.145	5.4803e-06	Pericyte_1
Pericyte_1.ROBO1	1.6373e-10	0.406065	0.21	0.155	5.4951e-06	Pericyte_1
Pericyte_1.PALD1	1.6481e-10	0.20538	0.328	0.269	5.53137e-06	Pericyte_1
Pericyte_1.ZUP1	1.67197e-10	-0.259514	0.023	0.022	5.61147e-06	Pericyte_1
Pericyte_1.C1QTNF1	1.67598e-10	-0.599315	0.244	0.289	5.62492e-06	Pericyte_1
Pericyte_1.RPS11	1.69816e-10	0.677882	0.091	0.059	5.69936e-06	Pericyte_1
Pericyte_1.TSC22D1	1.70859e-10	-0.236883	0.308	0.307	5.73438e-06	Pericyte_1
Pericyte_1.DNAJB2	1.7442e-10	-0.782925	0.062	0.07	5.85389e-06	Pericyte_1
Pericyte_1.ARHGAP12	1.76456e-10	0.372925	0.163	0.113	5.92222e-06	Pericyte_1
Pericyte_1.AC097103.2	1.85843e-10	0.517115	0.05	0.035	6.23726e-06	Pericyte_1
Pericyte_1.MAP4K5	1.86235e-10	-0.110323	0.258	0.231	6.25043e-06	Pericyte_1
Pericyte_1.CDS2	1.9376e-10	0.654058	0.133	0.082	6.50296e-06	Pericyte_1
Pericyte_1.TTLL7	2.14425e-10	0.233492	0.241	0.182	7.19652e-06	Pericyte_1
Pericyte_1.WNK1	2.19584e-10	0.121133	0.308	0.258	7.36966e-06	Pericyte_1
Pericyte_1.HDAC7	2.21942e-10	0.142433	0.078	0.056	7.44882e-06	Pericyte_1
Pericyte_1.LPGAT1	2.27459e-10	0.144671	0.142	0.112	7.63398e-06	Pericyte_1
Pericyte_1.PHACTR4	2.32313e-10	0.211754	0.22	0.172	7.79688e-06	Pericyte_1
Pericyte_1.USP39	2.34256e-10	0.133764	0.123	0.097	7.8621e-06	Pericyte_1
Pericyte_1.WASHC4	2.51895e-10	-0.15042	0.253	0.234	8.4541e-06	Pericyte_1
Pericyte_1.MELTF	2.60139e-10	0.818818	0.079	0.042	8.73079e-06	Pericyte_1
Pericyte_1.STX8	2.61652e-10	0.218766	0.195	0.151	8.78156e-06	Pericyte_1
Pericyte_1.TRERF1	2.83995e-10	0.962153	0.12	0.066	9.53144e-06	Pericyte_1
Pericyte_1.SERPINH1	2.88341e-10	-1.3349	0.08	0.106	9.67729e-06	Pericyte_1
Pericyte_1.HFM1	2.91989e-10	1.59406	0.024	0.009	9.79973e-06	Pericyte_1
Pericyte_1.FARP2	3.00854e-10	0.401561	0.23	0.165	1.00973e-05	Pericyte_1
Pericyte_1.CCT4	3.11405e-10	-0.834178	0.066	0.079	1.04514e-05	Pericyte_1
Pericyte_1.ACSS1	3.19357e-10	0.192954	0.056	0.035	1.07183e-05	Pericyte_1
Pericyte_1.SERINC5	3.2609e-10	0.13957	0.316	0.264	1.09442e-05	Pericyte_1
Pericyte_1.AAK1	3.29514e-10	0.113165	0.248	0.202	1.10591e-05	Pericyte_1
Pericyte_1.BCKDHB	3.59977e-10	0.312377	0.185	0.137	1.20815e-05	Pericyte_1
Pericyte_1.ELF2	3.79472e-10	-0.183993	0.335	0.32	1.27358e-05	Pericyte_1
Pericyte_1.DDR2	3.85866e-10	-0.11711	0.177	0.158	1.29504e-05	Pericyte_1
Pericyte_1.DNAJA1	3.90576e-10	-1.33303	0.059	0.079	1.31085e-05	Pericyte_1
Pericyte_1.TBL1X	3.91218e-10	0.332599	0.241	0.179	1.31301e-05	Pericyte_1
Pericyte_1.PTPRA	3.96324e-10	0.117496	0.238	0.198	1.33014e-05	Pericyte_1
Pericyte_1.WDR41	3.96539e-10	-0.194869	0.247	0.237	1.33086e-05	Pericyte_1
Pericyte_1.ABI1	3.96595e-10	0.176926	0.166	0.133	1.33105e-05	Pericyte_1
Pericyte_1.SOS1	4.00175e-10	-0.197109	0.308	0.288	1.34307e-05	Pericyte_1
Pericyte_1.PIK3CA	4.05567e-10	-0.253518	0.263	0.262	1.36116e-05	Pericyte_1
Pericyte_1.BAIAP2L1	4.30989e-10	0.838661	0.109	0.062	1.44649e-05	Pericyte_1
Pericyte_1.STARD9	4.34858e-10	0.469943	0.208	0.145	1.45947e-05	Pericyte_1
Pericyte_1.AC007038.1	4.47079e-10	0.452379	0.026	0.017	1.50049e-05	Pericyte_1
Pericyte_1.LIMS1	4.5218e-10	-0.118726	0.235	0.219	1.51761e-05	Pericyte_1
Pericyte_1.FAM13B	4.72408e-10	0.259051	0.211	0.157	1.5855e-05	Pericyte_1
Pericyte_1.MUM1	4.87504e-10	-0.645296	0.088	0.088	1.63616e-05	Pericyte_1
Pericyte_1.SLC9A3R1	4.89652e-10	0.26788	0.066	0.042	1.64337e-05	Pericyte_1
Pericyte_1.SKI	4.89801e-10	-0.430372	0.142	0.135	1.64387e-05	Pericyte_1
Pericyte_1.FAR1	5.08791e-10	0.100692	0.223	0.185	1.70761e-05	Pericyte_1
Pericyte_1.RALY	5.10775e-10	-0.213352	0.157	0.138	1.71426e-05	Pericyte_1
Pericyte_1.MAPRE2	5.14834e-10	-0.207127	0.229	0.216	1.72789e-05	Pericyte_1
Pericyte_1.VCL	5.23251e-10	0.240952	0.303	0.237	1.75613e-05	Pericyte_1
Pericyte_1.MYO1C	5.23597e-10	0.153764	0.117	0.089	1.7573e-05	Pericyte_1
Pericyte_1.MYO5A	5.28122e-10	0.496277	0.144	0.093	1.77248e-05	Pericyte_1
Pericyte_1.ARID2	5.34871e-10	-0.219423	0.29	0.281	1.79513e-05	Pericyte_1
Pericyte_1.KCNE4	5.46735e-10	-1.11356	0.255	0.384	1.83495e-05	Pericyte_1
Pericyte_1.ABCA10	5.58554e-10	0.303093	0.15	0.115	1.87462e-05	Pericyte_1
Pericyte_1.SNX29	5.60033e-10	0.218261	0.215	0.171	1.87958e-05	Pericyte_1
Pericyte_1.ABHD3	5.81101e-10	-1.14798	0.09	0.112	1.95029e-05	Pericyte_1
Pericyte_1.EZR	5.81182e-10	-0.310315	0.144	0.14	1.95056e-05	Pericyte_1
Pericyte_1.KTN1	6.39309e-10	-0.218265	0.316	0.304	2.14565e-05	Pericyte_1
Pericyte_1.SDCCAG8	6.45329e-10	0.110101	0.263	0.225	2.16585e-05	Pericyte_1
Pericyte_1.ADCY6	6.46942e-10	0.812489	0.114	0.07	2.17127e-05	Pericyte_1
Pericyte_1.ANPEP	6.56469e-10	0.302127	0.149	0.11	2.20324e-05	Pericyte_1
Pericyte_1.KAZN	6.62173e-10	0.470306	0.195	0.136	2.22238e-05	Pericyte_1
Pericyte_1.FRMD5	6.66607e-10	0.4872	0.071	0.04	2.23727e-05	Pericyte_1
Pericyte_1.PI4KA	6.71791e-10	0.101016	0.246	0.203	2.25467e-05	Pericyte_1
Pericyte_1.HECTD4	6.93827e-10	0.1635	0.266	0.213	2.32862e-05	Pericyte_1
Pericyte_1.A4GALT	7.08578e-10	0.369231	0.091	0.061	2.37813e-05	Pericyte_1
Pericyte_1.MYO9B	7.33025e-10	-0.145028	0.13	0.106	2.46018e-05	Pericyte_1
Pericyte_1.MT-ATP6	7.5037e-10	0.137537	0.462	0.436	2.51839e-05	Pericyte_1
Pericyte_1.KCMF1	7.69081e-10	0.104957	0.141	0.114	2.58119e-05	Pericyte_1
Pericyte_1.AC069368.1	7.75302e-10	0.708235	0.012	0.007	2.60207e-05	Pericyte_1
Pericyte_1.CAMTA1	7.81972e-10	-0.24158	0.279	0.279	2.62445e-05	Pericyte_1
Pericyte_1.ADNP	8.1177e-10	-0.114992	0.249	0.234	2.72446e-05	Pericyte_1
Pericyte_1.JAZF1	8.24604e-10	0.55117	0.179	0.124	2.76753e-05	Pericyte_1
Pericyte_1.SMAD2	8.42177e-10	0.151887	0.197	0.158	2.82651e-05	Pericyte_1
Pericyte_1.LSM14A	8.5724e-10	-0.108124	0.268	0.242	2.87707e-05	Pericyte_1
Pericyte_1.AP3B1	8.58167e-10	0.128237	0.221	0.181	2.88018e-05	Pericyte_1
Pericyte_1.CTNNA2	8.69653e-10	0.64556	0.085	0.049	2.91873e-05	Pericyte_1
Pericyte_1.FNDC3A	8.73248e-10	-0.176367	0.279	0.267	2.93079e-05	Pericyte_1
Pericyte_1.C11orf49	8.78359e-10	0.245249	0.132	0.1	2.94795e-05	Pericyte_1
Pericyte_1.AEBP2	9.83434e-10	-0.105048	0.231	0.205	3.3006e-05	Pericyte_1
Pericyte_1.MSRA	9.88693e-10	0.111953	0.14	0.109	3.31825e-05	Pericyte_1
Pericyte_1.CEBPB	9.91821e-10	-0.421504	0.142	0.127	3.32875e-05	Pericyte_1
Pericyte_1.ATP2A2	9.99468e-10	0.151193	0.211	0.166	3.35441e-05	Pericyte_1
Pericyte_1.FLNA	1.03762e-09	-0.162157	0.237	0.226	3.48246e-05	Pericyte_1
Pericyte_1.TGFB1	1.0394e-09	0.354454	0.09	0.058	3.48843e-05	Pericyte_1
Pericyte_1.CORO2B	1.05043e-09	0.182641	0.148	0.117	3.52546e-05	Pericyte_1
Pericyte_1.ATP2C1	1.05533e-09	-0.472716	0.164	0.165	3.54188e-05	Pericyte_1
Pericyte_1.ZBTB7A	1.05719e-09	-0.408941	0.134	0.126	3.54816e-05	Pericyte_1
Pericyte_1.RBM5	1.06742e-09	-0.220305	0.203	0.197	3.58247e-05	Pericyte_1
Pericyte_1.GPBP1	1.07471e-09	-0.361838	0.269	0.271	3.60694e-05	Pericyte_1
Pericyte_1.GSN	1.1028e-09	0.325317	0.213	0.158	3.70121e-05	Pericyte_1
Pericyte_1.NNT-AS1	1.11245e-09	-0.277611	0.036	0.038	3.73359e-05	Pericyte_1
Pericyte_1.AP003086.2	1.11899e-09	1.1523	0.014	0.005	3.75557e-05	Pericyte_1
Pericyte_1.ATF2	1.12715e-09	-0.202936	0.188	0.17	3.78293e-05	Pericyte_1
Pericyte_1.KCNQ1OT1	1.13165e-09	0.112754	0.055	0.046	3.79804e-05	Pericyte_1
Pericyte_1.SH3BGRL	1.14861e-09	0.392954	0.204	0.147	3.85496e-05	Pericyte_1
Pericyte_1.SPATA5	1.18324e-09	0.492452	0.173	0.122	3.9712e-05	Pericyte_1
Pericyte_1.KIAA1958	1.20614e-09	-0.205056	0.12	0.106	4.04805e-05	Pericyte_1
Pericyte_1.SMC6	1.2135e-09	0.378368	0.136	0.092	4.07274e-05	Pericyte_1
Pericyte_1.RYBP	1.22383e-09	-0.167168	0.194	0.177	4.10741e-05	Pericyte_1
Pericyte_1.SMTN	1.27271e-09	-0.361615	0.178	0.173	4.27146e-05	Pericyte_1
Pericyte_1.ZBTB20-AS5	1.29244e-09	-0.133052	0.022	0.021	4.33769e-05	Pericyte_1
Pericyte_1.TRIM37	1.30263e-09	0.272999	0.137	0.099	4.3719e-05	Pericyte_1
Pericyte_1.HNRNPH1	1.31425e-09	0.138001	0.211	0.173	4.41088e-05	Pericyte_1
Pericyte_1.CNN3	1.33628e-09	-0.189079	0.21	0.194	4.48483e-05	Pericyte_1
Pericyte_1.CCNH	1.37182e-09	-0.252543	0.337	0.337	4.6041e-05	Pericyte_1
Pericyte_1.GABBR1	1.38402e-09	-0.197099	0.181	0.162	4.64505e-05	Pericyte_1
Pericyte_1.DTNA	1.39027e-09	0.171149	0.184	0.146	4.66603e-05	Pericyte_1
Pericyte_1.ROR1	1.40293e-09	0.505832	0.176	0.123	4.70852e-05	Pericyte_1
Pericyte_1.ZNF644	1.41794e-09	-0.136245	0.256	0.242	4.75888e-05	Pericyte_1
Pericyte_1.ZNF532	1.49066e-09	0.195859	0.296	0.245	5.00296e-05	Pericyte_1
Pericyte_1.PTPRD	1.5539e-09	0.329628	0.121	0.084	5.21519e-05	Pericyte_1
Pericyte_1.TTC3	1.56012e-09	0.150683	0.232	0.183	5.23606e-05	Pericyte_1
Pericyte_1.SMG1	1.57956e-09	0.104509	0.203	0.162	5.3013e-05	Pericyte_1
Pericyte_1.AC005154.6	1.58729e-09	0.219264	0.039	0.029	5.32726e-05	Pericyte_1
Pericyte_1.TSPAN9	1.62028e-09	0.186273	0.208	0.168	5.43799e-05	Pericyte_1
Pericyte_1.CALCRL	1.8023e-09	0.581549	0.127	0.075	6.04889e-05	Pericyte_1
Pericyte_1.AKAP6	1.85959e-09	0.695747	0.056	0.031	6.24116e-05	Pericyte_1
Pericyte_1.FHL5	1.92001e-09	0.510499	0.209	0.142	6.44394e-05	Pericyte_1
Pericyte_1.CEP85L	2.03678e-09	-0.116933	0.225	0.206	6.83583e-05	Pericyte_1
Pericyte_1.NAP1L1	2.14814e-09	-0.11186	0.244	0.225	7.20959e-05	Pericyte_1
Pericyte_1.TOB2	2.15258e-09	0.183282	0.107	0.075	7.22448e-05	Pericyte_1
Pericyte_1.SLC35E2A	2.18162e-09	0.581177	0.029	0.017	7.32194e-05	Pericyte_1
Pericyte_1.FNBP1L	2.21611e-09	0.145854	0.163	0.13	7.43771e-05	Pericyte_1
Pericyte_1.GPER1	2.23802e-09	0.132297	0.213	0.171	7.51125e-05	Pericyte_1
Pericyte_1.BST2	2.43141e-09	-0.966921	0.048	0.062	8.1603e-05	Pericyte_1
Pericyte_1.CDK17	2.45291e-09	-0.115825	0.161	0.143	8.23245e-05	Pericyte_1
Pericyte_1.RNF220	2.47357e-09	-0.229496	0.193	0.189	8.3018e-05	Pericyte_1
Pericyte_1.AC079447.1	2.53213e-09	0.30392	0.055	0.042	8.49834e-05	Pericyte_1
Pericyte_1.TAX1BP1	2.65646e-09	-0.207221	0.214	0.196	8.91562e-05	Pericyte_1
Pericyte_1.AC114763.1	2.66612e-09	0.231533	0.042	0.03	8.94802e-05	Pericyte_1
Pericyte_1.ARHGAP21	2.6806e-09	0.183119	0.194	0.15	8.99663e-05	Pericyte_1
Pericyte_1.PTPN4	2.70479e-09	0.564398	0.135	0.09	9.07781e-05	Pericyte_1
Pericyte_1.PCM1	2.83369e-09	-0.174185	0.342	0.336	9.51045e-05	Pericyte_1
Pericyte_1.NUFIP2	2.90164e-09	-0.323503	0.174	0.172	9.73847e-05	Pericyte_1
Pericyte_1.LEMD3	3.02472e-09	-0.341471	0.144	0.142	0.000101516	Pericyte_1
Pericyte_1.DDAH1	3.08697e-09	0.958569	0.063	0.034	0.000103605	Pericyte_1
Pericyte_1.LMBR1	3.17574e-09	-0.109939	0.142	0.13	0.000106584	Pericyte_1
Pericyte_1.CNTN6	3.1824e-09	1.115	0.138	0.072	0.000106808	Pericyte_1
Pericyte_1.NADK2	3.2017e-09	0.483068	0.101	0.062	0.000107455	Pericyte_1
Pericyte_1.HIGD1B	3.2022e-09	0.245736	0.211	0.16	0.000107472	Pericyte_1
Pericyte_1.RUSC2	3.23862e-09	0.30055	0.157	0.115	0.000108695	Pericyte_1
Pericyte_1.VOPP1	3.30942e-09	0.609821	0.164	0.104	0.000111071	Pericyte_1
Pericyte_1.CPEB4	3.4422e-09	-0.394598	0.224	0.232	0.000115527	Pericyte_1
Pericyte_1.IQCH-AS1	3.53917e-09	0.61577	0.029	0.016	0.000118782	Pericyte_1
Pericyte_1.TNFAIP8L1	3.5741e-09	0.499834	0.083	0.053	0.000119954	Pericyte_1
Pericyte_1.MTHFR	3.58344e-09	-0.236425	0.1	0.086	0.000120267	Pericyte_1
Pericyte_1.MARCH6	3.60183e-09	-0.273315	0.263	0.26	0.000120885	Pericyte_1
Pericyte_1.PITPNC1	3.61487e-09	-0.908195	0.393	0.568	0.000121322	Pericyte_1
Pericyte_1.SNX3	3.65573e-09	-0.899807	0.085	0.1	0.000122694	Pericyte_1
Pericyte_1.SNX19	3.7321e-09	0.553697	0.108	0.073	0.000125257	Pericyte_1
Pericyte_1.DCUN1D4	3.81899e-09	-0.165442	0.157	0.145	0.000128173	Pericyte_1
Pericyte_1.PREX1	3.82055e-09	0.453402	0.055	0.035	0.000128225	Pericyte_1
Pericyte_1.AL445250.1	3.85801e-09	-0.162675	0.045	0.042	0.000129482	Pericyte_1
Pericyte_1.TMEM117	3.90187e-09	0.303699	0.152	0.111	0.000130955	Pericyte_1
Pericyte_1.AHDC1	4.22729e-09	0.165138	0.111	0.08	0.000141876	Pericyte_1
Pericyte_1.LAMC1	4.2501e-09	0.459796	0.236	0.169	0.000142642	Pericyte_1
Pericyte_1.DNM2	4.36924e-09	-0.178126	0.175	0.161	0.00014664	Pericyte_1
Pericyte_1.NNMT	4.37923e-09	0.549287	0.018	0.01	0.000146976	Pericyte_1
Pericyte_1.DYM	4.4689e-09	-0.108469	0.325	0.309	0.000149985	Pericyte_1
Pericyte_1.RIC1	4.49505e-09	0.166988	0.205	0.171	0.000150863	Pericyte_1
Pericyte_1.AASS	4.79535e-09	-0.289362	0.127	0.122	0.000160942	Pericyte_1
Pericyte_1.CLTCL1	4.84989e-09	0.620627	0.096	0.062	0.000162772	Pericyte_1
Pericyte_1.MTX2	4.85125e-09	0.318991	0.137	0.101	0.000162818	Pericyte_1
Pericyte_1.HSPD1	4.85533e-09	-1.3333	0.058	0.077	0.000162954	Pericyte_1
Pericyte_1.MAX	4.87178e-09	0.304089	0.126	0.093	0.000163507	Pericyte_1
Pericyte_1.NAV1	4.97053e-09	0.254554	0.248	0.201	0.000166821	Pericyte_1
Pericyte_1.PTMA	5.04779e-09	0.114987	0.204	0.176	0.000169414	Pericyte_1
Pericyte_1.DNM3	5.22329e-09	0.164182	0.196	0.151	0.000175304	Pericyte_1
Pericyte_1.RIMKLB	5.27898e-09	0.216856	0.212	0.173	0.000177173	Pericyte_1
Pericyte_1.SH2D3C	5.54223e-09	0.712698	0.043	0.024	0.000186008	Pericyte_1
Pericyte_1.PCMTD2	5.60032e-09	0.622324	0.12	0.075	0.000187958	Pericyte_1
Pericyte_1.TSPAN4	5.65201e-09	0.206862	0.077	0.054	0.000189693	Pericyte_1
Pericyte_1.SAP25	5.74074e-09	-0.962141	0.044	0.053	0.000192671	Pericyte_1
Pericyte_1.ZCCHC7	5.76263e-09	-0.129058	0.318	0.304	0.000193405	Pericyte_1
Pericyte_1.FBXW11	6.14503e-09	-0.121614	0.223	0.206	0.00020624	Pericyte_1
Pericyte_1.SLC25A13	6.22926e-09	0.337132	0.184	0.141	0.000209067	Pericyte_1
Pericyte_1.KHDRBS1	6.31322e-09	-0.216606	0.182	0.164	0.000211884	Pericyte_1
Pericyte_1.KANTR	6.47342e-09	0.188097	0.064	0.052	0.000217261	Pericyte_1
Pericyte_1.AC010894.3	6.5041e-09	-0.372547	0.02	0.021	0.000218291	Pericyte_1
Pericyte_1.COMMD1	6.54452e-09	0.151678	0.246	0.203	0.000219647	Pericyte_1
Pericyte_1.PLCL2	6.56462e-09	0.410411	0.157	0.103	0.000220322	Pericyte_1
Pericyte_1.PKP4	6.66371e-09	-0.15243	0.156	0.145	0.000223648	Pericyte_1
Pericyte_1.LIMS2	6.71092e-09	-1.12284	0.031	0.051	0.000225232	Pericyte_1
Pericyte_1.NSD1	6.82126e-09	0.242555	0.246	0.191	0.000228935	Pericyte_1
Pericyte_1.DDB2	6.83528e-09	1.08937	0.052	0.025	0.000229406	Pericyte_1
Pericyte_1.RCSD1	6.94646e-09	0.218963	0.19	0.143	0.000233137	Pericyte_1
Pericyte_1.SORCS1	7.06123e-09	0.210342	0.122	0.087	0.000236989	Pericyte_1
Pericyte_1.ABHD2	7.13795e-09	0.269744	0.183	0.14	0.000239564	Pericyte_1
Pericyte_1.FAM49A	7.14409e-09	-0.34317	0.173	0.165	0.00023977	Pericyte_1
Pericyte_1.PTPN14	7.17129e-09	0.121318	0.14	0.11	0.000240683	Pericyte_1
Pericyte_1.ACADVL	7.24539e-09	0.117308	0.124	0.09	0.00024317	Pericyte_1
Pericyte_1.FAM107B	7.30603e-09	0.39402	0.104	0.068	0.000245205	Pericyte_1
Pericyte_1.PPP2R2A	7.52745e-09	-0.113217	0.2	0.186	0.000252636	Pericyte_1
Pericyte_1.MT2A	7.63273e-09	0.120496	0.122	0.116	0.00025617	Pericyte_1
Pericyte_1.PTBP3	7.79032e-09	0.184674	0.184	0.146	0.000261459	Pericyte_1
Pericyte_1.SFXN5	7.95532e-09	-0.258766	0.073	0.059	0.000266997	Pericyte_1
Pericyte_1.SAMD4A	7.96213e-09	0.936512	0.146	0.086	0.000267225	Pericyte_1
Pericyte_1.COLEC11	8.16879e-09	0.713727	0.025	0.013	0.000274161	Pericyte_1
Pericyte_1.SRSF11	8.18237e-09	0.151835	0.25	0.21	0.000274617	Pericyte_1
Pericyte_1.AUH	8.42431e-09	0.250751	0.176	0.133	0.000282737	Pericyte_1
Pericyte_1.DENND4A	8.67115e-09	-0.192855	0.268	0.265	0.000291021	Pericyte_1
Pericyte_1.BABAM2	9.00158e-09	0.329461	0.216	0.165	0.000302111	Pericyte_1
Pericyte_1.LIFR	9.28178e-09	0.236522	0.08	0.055	0.000311515	Pericyte_1
Pericyte_1.AFF4	9.83324e-09	-0.225949	0.25	0.236	0.000330023	Pericyte_1
Pericyte_1.CDYL	1.0045e-08	-0.125918	0.126	0.112	0.00033713	Pericyte_1
Pericyte_1.BAZ2A	1.02012e-08	-0.106792	0.149	0.128	0.000342371	Pericyte_1
Pericyte_1.SHTN1	1.03534e-08	0.660263	0.054	0.031	0.000347482	Pericyte_1
Pericyte_1.RPRD1A	1.0461e-08	0.184342	0.158	0.123	0.000351092	Pericyte_1
Pericyte_1.TLE4	1.06068e-08	-0.252645	0.221	0.215	0.000355986	Pericyte_1
Pericyte_1.WWC2	1.07097e-08	-0.139217	0.178	0.17	0.000359439	Pericyte_1
Pericyte_1.RBPJ	1.08917e-08	-0.187484	0.232	0.213	0.000365546	Pericyte_1
Pericyte_1.NEK1	1.13553e-08	0.134179	0.192	0.159	0.000381106	Pericyte_1
Pericyte_1.NAA16	1.15686e-08	-0.565009	0.121	0.126	0.000388264	Pericyte_1
Pericyte_1.PRKCSH	1.16381e-08	-0.417229	0.069	0.06	0.000390597	Pericyte_1
Pericyte_1.EIF4EBP2	1.18246e-08	-0.122745	0.161	0.146	0.000396859	Pericyte_1
Pericyte_1.NRIP1	1.20605e-08	-0.461115	0.155	0.164	0.000404775	Pericyte_1
Pericyte_1.TCF7L2	1.24561e-08	-0.103226	0.272	0.256	0.000418053	Pericyte_1
Pericyte_1.HERC2	1.27969e-08	0.108039	0.254	0.216	0.00042949	Pericyte_1
Pericyte_1.HNRNPA2B1	1.29586e-08	-0.244891	0.289	0.287	0.000434918	Pericyte_1
Pericyte_1.FAM168A	1.30467e-08	0.146242	0.174	0.139	0.000437873	Pericyte_1
Pericyte_1.AVL9	1.31679e-08	0.203236	0.231	0.179	0.000441941	Pericyte_1
Pericyte_1.ANTXR2	1.32536e-08	0.400428	0.129	0.092	0.000444818	Pericyte_1
Pericyte_1.MTMR2	1.36731e-08	0.300619	0.202	0.157	0.000458896	Pericyte_1
Pericyte_1.JAM3	1.37482e-08	-0.328455	0.196	0.19	0.000461417	Pericyte_1
Pericyte_1.TBC1D2B	1.38383e-08	0.216764	0.154	0.118	0.000464443	Pericyte_1
Pericyte_1.PTOV1	1.41663e-08	-0.798162	0.051	0.051	0.000475448	Pericyte_1
Pericyte_1.APC	1.43199e-08	0.2934	0.144	0.105	0.000480603	Pericyte_1
Pericyte_1.ATP2A3	1.44123e-08	1.12157	0.039	0.018	0.000483704	Pericyte_1
Pericyte_1.MXD4	1.44184e-08	-0.379547	0.107	0.094	0.000483911	Pericyte_1
Pericyte_1.TBC1D19	1.45818e-08	0.147703	0.161	0.13	0.000489395	Pericyte_1
Pericyte_1.BCAR3	1.4814e-08	0.648011	0.098	0.063	0.000497187	Pericyte_1
Pericyte_1.LRMDA	1.49874e-08	0.462978	0.197	0.136	0.000503006	Pericyte_1
Pericyte_1.CUEDC1	1.51455e-08	0.528024	0.117	0.076	0.000508312	Pericyte_1
Pericyte_1.ATAD2B	1.51988e-08	-0.213138	0.215	0.215	0.000510102	Pericyte_1
Pericyte_1.DCUN1D1	1.64706e-08	-0.333047	0.084	0.077	0.000552785	Pericyte_1
Pericyte_1.MAGI3	1.66711e-08	-0.401964	0.235	0.243	0.000559515	Pericyte_1
Pericyte_1.OPHN1	1.70285e-08	0.208637	0.177	0.137	0.00057151	Pericyte_1
Pericyte_1.BAG3	1.7227e-08	-1.92256	0.031	0.052	0.000578173	Pericyte_1
Pericyte_1.PRKAR2A	1.7643e-08	0.132715	0.153	0.123	0.000592133	Pericyte_1
Pericyte_1.MAP2K4	1.76542e-08	-0.221878	0.21	0.203	0.000592511	Pericyte_1
Pericyte_1.SORT1	1.78733e-08	-0.185784	0.248	0.243	0.000599863	Pericyte_1
Pericyte_1.NKAIN2	1.80303e-08	0.649896	0.072	0.038	0.000605132	Pericyte_1
Pericyte_1.SYNGR2	1.80483e-08	0.259429	0.069	0.046	0.000605737	Pericyte_1
Pericyte_1.PRLR	1.81685e-08	-0.846229	0.043	0.047	0.000609771	Pericyte_1
Pericyte_1.AHSA1	1.83169e-08	-1.12406	0.044	0.055	0.000614752	Pericyte_1
Pericyte_1.ACAP3	1.8555e-08	-0.536414	0.069	0.065	0.000622742	Pericyte_1
Pericyte_1.STAT3	1.85885e-08	-0.413808	0.234	0.249	0.000623867	Pericyte_1
Pericyte_1.COL5A2	1.91409e-08	0.405287	0.16	0.116	0.000642406	Pericyte_1
Pericyte_1.ATE1	1.92318e-08	0.105757	0.216	0.182	0.000645457	Pericyte_1
Pericyte_1.LAMB2	1.97115e-08	-0.383468	0.155	0.147	0.000661559	Pericyte_1
Pericyte_1.DYNC1I2	2.10844e-08	0.240126	0.168	0.131	0.000707635	Pericyte_1
Pericyte_1.AC087564.1	2.15415e-08	0.366099	0.03	0.02	0.000722977	Pericyte_1
Pericyte_1.ZCCHC2	2.16463e-08	-0.158653	0.128	0.116	0.000726495	Pericyte_1
Pericyte_1.ERGIC1	2.19791e-08	0.295283	0.121	0.086	0.000737662	Pericyte_1
Pericyte_1.LINC00630	2.21204e-08	-0.161079	0.031	0.033	0.000742405	Pericyte_1
Pericyte_1.UBE2D2	2.29302e-08	0.230512	0.189	0.149	0.000769584	Pericyte_1
Pericyte_1.MAF	2.34991e-08	-0.430776	0.11	0.113	0.000788678	Pericyte_1
Pericyte_1.DCDC2C	2.36676e-08	0.229311	0.042	0.029	0.000794332	Pericyte_1
Pericyte_1.SUGT1	2.38723e-08	-0.572126	0.11	0.109	0.000801202	Pericyte_1
Pericyte_1.PEAR1	2.44008e-08	-0.113697	0.138	0.121	0.000818938	Pericyte_1
Pericyte_1.PPP1R12B	2.44597e-08	0.23257	0.264	0.213	0.000820916	Pericyte_1
Pericyte_1.AC138150.1	2.45032e-08	0.231527	0.026	0.021	0.000822377	Pericyte_1
Pericyte_1.CPNE8	2.4685e-08	-0.139629	0.164	0.149	0.000828476	Pericyte_1
Pericyte_1.KCTD9	2.52984e-08	0.316159	0.106	0.08	0.000849067	Pericyte_1
Pericyte_1.NLK	2.59339e-08	0.162048	0.204	0.171	0.000870394	Pericyte_1
Pericyte_1.TRIB2	2.59882e-08	0.210673	0.23	0.187	0.000872218	Pericyte_1
Pericyte_1.AL133346.1	2.6564e-08	1.17208	0.046	0.019	0.000891541	Pericyte_1
Pericyte_1.SSBP3	2.75511e-08	0.174559	0.195	0.158	0.000924671	Pericyte_1
Pericyte_1.ABCA9	2.76752e-08	0.134789	0.317	0.26	0.000928835	Pericyte_1
Pericyte_1.LINC00854	2.78428e-08	0.679733	0.066	0.045	0.00093446	Pericyte_1
Pericyte_1.AC015813.2	2.81092e-08	0.102285	0.027	0.023	0.000943401	Pericyte_1
Pericyte_1.PRMT2	2.89403e-08	0.107502	0.142	0.112	0.000971296	Pericyte_1
Pericyte_1.ZNF208	2.93547e-08	0.317244	0.035	0.02	0.000985204	Pericyte_1
Pericyte_1.GULP1	2.9456e-08	0.118766	0.169	0.132	0.000988602	Pericyte_1
Pericyte_1.AC025809.1	3.01133e-08	0.158363	0.016	0.012	0.00101066	Pericyte_1
Pericyte_1.GAS6	3.02775e-08	0.134557	0.076	0.052	0.00101617	Pericyte_1
Pericyte_1.SMARCC1	3.14111e-08	0.246566	0.155	0.119	0.00105422	Pericyte_1
Pericyte_1.NEO1	3.17331e-08	0.638317	0.106	0.062	0.00106503	Pericyte_1
Pericyte_1.TBC1D22A	3.22467e-08	-0.120493	0.275	0.259	0.00108226	Pericyte_1
Pericyte_1.PMEPA1	3.23962e-08	-0.178535	0.213	0.203	0.00108728	Pericyte_1
Pericyte_1.FCHO2	3.24169e-08	0.111617	0.229	0.192	0.00108798	Pericyte_1
Pericyte_1.MCU	3.3605e-08	0.16392	0.137	0.104	0.00112785	Pericyte_1
Pericyte_1.TRIQK	3.40132e-08	0.198777	0.144	0.115	0.00114155	Pericyte_1
Pericyte_1.CASK	3.46821e-08	-0.315485	0.201	0.206	0.001164	Pericyte_1
Pericyte_1.SNX9	3.54641e-08	-0.163539	0.145	0.139	0.00119025	Pericyte_1
Pericyte_1.ANK3	3.58308e-08	0.677638	0.055	0.031	0.00120255	Pericyte_1
Pericyte_1.MTA3	3.61173e-08	0.297191	0.151	0.114	0.00121217	Pericyte_1
Pericyte_1.MSRB3	3.61528e-08	0.220126	0.209	0.165	0.00121336	Pericyte_1
Pericyte_1.SPATA6	3.66756e-08	-0.146026	0.218	0.206	0.00123091	Pericyte_1
Pericyte_1.OXR1	3.69449e-08	0.127196	0.21	0.179	0.00123995	Pericyte_1
Pericyte_1.AL139260.1	3.74142e-08	0.240213	0.041	0.029	0.0012557	Pericyte_1
Pericyte_1.PIM3	3.76737e-08	0.429406	0.041	0.022	0.00126441	Pericyte_1
Pericyte_1.IRF2	3.77562e-08	0.134538	0.136	0.104	0.00126717	Pericyte_1
Pericyte_1.ITGB1	3.78373e-08	0.106027	0.217	0.178	0.00126989	Pericyte_1
Pericyte_1.PLXND1	3.80135e-08	-0.14004	0.108	0.089	0.00127581	Pericyte_1
Pericyte_1.OLA1	3.87236e-08	-0.134466	0.166	0.154	0.00129964	Pericyte_1
Pericyte_1.RABEP1	3.87927e-08	0.116107	0.18	0.146	0.00130196	Pericyte_1
Pericyte_1.RANGAP1	3.94411e-08	-1.32028	0.037	0.049	0.00132372	Pericyte_1
Pericyte_1.SLIT3	4.01169e-08	0.559082	0.087	0.049	0.0013464	Pericyte_1
Pericyte_1.DENND1B	4.02445e-08	0.502413	0.108	0.072	0.00135069	Pericyte_1
Pericyte_1.MTSS1L	4.03564e-08	0.325406	0.074	0.051	0.00135444	Pericyte_1
Pericyte_1.TACC2	4.17925e-08	-0.454032	0.149	0.158	0.00140264	Pericyte_1
Pericyte_1.NFE2L2	4.24572e-08	-0.242952	0.198	0.188	0.00142495	Pericyte_1
Pericyte_1.C11orf96	4.32013e-08	-0.324047	0.172	0.169	0.00144992	Pericyte_1
Pericyte_1.RFTN2	4.37699e-08	0.223193	0.159	0.117	0.00146901	Pericyte_1
Pericyte_1.YAF2	4.3776e-08	-0.158322	0.173	0.162	0.00146921	Pericyte_1
Pericyte_1.PABPN1	4.63946e-08	-0.317274	0.084	0.083	0.00155709	Pericyte_1
Pericyte_1.LMNA	4.7842e-08	0.41512	0.141	0.102	0.00160567	Pericyte_1
Pericyte_1.MAN1A1	4.81047e-08	0.227236	0.135	0.101	0.00161449	Pericyte_1
Pericyte_1.NPEPPS	4.92861e-08	0.175077	0.272	0.226	0.00165414	Pericyte_1
Pericyte_1.SNX13	4.94998e-08	-0.14254	0.231	0.222	0.00166131	Pericyte_1
Pericyte_1.RPL13	4.95192e-08	-0.342969	0.196	0.197	0.00166196	Pericyte_1
Pericyte_1.BICRAL	5.01852e-08	0.363304	0.198	0.146	0.00168432	Pericyte_1
Pericyte_1.KIF9-AS1	5.28867e-08	-0.347007	0.028	0.026	0.00177498	Pericyte_1
Pericyte_1.AHCYL1	5.48816e-08	-0.362277	0.12	0.113	0.00184194	Pericyte_1
Pericyte_1.BMP2K	5.5467e-08	0.595884	0.138	0.094	0.00186158	Pericyte_1
Pericyte_1.EXOC5	5.55634e-08	-0.548246	0.128	0.133	0.00186482	Pericyte_1
Pericyte_1.SEMA6A-AS1	5.6845e-08	0.360295	0.025	0.019	0.00190783	Pericyte_1
Pericyte_1.TXNDC11	5.794e-08	0.432992	0.087	0.058	0.00194458	Pericyte_1
Pericyte_1.GPR107	5.81067e-08	0.262765	0.106	0.075	0.00195018	Pericyte_1
Pericyte_1.AC127164.1	5.81347e-08	1.32814	0.01	0.004	0.00195112	Pericyte_1
Pericyte_1.HBS1L	5.82742e-08	-0.311384	0.101	0.092	0.0019558	Pericyte_1
Pericyte_1.AC099669.1	5.83977e-08	0.431212	0.024	0.016	0.00195994	Pericyte_1
Pericyte_1.ABCA5	5.95173e-08	-0.145601	0.278	0.276	0.00199752	Pericyte_1
Pericyte_1.ZNF254	5.96629e-08	0.111845	0.174	0.144	0.00200241	Pericyte_1
Pericyte_1.ZRANB2	5.99997e-08	0.106114	0.213	0.175	0.00201371	Pericyte_1
Pericyte_1.LAMP1	6.0278e-08	-0.325085	0.107	0.096	0.00202305	Pericyte_1
Pericyte_1.SHPRH	6.07086e-08	-0.129609	0.24	0.218	0.0020375	Pericyte_1
Pericyte_1.ST18	6.11761e-08	0.796748	0.055	0.028	0.00205319	Pericyte_1
Pericyte_1.TP53INP1	6.17801e-08	-0.277478	0.056	0.047	0.00207346	Pericyte_1
Pericyte_1.SQSTM1	6.22862e-08	-0.35313	0.168	0.159	0.00209045	Pericyte_1
Pericyte_1.BANP	6.29481e-08	-0.249209	0.078	0.063	0.00211267	Pericyte_1
Pericyte_1.RAB14	6.35358e-08	-0.152892	0.128	0.112	0.00213239	Pericyte_1
Pericyte_1.TAF15	6.36265e-08	-0.231377	0.206	0.197	0.00213543	Pericyte_1
Pericyte_1.LMO3	6.40111e-08	0.768004	0.106	0.062	0.00214834	Pericyte_1
Pericyte_1.JADE1	6.44161e-08	-0.136366	0.177	0.162	0.00216193	Pericyte_1
Pericyte_1.TULP4	6.5017e-08	-0.152162	0.181	0.165	0.0021821	Pericyte_1
Pericyte_1.RORA-AS1	6.58504e-08	0.20462	0.017	0.014	0.00221007	Pericyte_1
Pericyte_1.PRPSAP1	6.64861e-08	0.512883	0.156	0.099	0.00223141	Pericyte_1
Pericyte_1.GNAI3	6.70795e-08	0.11289	0.123	0.095	0.00225132	Pericyte_1
Pericyte_1.KPNA5	6.71153e-08	-0.179821	0.135	0.119	0.00225252	Pericyte_1
Pericyte_1.HES4	6.75976e-08	-0.527733	0.36	0.431	0.00226871	Pericyte_1
Pericyte_1.HEATR5B	6.78228e-08	0.50797	0.102	0.069	0.00227627	Pericyte_1
Pericyte_1.RAB11B	6.94286e-08	-0.620479	0.095	0.104	0.00233016	Pericyte_1
Pericyte_1.FAM193A	6.94904e-08	-0.106132	0.181	0.165	0.00233224	Pericyte_1
Pericyte_1.CFH	6.99329e-08	0.324913	0.303	0.239	0.00234709	Pericyte_1
Pericyte_1.LONRF1	7.04506e-08	0.30157	0.126	0.095	0.00236446	Pericyte_1
Pericyte_1.RFTN1	7.07735e-08	0.277257	0.292	0.241	0.0023753	Pericyte_1
Pericyte_1.CCNY	7.16922e-08	-0.156173	0.29	0.276	0.00240613	Pericyte_1
Pericyte_1.ENTPD1	7.37044e-08	0.893277	0.065	0.035	0.00247367	Pericyte_1
Pericyte_1.FOXN2	7.38474e-08	0.111822	0.127	0.102	0.00247847	Pericyte_1
Pericyte_1.ARRB1	7.5434e-08	0.21705	0.119	0.084	0.00253172	Pericyte_1
Pericyte_1.FNBP1	7.63567e-08	0.278145	0.225	0.174	0.00256268	Pericyte_1
Pericyte_1.ZSWIM6	8.19982e-08	-0.166375	0.251	0.25	0.00275202	Pericyte_1
Pericyte_1.UBE3C	8.37491e-08	0.118927	0.21	0.175	0.00281079	Pericyte_1
Pericyte_1.CHCHD3	8.49653e-08	-0.116843	0.244	0.228	0.0028516	Pericyte_1
Pericyte_1.HSPA6	8.49994e-08	-6.43156	0	0.01	0.00285275	Pericyte_1
Pericyte_1.LPIN2	8.58559e-08	0.287899	0.09	0.06	0.00288149	Pericyte_1
Pericyte_1.WDFY2	8.81977e-08	0.180027	0.169	0.137	0.00296009	Pericyte_1
Pericyte_1.NMT2	8.98354e-08	0.534074	0.098	0.061	0.00301506	Pericyte_1
Pericyte_1.MYLK	9.58281e-08	0.387189	0.102	0.07	0.00321618	Pericyte_1
Pericyte_1.ETNK1	9.59888e-08	-0.167356	0.205	0.197	0.00322158	Pericyte_1
Pericyte_1.AC008124.1	9.68216e-08	-0.272676	0.026	0.026	0.00324953	Pericyte_1
Pericyte_1.CROCC	9.71363e-08	0.483828	0.092	0.059	0.00326009	Pericyte_1
Pericyte_1.ZNF83	9.72009e-08	-0.282468	0.16	0.149	0.00326226	Pericyte_1
Pericyte_1.NT5DC1	9.96302e-08	0.495126	0.122	0.077	0.00334379	Pericyte_1
Pericyte_1.ANO2	1.018e-07	-1.85027	0.021	0.06	0.00341661	Pericyte_1
Pericyte_1.YAP1	1.06465e-07	0.145629	0.259	0.212	0.00357317	Pericyte_1
Pericyte_1.TSPAN15	1.06979e-07	1.43665	0.047	0.021	0.00359042	Pericyte_1
Pericyte_1.RARB	1.10818e-07	0.304313	0.136	0.097	0.00371926	Pericyte_1
Pericyte_1.ZFX	1.12438e-07	0.282386	0.161	0.117	0.00377366	Pericyte_1
Pericyte_1.DCBLD1	1.13105e-07	-0.338519	0.161	0.165	0.00379603	Pericyte_1
Pericyte_1.PKIG	1.14408e-07	0.254599	0.167	0.127	0.00383976	Pericyte_1
Pericyte_1.PJA2	1.1568e-07	0.130079	0.196	0.159	0.00388244	Pericyte_1
Pericyte_1.CARMIL1	1.19365e-07	0.741553	0.052	0.028	0.00400613	Pericyte_1
Pericyte_1.ALDH7A1	1.20127e-07	0.208536	0.083	0.059	0.00403171	Pericyte_1
Pericyte_1.STOM	1.20639e-07	0.125653	0.174	0.142	0.00404888	Pericyte_1
Pericyte_1.AMFR	1.24108e-07	-0.207489	0.067	0.058	0.00416532	Pericyte_1
Pericyte_1.PPP1R9A	1.24193e-07	0.477887	0.076	0.049	0.00416817	Pericyte_1
Pericyte_1.BRWD1	1.24497e-07	-0.178435	0.274	0.262	0.00417836	Pericyte_1
Pericyte_1.PRRX1	1.26565e-07	0.164975	0.274	0.224	0.00424778	Pericyte_1
Pericyte_1.CLSTN1	1.27229e-07	0.127985	0.194	0.156	0.00427005	Pericyte_1
Pericyte_1.OPA1	1.29326e-07	-0.359637	0.16	0.162	0.00434045	Pericyte_1
Pericyte_1.GALNT18	1.29915e-07	0.236628	0.211	0.168	0.00436022	Pericyte_1
Pericyte_1.CNOT4	1.34284e-07	-0.214957	0.234	0.228	0.00450685	Pericyte_1
Pericyte_1.CTNND2	1.3493e-07	0.445516	0.08	0.051	0.00452851	Pericyte_1
Pericyte_1.INTS6	1.35111e-07	-0.242141	0.194	0.188	0.00453461	Pericyte_1
Pericyte_1.FLT1	1.35771e-07	-1.15438	0.154	0.253	0.00455674	Pericyte_1
Pericyte_1.YY1	1.36029e-07	-0.128423	0.144	0.126	0.0045654	Pericyte_1
Pericyte_1.PRKAG2	1.36106e-07	0.135041	0.097	0.077	0.00456799	Pericyte_1
Pericyte_1.SH3PXD2A	1.36143e-07	0.131709	0.161	0.128	0.00456923	Pericyte_1
Pericyte_1.CNTLN	1.36439e-07	0.250563	0.221	0.178	0.00457918	Pericyte_1
Pericyte_1.SNX25	1.3676e-07	-0.398475	0.211	0.209	0.00458992	Pericyte_1
Pericyte_1.FAM129A	1.36978e-07	-0.120309	0.114	0.11	0.00459726	Pericyte_1
Pericyte_1.DELE1	1.3707e-07	-0.491775	0.028	0.031	0.00460036	Pericyte_1
Pericyte_1.CUL1	1.37722e-07	-0.159569	0.241	0.224	0.00462222	Pericyte_1
Pericyte_1.UBR1	1.3775e-07	-0.208884	0.226	0.218	0.00462315	Pericyte_1
Pericyte_1.NAV3	1.40103e-07	0.38674	0.116	0.087	0.00470212	Pericyte_1
Pericyte_1.GPR89B	1.40328e-07	-0.951704	0.056	0.064	0.00470968	Pericyte_1
Pericyte_1.AGO4	1.40514e-07	0.192824	0.148	0.115	0.00471594	Pericyte_1
Pericyte_1.YTHDC2	1.41092e-07	-0.139197	0.182	0.17	0.00473532	Pericyte_1
Pericyte_1.TMEM47	1.44764e-07	-0.293773	0.104	0.098	0.00485856	Pericyte_1
Pericyte_1.MT-ND2	1.48979e-07	0.144542	0.366	0.307	0.00500004	Pericyte_1
Pericyte_1.ATG7	1.51159e-07	0.132822	0.2	0.167	0.00507321	Pericyte_1
Pericyte_1.RPRD2	1.60163e-07	-0.236048	0.206	0.202	0.00537539	Pericyte_1
Pericyte_1.LINC01088	1.61118e-07	-0.432232	0.038	0.038	0.00540743	Pericyte_1
Pericyte_1.AC002066.1	1.63671e-07	0.534488	0.049	0.031	0.00549313	Pericyte_1
Pericyte_1.ABR	1.63769e-07	0.321523	0.132	0.093	0.00549642	Pericyte_1
Pericyte_1.WBP1L	1.63836e-07	0.274639	0.135	0.103	0.00549865	Pericyte_1
Pericyte_1.EPHA2	1.65422e-07	0.368667	0.069	0.043	0.00555189	Pericyte_1
Pericyte_1.PACS2	1.65588e-07	-0.168435	0.1	0.086	0.00555747	Pericyte_1
Pericyte_1.USO1	1.67508e-07	0.126939	0.132	0.104	0.0056219	Pericyte_1
Pericyte_1.FGD4	1.68381e-07	0.113375	0.238	0.197	0.00565121	Pericyte_1
Pericyte_1.CTNNB1	1.70208e-07	-0.135075	0.227	0.216	0.00571253	Pericyte_1
Pericyte_1.YPEL3	1.70845e-07	-0.375731	0.097	0.086	0.00573391	Pericyte_1
Pericyte_1.MEF2D	1.76993e-07	-0.106132	0.142	0.123	0.00594023	Pericyte_1
Pericyte_1.MITF	1.77687e-07	0.657778	0.144	0.092	0.00596355	Pericyte_1
Pericyte_1.PRKAR1A	1.77705e-07	-0.420414	0.185	0.19	0.00596414	Pericyte_1
Pericyte_1.SDCBP2-AS1	1.78529e-07	0.496094	0.019	0.012	0.00599179	Pericyte_1
Pericyte_1.SRGAP2C	1.83934e-07	-0.297551	0.09	0.082	0.00617318	Pericyte_1
Pericyte_1.STARD8	1.8686e-07	0.312332	0.144	0.105	0.0062714	Pericyte_1
Pericyte_1.MAOA	1.86926e-07	-0.3357	0.166	0.16	0.00627363	Pericyte_1
Pericyte_1.GTF2IRD2B	1.90696e-07	0.291631	0.086	0.06	0.00640014	Pericyte_1
Pericyte_1.MAP3K2	1.92102e-07	0.260444	0.185	0.144	0.00644734	Pericyte_1
Pericyte_1.SPOCK1	1.92601e-07	0.659652	0.054	0.03	0.00646408	Pericyte_1
Pericyte_1.TANK	1.94208e-07	-0.459237	0.185	0.201	0.00651802	Pericyte_1
Pericyte_1.CPEB2	2.01039e-07	0.178937	0.135	0.11	0.00674728	Pericyte_1
Pericyte_1.ITM2B	2.01976e-07	0.138044	0.247	0.205	0.0067787	Pericyte_1
Pericyte_1.MARCH8	2.02417e-07	0.530607	0.081	0.051	0.00679352	Pericyte_1
Pericyte_1.SORBS2	2.098e-07	0.368922	0.154	0.117	0.0070413	Pericyte_1
Pericyte_1.ARHGEF6	2.13011e-07	0.470723	0.155	0.108	0.00714908	Pericyte_1
Pericyte_1.ACTA2	2.16496e-07	0.330172	0.131	0.094	0.00726604	Pericyte_1
Pericyte_1.SMG7	2.17814e-07	0.278893	0.2	0.154	0.00731028	Pericyte_1
Pericyte_1.DCAF5	2.2009e-07	-0.312018	0.2	0.193	0.00738664	Pericyte_1
Pericyte_1.SDC3	2.21257e-07	-0.316693	0.095	0.091	0.00742582	Pericyte_1
Pericyte_1.LHFPL2	2.22905e-07	-0.5474	0.101	0.105	0.00748113	Pericyte_1
Pericyte_1.SMAD5	2.26202e-07	-0.242271	0.181	0.179	0.00759179	Pericyte_1
Pericyte_1.PRR16	2.38318e-07	0.124292	0.089	0.072	0.00799842	Pericyte_1
Pericyte_1.ZNF721	2.41949e-07	0.127015	0.179	0.15	0.00812031	Pericyte_1
Pericyte_1.SPINDOC	2.5606e-07	-1.43106	0.015	0.025	0.00859389	Pericyte_1
Pericyte_1.CRIM1	2.59567e-07	0.393141	0.253	0.181	0.00871159	Pericyte_1
Pericyte_1.LINC02062	2.63592e-07	-0.543196	0.034	0.04	0.00884666	Pericyte_1
Pericyte_1.MT1M	2.69192e-07	0.760032	0.014	0.01	0.00903463	Pericyte_1
Pericyte_1.NFIB	2.75553e-07	-0.232932	0.102	0.096	0.0092481	Pericyte_1
Pericyte_1.COL4A2	2.75923e-07	-0.307059	0.328	0.344	0.00926052	Pericyte_1
Pericyte_1.STIM1	2.80372e-07	0.120093	0.153	0.125	0.00940983	Pericyte_1
Pericyte_1.MEG8	2.8229e-07	-0.748972	0.021	0.028	0.00947421	Pericyte_1
Pericyte_1.KLHL5	2.83631e-07	0.109335	0.146	0.119	0.00951921	Pericyte_1
Pericyte_1.RSU1	2.85627e-07	0.540406	0.229	0.16	0.00958621	Pericyte_1
Pericyte_1.LINGO1	2.92756e-07	0.162974	0.146	0.103	0.00982548	Pericyte_1
Pericyte_1.AC112722.1	2.97885e-07	-1.15007	0.022	0.041	0.00999761	Pericyte_1
Pericyte_1.PRKRIP1	3.00739e-07	0.134133	0.157	0.128	0.0100934	Pericyte_1
Pericyte_1.AL139383.1	3.02088e-07	0.753437	0.057	0.03	0.0101387	Pericyte_1
Pericyte_1.ZNF423	3.06552e-07	0.259346	0.095	0.065	0.0102885	Pericyte_1
Pericyte_1.ADCY2	3.07116e-07	0.776791	0.045	0.022	0.0103074	Pericyte_1
Pericyte_1.IBTK	3.10687e-07	0.414039	0.131	0.097	0.0104273	Pericyte_1
Pericyte_1.PAFAH1B2	3.12341e-07	0.121767	0.097	0.074	0.0104828	Pericyte_1
Pericyte_1.GALNT17	3.13835e-07	0.677592	0.053	0.031	0.0105329	Pericyte_1
Pericyte_1.TET2	3.15356e-07	-0.25152	0.189	0.193	0.010584	Pericyte_1
Pericyte_1.ESYT2	3.16034e-07	-0.495992	0.242	0.275	0.0106067	Pericyte_1
Pericyte_1.HIPK2	3.19412e-07	-0.739937	0.17	0.209	0.0107201	Pericyte_1
Pericyte_1.AC105094.2	3.20716e-07	-1.62951	0.02	0.053	0.0107639	Pericyte_1
Pericyte_1.KLHL24	3.21837e-07	-0.269253	0.183	0.169	0.0108015	Pericyte_1
Pericyte_1.KAT2A	3.24412e-07	-0.447314	0.041	0.033	0.0108879	Pericyte_1
Pericyte_1.CWF19L2	3.27741e-07	-0.475167	0.151	0.162	0.0109997	Pericyte_1
Pericyte_1.XIAP	3.29337e-07	0.269906	0.137	0.105	0.0110532	Pericyte_1
Pericyte_1.VPS26C	3.29389e-07	-0.192629	0.028	0.026	0.011055	Pericyte_1
Pericyte_1.SP3	3.33081e-07	0.144687	0.21	0.174	0.0111788	Pericyte_1
Pericyte_1.SLC27A1	3.36149e-07	-0.421409	0.06	0.059	0.0112818	Pericyte_1
Pericyte_1.NSMF	3.39456e-07	-0.52691	0.036	0.036	0.0113928	Pericyte_1
Pericyte_1.GIGYF1	3.39899e-07	-0.272303	0.089	0.079	0.0114077	Pericyte_1
Pericyte_1.CHFR	3.51238e-07	0.150163	0.1	0.074	0.0117882	Pericyte_1
Pericyte_1.AK3	3.52141e-07	-0.327671	0.148	0.138	0.0118186	Pericyte_1
Pericyte_1.PARD6G-AS1	3.5386e-07	-1.95294	0.006	0.013	0.0118763	Pericyte_1
Pericyte_1.MYOM1	3.58241e-07	1.23477	0.106	0.05	0.0120233	Pericyte_1
Pericyte_1.RILPL1	3.59144e-07	0.269162	0.092	0.068	0.0120536	Pericyte_1
Pericyte_1.DAPK2	3.61446e-07	1.04895	0.059	0.029	0.0121309	Pericyte_1
Pericyte_1.ANXA5	3.68904e-07	0.266902	0.114	0.085	0.0123812	Pericyte_1
Pericyte_1.PKN2	3.76346e-07	0.220747	0.237	0.19	0.0126309	Pericyte_1
Pericyte_1.PTBP1	3.79477e-07	-0.365985	0.119	0.114	0.012736	Pericyte_1
Pericyte_1.GPM6A	3.83575e-07	0.181253	0.19	0.153	0.0128736	Pericyte_1
Pericyte_1.TMEM51	3.88497e-07	0.622496	0.134	0.081	0.0130387	Pericyte_1
Pericyte_1.MARCH1	3.93206e-07	0.464381	0.052	0.03	0.0131968	Pericyte_1
Pericyte_1.ITGA9	3.95053e-07	0.490174	0.071	0.049	0.0132588	Pericyte_1
Pericyte_1.MSL2	3.95458e-07	0.184707	0.127	0.094	0.0132724	Pericyte_1
Pericyte_1.PXDN	4.01362e-07	0.287521	0.086	0.062	0.0134705	Pericyte_1
Pericyte_1.ZMAT3	4.01935e-07	0.74166	0.093	0.058	0.0134898	Pericyte_1
Pericyte_1.TPM4	4.03911e-07	0.229762	0.124	0.095	0.0135561	Pericyte_1
Pericyte_1.STT3B	4.05475e-07	-0.192002	0.155	0.143	0.0136086	Pericyte_1
Pericyte_1.TBCA	4.05806e-07	0.116247	0.204	0.168	0.0136197	Pericyte_1
Pericyte_1.MARK2	4.08227e-07	0.126191	0.107	0.082	0.0137009	Pericyte_1
Pericyte_1.MBOAT2	4.12294e-07	-0.395679	0.117	0.12	0.0138374	Pericyte_1
Pericyte_1.RNF213	4.18113e-07	0.358394	0.168	0.124	0.0140327	Pericyte_1
Pericyte_1.AGFG1	4.22513e-07	-0.220328	0.189	0.183	0.0141804	Pericyte_1
Pericyte_1.PARP8	4.28951e-07	-0.101867	0.234	0.212	0.0143964	Pericyte_1
Pericyte_1.CERCAM	4.3635e-07	0.329071	0.039	0.02	0.0146448	Pericyte_1
Pericyte_1.MSN	4.36808e-07	-0.378672	0.162	0.16	0.0146601	Pericyte_1
Pericyte_1.PRR5	4.39024e-07	0.148823	0.052	0.037	0.0147345	Pericyte_1
Pericyte_1.ZC4H2	4.46105e-07	0.19268	0.095	0.069	0.0149722	Pericyte_1
Pericyte_1.MAP3K5	4.48713e-07	-0.288319	0.126	0.121	0.0150597	Pericyte_1
Pericyte_1.AC005746.2	4.51983e-07	0.120323	0.024	0.018	0.0151695	Pericyte_1
Pericyte_1.AC018816.1	4.5471e-07	-0.260355	0.025	0.029	0.015261	Pericyte_1
Pericyte_1.CYFIP1	4.72347e-07	-0.280535	0.18	0.169	0.0158529	Pericyte_1
Pericyte_1.AKNA	4.77444e-07	1.01567	0.057	0.031	0.016024	Pericyte_1
Pericyte_1.CALCOCO2	4.79847e-07	-0.349005	0.181	0.187	0.0161046	Pericyte_1
Pericyte_1.MYLIP	4.90245e-07	0.292731	0.057	0.035	0.0164536	Pericyte_1
Pericyte_1.LMO7-AS1	4.99183e-07	1.70917	0.014	0.004	0.0167536	Pericyte_1
Pericyte_1.AC123768.3	5.00986e-07	0.811474	0.01	0.005	0.0168141	Pericyte_1
Pericyte_1.UBE3D	5.03059e-07	0.278686	0.075	0.054	0.0168837	Pericyte_1
Pericyte_1.MAP7	5.05761e-07	0.25475	0.079	0.058	0.0169744	Pericyte_1
Pericyte_1.ZC3H14	5.11087e-07	0.345012	0.129	0.097	0.0171531	Pericyte_1
Pericyte_1.BCLAF1	5.11957e-07	-0.231645	0.196	0.192	0.0171823	Pericyte_1
Pericyte_1.TBX15	5.26637e-07	-0.319881	0.208	0.216	0.017675	Pericyte_1
Pericyte_1.TAB2	5.32603e-07	0.127466	0.199	0.161	0.0178752	Pericyte_1
Pericyte_1.TM9SF2	5.33001e-07	0.124326	0.127	0.1	0.0178886	Pericyte_1
Pericyte_1.AEBP1	5.34994e-07	-1.50743	0.024	0.037	0.0179555	Pericyte_1
Pericyte_1.LINC00862	5.35869e-07	-1.24321	0.014	0.021	0.0179848	Pericyte_1
Pericyte_1.CBFB	5.36998e-07	0.154286	0.138	0.113	0.0180227	Pericyte_1
Pericyte_1.PMP22	5.40388e-07	-0.194129	0.157	0.139	0.0181365	Pericyte_1
Pericyte_1.SLC10A7	5.51268e-07	0.100782	0.138	0.113	0.0185017	Pericyte_1
Pericyte_1.PCSK7	5.61746e-07	0.176215	0.119	0.091	0.0188533	Pericyte_1
Pericyte_1.COL4A4	5.62385e-07	-0.131414	0.362	0.353	0.0188748	Pericyte_1
Pericyte_1.LINC00685	5.67498e-07	0.501242	0.021	0.011	0.0190464	Pericyte_1
Pericyte_1.STAMBPL1	5.83982e-07	0.568986	0.121	0.076	0.0195996	Pericyte_1
Pericyte_1.DDX6	5.86945e-07	-0.190221	0.172	0.157	0.019699	Pericyte_1
Pericyte_1.PELI2	5.89061e-07	-0.128735	0.187	0.177	0.0197701	Pericyte_1
Pericyte_1.ATP2B4	5.90682e-07	0.21638	0.165	0.13	0.0198245	Pericyte_1
Pericyte_1.HEYL	6.00614e-07	-0.439912	0.173	0.194	0.0201578	Pericyte_1
Pericyte_1.CLEC16A	6.03161e-07	0.114828	0.148	0.12	0.0202433	Pericyte_1
Pericyte_1.RGL1	6.14309e-07	0.417682	0.17	0.127	0.0206174	Pericyte_1
Pericyte_1.REEP5	6.28425e-07	0.105992	0.105	0.08	0.0210912	Pericyte_1
Pericyte_1.THADA	6.31732e-07	0.123244	0.182	0.154	0.0212022	Pericyte_1
Pericyte_1.LINC00924	6.32822e-07	0.221805	0.03	0.023	0.0212388	Pericyte_1
Pericyte_1.ZFP36	6.44497e-07	0.242557	0.052	0.036	0.0216306	Pericyte_1
Pericyte_1.HSPA4	6.50288e-07	-1.03578	0.073	0.084	0.021825	Pericyte_1
Pericyte_1.CXXC5	6.86757e-07	-0.240447	0.102	0.091	0.0230489	Pericyte_1
Pericyte_1.TMOD3	7.10051e-07	-0.109743	0.205	0.187	0.0238307	Pericyte_1
Pericyte_1.B3GNT2	7.16224e-07	-0.141423	0.112	0.1	0.0240379	Pericyte_1
Pericyte_1.HSPE1-MOB4	7.18714e-07	-2.92857	0.005	0.022	0.0241215	Pericyte_1
Pericyte_1.ZNF846	7.23995e-07	0.291135	0.094	0.067	0.0242987	Pericyte_1
Pericyte_1.ARL6IP6	7.29248e-07	0.328687	0.099	0.071	0.024475	Pericyte_1
Pericyte_1.WDFY4	7.35488e-07	0.511885	0.033	0.022	0.0246845	Pericyte_1
Pericyte_1.FAM69A	7.66206e-07	0.406273	0.08	0.053	0.0257154	Pericyte_1
Pericyte_1.GABARAP	7.70325e-07	-0.115639	0.017	0.013	0.0258537	Pericyte_1
Pericyte_1.LARP4	7.70594e-07	-0.542902	0.085	0.093	0.0258627	Pericyte_1
Pericyte_1.CACUL1	7.73141e-07	-0.186914	0.102	0.09	0.0259481	Pericyte_1
Pericyte_1.C16orf72	7.79451e-07	-0.10327	0.093	0.081	0.0261599	Pericyte_1
Pericyte_1.AC104389.4	7.8115e-07	-0.675629	0.054	0.077	0.026217	Pericyte_1
Pericyte_1.TMLHE-AS1	7.83917e-07	0.75265	0.013	0.007	0.0263098	Pericyte_1
Pericyte_1.PTMS	7.86151e-07	-0.521394	0.174	0.182	0.0263848	Pericyte_1
Pericyte_1.SETD3	7.90656e-07	-0.201512	0.106	0.104	0.026536	Pericyte_1
Pericyte_1.SMCHD1	8.06004e-07	-0.369525	0.276	0.298	0.0270511	Pericyte_1
Pericyte_1.PTP4A3	8.11992e-07	-0.117224	0.034	0.03	0.0272521	Pericyte_1
Pericyte_1.ARID3A	8.18905e-07	0.441377	0.079	0.054	0.0274841	Pericyte_1
Pericyte_1.PRICKLE2	8.32395e-07	-0.125969	0.226	0.207	0.0279368	Pericyte_1
Pericyte_1.CNOT2	8.45308e-07	-0.284911	0.212	0.21	0.0283702	Pericyte_1
Pericyte_1.SOX13	8.6109e-07	0.259752	0.119	0.087	0.0288999	Pericyte_1
Pericyte_1.RANBP9	8.78719e-07	-0.147399	0.128	0.117	0.0294916	Pericyte_1
Pericyte_1.PIGF	8.88772e-07	0.270192	0.087	0.064	0.029829	Pericyte_1
Pericyte_1.GABRB2	8.96195e-07	1.10648	0.06	0.032	0.0300781	Pericyte_1
Pericyte_1.LRP1	8.99737e-07	0.279343	0.172	0.128	0.030197	Pericyte_1
Pericyte_1.UBXN2A	9.3074e-07	0.145439	0.121	0.092	0.0312375	Pericyte_1
Pericyte_1.UBQLN1	9.3757e-07	-0.496405	0.109	0.121	0.0314667	Pericyte_1
Pericyte_1.PPA1	9.41055e-07	0.617	0.041	0.022	0.0315837	Pericyte_1
Pericyte_1.GDI1	9.54598e-07	-0.193604	0.094	0.079	0.0320382	Pericyte_1
Pericyte_1.ANXA6	9.6391e-07	-0.228842	0.155	0.141	0.0323508	Pericyte_1
Pericyte_1.FBXL4	9.9669e-07	0.165585	0.127	0.103	0.0334509	Pericyte_1
Pericyte_1.CA3-AS1	1.00212e-06	0.680263	0.012	0.007	0.0336332	Pericyte_1
Pericyte_1.ATP9A	1.00266e-06	0.11465	0.08	0.062	0.0336512	Pericyte_1
Pericyte_1.AC010524.1	1.01156e-06	0.292807	0.012	0.008	0.0339501	Pericyte_1
Pericyte_1.RASSF8	1.01548e-06	0.106331	0.179	0.15	0.0340817	Pericyte_1
Pericyte_1.GRIP2	1.02308e-06	0.791671	0.042	0.021	0.0343366	Pericyte_1
Pericyte_1.ITGA11	1.03937e-06	-0.358837	0.184	0.191	0.0348834	Pericyte_1
Pericyte_1.LYST	1.04568e-06	-0.132356	0.199	0.182	0.0350951	Pericyte_1
Pericyte_1.EXOC6	1.06161e-06	0.232541	0.147	0.115	0.0356296	Pericyte_1
Pericyte_1.REM1	1.07971e-06	1.22614	0.05	0.024	0.0362371	Pericyte_1
Pericyte_1.SIN3A	1.08495e-06	0.27278	0.085	0.065	0.0364132	Pericyte_1
Pericyte_1.TNFRSF21	1.08666e-06	-0.497458	0.15	0.172	0.0364704	Pericyte_1
Pericyte_1.GNA12	1.11041e-06	0.230886	0.141	0.108	0.0372677	Pericyte_1
Pericyte_1.EXT1	1.12882e-06	0.48732	0.085	0.056	0.0378855	Pericyte_1
Pericyte_1.KIFC3	1.13366e-06	0.489543	0.078	0.049	0.0380478	Pericyte_1
Pericyte_1.CRIP2	1.15632e-06	-0.484154	0.109	0.113	0.0388084	Pericyte_1
Pericyte_1.PIP5K1B	1.18253e-06	-0.115826	0.243	0.206	0.0396881	Pericyte_1
Pericyte_1.PPARG	1.18749e-06	0.414334	0.04	0.025	0.0398545	Pericyte_1
Pericyte_1.PRKACB	1.22279e-06	0.20365	0.161	0.123	0.0410394	Pericyte_1
Pericyte_1.ENOX1	1.22302e-06	-0.17946	0.204	0.197	0.0410469	Pericyte_1
Pericyte_1.MIR34AHG	1.22388e-06	1.43664	0.025	0.008	0.0410758	Pericyte_1
Pericyte_1.AL353780.1	1.23706e-06	0.852313	0.022	0.011	0.0415182	Pericyte_1
Pericyte_1.STIM2	1.2396e-06	0.383826	0.11	0.078	0.0416034	Pericyte_1
Pericyte_1.SCD5	1.24104e-06	0.421138	0.129	0.09	0.0416518	Pericyte_1
Pericyte_1.UTP23	1.24272e-06	-0.834191	0.056	0.066	0.0417083	Pericyte_1
Pericyte_1.DCLK2	1.26574e-06	0.581913	0.138	0.09	0.0424806	Pericyte_1
Pericyte_1.AKAP1	1.27744e-06	0.142816	0.142	0.111	0.0428735	Pericyte_1
Pericyte_1.RBAK-RBAKDN	1.29073e-06	-0.527602	0.095	0.097	0.0433196	Pericyte_1
Pericyte_1.APH1B	1.31237e-06	0.638504	0.068	0.044	0.0440458	Pericyte_1
Pericyte_1.RAB11A	1.34142e-06	0.125316	0.125	0.1	0.0450208	Pericyte_1
Pericyte_1.WDR6	1.3615e-06	-0.167868	0.065	0.052	0.0456947	Pericyte_1
Pericyte_1.TMEM65	1.4007e-06	0.124463	0.118	0.089	0.0470104	Pericyte_1
Pericyte_1.KAT2B	1.42337e-06	0.37609	0.14	0.099	0.0477712	Pericyte_1
Pericyte_1.NDUFS4	1.42717e-06	-0.110354	0.147	0.134	0.0478987	Pericyte_1
Pericyte_1.AC242426.2	1.4288e-06	0.398085	0.018	0.013	0.0479534	Pericyte_1
Pericyte_1.AL158071.4	1.43052e-06	0.912593	0.02	0.008	0.0480112	Pericyte_1
Pericyte_1.BCAM	1.43158e-06	0.330049	0.125	0.087	0.0480467	Pericyte_1
Pericyte_1.ZBTB38	1.49198e-06	-0.15975	0.306	0.299	0.050074	Pericyte_1
Pericyte_1.SRGAP2	1.50591e-06	-0.216204	0.124	0.12	0.0505412	Pericyte_1
Pericyte_1.AC040934.1	1.51803e-06	0.223451	0.019	0.014	0.0509482	Pericyte_1
Pericyte_1.UBL3	1.53216e-06	-0.310317	0.151	0.15	0.0514224	Pericyte_1
Pericyte_1.PTP4A2	1.55944e-06	-0.398085	0.048	0.042	0.0523379	Pericyte_1
Pericyte_1.SELENOW	1.58548e-06	-0.518255	0.187	0.196	0.053212	Pericyte_1
Pericyte_1.PATJ	1.58942e-06	0.239267	0.113	0.086	0.0533442	Pericyte_1
Pericyte_1.SPART	1.59151e-06	-0.218628	0.154	0.144	0.0534142	Pericyte_1
Pericyte_1.ACVR2A	1.5954e-06	0.13898	0.125	0.096	0.053545	Pericyte_1
Pericyte_1.PTPRZ1	1.59961e-06	1.01147	0.027	0.012	0.053686	Pericyte_1
Pericyte_1.AHCYL2	1.60075e-06	0.154107	0.132	0.104	0.0537243	Pericyte_1
Pericyte_1.AC009154.1	1.60465e-06	0.219557	0.024	0.019	0.0538554	Pericyte_1
Pericyte_1.CCDC93	1.6337e-06	0.287242	0.12	0.088	0.0548303	Pericyte_1
Pericyte_1.ARPC1B	1.63788e-06	0.107469	0.044	0.031	0.0549707	Pericyte_1
Pericyte_1.ASAH1	1.64909e-06	-0.3922	0.073	0.069	0.0553468	Pericyte_1
Pericyte_1.KATNAL1	1.66121e-06	0.150308	0.129	0.101	0.0557534	Pericyte_1
Pericyte_1.PPIA	1.67154e-06	0.220917	0.101	0.076	0.0561003	Pericyte_1
Pericyte_1.UBE2Z	1.70688e-06	-0.166892	0.09	0.077	0.0572862	Pericyte_1
Pericyte_1.GNB4	1.72133e-06	0.22288	0.11	0.083	0.0577712	Pericyte_1
Pericyte_1.PHC1	1.82571e-06	0.533276	0.057	0.035	0.0612746	Pericyte_1
Pericyte_1.DHTKD1	1.85379e-06	0.50568	0.052	0.032	0.0622169	Pericyte_1
Pericyte_1.RUNX2	1.85437e-06	0.374277	0.094	0.06	0.0622362	Pericyte_1
Pericyte_1.RPS9	1.87602e-06	0.211566	0.105	0.079	0.062963	Pericyte_1
Pericyte_1.LINC02202	1.87722e-06	0.301976	0.021	0.018	0.0630034	Pericyte_1
Pericyte_1.CDH20	1.89052e-06	0.184131	0.051	0.038	0.0634496	Pericyte_1
Pericyte_1.AL078459.1	1.89225e-06	0.523746	0.015	0.009	0.0635077	Pericyte_1
Pericyte_1.AP2B1	1.89441e-06	-0.105176	0.183	0.172	0.0635802	Pericyte_1
Pericyte_1.NFKB1	1.9322e-06	-0.135642	0.157	0.146	0.0648485	Pericyte_1
Pericyte_1.DKK3	1.94883e-06	0.424778	0.113	0.079	0.0654067	Pericyte_1
Pericyte_1.KIF2A	1.95203e-06	0.163768	0.111	0.083	0.0655141	Pericyte_1
Pericyte_1.SRGAP2B	1.95272e-06	-0.310781	0.089	0.085	0.0655372	Pericyte_1
Pericyte_1.FGFR1OP2	1.99748e-06	-0.212425	0.149	0.138	0.0670393	Pericyte_1
Pericyte_1.ADGRE5	1.99834e-06	0.633496	0.061	0.038	0.0670682	Pericyte_1
Pericyte_1.RAP1GDS1	2.03175e-06	0.195502	0.181	0.142	0.0681895	Pericyte_1
Pericyte_1.PRPF40A	2.0389e-06	-0.113307	0.122	0.107	0.0684296	Pericyte_1
Pericyte_1.AC079193.2	2.0442e-06	0.550092	0.022	0.013	0.0686074	Pericyte_1
Pericyte_1.CD9	2.0463e-06	0.424117	0.143	0.104	0.068678	Pericyte_1
Pericyte_1.STX18-AS1	2.05257e-06	0.746341	0.03	0.019	0.0688882	Pericyte_1
Pericyte_1.NDUFV2	2.06616e-06	-0.153695	0.082	0.074	0.0693445	Pericyte_1
Pericyte_1.PER1	2.07287e-06	-0.208807	0.134	0.125	0.0695696	Pericyte_1
Pericyte_1.OLFM2	2.10679e-06	0.363146	0.062	0.044	0.0707082	Pericyte_1
Pericyte_1.ENGASE	2.12052e-06	-1.31584	0.026	0.032	0.0711688	Pericyte_1
Pericyte_1.HMGB1	2.12499e-06	-0.137526	0.168	0.153	0.071319	Pericyte_1
Pericyte_1.CD81-AS1	2.12972e-06	0.490391	0.016	0.012	0.0714778	Pericyte_1
Pericyte_1.KRAS	2.13172e-06	0.202619	0.073	0.052	0.0715449	Pericyte_1
Pericyte_1.MAP3K7	2.14239e-06	0.111849	0.131	0.104	0.0719029	Pericyte_1
Pericyte_1.SGCE	2.15292e-06	0.130207	0.158	0.129	0.0722563	Pericyte_1
Pericyte_1.PDXDC1	2.16811e-06	0.317314	0.139	0.103	0.0727661	Pericyte_1
Pericyte_1.DOK6	2.29433e-06	-0.337147	0.235	0.252	0.0770022	Pericyte_1
Pericyte_1.TRPC6	2.29592e-06	0.208451	0.138	0.109	0.0770558	Pericyte_1
Pericyte_1.SLC22A3	2.34218e-06	-0.22915	0.148	0.15	0.0786083	Pericyte_1
Pericyte_1.XRN1	2.34658e-06	-0.281835	0.256	0.26	0.0787561	Pericyte_1
Pericyte_1.CNOT6L	2.35388e-06	-0.4176	0.148	0.154	0.079001	Pericyte_1
Pericyte_1.PTCHD4	2.36503e-06	1.26978	0.031	0.015	0.0793751	Pericyte_1
Pericyte_1.ZNF438	2.36546e-06	0.250152	0.146	0.113	0.0793894	Pericyte_1
Pericyte_1.LCAT	2.37223e-06	-0.200248	0.07	0.06	0.0796169	Pericyte_1
Pericyte_1.AP2A2	2.39196e-06	-0.104043	0.092	0.081	0.0802789	Pericyte_1
Pericyte_1.SIPA1L3	2.40978e-06	0.22121	0.142	0.104	0.080877	Pericyte_1
Pericyte_1.SCAF11	2.45044e-06	-0.190013	0.263	0.255	0.0822416	Pericyte_1
Pericyte_1.NBR1	2.4529e-06	-0.144991	0.099	0.085	0.0823241	Pericyte_1
Pericyte_1.ABO	2.47242e-06	-0.454935	0.151	0.164	0.0829794	Pericyte_1
Pericyte_1.TNRC18	2.49923e-06	0.252313	0.158	0.12	0.0838792	Pericyte_1
Pericyte_1.NPIPA1	2.5056e-06	-0.292299	0.029	0.026	0.0840928	Pericyte_1
Pericyte_1.CADM1	2.50631e-06	0.196959	0.043	0.028	0.0841169	Pericyte_1
Pericyte_1.AP002884.3	2.5351e-06	-0.284362	0.023	0.022	0.0850829	Pericyte_1
Pericyte_1.NAIP	2.5358e-06	0.408578	0.106	0.074	0.0851064	Pericyte_1
Pericyte_1.MOG	2.55319e-06	1.08166	0.017	0.007	0.08569	Pericyte_1
Pericyte_1.TXNRD1	2.55907e-06	0.268264	0.144	0.11	0.0858875	Pericyte_1
Pericyte_1.AC092839.1	2.60936e-06	0.266659	0.013	0.009	0.0875752	Pericyte_1
Pericyte_1.ARHGAP35	2.62148e-06	0.123114	0.127	0.1	0.0879821	Pericyte_1
Pericyte_1.PYGM	2.63078e-06	0.127858	0.029	0.019	0.0882943	Pericyte_1
Pericyte_1.KLF9	2.64336e-06	-0.665762	0.228	0.281	0.0887163	Pericyte_1
Pericyte_1.PPP1R21	2.65965e-06	0.542992	0.112	0.076	0.0892632	Pericyte_1
Pericyte_1.TOB1	2.66123e-06	0.266881	0.048	0.034	0.0893162	Pericyte_1
Pericyte_1.ADAM9	2.68545e-06	-0.260266	0.069	0.064	0.090129	Pericyte_1
Pericyte_1.KPNB1	2.68683e-06	0.150266	0.133	0.104	0.0901754	Pericyte_1
Pericyte_1.SYNPO2	2.69656e-06	0.512914	0.219	0.154	0.0905019	Pericyte_1
Pericyte_1.GAREM1	2.72554e-06	0.466775	0.108	0.072	0.0914746	Pericyte_1
Pericyte_1.COL24A1	2.7269e-06	0.245546	0.133	0.111	0.0915204	Pericyte_1
Pericyte_1.ST8SIA6	2.73096e-06	-1.30785	0.018	0.036	0.0916564	Pericyte_1
Pericyte_1.FEZ2	2.73543e-06	0.384978	0.117	0.084	0.0918064	Pericyte_1
Pericyte_1.AC105942.1	2.76095e-06	0.669446	0.017	0.01	0.0926631	Pericyte_1
Pericyte_1.TIMP2	2.76272e-06	-0.272917	0.099	0.093	0.0927223	Pericyte_1
Pericyte_1.CPNE2	2.77835e-06	0.539335	0.048	0.028	0.093247	Pericyte_1
Pericyte_1.ATP2B1	2.79087e-06	0.208435	0.125	0.091	0.0936671	Pericyte_1
Pericyte_1.ANAPC5	2.82675e-06	0.141237	0.111	0.087	0.0948715	Pericyte_1
Pericyte_1.AGO2	2.84833e-06	-0.157386	0.236	0.224	0.0955957	Pericyte_1
Pericyte_1.AKR1C1	2.85008e-06	1.30786	0.039	0.019	0.0956545	Pericyte_1
Pericyte_1.SMAD4	2.85469e-06	-0.135581	0.091	0.078	0.0958091	Pericyte_1
Pericyte_1.ITGB1BP1	2.90716e-06	0.170072	0.126	0.094	0.09757	Pericyte_1
Pericyte_1.SP1	2.93325e-06	-0.11107	0.095	0.081	0.0984459	Pericyte_1
Pericyte_1.COMMD10	2.96139e-06	-0.111672	0.196	0.186	0.0993901	Pericyte_1
Pericyte_1.PLEKHG3	2.98665e-06	-0.258227	0.19	0.183	0.100238	Pericyte_1
Pericyte_1.SERINC3	3.06468e-06	-0.204238	0.124	0.112	0.102857	Pericyte_1
Pericyte_1.AC108866.1	3.08023e-06	-0.215163	0.027	0.03	0.103379	Pericyte_1
Pericyte_1.AC004918.1	3.10235e-06	0.739181	0.016	0.009	0.104121	Pericyte_1
Pericyte_1.CHST11	3.10479e-06	-0.250206	0.199	0.199	0.104203	Pericyte_1
Pericyte_1.TUBB4A	3.15727e-06	0.576933	0.029	0.016	0.105964	Pericyte_1
Pericyte_1.PPP1CC	3.21464e-06	0.26592	0.122	0.087	0.10789	Pericyte_1
Pericyte_1.CRACR2A	3.21993e-06	0.375799	0.044	0.028	0.108067	Pericyte_1
Pericyte_1.SZRD1	3.28813e-06	-0.138008	0.078	0.068	0.110356	Pericyte_1
Pericyte_1.SDR39U1	3.29017e-06	0.147494	0.042	0.029	0.110425	Pericyte_1
Pericyte_1.HDAC4	3.29854e-06	-0.216716	0.108	0.096	0.110705	Pericyte_1
Pericyte_1.PDS5A	3.35274e-06	-0.235862	0.239	0.225	0.112525	Pericyte_1
Pericyte_1.MAFK	3.36656e-06	-0.546607	0.042	0.039	0.112988	Pericyte_1
Pericyte_1.N4BP1	3.39273e-06	0.217575	0.127	0.102	0.113867	Pericyte_1
Pericyte_1.PGR	3.42229e-06	0.338122	0.067	0.047	0.114859	Pericyte_1
Pericyte_1.PTPRS	3.42551e-06	0.462152	0.095	0.066	0.114967	Pericyte_1
Pericyte_1.P4HB	3.43068e-06	-0.236845	0.096	0.08	0.11514	Pericyte_1
Pericyte_1.ZCCHC14	3.49115e-06	0.197726	0.138	0.11	0.11717	Pericyte_1
Pericyte_1.FAM162B	3.50607e-06	0.216744	0.175	0.132	0.117671	Pericyte_1
Pericyte_1.SCRN1	3.51395e-06	0.649121	0.12	0.077	0.117935	Pericyte_1
Pericyte_1.SERGEF	3.56914e-06	0.629406	0.139	0.093	0.119788	Pericyte_1
Pericyte_1.DNAJA4	3.60708e-06	-1.89527	0.022	0.037	0.121061	Pericyte_1
Pericyte_1.IL1R1	3.60711e-06	-0.178835	0.153	0.143	0.121062	Pericyte_1
Pericyte_1.BCL2L13	3.61925e-06	-0.153755	0.128	0.121	0.121469	Pericyte_1
Pericyte_1.STX7	3.63287e-06	0.204736	0.146	0.106	0.121926	Pericyte_1
Pericyte_1.CD99	3.72975e-06	0.272574	0.119	0.09	0.125178	Pericyte_1
Pericyte_1.SUN2	3.78484e-06	-0.396743	0.078	0.077	0.127027	Pericyte_1
Pericyte_1.HK1	3.83079e-06	0.248329	0.155	0.121	0.128569	Pericyte_1
Pericyte_1.RAB35	3.89592e-06	0.582209	0.038	0.023	0.130755	Pericyte_1
Pericyte_1.ABL1	3.92946e-06	-0.167837	0.283	0.279	0.131881	Pericyte_1
Pericyte_1.NUDC	3.9305e-06	-1.13768	0.042	0.053	0.131915	Pericyte_1
Pericyte_1.RASGRF2	4.07562e-06	0.18708	0.167	0.135	0.136786	Pericyte_1
Pericyte_1.RNF150	4.11349e-06	0.645705	0.133	0.084	0.138057	Pericyte_1
Pericyte_1.SNAP23	4.11605e-06	-0.896382	0.093	0.105	0.138143	Pericyte_1
Pericyte_1.ORC4	4.12015e-06	0.123736	0.136	0.11	0.13828	Pericyte_1
Pericyte_1.RBM20	4.1671e-06	0.404333	0.157	0.11	0.139856	Pericyte_1
Pericyte_1.RGS6	4.22667e-06	-0.149477	0.165	0.167	0.141856	Pericyte_1
Pericyte_1.TMEM273	4.24361e-06	-0.386835	0.024	0.024	0.142424	Pericyte_1
Pericyte_1.STXBP6	4.24644e-06	1.08518	0.062	0.03	0.142519	Pericyte_1
Pericyte_1.ZHX2	4.24969e-06	-0.287456	0.227	0.237	0.142628	Pericyte_1
Pericyte_1.EML2	4.26387e-06	0.207331	0.075	0.053	0.143104	Pericyte_1
Pericyte_1.AL357153.2	4.30305e-06	-0.399911	0.036	0.043	0.144419	Pericyte_1
Pericyte_1.ENSA	4.31759e-06	-0.129957	0.214	0.2	0.144907	Pericyte_1
Pericyte_1.PRIM2	4.3229e-06	0.155018	0.135	0.106	0.145085	Pericyte_1
Pericyte_1.PGPEP1	4.33049e-06	0.572346	0.052	0.033	0.14534	Pericyte_1
Pericyte_1.RIC8B	4.41039e-06	0.434691	0.096	0.066	0.148022	Pericyte_1
Pericyte_1.USP31	4.42829e-06	0.557024	0.078	0.051	0.148622	Pericyte_1
Pericyte_1.NFKBIA	4.46607e-06	0.279116	0.122	0.093	0.14989	Pericyte_1
Pericyte_1.PCDH17	4.47478e-06	0.306192	0.092	0.068	0.150183	Pericyte_1
Pericyte_1.ATP1B2	4.50932e-06	0.14228	0.158	0.126	0.151342	Pericyte_1
Pericyte_1.USP33	4.52211e-06	-0.19084	0.195	0.19	0.151771	Pericyte_1
Pericyte_1.CSRP2	4.53473e-06	0.351219	0.1	0.068	0.152195	Pericyte_1
Pericyte_1.PTPN13	4.53651e-06	-0.3611	0.269	0.29	0.152254	Pericyte_1
Pericyte_1.LRRC32	4.63542e-06	0.543918	0.095	0.066	0.155574	Pericyte_1
Pericyte_1.GDAP2	4.74707e-06	0.104775	0.084	0.066	0.159321	Pericyte_1
Pericyte_1.LGI4	4.75555e-06	-0.48796	0.049	0.05	0.159606	Pericyte_1
Pericyte_1.PCDH1	4.92481e-06	0.117729	0.07	0.052	0.165287	Pericyte_1
Pericyte_1.LINC00886	4.93907e-06	0.816299	0.015	0.009	0.165765	Pericyte_1
Pericyte_1.VGLL4	4.99015e-06	0.138882	0.103	0.082	0.167479	Pericyte_1
Pericyte_1.SLC8A1	5.00357e-06	0.703729	0.085	0.051	0.16793	Pericyte_1
Pericyte_1.ADAM17	5.12125e-06	-0.178069	0.169	0.155	0.171879	Pericyte_1
Pericyte_1.TULP3	5.17957e-06	0.124462	0.105	0.085	0.173837	Pericyte_1
Pericyte_1.DMXL2	5.31022e-06	0.333075	0.101	0.075	0.178221	Pericyte_1
Pericyte_1.AC245060.5	5.32281e-06	0.572498	0.023	0.011	0.178644	Pericyte_1
Pericyte_1.CYSLTR2	5.33751e-06	-0.498233	0.266	0.318	0.179138	Pericyte_1
Pericyte_1.CD46	5.37834e-06	0.23163	0.155	0.122	0.180508	Pericyte_1
Pericyte_1.PPFIA1	5.40313e-06	0.216341	0.128	0.101	0.18134	Pericyte_1
Pericyte_1.KBTBD2	5.4468e-06	0.235797	0.099	0.074	0.182805	Pericyte_1
Pericyte_1.KLHL28	5.53685e-06	0.138097	0.081	0.059	0.185828	Pericyte_1
Pericyte_1.PALM	5.5456e-06	-0.251039	0.094	0.087	0.186121	Pericyte_1
Pericyte_1.RNF24	5.61408e-06	-0.408998	0.189	0.195	0.18842	Pericyte_1
Pericyte_1.TRIP10	5.63924e-06	0.263949	0.07	0.05	0.189264	Pericyte_1
Pericyte_1.ZMYND11	5.83038e-06	-0.188417	0.201	0.192	0.195679	Pericyte_1
Pericyte_1.RPS7	5.83803e-06	0.43081	0.101	0.068	0.195936	Pericyte_1
Pericyte_1.SCAMP1	5.92626e-06	0.138293	0.104	0.083	0.198897	Pericyte_1
Pericyte_1.PRKCB	5.96782e-06	0.114644	0.182	0.151	0.200292	Pericyte_1
Pericyte_1.SDC2	6.02286e-06	0.481439	0.065	0.042	0.202139	Pericyte_1
Pericyte_1.CTTNBP2NL	6.0373e-06	0.148499	0.076	0.057	0.202624	Pericyte_1
Pericyte_1.RERGL	6.06643e-06	0.795251	0.12	0.074	0.203601	Pericyte_1
Pericyte_1.AC019270.1	6.10578e-06	0.237018	0.01	0.007	0.204922	Pericyte_1
Pericyte_1.HNRNPK	6.12494e-06	-0.207798	0.161	0.152	0.205565	Pericyte_1
Pericyte_1.NPAS3	6.13899e-06	0.290843	0.157	0.117	0.206037	Pericyte_1
Pericyte_1.RNLS	6.24717e-06	0.45887	0.18	0.129	0.209667	Pericyte_1
Pericyte_1.ATP5MC2	6.26785e-06	0.226653	0.091	0.069	0.210362	Pericyte_1
Pericyte_1.TNIK	6.30682e-06	0.328428	0.096	0.07	0.21167	Pericyte_1
Pericyte_1.ATG13	6.30821e-06	0.140821	0.106	0.08	0.211716	Pericyte_1
Pericyte_1.COL7A1	6.32403e-06	0.243038	0.03	0.018	0.212247	Pericyte_1
Pericyte_1.DIDO1	6.34074e-06	0.17577	0.131	0.104	0.212808	Pericyte_1
Pericyte_1.DENND6A-AS1	6.43215e-06	-0.266717	0.016	0.015	0.215876	Pericyte_1
Pericyte_1.ACSL4	6.45496e-06	-0.452013	0.091	0.095	0.216641	Pericyte_1
Pericyte_1.COL4A1	6.46852e-06	-0.408748	0.264	0.285	0.217097	Pericyte_1
Pericyte_1.EFR3A	6.49315e-06	-0.269141	0.169	0.164	0.217923	Pericyte_1
Pericyte_1.HVCN1	6.51003e-06	0.671934	0.073	0.045	0.21849	Pericyte_1
Pericyte_1.ZER1	6.59612e-06	-0.146822	0.109	0.094	0.221379	Pericyte_1
Pericyte_1.AC124854.1	6.61825e-06	0.19176	0.036	0.031	0.222122	Pericyte_1
Pericyte_1.CIRBP	6.66814e-06	0.160397	0.175	0.149	0.223796	Pericyte_1
Pericyte_1.AL132780.3	6.85383e-06	1.26639	0.011	0.003	0.230028	Pericyte_1
Pericyte_1.NAA38	6.85556e-06	-0.464603	0.142	0.149	0.230086	Pericyte_1
Pericyte_1.AL450384.2	6.94432e-06	1.01025	0.023	0.01	0.233065	Pericyte_1
Pericyte_1.SCAF4	6.94789e-06	-0.213318	0.113	0.105	0.233185	Pericyte_1
Pericyte_1.TGFB1I1	7.02418e-06	0.164173	0.095	0.072	0.235746	Pericyte_1
Pericyte_1.MRVI1	7.0928e-06	0.97921	0.077	0.039	0.238049	Pericyte_1
Pericyte_1.SUN1	7.16951e-06	0.368588	0.142	0.106	0.240623	Pericyte_1
Pericyte_1.RAB30	7.26656e-06	0.505036	0.097	0.066	0.24388	Pericyte_1
Pericyte_1.COL14A1	7.3514e-06	1.74014	0.042	0.013	0.246728	Pericyte_1
Pericyte_1.SCARB1	7.38975e-06	-0.212892	0.201	0.197	0.248015	Pericyte_1
Pericyte_1.ADIRF	7.62136e-06	0.100278	0.159	0.137	0.255788	Pericyte_1
Pericyte_1.TMED10	7.64537e-06	-0.316418	0.072	0.07	0.256594	Pericyte_1
Pericyte_1.MAP2K6	7.68581e-06	-0.672146	0.194	0.241	0.257951	Pericyte_1
Pericyte_1.CAMK2G	7.86474e-06	0.754947	0.119	0.07	0.263956	Pericyte_1
Pericyte_1.SNX27	7.9275e-06	0.114158	0.097	0.075	0.266063	Pericyte_1
Pericyte_1.ATG16L2	8.11513e-06	0.444501	0.058	0.039	0.27236	Pericyte_1
Pericyte_1.TMOD1	8.12228e-06	-0.118181	0.148	0.136	0.2726	Pericyte_1
Pericyte_1.SLC25A43	8.12856e-06	0.448124	0.1	0.073	0.272811	Pericyte_1
Pericyte_1.AC093535.1	8.1425e-06	-0.609746	0.022	0.026	0.273278	Pericyte_1
Pericyte_1.PIAS2	8.24112e-06	-0.126465	0.101	0.09	0.276588	Pericyte_1
Pericyte_1.UBE3A	8.30869e-06	-0.153461	0.213	0.204	0.278856	Pericyte_1
Pericyte_1.SMIM12	8.51565e-06	-0.363712	0.083	0.08	0.285802	Pericyte_1
Pericyte_1.MARK4	8.54346e-06	-0.13015	0.078	0.068	0.286735	Pericyte_1
Pericyte_1.LINC01006	8.55185e-06	0.75784	0.018	0.01	0.287017	Pericyte_1
Pericyte_1.SSBP1	8.61278e-06	0.175384	0.079	0.061	0.289062	Pericyte_1
Pericyte_1.DNAJC1	8.79557e-06	-0.273881	0.261	0.268	0.295197	Pericyte_1
Pericyte_1.AP3S1	8.87319e-06	-0.29045	0.156	0.151	0.297802	Pericyte_1
Pericyte_1.PAK2	8.89018e-06	-0.280142	0.149	0.147	0.298372	Pericyte_1
Pericyte_1.MFN1	8.97931e-06	0.102501	0.085	0.07	0.301363	Pericyte_1
Pericyte_1.BCL6	8.99815e-06	-0.104751	0.221	0.206	0.301996	Pericyte_1
Pericyte_1.PRKCE	9.03524e-06	0.175637	0.206	0.171	0.303241	Pericyte_1
Pericyte_1.RAB31	9.05201e-06	0.122455	0.118	0.095	0.303804	Pericyte_1
Pericyte_1.GPR161	9.17281e-06	0.550792	0.05	0.032	0.307858	Pericyte_1
Pericyte_1.CAPS2	9.18917e-06	0.270288	0.109	0.085	0.308407	Pericyte_1
Pericyte_1.ZCCHC24	9.21768e-06	-0.849884	0.204	0.264	0.309364	Pericyte_1
Pericyte_1.MAN1C1	9.26988e-06	0.179755	0.112	0.085	0.311116	Pericyte_1
Pericyte_1.ZSCAN5A	9.35813e-06	0.529448	0.058	0.038	0.314078	Pericyte_1
Pericyte_1.LRRFIP1	9.38508e-06	-0.124389	0.133	0.123	0.314982	Pericyte_1
Pericyte_1.RNPC3	9.39087e-06	-0.441442	0.153	0.159	0.315176	Pericyte_1
Pericyte_1.LINC01060	9.41413e-06	3.75133	0.017	0.001	0.315957	Pericyte_1
Pericyte_1.KCNA2	9.54656e-06	-2.90731	0.003	0.017	0.320402	Pericyte_1
Pericyte_1.SEMA4B	9.71605e-06	0.639239	0.067	0.042	0.32609	Pericyte_1
Pericyte_1.TESK2	9.85647e-06	0.599198	0.097	0.061	0.330803	Pericyte_1
Pericyte_1.MEG3	9.86896e-06	-0.616337	0.02	0.025	0.331222	Pericyte_1
Pericyte_1.FP700111.1	9.92997e-06	-0.443011	0.017	0.017	0.33327	Pericyte_1
Pericyte_1.RNF180	9.9565e-06	-0.100538	0.218	0.205	0.33416	Pericyte_1
Pericyte_1.EEA1	9.97659e-06	0.28817	0.193	0.151	0.334834	Pericyte_1
Pericyte_1.PKM	1.02843e-05	0.160284	0.145	0.117	0.345162	Pericyte_1
Pericyte_1.UBA6	1.04659e-05	-0.354973	0.125	0.126	0.351257	Pericyte_1
Pericyte_1.PPP2R5C	1.04754e-05	-0.131	0.184	0.174	0.351575	Pericyte_1
Pericyte_1.SPTAN1	1.05789e-05	0.168206	0.122	0.092	0.355049	Pericyte_1
Pericyte_1.PSMD1	1.05852e-05	-0.179812	0.171	0.161	0.355261	Pericyte_1
Pericyte_1.UBE2E3	1.06699e-05	0.175732	0.199	0.165	0.358104	Pericyte_1
Pericyte_1.GPBP1L1	1.06787e-05	-0.114042	0.165	0.15	0.358399	Pericyte_1
Pericyte_1.DNAJB14	1.08245e-05	0.124575	0.165	0.135	0.363293	Pericyte_1
Pericyte_1.AC110285.6	1.09127e-05	0.817821	0.01	0.004	0.366253	Pericyte_1
Pericyte_1.TAGLN2	1.09594e-05	-0.174061	0.119	0.113	0.36782	Pericyte_1
Pericyte_1.TTC7B	1.09771e-05	0.147644	0.152	0.127	0.368414	Pericyte_1
Pericyte_1.NACC2	1.10462e-05	-0.280151	0.084	0.071	0.370733	Pericyte_1
Pericyte_1.UBC	1.11173e-05	-0.455673	0.179	0.188	0.37312	Pericyte_1
Pericyte_1.METAP1	1.11933e-05	0.464292	0.046	0.029	0.375671	Pericyte_1
Pericyte_1.ACACB	1.12529e-05	0.25142	0.128	0.096	0.377671	Pericyte_1
Pericyte_1.STAT6	1.14368e-05	-0.360213	0.138	0.134	0.383843	Pericyte_1
Pericyte_1.TNFAIP8	1.14581e-05	0.530446	0.105	0.072	0.384558	Pericyte_1
Pericyte_1.GCNT2	1.15359e-05	0.631355	0.06	0.036	0.387169	Pericyte_1
Pericyte_1.ZC3HAV1	1.1735e-05	-0.20404	0.114	0.103	0.39385	Pericyte_1
Pericyte_1.IQCK	1.18824e-05	0.318244	0.072	0.053	0.398798	Pericyte_1
Pericyte_1.EBF4	1.193e-05	-0.188856	0.066	0.059	0.400394	Pericyte_1
Pericyte_1.BRWD3	1.19723e-05	-0.104646	0.115	0.105	0.401815	Pericyte_1
Pericyte_1.YTHDC1	1.20685e-05	-0.372633	0.178	0.189	0.405042	Pericyte_1
Pericyte_1.COG5	1.21694e-05	0.119354	0.239	0.199	0.40843	Pericyte_1
Pericyte_1.DNAJC15	1.22611e-05	-0.316706	0.183	0.183	0.411508	Pericyte_1
Pericyte_1.LARP4B	1.22922e-05	-0.15117	0.168	0.16	0.412552	Pericyte_1
Pericyte_1.POM121	1.23072e-05	-0.21681	0.132	0.123	0.413055	Pericyte_1
Pericyte_1.RNF111	1.23377e-05	0.131756	0.167	0.135	0.414078	Pericyte_1
Pericyte_1.MFSD11	1.24252e-05	0.258124	0.085	0.063	0.417014	Pericyte_1
Pericyte_1.SLC44A2	1.25019e-05	0.120354	0.076	0.062	0.419587	Pericyte_1
Pericyte_1.SLC30A7	1.25248e-05	-0.207663	0.1	0.092	0.420356	Pericyte_1
Pericyte_1.FUBP1	1.26754e-05	-0.299931	0.165	0.166	0.425412	Pericyte_1
Pericyte_1.FOXK2	1.27941e-05	0.154744	0.154	0.127	0.429397	Pericyte_1
Pericyte_1.ZNF516	1.28213e-05	-0.301205	0.146	0.133	0.430309	Pericyte_1
Pericyte_1.NEK9	1.28968e-05	0.264488	0.09	0.067	0.432843	Pericyte_1
Pericyte_1.REPS1	1.30498e-05	0.140457	0.129	0.106	0.437976	Pericyte_1
Pericyte_1.INO80D	1.30631e-05	0.143301	0.212	0.174	0.438424	Pericyte_1
Pericyte_1.MFGE8	1.31275e-05	-0.281185	0.242	0.248	0.440586	Pericyte_1
Pericyte_1.ARL6IP4	1.31981e-05	-0.434884	0.096	0.092	0.442956	Pericyte_1
Pericyte_1.PHF10	1.3235e-05	-0.383278	0.096	0.089	0.444195	Pericyte_1
Pericyte_1.BTBD10	1.32354e-05	0.113654	0.097	0.079	0.444208	Pericyte_1
Pericyte_1.LPCAT3	1.32359e-05	0.320286	0.067	0.047	0.444222	Pericyte_1
Pericyte_1.FBXO42	1.32727e-05	0.112717	0.141	0.116	0.445459	Pericyte_1
Pericyte_1.DOCK8	1.3302e-05	1.21914	0.043	0.017	0.446442	Pericyte_1
Pericyte_1.NOTCH2	1.33458e-05	0.246352	0.142	0.11	0.44791	Pericyte_1
Pericyte_1.EMP3	1.34101e-05	0.41309	0.061	0.042	0.45007	Pericyte_1
Pericyte_1.ACVR1B	1.3547e-05	-0.155091	0.077	0.068	0.454665	Pericyte_1
Pericyte_1.PWAR6	1.35857e-05	0.485763	0.024	0.016	0.455963	Pericyte_1
Pericyte_1.MCRIP1	1.36216e-05	-0.195955	0.083	0.069	0.457168	Pericyte_1
Pericyte_1.TESC	1.36362e-05	0.133447	0.209	0.176	0.457659	Pericyte_1
Pericyte_1.STK38L	1.37221e-05	-0.281318	0.083	0.078	0.460543	Pericyte_1
Pericyte_1.AC026316.5	1.37306e-05	-0.33472	0.02	0.02	0.460826	Pericyte_1
Pericyte_1.CACYBP	1.3878e-05	-1.45558	0.03	0.041	0.465774	Pericyte_1
Pericyte_1.RTF2	1.39525e-05	-0.41804	0.022	0.024	0.468272	Pericyte_1
Pericyte_1.CTCF	1.39827e-05	0.334425	0.096	0.067	0.469287	Pericyte_1
Pericyte_1.FOXD1	1.41593e-05	0.279235	0.159	0.12	0.475216	Pericyte_1
Pericyte_1.LARP1	1.41814e-05	0.112591	0.121	0.099	0.475956	Pericyte_1
Pericyte_1.CD44	1.42205e-05	0.101465	0.09	0.072	0.477268	Pericyte_1
Pericyte_1.ABHD12	1.44422e-05	0.196564	0.073	0.053	0.484709	Pericyte_1
Pericyte_1.ATP11A	1.46524e-05	-0.22687	0.156	0.142	0.491765	Pericyte_1
Pericyte_1.NUCKS1	1.48449e-05	-0.269363	0.244	0.248	0.498225	Pericyte_1
Pericyte_1.FOXC1	1.50141e-05	0.229264	0.123	0.092	0.503904	Pericyte_1
Pericyte_1.HSPA9	1.50738e-05	-0.574913	0.102	0.107	0.505906	Pericyte_1
Pericyte_1.OSBPL5	1.51775e-05	0.247723	0.123	0.096	0.509386	Pericyte_1
Pericyte_1.CCM2	1.52193e-05	0.218232	0.12	0.096	0.51079	Pericyte_1
Pericyte_1.RB1CC1	1.52579e-05	-0.206943	0.22	0.219	0.512084	Pericyte_1
Pericyte_1.ATP8A1	1.5614e-05	0.53174	0.059	0.037	0.524038	Pericyte_1
Pericyte_1.FAM208A	1.57051e-05	-0.202806	0.138	0.134	0.527096	Pericyte_1
Pericyte_1.NCAM2	1.6029e-05	0.638598	0.112	0.069	0.537964	Pericyte_1
Pericyte_1.COG4	1.60994e-05	0.15376	0.057	0.039	0.540327	Pericyte_1
Pericyte_1.CLEC2D	1.61901e-05	0.842726	0.091	0.06	0.543372	Pericyte_1
Pericyte_1.WDSUB1	1.62524e-05	0.796955	0.092	0.058	0.545462	Pericyte_1
Pericyte_1.ZNRF3	1.63992e-05	0.158348	0.135	0.109	0.550391	Pericyte_1
Pericyte_1.PDLIM7	1.65753e-05	0.256559	0.062	0.049	0.556302	Pericyte_1
Pericyte_1.STK11	1.6676e-05	-0.714204	0.062	0.059	0.559679	Pericyte_1
Pericyte_1.AC018797.2	1.69586e-05	-1.42525	0.011	0.021	0.569164	Pericyte_1
Pericyte_1.TMC6	1.71758e-05	-0.512842	0.042	0.043	0.576454	Pericyte_1
Pericyte_1.CHD2	1.72356e-05	0.10946	0.202	0.172	0.57846	Pericyte_1
Pericyte_1.CLYBL	1.73419e-05	0.703539	0.108	0.068	0.582027	Pericyte_1
Pericyte_1.C21orf62-AS1	1.74422e-05	0.331977	0.034	0.024	0.585394	Pericyte_1
Pericyte_1.ZNF91	1.77174e-05	-0.10422	0.16	0.148	0.59463	Pericyte_1
Pericyte_1.SLC39A10	1.8069e-05	0.180281	0.078	0.062	0.606432	Pericyte_1
Pericyte_1.USP22	1.8242e-05	-0.146404	0.192	0.173	0.612237	Pericyte_1
Pericyte_1.UBE2G2	1.8334e-05	0.254384	0.117	0.083	0.615326	Pericyte_1
Pericyte_1.SUPT20H	1.84055e-05	0.109958	0.109	0.089	0.617726	Pericyte_1
Pericyte_1.GABPB2	1.84539e-05	0.246631	0.127	0.099	0.619351	Pericyte_1
Pericyte_1.CAVIN1	1.88135e-05	-0.247518	0.062	0.056	0.631419	Pericyte_1
Pericyte_1.MRPL41	1.91537e-05	0.555885	0.079	0.052	0.642837	Pericyte_1
Pericyte_1.LUZP1	1.9443e-05	0.372303	0.097	0.069	0.652546	Pericyte_1
Pericyte_1.BACE2	1.94577e-05	-1.04574	0.061	0.083	0.653038	Pericyte_1
Pericyte_1.PKNOX1	1.97005e-05	-0.204804	0.08	0.07	0.661189	Pericyte_1
Pericyte_1.CASKIN2	1.98072e-05	0.150505	0.037	0.026	0.66477	Pericyte_1
Pericyte_1.TATDN1	2.00235e-05	-0.19106	0.072	0.061	0.672029	Pericyte_1
Pericyte_1.MOB3A	2.00783e-05	0.362626	0.061	0.041	0.673867	Pericyte_1
Pericyte_1.GALNT11	2.04152e-05	0.288718	0.119	0.09	0.685176	Pericyte_1
Pericyte_1.METTL21A	2.04661e-05	-0.966674	0.048	0.059	0.686882	Pericyte_1
Pericyte_1.AC009061.2	2.08796e-05	0.97907	0.017	0.008	0.700762	Pericyte_1
Pericyte_1.AGTPBP1	2.09792e-05	0.203755	0.099	0.074	0.704103	Pericyte_1
Pericyte_1.PPFIA2	2.10382e-05	0.213644	0.118	0.095	0.706084	Pericyte_1
Pericyte_1.RBL2	2.1138e-05	0.277369	0.101	0.077	0.709434	Pericyte_1
Pericyte_1.USP15	2.11778e-05	-0.242311	0.23	0.23	0.710771	Pericyte_1
Pericyte_1.PLS3	2.11783e-05	0.331178	0.182	0.138	0.710785	Pericyte_1
Pericyte_1.TEX10	2.15144e-05	0.336183	0.041	0.028	0.722066	Pericyte_1
Pericyte_1.ITGA3	2.15582e-05	0.719866	0.059	0.037	0.723537	Pericyte_1
Pericyte_1.ATF6	2.16323e-05	-0.361635	0.189	0.2	0.726022	Pericyte_1
Pericyte_1.PLXNB2	2.16448e-05	0.255249	0.092	0.068	0.726443	Pericyte_1
Pericyte_1.VAV2	2.17786e-05	0.345715	0.063	0.042	0.730934	Pericyte_1
Pericyte_1.AL354809.1	2.18004e-05	0.825066	0.013	0.007	0.731666	Pericyte_1
Pericyte_1.VRK2	2.18309e-05	0.243046	0.121	0.096	0.732688	Pericyte_1
Pericyte_1.USP4	2.19083e-05	0.253281	0.097	0.074	0.735286	Pericyte_1
Pericyte_1.CGAS	2.20535e-05	-1.23176	0.027	0.036	0.740161	Pericyte_1
Pericyte_1.KIFC2	2.21349e-05	-0.118154	0.037	0.026	0.742893	Pericyte_1
Pericyte_1.PPP1R12C	2.24131e-05	-0.109573	0.114	0.1	0.752228	Pericyte_1
Pericyte_1.LRRC28	2.24708e-05	0.644543	0.082	0.055	0.754165	Pericyte_1
Pericyte_1.RPS27L	2.26197e-05	0.802311	0.08	0.049	0.759161	Pericyte_1
Pericyte_1.CHM	2.26289e-05	0.149843	0.202	0.171	0.75947	Pericyte_1
Pericyte_1.RCBTB1	2.26612e-05	0.587391	0.082	0.048	0.760555	Pericyte_1
Pericyte_1.VPS4B	2.26744e-05	-0.103155	0.084	0.073	0.760997	Pericyte_1
Pericyte_1.ZNF518A	2.28078e-05	-0.249625	0.173	0.176	0.765476	Pericyte_1
Pericyte_1.C6orf89	2.28199e-05	0.358425	0.078	0.056	0.765881	Pericyte_1
Pericyte_1.SPP1	2.31494e-05	0.941429	0.039	0.019	0.776941	Pericyte_1
Pericyte_1.LRCH4	2.32781e-05	0.334622	0.059	0.04	0.781261	Pericyte_1
Pericyte_1.GEN1	2.35295e-05	0.545579	0.034	0.02	0.789697	Pericyte_1
Pericyte_1.GOLIM4	2.35356e-05	0.141246	0.173	0.142	0.789902	Pericyte_1
Pericyte_1.SGSM1	2.36551e-05	-0.642837	0.059	0.057	0.793914	Pericyte_1
Pericyte_1.COL4A5	2.3738e-05	0.463356	0.134	0.093	0.796696	Pericyte_1
Pericyte_1.RAB5A	2.38203e-05	0.136507	0.088	0.07	0.799455	Pericyte_1
Pericyte_1.SMARCA5	2.41659e-05	0.182148	0.117	0.092	0.811057	Pericyte_1
Pericyte_1.MAP3K1	2.41742e-05	0.247437	0.133	0.104	0.811335	Pericyte_1
Pericyte_1.LTBP3	2.46495e-05	-0.214796	0.089	0.081	0.827285	Pericyte_1
Pericyte_1.CTDSP2	2.47034e-05	0.121215	0.126	0.092	0.829096	Pericyte_1
Pericyte_1.SHOC2	2.49931e-05	-0.127957	0.174	0.158	0.838817	Pericyte_1
Pericyte_1.ZNF25	2.50062e-05	0.145825	0.041	0.028	0.839258	Pericyte_1
Pericyte_1.OSBPL10	2.5254e-05	0.846824	0.066	0.038	0.847576	Pericyte_1
Pericyte_1.DLGAP2	2.53472e-05	0.176685	0.149	0.124	0.850704	Pericyte_1
Pericyte_1.WFS1	2.54243e-05	1.02666	0.029	0.014	0.853291	Pericyte_1
Pericyte_1.FAM50A	2.55463e-05	-0.260256	0.048	0.042	0.857386	Pericyte_1
Pericyte_1.WASHC1	2.60622e-05	0.259825	0.134	0.099	0.8747	Pericyte_1
Pericyte_1.CSF1R	2.63227e-05	0.249536	0.098	0.081	0.883442	Pericyte_1
Pericyte_1.RALA	2.65366e-05	0.270652	0.096	0.073	0.89062	Pericyte_1
Pericyte_1.SYDE1	2.6671e-05	0.120406	0.084	0.067	0.895132	Pericyte_1
Pericyte_1.VWF	2.70088e-05	-1.34224	0.04	0.083	0.906469	Pericyte_1
Pericyte_1.VEZT	2.7026e-05	0.233683	0.143	0.114	0.907048	Pericyte_1
Pericyte_1.PGGHG	2.71638e-05	-0.234999	0.07	0.058	0.911672	Pericyte_1
Pericyte_1.ANKRD6	2.74732e-05	0.399351	0.132	0.093	0.922055	Pericyte_1
Pericyte_1.SCYL2	2.80052e-05	-0.104744	0.099	0.089	0.939911	Pericyte_1
Pericyte_1.UBA52	2.80403e-05	0.278372	0.073	0.055	0.941089	Pericyte_1
Pericyte_1.SH2B3	2.80976e-05	0.269539	0.124	0.098	0.943011	Pericyte_1
Pericyte_1.TYW1	2.8225e-05	0.116933	0.102	0.084	0.947288	Pericyte_1
Pericyte_1.PRKD3	2.84239e-05	-0.186472	0.12	0.107	0.953963	Pericyte_1
Pericyte_1.RAB27A	2.84699e-05	0.236554	0.05	0.037	0.955506	Pericyte_1
Pericyte_1.KLHL36	2.87026e-05	-0.182884	0.101	0.093	0.963316	Pericyte_1
Pericyte_1.SWAP70	2.88146e-05	0.471701	0.152	0.114	0.967077	Pericyte_1
Pericyte_1.NRDC	2.88186e-05	-0.16713	0.184	0.164	0.96721	Pericyte_1
Pericyte_1.USP40	2.88749e-05	0.175606	0.131	0.106	0.969101	Pericyte_1
Pericyte_1.GPRIN3	2.91568e-05	1.14288	0.033	0.013	0.978561	Pericyte_1
Pericyte_1.HIPK1	2.93028e-05	-0.236732	0.103	0.098	0.983461	Pericyte_1
Pericyte_1.GRB10	2.93047e-05	-0.140214	0.08	0.075	0.983525	Pericyte_1
Pericyte_1.RABL6	2.94877e-05	-0.22918	0.094	0.08	0.989667	Pericyte_1
Pericyte_1.CSNK1E	2.94901e-05	-0.436689	0.121	0.133	0.989748	Pericyte_1
Pericyte_1.MED12L	2.97367e-05	-0.222464	0.085	0.081	0.998022	Pericyte_1
Pericyte_1.DNAJC10	2.98428e-05	0.369259	0.124	0.09	1	Pericyte_1
Pericyte_1.JUNB	3.01727e-05	-0.187337	0.108	0.108	1	Pericyte_1
Pericyte_1.GALNT7	3.04275e-05	0.308313	0.134	0.105	1	Pericyte_1
Pericyte_1.RAB34	3.05352e-05	-0.484442	0.043	0.038	1	Pericyte_1
Pericyte_1.SEPT4	3.05638e-05	0.167006	0.082	0.063	1	Pericyte_1
Pericyte_1.RUSC1	3.09067e-05	-0.607706	0.05	0.051	1	Pericyte_1
Pericyte_1.MAP3K13	3.10931e-05	-0.314096	0.116	0.117	1	Pericyte_1
Pericyte_1.SIPA1L2	3.11063e-05	-0.519023	0.201	0.233	1	Pericyte_1
Pericyte_1.SUSD6	3.11641e-05	0.14684	0.162	0.135	1	Pericyte_1
Pericyte_1.GALK2	3.12445e-05	0.223012	0.1	0.076	1	Pericyte_1
Pericyte_1.AUP1	3.13216e-05	-0.259606	0.049	0.04	1	Pericyte_1
Pericyte_1.SLF2	3.13858e-05	0.171176	0.116	0.09	1	Pericyte_1
Pericyte_1.DNMBP	3.14938e-05	0.335178	0.143	0.11	1	Pericyte_1
Pericyte_1.SHC2	3.16667e-05	-0.813181	0.066	0.08	1	Pericyte_1
Pericyte_1.AC006978.2	3.19039e-05	-0.186699	0.033	0.031	1	Pericyte_1
Pericyte_1.PTPN1	3.2687e-05	0.11774	0.139	0.116	1	Pericyte_1
Pericyte_1.AL359710.1	3.3048e-05	0.426024	0.026	0.019	1	Pericyte_1
Pericyte_1.TRPM7	3.43595e-05	0.131622	0.163	0.134	1	Pericyte_1
Pericyte_1.ASXL3	3.45606e-05	0.611077	0.117	0.075	1	Pericyte_1
Pericyte_1.SMARCD3	3.46511e-05	-0.222691	0.081	0.072	1	Pericyte_1
Pericyte_1.OBSCN	3.47492e-05	0.296716	0.125	0.096	1	Pericyte_1
Pericyte_1.TEX41	3.47587e-05	1.1322	0.024	0.011	1	Pericyte_1
Pericyte_1.DERA	3.54018e-05	0.248468	0.117	0.098	1	Pericyte_1
Pericyte_1.XPO6	3.56431e-05	0.108632	0.102	0.082	1	Pericyte_1
Pericyte_1.DENND4B	3.64324e-05	-0.228394	0.042	0.033	1	Pericyte_1
Pericyte_1.HSPA8	3.65196e-05	-0.393048	0.064	0.055	1	Pericyte_1
Pericyte_1.SMC5	3.6838e-05	-0.155076	0.22	0.215	1	Pericyte_1
Pericyte_1.AC139720.1	3.73542e-05	0.568928	0.016	0.008	1	Pericyte_1
Pericyte_1.TMEM87A	3.73641e-05	-0.114053	0.142	0.133	1	Pericyte_1
Pericyte_1.SERTAD2	3.77592e-05	0.358434	0.095	0.066	1	Pericyte_1
Pericyte_1.ISPD	3.78424e-05	0.35025	0.096	0.071	1	Pericyte_1
Pericyte_1.AC087500.1	3.80472e-05	-0.25701	0.022	0.019	1	Pericyte_1
Pericyte_1.PEX5L	3.80814e-05	0.510739	0.053	0.032	1	Pericyte_1
Pericyte_1.WDR59	3.81528e-05	0.248914	0.11	0.08	1	Pericyte_1
Pericyte_1.FBXW8	3.81615e-05	0.459994	0.09	0.063	1	Pericyte_1
Pericyte_1.RBMX	3.85618e-05	-0.30387	0.179	0.184	1	Pericyte_1
Pericyte_1.POLR2J	3.88511e-05	0.635912	0.031	0.018	1	Pericyte_1
Pericyte_1.APCDD1	3.89616e-05	0.609677	0.101	0.066	1	Pericyte_1
Pericyte_1.NBPF1	3.91449e-05	0.522254	0.063	0.039	1	Pericyte_1
Pericyte_1.XPO4	3.94267e-05	0.106563	0.128	0.109	1	Pericyte_1
Pericyte_1.ETFA	3.9682e-05	0.219377	0.126	0.1	1	Pericyte_1
Pericyte_1.TGFBR2	3.96936e-05	0.274903	0.216	0.171	1	Pericyte_1
Pericyte_1.PLEKHM2	3.9844e-05	0.142958	0.083	0.063	1	Pericyte_1
Pericyte_1.KIAA1324L	3.98601e-05	0.208749	0.132	0.106	1	Pericyte_1
Pericyte_1.EML4	4.00512e-05	0.124135	0.152	0.131	1	Pericyte_1
Pericyte_1.TMEM181	4.03654e-05	0.234512	0.08	0.061	1	Pericyte_1
Pericyte_1.MEMO1	4.0371e-05	0.481947	0.031	0.018	1	Pericyte_1
Pericyte_1.OTUB1	4.17689e-05	0.375031	0.041	0.025	1	Pericyte_1
Pericyte_1.SEC23A	4.17692e-05	-0.164469	0.126	0.114	1	Pericyte_1
Pericyte_1.AC021231.1	4.18209e-05	0.193286	0.019	0.017	1	Pericyte_1
Pericyte_1.BAHCC1	4.1906e-05	0.62817	0.029	0.016	1	Pericyte_1
Pericyte_1.FAM241A	4.23175e-05	-0.53009	0.1	0.109	1	Pericyte_1
Pericyte_1.OPTN	4.25148e-05	0.168266	0.121	0.094	1	Pericyte_1
Pericyte_1.ATL2	4.33563e-05	-0.11938	0.166	0.15	1	Pericyte_1
Pericyte_1.SLCO4A1	4.39555e-05	-2.11186	0.015	0.043	1	Pericyte_1
Pericyte_1.LIN52	4.39924e-05	-0.106764	0.094	0.082	1	Pericyte_1
Pericyte_1.IFRD1	4.40328e-05	-0.301228	0.089	0.083	1	Pericyte_1
Pericyte_1.NBPF14	4.45404e-05	0.559361	0.063	0.037	1	Pericyte_1
Pericyte_1.TTBK2	4.46967e-05	-0.124243	0.155	0.141	1	Pericyte_1
Pericyte_1.ZNF800	4.47389e-05	-0.265504	0.143	0.135	1	Pericyte_1
Pericyte_1.KLHL7	4.49201e-05	0.458703	0.081	0.056	1	Pericyte_1
Pericyte_1.AC078881.1	4.49587e-05	0.314576	0.023	0.014	1	Pericyte_1
Pericyte_1.RPS6KA3	4.55997e-05	-0.318514	0.144	0.138	1	Pericyte_1
Pericyte_1.FAM102B	4.56348e-05	0.933046	0.037	0.021	1	Pericyte_1
Pericyte_1.CMTM4	4.57941e-05	0.350226	0.082	0.057	1	Pericyte_1
Pericyte_1.GNA13	4.59759e-05	-0.185272	0.094	0.079	1	Pericyte_1
Pericyte_1.RBM14-RBM4	4.6035e-05	-0.164923	0.053	0.044	1	Pericyte_1
Pericyte_1.CMTM6	4.61139e-05	-0.344428	0.089	0.087	1	Pericyte_1
Pericyte_1.SLC36A1	4.61685e-05	0.865341	0.031	0.016	1	Pericyte_1
Pericyte_1.PLOD3	4.62242e-05	-0.784246	0.039	0.045	1	Pericyte_1
Pericyte_1.CCAR1	4.62632e-05	-0.143523	0.138	0.127	1	Pericyte_1
Pericyte_1.CCT3	4.6338e-05	-0.723395	0.072	0.075	1	Pericyte_1
Pericyte_1.PLEKHH3	4.63906e-05	0.221046	0.08	0.061	1	Pericyte_1
Pericyte_1.PSAP	4.64743e-05	0.177237	0.16	0.127	1	Pericyte_1
Pericyte_1.SLC27A4	4.656e-05	0.230806	0.047	0.033	1	Pericyte_1
Pericyte_1.MOB2	4.66578e-05	-0.477998	0.065	0.066	1	Pericyte_1
Pericyte_1.SRSF10	4.67297e-05	0.125687	0.142	0.11	1	Pericyte_1
Pericyte_1.UNC5B	4.67946e-05	0.221987	0.108	0.08	1	Pericyte_1
Pericyte_1.PDZD4	4.69869e-05	-0.65856	0.026	0.026	1	Pericyte_1
Pericyte_1.ZFAND5	4.70847e-05	-0.361072	0.105	0.102	1	Pericyte_1
Pericyte_1.PHF12	4.73993e-05	0.326293	0.083	0.06	1	Pericyte_1
Pericyte_1.LBH	4.75459e-05	0.442132	0.107	0.072	1	Pericyte_1
Pericyte_1.SAMD4B	4.76344e-05	-0.149632	0.125	0.112	1	Pericyte_1
Pericyte_1.CYP20A1	4.80308e-05	0.186809	0.164	0.132	1	Pericyte_1
Pericyte_1.STRN	4.82626e-05	0.131254	0.145	0.113	1	Pericyte_1
Pericyte_1.TSHZ3	4.86002e-05	0.146666	0.136	0.112	1	Pericyte_1
Pericyte_1.GATAD2A	4.93924e-05	-0.180486	0.131	0.124	1	Pericyte_1
Pericyte_1.CNTNAP4	4.94465e-05	1.42142	0.023	0.008	1	Pericyte_1
Pericyte_1.CERS4	4.94611e-05	0.491792	0.044	0.027	1	Pericyte_1
Pericyte_1.DIP2A	4.96301e-05	0.142817	0.137	0.113	1	Pericyte_1
Pericyte_1.CARHSP1	4.97544e-05	-0.249873	0.063	0.049	1	Pericyte_1
Pericyte_1.UBE2G1	4.97944e-05	-0.109149	0.121	0.107	1	Pericyte_1
Pericyte_1.ARHGAP1	5.12135e-05	0.376988	0.098	0.07	1	Pericyte_1
Pericyte_1.ACVR1	5.12611e-05	0.283099	0.108	0.079	1	Pericyte_1
Pericyte_1.PAM	5.18307e-05	-0.312012	0.296	0.315	1	Pericyte_1
Pericyte_1.ANO5	5.18524e-05	0.116854	0.108	0.089	1	Pericyte_1
Pericyte_1.COPA	5.20604e-05	-0.397416	0.144	0.149	1	Pericyte_1
Pericyte_1.KIAA0930	5.25551e-05	-0.377952	0.047	0.04	1	Pericyte_1
Pericyte_1.RAB1A	5.2615e-05	-0.21701	0.193	0.182	1	Pericyte_1
Pericyte_1.KRCC1	5.2631e-05	0.293188	0.102	0.074	1	Pericyte_1
Pericyte_1.RCOR3	5.29532e-05	0.219397	0.152	0.123	1	Pericyte_1
Pericyte_1.TMEM38A	5.31832e-05	0.547936	0.045	0.027	1	Pericyte_1
Pericyte_1.ILF3	5.33257e-05	0.202535	0.088	0.067	1	Pericyte_1
Pericyte_1.AGPAT4	5.40645e-05	0.352923	0.058	0.038	1	Pericyte_1
Pericyte_1.PARD6G	5.42831e-05	0.44361	0.092	0.065	1	Pericyte_1
Pericyte_1.CHD1	5.47196e-05	-0.4491	0.165	0.18	1	Pericyte_1
Pericyte_1.SDK2	5.534e-05	-1.24629	0.018	0.029	1	Pericyte_1
Pericyte_1.FSD1L	5.54168e-05	0.601385	0.104	0.069	1	Pericyte_1
Pericyte_1.RASSF3	5.56154e-05	0.34371	0.04	0.028	1	Pericyte_1
Pericyte_1.VMP1	5.63739e-05	-0.11925	0.176	0.172	1	Pericyte_1
Pericyte_1.PLCH1	5.75023e-05	0.864438	0.092	0.056	1	Pericyte_1
Pericyte_1.MDM2	5.76801e-05	0.185594	0.118	0.095	1	Pericyte_1
Pericyte_1.ZC3H13	5.7751e-05	0.172154	0.173	0.137	1	Pericyte_1
Pericyte_1.UBE2H	5.87929e-05	-0.119753	0.196	0.184	1	Pericyte_1
Pericyte_1.AF127577.4	5.93736e-05	-1.74194	0.01	0.025	1	Pericyte_1
Pericyte_1.BTBD2	5.947e-05	0.329497	0.061	0.041	1	Pericyte_1
Pericyte_1.LINC01322	5.99319e-05	-3.6021	0.004	0.026	1	Pericyte_1
Pericyte_1.ELAVL3	6.00265e-05	-0.492822	0.104	0.113	1	Pericyte_1
Pericyte_1.TCAF1	6.03096e-05	0.27716	0.147	0.109	1	Pericyte_1
Pericyte_1.ZNF251	6.03297e-05	0.345622	0.098	0.068	1	Pericyte_1
Pericyte_1.PLXNB1	6.03877e-05	-0.598414	0.026	0.024	1	Pericyte_1
Pericyte_1.PARVB	6.0431e-05	-0.478415	0.108	0.117	1	Pericyte_1
Pericyte_1.TBC1D10A	6.05636e-05	0.343815	0.03	0.019	1	Pericyte_1
Pericyte_1.EIF3A	6.09629e-05	0.121351	0.11	0.086	1	Pericyte_1
Pericyte_1.LARP1B	6.16072e-05	-0.364947	0.098	0.1	1	Pericyte_1
Pericyte_1.PDP1	6.16731e-05	0.299243	0.058	0.039	1	Pericyte_1
Pericyte_1.AC090518.1	6.18085e-05	-1.24977	0.008	0.012	1	Pericyte_1
Pericyte_1.SLC25A21	6.20763e-05	0.313199	0.061	0.044	1	Pericyte_1
Pericyte_1.CSNK1G3	6.26391e-05	0.125348	0.128	0.105	1	Pericyte_1
Pericyte_1.ALCAM	6.27451e-05	0.387035	0.066	0.044	1	Pericyte_1
Pericyte_1.ZNF141	6.31317e-05	-0.116445	0.089	0.076	1	Pericyte_1
Pericyte_1.RIF1	6.32195e-05	-0.108819	0.19	0.174	1	Pericyte_1
Pericyte_1.FAM213A	6.35028e-05	0.210796	0.134	0.106	1	Pericyte_1
Pericyte_1.GLIPR2	6.43733e-05	0.532118	0.048	0.031	1	Pericyte_1
Pericyte_1.EGR1	6.50063e-05	0.772744	0.036	0.023	1	Pericyte_1
Pericyte_1.DROSHA	6.50173e-05	0.129729	0.106	0.085	1	Pericyte_1
Pericyte_1.GNAO1	6.52496e-05	0.501722	0.125	0.086	1	Pericyte_1
Pericyte_1.LATS2	6.52499e-05	0.153219	0.124	0.097	1	Pericyte_1
Pericyte_1.SRPX2	6.62402e-05	0.529992	0.078	0.053	1	Pericyte_1
Pericyte_1.GGT1	6.65851e-05	-0.146238	0.065	0.057	1	Pericyte_1
Pericyte_1.NOL10	6.70566e-05	0.146596	0.104	0.084	1	Pericyte_1
Pericyte_1.ATM	6.7648e-05	0.108982	0.183	0.149	1	Pericyte_1
Pericyte_1.GLUL	6.84902e-05	-0.167894	0.111	0.098	1	Pericyte_1
Pericyte_1.JUP	6.91902e-05	-0.446532	0.083	0.077	1	Pericyte_1
Pericyte_1.ZNF131	6.91977e-05	-0.21973	0.15	0.141	1	Pericyte_1
Pericyte_1.SSBP4	6.96282e-05	-0.214999	0.093	0.08	1	Pericyte_1
Pericyte_1.NBPF12	6.9716e-05	-0.104127	0.056	0.043	1	Pericyte_1
Pericyte_1.DIP2B	7.04551e-05	-0.165224	0.176	0.169	1	Pericyte_1
Pericyte_1.AL353653.1	7.06245e-05	0.49492	0.012	0.007	1	Pericyte_1
Pericyte_1.NRG3	7.12735e-05	0.224536	0.105	0.077	1	Pericyte_1
Pericyte_1.BCAT2	7.14116e-05	-0.128449	0.044	0.035	1	Pericyte_1
Pericyte_1.CBX5	7.21727e-05	-0.135488	0.084	0.073	1	Pericyte_1
Pericyte_1.CEP57L1	7.22789e-05	0.167321	0.065	0.049	1	Pericyte_1
Pericyte_1.ARHGAP5	7.24705e-05	-0.20644	0.205	0.195	1	Pericyte_1
Pericyte_1.OSMR	7.25947e-05	-0.34927	0.115	0.121	1	Pericyte_1
Pericyte_1.STAT4	7.28111e-05	-0.409695	0.065	0.076	1	Pericyte_1
Pericyte_1.RAB22A	7.33744e-05	0.195131	0.082	0.065	1	Pericyte_1
Pericyte_1.GIPC1	7.36634e-05	0.337097	0.075	0.054	1	Pericyte_1
Pericyte_1.CLPTM1	7.38209e-05	-0.184602	0.066	0.056	1	Pericyte_1
Pericyte_1.TUBB	7.39211e-05	0.27355	0.085	0.062	1	Pericyte_1
Pericyte_1.AC004805.1	7.42555e-05	-0.59018	0.016	0.019	1	Pericyte_1
Pericyte_1.MPHOSPH9	7.4515e-05	0.3699	0.075	0.054	1	Pericyte_1
Pericyte_1.FAM13C	7.48786e-05	0.178695	0.213	0.173	1	Pericyte_1
Pericyte_1.SNX6	7.50679e-05	0.100311	0.12	0.098	1	Pericyte_1
Pericyte_1.PCED1A	7.59712e-05	-0.272844	0.038	0.036	1	Pericyte_1
Pericyte_1.TRIP4	7.60269e-05	0.121868	0.069	0.054	1	Pericyte_1
Pericyte_1.PLD3	7.69547e-05	0.135119	0.129	0.105	1	Pericyte_1
Pericyte_1.AF165147.1	7.74932e-05	0.331791	0.018	0.016	1	Pericyte_1
Pericyte_1.ERBB4	7.8447e-05	0.197579	0.108	0.081	1	Pericyte_1
Pericyte_1.AKAP12	7.85952e-05	-0.289379	0.134	0.127	1	Pericyte_1
Pericyte_1.MYRF	7.88937e-05	0.247299	0.02	0.011	1	Pericyte_1
Pericyte_1.YWHAG	7.92012e-05	-0.320652	0.09	0.084	1	Pericyte_1
Pericyte_1.AC124319.2	7.94151e-05	-0.132989	0.02	0.017	1	Pericyte_1
Pericyte_1.TRA2B	7.9448e-05	-0.224228	0.153	0.148	1	Pericyte_1
Pericyte_1.GEM	7.96274e-05	0.744156	0.051	0.03	1	Pericyte_1
Pericyte_1.ATP10A	7.96881e-05	-0.787558	0.048	0.075	1	Pericyte_1
Pericyte_1.SPACA6	8.0047e-05	0.624769	0.058	0.038	1	Pericyte_1
Pericyte_1.HBP1	8.07934e-05	-0.664336	0.108	0.123	1	Pericyte_1
Pericyte_1.DTNBP1	8.21817e-05	0.36749	0.081	0.059	1	Pericyte_1
Pericyte_1.RNF144B	8.33113e-05	-2.20802	0.009	0.031	1	Pericyte_1
Pericyte_1.AC084337.2	8.3886e-05	-0.537956	0.019	0.022	1	Pericyte_1
Pericyte_1.ACTG1	8.39021e-05	0.67343	0.163	0.11	1	Pericyte_1
Pericyte_1.GPR37	8.40649e-05	2.77202	0.013	0.003	1	Pericyte_1
Pericyte_1.UFL1-AS1	8.42815e-05	0.342469	0.013	0.008	1	Pericyte_1
Pericyte_1.CWC27	8.45968e-05	-0.105205	0.147	0.14	1	Pericyte_1
Pericyte_1.PPM1K	8.48127e-05	-0.172201	0.081	0.073	1	Pericyte_1
Pericyte_1.FBLN1	8.51007e-05	-0.148046	0.17	0.161	1	Pericyte_1
Pericyte_1.CEMIP2	8.5638e-05	-0.261603	0.029	0.033	1	Pericyte_1
Pericyte_1.SRPK1	8.64093e-05	-0.164176	0.069	0.059	1	Pericyte_1
Pericyte_1.NTN1	8.6748e-05	1.12984	0.102	0.053	1	Pericyte_1
Pericyte_1.SMAD7	8.73624e-05	-1.14833	0.045	0.069	1	Pericyte_1
Pericyte_1.NUMA1	8.88539e-05	0.121441	0.144	0.117	1	Pericyte_1
Pericyte_1.TPT1	8.93036e-05	-0.262497	0.153	0.149	1	Pericyte_1
Pericyte_1.ECI2	9.05605e-05	0.845205	0.056	0.035	1	Pericyte_1
Pericyte_1.NFU1	9.13701e-05	0.62466	0.061	0.037	1	Pericyte_1
Pericyte_1.UPB1	9.15064e-05	0.344707	0.106	0.082	1	Pericyte_1
Pericyte_1.GLYATL2	9.1709e-05	0.387895	0.077	0.054	1	Pericyte_1
Pericyte_1.CCNL2	9.18525e-05	0.288961	0.12	0.091	1	Pericyte_1
Pericyte_1.LINC00486	9.21701e-05	-0.20203	0.034	0.031	1	Pericyte_1
Pericyte_1.GSAP	9.22745e-05	0.940543	0.047	0.028	1	Pericyte_1
Pericyte_1.LCMT1	9.2345e-05	0.323554	0.072	0.051	1	Pericyte_1
Pericyte_1.SMC5-AS1	9.29422e-05	-0.54244	0.02	0.021	1	Pericyte_1
Pericyte_1.SUSD2	9.3006e-05	0.240941	0.034	0.024	1	Pericyte_1
Pericyte_1.VPS37C	9.35433e-05	0.571912	0.033	0.02	1	Pericyte_1
Pericyte_1.CPNE1	9.37418e-05	-0.361256	0.074	0.071	1	Pericyte_1
Pericyte_1.CFLAR	9.43084e-05	-0.162709	0.259	0.251	1	Pericyte_1
Pericyte_1.MAP3K4	9.43123e-05	0.277218	0.126	0.098	1	Pericyte_1
Pericyte_1.NRP1	9.45737e-05	0.590845	0.044	0.024	1	Pericyte_1
Pericyte_1.ARID5B	9.50487e-05	0.364661	0.195	0.149	1	Pericyte_1
Pericyte_1.SLCO1C1	9.50564e-05	-0.486172	0.094	0.097	1	Pericyte_1
Pericyte_1.FMNL3	9.50619e-05	0.23689	0.108	0.085	1	Pericyte_1
Pericyte_1.PELI1	9.54049e-05	-0.234241	0.093	0.088	1	Pericyte_1
Pericyte_1.PPP2R1B	9.56653e-05	-0.395107	0.128	0.136	1	Pericyte_1
Pericyte_1.LRRC1	9.57813e-05	0.410292	0.064	0.039	1	Pericyte_1
Pericyte_1.RARS2	9.58084e-05	-0.142041	0.135	0.136	1	Pericyte_1
Pericyte_1.SDCBP	9.63754e-05	-0.253472	0.093	0.086	1	Pericyte_1
Pericyte_1.NFYC	9.65311e-05	0.281541	0.115	0.088	1	Pericyte_1
Pericyte_1.MPZL1	9.69227e-05	0.414868	0.089	0.06	1	Pericyte_1
Pericyte_1.CSNK2A2	9.73695e-05	0.222477	0.064	0.047	1	Pericyte_1
Pericyte_1.GFPT1	9.82542e-05	0.14493	0.1	0.076	1	Pericyte_1
Pericyte_1.KANSL3	9.85354e-05	0.105592	0.094	0.076	1	Pericyte_1
Pericyte_1.SIMC1	9.86231e-05	0.256819	0.094	0.071	1	Pericyte_1
Pericyte_1.SNX2	9.90257e-05	-0.105352	0.068	0.058	1	Pericyte_1
Pericyte_1.TCF20	9.96345e-05	0.161567	0.112	0.087	1	Pericyte_1
Pericyte_1.AL591895.1	0.000100061	0.107168	0.011	0.008	1	Pericyte_1
Pericyte_1.SKIL	0.000100389	-0.117597	0.059	0.048	1	Pericyte_1
Pericyte_1.HEY2	0.000100609	-0.271025	0.172	0.169	1	Pericyte_1
Pericyte_1.SPCS2	0.000101403	-0.11983	0.086	0.072	1	Pericyte_1
Pericyte_1.MAPKAPK2	0.000101465	-0.383846	0.126	0.12	1	Pericyte_1
Pericyte_1.MAPK14	0.000103561	-0.290135	0.111	0.11	1	Pericyte_1
Pericyte_1.RXRA	0.000103849	-0.406368	0.064	0.062	1	Pericyte_1
Pericyte_1.CTIF	0.000104483	-0.362418	0.103	0.106	1	Pericyte_1
Pericyte_1.RAI14	0.000105585	0.366352	0.065	0.048	1	Pericyte_1
Pericyte_1.PAPSS1	0.000105807	0.231221	0.076	0.057	1	Pericyte_1
Pericyte_1.LRP6	0.000106241	0.260203	0.111	0.086	1	Pericyte_1
Pericyte_1.KLF10	0.000106511	0.173798	0.037	0.029	1	Pericyte_1
Pericyte_1.SLC40A1	0.000106713	0.538491	0.09	0.057	1	Pericyte_1
Pericyte_1.DOPEY2	0.000106738	0.534987	0.061	0.041	1	Pericyte_1
Pericyte_1.ZNRF1	0.000107265	0.251906	0.082	0.059	1	Pericyte_1
Pericyte_1.CDC16	0.000107501	0.173287	0.078	0.062	1	Pericyte_1
Pericyte_1.PLEKHA2	0.000108131	0.112932	0.188	0.156	1	Pericyte_1
Pericyte_1.CNDP2	0.000108365	0.39557	0.058	0.039	1	Pericyte_1
Pericyte_1.PLSCR1	0.000109322	-0.213302	0.146	0.14	1	Pericyte_1
Pericyte_1.ME2	0.000109416	-0.779479	0.06	0.074	1	Pericyte_1
Pericyte_1.LRRK2	0.000109593	0.39238	0.096	0.067	1	Pericyte_1
Pericyte_1.AC079380.1	0.000109719	-0.78179	0.015	0.019	1	Pericyte_1
Pericyte_1.RGCC	0.000110045	0.813171	0.031	0.017	1	Pericyte_1
Pericyte_1.ZNF680	0.000110979	0.122208	0.079	0.06	1	Pericyte_1
Pericyte_1.SLC9A1	0.000112221	0.397548	0.129	0.093	1	Pericyte_1
Pericyte_1.APTR	0.000112508	-0.214514	0.018	0.015	1	Pericyte_1
Pericyte_1.OGDH	0.000112949	-0.126371	0.12	0.106	1	Pericyte_1
Pericyte_1.AC027288.3	0.000113233	-1.3376	0.016	0.031	1	Pericyte_1
Pericyte_1.GGT7	0.000113427	0.26102	0.073	0.051	1	Pericyte_1
Pericyte_1.RNPS1	0.000113501	0.132017	0.08	0.059	1	Pericyte_1
Pericyte_1.MCPH1-AS1	0.000113694	0.75392	0.025	0.014	1	Pericyte_1
Pericyte_1.AP000787.1	0.000115211	0.616048	0.044	0.024	1	Pericyte_1
Pericyte_1.TMEM63A	0.000115263	0.246099	0.079	0.056	1	Pericyte_1
Pericyte_1.IKBKB	0.000115661	-0.137025	0.065	0.057	1	Pericyte_1
Pericyte_1.ANKFY1	0.000115819	0.216312	0.085	0.063	1	Pericyte_1
Pericyte_1.MOBP	0.000116747	0.578498	0.032	0.018	1	Pericyte_1
Pericyte_1.CDK19	0.000116932	-0.316488	0.119	0.117	1	Pericyte_1
Pericyte_1.LMBR1L	0.000117543	-0.323865	0.068	0.061	1	Pericyte_1
Pericyte_1.OTULIN	0.000117807	-0.485079	0.061	0.058	1	Pericyte_1
Pericyte_1.AC004943.2	0.000117908	0.125144	0.023	0.018	1	Pericyte_1
Pericyte_1.AC010618.3	0.000118589	0.264239	0.018	0.012	1	Pericyte_1
Pericyte_1.ACER3	0.000119346	0.11916	0.119	0.099	1	Pericyte_1
Pericyte_1.SGK1	0.000119506	0.928548	0.035	0.017	1	Pericyte_1
Pericyte_1.TRAPPC8	0.000120743	-0.129885	0.148	0.14	1	Pericyte_1
Pericyte_1.AL683813.1	0.000122446	-0.534293	0.023	0.03	1	Pericyte_1
Pericyte_1.SLC9A7	0.000124477	0.888388	0.037	0.02	1	Pericyte_1
Pericyte_1.KCNMB4	0.000124577	0.795559	0.027	0.013	1	Pericyte_1
Pericyte_1.GMPS	0.000124599	0.168362	0.088	0.071	1	Pericyte_1
Pericyte_1.DOPEY1	0.000124921	0.137783	0.135	0.112	1	Pericyte_1
Pericyte_1.RIPOR2	0.000125158	0.821239	0.078	0.046	1	Pericyte_1
Pericyte_1.HCK	0.000125965	0.745832	0.017	0.009	1	Pericyte_1
Pericyte_1.PAPOLG	0.000126079	-0.363802	0.052	0.05	1	Pericyte_1
Pericyte_1.HDAC9	0.000126278	0.541303	0.05	0.032	1	Pericyte_1
Pericyte_1.PDE10A	0.000126592	-1.12565	0.065	0.118	1	Pericyte_1
Pericyte_1.AC104574.2	0.000127268	0.378913	0.014	0.01	1	Pericyte_1
Pericyte_1.ATXN3	0.00012774	-0.132997	0.137	0.132	1	Pericyte_1
Pericyte_1.SUDS3	0.000128037	0.143942	0.056	0.043	1	Pericyte_1
Pericyte_1.FAM19A5	0.000128953	0.887721	0.018	0.009	1	Pericyte_1
Pericyte_1.DTWD1	0.000130046	0.124379	0.071	0.054	1	Pericyte_1
Pericyte_1.OAZ2	0.000130808	-0.165954	0.097	0.086	1	Pericyte_1
Pericyte_1.EPSTI1	0.000130982	-0.326337	0.115	0.124	1	Pericyte_1
Pericyte_1.CNNM2	0.000131782	0.678665	0.137	0.086	1	Pericyte_1
Pericyte_1.LCA5	0.000132909	0.260436	0.065	0.047	1	Pericyte_1
Pericyte_1.AC007216.4	0.000133499	-0.143536	0.027	0.023	1	Pericyte_1
Pericyte_1.PDPK1	0.00013405	0.134728	0.124	0.099	1	Pericyte_1
Pericyte_1.FOXF2	0.00013441	0.138795	0.074	0.054	1	Pericyte_1
Pericyte_1.TNFRSF1A	0.000134828	-0.316192	0.106	0.103	1	Pericyte_1
Pericyte_1.LINC01568	0.000136023	0.153439	0.013	0.011	1	Pericyte_1
Pericyte_1.DPH6	0.000136282	0.153176	0.095	0.079	1	Pericyte_1
Pericyte_1.CD302	0.000136945	0.579244	0.033	0.019	1	Pericyte_1
Pericyte_1.NMD3	0.00013712	0.593712	0.133	0.097	1	Pericyte_1
[truncated: 34,283 more rows]
