# Supplementary material for: APOE4 promotes cerebrovascular fibrosis and amyloid deposition via a pericyte-to-myofibroblast transition
Source: bioRxiv. 2025 Sep 9:2025.09.04.674192. Preprint. [Version 1] doi: 10.1101/2025.09.04.674192 (PMC12439990; doi:10.1101/2025.09.04.674192)
Supplement: Supplement 6 [file media-6.xlsx]

## Sheet: Sheet1
pathway	pval	padj	ES	NES	size	leadingEdge	cell_type
REACTOME_CELLULAR_RESPONSE_TO_HEAT_STRESS	1.25268e-08	1.96045e-05	-0.821155	-2.30873	69	HSPB1, HSPA1B, HSPA1A, HSPH1, DNAJB1, HSP90AA1, PTGES3, CAMK2D, HSPA4L, DNAJB6, FKBP4, ST13, HSP90AB1, SERPINH1, BAG3, HSPA6, HSPA4, TNFRSF21	Pericyte_1
REACTOME_HSF1_DEPENDENT_TRANSACTIVATION	2.85261e-08	2.23216e-05	-0.920982	-2.22775	27	HSPB1, HSPA1B, HSPA1A, HSPH1, DNAJB1, HSP90AA1, PTGES3, CAMK2D, DNAJB6, FKBP4, HSP90AB1, SERPINH1	Pericyte_1
REACTOME_ATTENUATION_PHASE	6.47728e-08	3.37898e-05	-0.936155	-2.10169	19	HSPB1, HSPA1B, HSPA1A, HSPH1, DNAJB1, HSP90AA1, PTGES3, DNAJB6, FKBP4, HSP90AB1, SERPINH1	Pericyte_1
REACTOME_REGULATION_OF_HSF1_MEDIATED_HEAT_SHOCK_RESPONSE	2.8139e-07	0.000110094	-0.827182	-2.24287	55	HSPB1, HSPA1B, HSPA1A, HSPH1, DNAJB1, HSPA4L, DNAJB6, FKBP4, ST13, SERPINH1, BAG3, HSPA6, HSPA4, TNFRSF21	Pericyte_1
REACTOME_HSF1_ACTIVATION	1.18065e-06	0.000369544	-0.926219	-2.17368	22	HSPB1, HSPA1B, HSPA1A, HSPH1, DNAJB1, HSP90AA1, PTGES3, DNAJB6, FKBP4, HSP90AB1, SERPINH1	Pericyte_1
REACTOME_CELLULAR_RESPONSES_TO_STIMULI	2.09313e-05	0.00479801	-0.469382	-1.60936	404	HSPB1, HSPA1B, HSPA1A, HSPH1, DNAJB1, HSP90AA1, FKBP5, MT-CO3, TXNIP, EPAS1, PTGES3, CAMK2D, HSPA4L, DNAJB6, UBE2D3, SEM1, FKBP4, XPO1, STIP1, HIF3A, RPS6KA2, ST13, HSP90AB1, PHC3, SERPINH1, DNAJA1, CEBPB, ATF2, NRIP1, BAG3, MAP2K4, STAT3, NFE2L2, RPL13, HSPA6, CUL1, MEF2D, MAP3K5, HSPA4, TNFRSF21, NFKB1, SP1, MAFK, P4HB, DNAJA4, MAP2K6, PSMD1, UBC, POM121, HSPA9, ATF6, GRB10, SMARCD3, HSPA8, RPS…	Pericyte_1
REACTOME_SCAVENGING_BY_CLASS_F_RECEPTORS	2.14607e-05	0.00479801	-0.992634	-1.70133	4	HSPH1, HSP90AA1	Pericyte_1
REACTOME_AUF1_HNRNP_D0_BINDS_AND_DESTABILIZES_MRNA	7.23092e-05	0.0141455	-0.820745	-2.07182	35	HSPB1, HSPA1A, SEM1	Pericyte_1
REACTOME_NA_CL_DEPENDENT_NEUROTRANSMITTER_TRANSPORTERS	0.000136315	0.0237037	0.988367	1.53294	4	SLC6A12, SLC6A1, SLC6A9	Pericyte_1
REACTOME_METABOLISM_OF_RNA	0.000164341	0.0257193	-0.435712	-1.49707	397	HSPB1, HSPA1A, TUT7, PAPOLA, PRKCA, MNAT1, SEM1, XPO1, HNRNPU, PAN3, HNRNPA3, DDX5, RBM5, CCNH, PPP2R2A, HNRNPA2B1, PABPN1, RPL13, HBS1L, CNOT4, PTBP1, DDX6, CNOT2, PRPF40A, XRN1, CNOT6L, HNRNPK, RNPC3, PSMD1, UBC, POM121, CSNK1E, HSPA8, RBMX, CCAR1, TRA2B, CWC27, MAPKAPK2, MAPK14, CPSF7, DHX15, NUP153, SNRNP48, PCF11, SRSF3	Pericyte_1
REACTOME_HSP90_CHAPERONE_CYCLE_FOR_STEROID_HORMONE_RECEPTORS_SHR_IN_THE_PRESENCE_OF_LIGAND	0.000302259	0.0430031	-0.783316	-1.96613	32	HSPA1B, HSPA1A, DNAJB1, HSP90AA1, FKBP5, PTGES3, FKBP4, STIP1, HSP90AB1, DNAJA1	Pericyte_1
REACTOME_CREATINE_METABOLISM	0.000413649	0.0539467	0.979152	1.5899	5	SLC6A12, CKMT2	Pericyte_1
REACTOME_GABA_SYNTHESIS_RELEASE_REUPTAKE_AND_DEGRADATION	0.00102248	0.123091	0.920672	1.70666	10	SLC6A12, SLC6A1	Pericyte_1
REACTOME_REGULATION_OF_MRNA_STABILITY_BY_PROTEINS_THAT_BIND_AU_RICH_ELEMENTS	0.00116983	0.13077	-0.71285	-1.90512	51	HSPB1, HSPA1A, PRKCA, SEM1, XPO1	Pericyte_1
REACTOME_SODIUM_COUPLED_PHOSPHATE_COTRANSPORTERS	0.00139976	0.146042	0.994459	1.40698	2	SLC20A2, SLC20A1	Pericyte_1
REACTOME_NUCLEOTIDE_SALVAGE	0.00196689	0.192386	0.940338	1.56673	6	ADK, PUDP	Pericyte_1
REACTOME_INOSITOL_PHOSPHATE_METABOLISM	0.00261866	0.24107	0.771895	1.63621	25	PLCB4, INPP4B, PLCE1, ITPKB, PLCB1	Pericyte_1
REACTOME_TETRAHYDROBIOPTERIN_BH4_SYNTHESIS_RECYCLING_SALVAGE_AND_REGULATION	0.00297559	0.258711	-0.960872	-1.64689	4	HSP90AA1	Pericyte_1
REACTOME_PI3K_AKT_SIGNALING_IN_CANCER	0.00472413	0.389119	0.694295	1.64383	47	PDGFRB, AKT3, FYN, PIK3CD, GAB1, RICTOR, GAB2, FOXO3, NRG2, FGF1, KITLG, PRR5, STRN, MDM2, NRG3, ERBB4, PDPK1, PIK3R1	Pericyte_1
REACTOME_PIWI_INTERACTING_RNA_PIRNA_BIOGENESIS	0.00561955	0.43973	-0.858446	-1.76339	11	HSP90AA1	Pericyte_1
REACTOME_EPHA_MEDIATED_GROWTH_CONE_COLLAPSE	0.00720535	0.475482	0.849624	1.58751	11	EFNA5, FYN, MYL9, ROCK1, RHOA, EPHA2	Pericyte_1
REACTOME_METABOLISM_OF_COFACTORS	0.00759556	0.475482	-0.870637	-1.7253	10	HSP90AA1	Pericyte_1
REACTOME_PURINE_SALVAGE	0.00694658	0.475482	0.953175	1.47835	4	ADK, DGUOK, ADA	Pericyte_1
REACTOME_RNA_POLYMERASE_III_TRANSCRIPTION_TERMINATION	0.00684124	0.475482	-0.768507	-1.69263	15	NFIA, NFIB	Pericyte_1
REACTOME_SYNTHESIS_OF_IP3_AND_IP4_IN_THE_CYTOSOL	0.0074097	0.475482	0.841866	1.61239	13	PLCB4, PLCE1, ITPKB, PLCB1, PLCH1	Pericyte_1
REACTOME_NEGATIVE_REGULATION_OF_THE_PI3K_AKT_NETWORK	0.00794601	0.478289	0.668698	1.58138	48	PDGFRB, AKT3, FYN, PHLPP1, PIK3CD, GAB1, PIP4K2A, GAB2, NRG2, FGF1, KITLG	Pericyte_1
REACTOME_ESR_MEDIATED_SIGNALING	0.0086802	0.50313	-0.546717	-1.57002	89	HSPB1, HSP90AA1, FKBP5, PTGES3, JUND, FKBP4, XPO1, HSP90AB1, DDX5, STAG2, PIK3CA, ATF2, NRIP1, YY1, CXXC5, AGO2, SP1	Pericyte_1
REACTOME_APOPTOTIC_CLEAVAGE_OF_CELL_ADHESION_PROTEINS	0.00970526	0.52375	-0.936659	-1.60539	4	TJP1, CTNNB1	Pericyte_1
REACTOME_REELIN_SIGNALLING_PATHWAY	0.00938544	0.52375	0.97469	1.44975	3	DAB1, FYN, SH3KBP1	Pericyte_1
REACTOME_NEURONAL_SYSTEM	0.0110306	0.575429	0.522414	1.41757	162	SLC6A12, SLC6A1, IL1RAPL1, EPB41L2, MYO6, PPM1E, KCNB1, CACNA2D3, PPFIBP1, NCALD, PDLIM5, EPB41L3, CACNB2, PRKAA2, NBEA, APBA1, ADCY9, KCNAB1, DLGAP1, PLCB1, SIPA1L1, GNAI1, ADCY6, PTPRD, PRKAR2A, GNAI3, PRKAG2, ADCY2, GABRB2, GRIP2, PRKACB, GNB4, KRAS, TUBB4A, PTPRS, RASGRF2, PPFIA1, PRKCB, CAMK2G, PPFIA2, DLGAP2, MDM2, ERBB4, KCNMB4, PDPK1, PPFIBP2, ARL6IP5, MAPK3	Pericyte_1
REACTOME_CONSTITUTIVE_SIGNALING_BY_OVEREXPRESSED_ERBB2	0.0123392	0.622931	-0.865413	-1.69299	8	HSP90AA1, PTPN12, SOS1	Pericyte_1
REACTOME_RORA_ACTIVATES_GENE_EXPRESSION	0.0137558	0.672743	0.820412	1.57131	13	RORA, CHD9, CPT1A, PPARA, TBL1XR1, TBL1X	Pericyte_1
REACTOME_ARMS_MEDIATED_ACTIVATION	0.0142304	0.674867	-0.977666	-1.45051	2	BRAF	Pericyte_1
REACTOME_CONSTITUTIVE_SIGNALING_BY_ABERRANT_PI3K_IN_CANCER	0.0147881	0.680686	0.719953	1.57946	29	PDGFRB, FYN, PIK3CD, GAB1, GAB2, NRG2, FGF1, KITLG	Pericyte_1
REACTOME_AMINO_ACID_TRANSPORT_ACROSS_THE_PLASMA_MEMBRANE	0.0166619	0.733283	0.768076	1.49569	15	SLC6A12, SLC36A1	Pericyte_1
REACTOME_EXPORT_OF_VIRAL_RIBONUCLEOPROTEINS_FROM_NUCLEUS	0.0168678	0.733283	-0.731799	-1.70665	21	HSPA1A, XPO1	Pericyte_1
REACTOME_ARYL_HYDROCARBON_RECEPTOR_SIGNALLING	0.0195064	0.751555	-0.918793	-1.57477	4	PTGES3, HSP90AB1	Pericyte_1
REACTOME_COHESIN_LOADING_ONTO_CHROMATIN	0.0219775	0.751555	-0.834881	-1.63326	8	PDS5B, NIPBL, STAG2, PDS5A	Pericyte_1
REACTOME_DEADENYLATION_DEPENDENT_MRNA_DECAY	0.0203127	0.751555	-0.650959	-1.64466	36	TUT7, PAN3, HBS1L, CNOT4, DDX6, CNOT2, XRN1, CNOT6L	Pericyte_1
REACTOME_HUR_ELAVL1_BINDS_AND_STABILIZES_MRNA	0.0216538	0.751555	-0.91323	-1.56523	4	PRKCA, XPO1	Pericyte_1
REACTOME_INTERACTION_BETWEEN_L1_AND_ANKYRINS	0.0220904	0.751555	0.791192	1.48548	12	SPTBN1, ANK2, NFASC, ANK3, SPTAN1, ACTG1	Pericyte_1
REACTOME_MAPK6_MAPK4_SIGNALING	0.0216872	0.751555	-0.621887	-1.66653	52	HSPB1, DNAJB1, SEM1, XPO1	Pericyte_1
REACTOME_MITOTIC_G2_G2_M_PHASES	0.0216693	0.751555	-0.467049	-1.39918	107	HSP90AA1, CLASP1, MNAT1, SEM1, XPO1, HSP90AB1, CCNH, PCM1, FBXW11, PPP2R2A, CUL1, PSMD1, UBC, CSNK1E, LIN52, YWHAG, PPP2R1B, PHLDA1, PPP2CB, TUBB4B, PSMB7	Pericyte_1
REACTOME_MITOTIC_TELOPHASE_CYTOKINESIS	0.0219775	0.751555	-0.834881	-1.63326	8	PDS5B, NIPBL, STAG2, PDS5A	Pericyte_1
REACTOME_PROPIONYL_COA_CATABOLISM	0.0206849	0.751555	0.960897	1.42923	3	PCCA, PCCB	Pericyte_1
REACTOME_PROTEIN_PROTEIN_INTERACTIONS_AT_SYNAPSES	0.0213892	0.751555	0.652867	1.51069	41	IL1RAPL1, EPB41L2, PPFIBP1, PDLIM5, EPB41L3, APBA1, DLGAP1, SIPA1L1, PTPRD, PTPRS, PPFIA1, PPFIA2, DLGAP2, PPFIBP2, GRIA4, DLG3, FLOT1	Pericyte_1
REACTOME_SIGNALLING_TO_P38_VIA_RIT_AND_RIN	0.0268032	0.89249	-0.943565	-1.53226	3	BRAF	Pericyte_1
REACTOME_FORMYL_PEPTIDE_RECEPTORS_BIND_FORMYL_PEPTIDES_AND_MANY_OTHER_LIGANDS	0.0290236	0.908437	0.952011	1.41601	3	APP, HEBP1	Pericyte_1
REACTOME_INTERLEUKIN_35_SIGNALLING	0.0290136	0.908437	-0.843592	-1.56401	6	JAK1, STAT3, STAT4, IL6ST, TYK2	Pericyte_1
REACTOME_REGULATION_OF_LIPID_METABOLISM_BY_PPARALPHA	0.0282517	0.908437	0.593024	1.47354	63	ABCA1, RORA, CHD9, CPT1A, PPARGC1B, PPARA, TBL1XR1, NPAS2, NCOR2, FDFT1, TBL1X, RGL1, SIN3A, PPARG, TXNRD1	Pericyte_1
REACTOME_NR1H3_NR1H2_REGULATE_GENE_EXPRESSION_LINKED_TO_CHOLESTEROL_TRANSPORT_AND_EFFLUX	0.0300235	0.921309	0.754454	1.51887	18	ABCA1, TNRC6B, TBL1XR1, NCOR2, APOD, TBL1X, AGO4	Pericyte_1
REACTOME_DEADENYLATION_OF_MRNA	0.0320891	0.965759	-0.756458	-1.63167	14	TUT7, PAN3, CNOT4, CNOT2, CNOT6L	Pericyte_1
REACTOME_CYCLIN_A_B1_B2_ASSOCIATED_EVENTS_DURING_G2_M_TRANSITION	0.0341401	0.982777	-0.762377	-1.62895	13	MNAT1, XPO1, CCNH, PPP2R2A, PPP2R1B, PPP2CB	Pericyte_1
REACTOME_DECTIN_2_FAMILY	0.03373	0.982777	0.947942	1.40996	3	FYN, LYN	Pericyte_1
REACTOME_NR1H2_NR1H3_REGULATE_GENE_EXPRESSION_LINKED_TO_GLUCONEOGENESIS	0.0345385	0.982777	-0.893227	-1.53095	4	NRIP1, RXRA, NR1H3	Pericyte_1
REACTOME_ABACAVIR_METABOLISM	0.235178	0.991819	-0.887923	-1.18327	1	GUK1	Pericyte_1
REACTOME_ABACAVIR_TRANSMEMBRANE_TRANSPORT	0.342105	0.991819	-0.675398	-1.1576	4	SLC22A3, ABCB1	Pericyte_1
REACTOME_ABACAVIR_TRANSPORT_AND_METABOLISM	0.259352	0.991819	-0.705561	-1.25732	5	SLC22A3, GUK1, ABCB1	Pericyte_1
REACTOME_ABC_FAMILY_PROTEINS_MEDIATED_TRANSPORT	0.69962	0.991819	-0.310764	-0.842626	55	SEM1, ABCC9, ABCA5, PSMD1, UBC, VCP, DERL2, ABCB7, PSMB7	Pericyte_1
REACTOME_ABC_TRANSPORTERS_IN_LIPID_HOMEOSTASIS	0.7	0.991819	0.483398	0.825963	7	ABCA10, ABCA9, ABCA3	Pericyte_1
REACTOME_ABERRANT_REGULATION_OF_MITOTIC_EXIT_IN_CANCER_DUE_TO_RB1_DEFECTS	0.722561	0.991819	0.418274	0.781539	11	ANAPC5, CDC16, ANAPC4, FZR1, ANAPC7	Pericyte_1
REACTOME_ABERRANT_REGULATION_OF_MITOTIC_G1_S_TRANSITION_IN_CANCER_DUE_TO_RB1_DEFECTS	0.396552	0.991819	0.618916	1.11377	9	CCND3, CDK6	Pericyte_1
REACTOME_ACETYLCHOLINE_INHIBITS_CONTRACTION_OF_OUTER_HAIR_CELLS	0.27668	0.991819	-0.859808	-1.1458	1	KCNMA1	Pericyte_1
REACTOME_ACETYLCHOLINE_NEUROTRANSMITTER_RELEASE_CYCLE	0.396774	0.991819	0.652019	1.11408	7	PPFIA1, PPFIA2, SNAP25	Pericyte_1
REACTOME_ACETYLCHOLINE_REGULATES_INSULIN_SECRETION	0.653226	0.991819	0.510484	0.872244	7	GNAQ, PLCB1	Pericyte_1
REACTOME_ACROSOME_REACTION_AND_SPERM_OOCYTE_MEMBRANE_BINDING	0.276786	0.991819	0.824357	1.16631	2	CD9, IZUMO4	Pericyte_1
REACTOME_ACTIVATED_NTRK2_SIGNALS_THROUGH_CDK5	0.72	0.991819	0.574476	0.854472	3	NTRK2, TIAM1	Pericyte_1
REACTOME_ACTIVATED_NTRK2_SIGNALS_THROUGH_FRS2_AND_FRS3	0.722955	0.991819	-0.409286	-0.758811	6	SOS1, PTPN11	Pericyte_1
REACTOME_ACTIVATED_NTRK2_SIGNALS_THROUGH_FYN	0.227953	0.991819	0.774395	1.25742	5	FYN, NTRK2	Pericyte_1
REACTOME_ACTIVATED_NTRK2_SIGNALS_THROUGH_PI3K	0.67637	0.991819	0.565521	0.877112	4	GAB1, PIK3R1, NTRK2	Pericyte_1
REACTOME_ACTIVATED_NTRK2_SIGNALS_THROUGH_RAS	0.698254	0.991819	-0.434405	-0.774118	5	SOS1	Pericyte_1
REACTOME_ACTIVATED_NTRK3_SIGNALS_THROUGH_PI3K	0.501171	0.991819	-0.618061	-1.00367	3	PIK3CA	Pericyte_1
REACTOME_ACTIVATED_NTRK3_SIGNALS_THROUGH_RAS	0.564593	0.991819	-0.54172	-0.928483	4	SOS1	Pericyte_1
REACTOME_ACTIVATED_PKN1_STIMULATES_TRANSCRIPTION_OF_AR_ANDROGEN_RECEPTOR_REGULATED_GENES_KLK2_AND_KLK3	0.255981	0.991819	-0.727163	-1.24632	4	KDM4C	Pericyte_1
REACTOME_ACTIVATED_TAK1_MEDIATES_P38_MAPK_ACTIVATION	0.659884	0.991819	-0.388238	-0.829537	13	MAP2K6, UBC, MAPKAPK2, MAPK14, TRAF6	Pericyte_1
REACTOME_ACTIVATION_OF_AMPK_DOWNSTREAM_OF_NMDARS	0.34953	0.991819	0.630966	1.13546	9	PRKAA2, PRKAG2, TUBB4A	Pericyte_1
REACTOME_ACTIVATION_OF_ANTERIOR_HOX_GENES_IN_HINDBRAIN_DEVELOPMENT_DURING_EARLY_EMBRYOGENESIS	0.636364	0.991819	-0.36391	-0.868344	25	YY1, PIAS2, PKNOX1, RXRA, SUZ12, PCGF2, RBBP7	Pericyte_1
REACTOME_ACTIVATION_OF_BAD_AND_TRANSLOCATION_TO_MITOCHONDRIA	0.133229	0.991819	0.753138	1.35531	9	AKT3, BCL2, YWHAQ	Pericyte_1
REACTOME_ACTIVATION_OF_BH3_ONLY_PROTEINS	0.204019	0.991819	0.638335	1.26434	16	AKT3, BCL2, YWHAQ, TP63	Pericyte_1
REACTOME_ACTIVATION_OF_GENE_EXPRESSION_BY_SREBF_SREBP	0.18117	0.991819	0.571079	1.26173	30	CHD9, PPARA, TBL1XR1, FDFT1, TBL1X, ACACB, NFYC, ELOVL6, ACACA, MED1	Pericyte_1
REACTOME_ACTIVATION_OF_IRF3_IRF7_MEDIATED_BY_TBK1_IKK_EPSILON	0.307692	0.991819	-0.610991	-1.21043	9	TANK, UBC, IRF3, PTPN11	Pericyte_1
REACTOME_ACTIVATION_OF_KAINATE_RECEPTORS_UPON_GLUTAMATE_BINDING	0.168693	0.991819	0.687137	1.31605	13	NCALD, PLCB1, GNB4, GRIK1, DLG3, GNG7, GNG5	Pericyte_1
REACTOME_ACTIVATION_OF_MATRIX_METALLOPROTEINASES	0.698387	0.991819	0.483997	0.826987	7	TIMP1, SPOCK3	Pericyte_1
REACTOME_ACTIVATION_OF_NIMA_KINASES_NEK9_NEK6_NEK7	0.260081	0.991819	0.874888	1.16276	1	NEK9	Pericyte_1
REACTOME_ACTIVATION_OF_NOXA_AND_TRANSLOCATION_TO_MITOCHONDRIA	0.297424	0.991819	-0.74102	-1.20334	3	TFDP2, TP53, TFDP1	Pericyte_1
REACTOME_ACTIVATION_OF_PPARGC1A_PGC_1ALPHA_BY_PHOSPHORYLATION	0.354735	0.991819	0.687254	1.14506	6	PRKAA2, PRKAG2, PRKAB2	Pericyte_1
REACTOME_ACTIVATION_OF_RAC1_DOWNSTREAM_OF_NMDARS	0.11244	0.991819	-0.819883	-1.40524	4	ARHGEF7	Pericyte_1
REACTOME_ACTIVATION_OF_RAS_IN_B_CELLS	0.684932	0.991819	0.559453	0.8677	4	KRAS, RASGRP3, HRAS	Pericyte_1
REACTOME_ACTIVATION_OF_SMO	0.620879	0.991819	-0.444187	-0.879974	9	CSNK1A1	Pericyte_1
REACTOME_ACTIVATION_OF_THE_AP_1_FAMILY_OF_TRANSCRIPTION_FACTORS	0.595161	0.991819	0.542874	0.927588	7	MAPK10, MAPK3	Pericyte_1
REACTOME_ACTIVATION_OF_THE_MRNA_UPON_BINDING_OF_THE_CAP_BINDING_COMPLEX_AND_EIFS_AND_SUBSEQUENT_BINDING_TO_43S	0.569655	0.991819	0.399353	0.928658	42	RPS11, RPS9, RPS7, RPS27L, EIF3A, FAU, EIF4B, EIF2S3, EIF3D, RPS4X	Pericyte_1
REACTOME_ACTIVATION_OF_THE_TFAP2_AP_2_FAMILY_OF_TRANSCRIPTION_FACTORS	0.156522	0.991819	0.854468	1.27093	3	WWOX, YEATS4, TFAP2A	Pericyte_1
REACTOME_ACTIVATION_OF_TRKA_RECEPTORS	0.289286	0.991819	0.818903	1.1586	2	NTRK2, NTRK1	Pericyte_1
REACTOME_ACYL_CHAIN_REMODELING_OF_DAG_AND_TAG	0.339921	0.991819	-0.828498	-1.10408	1	DGAT1	Pericyte_1
REACTOME_ACYL_CHAIN_REMODELLING_OF_PC	0.589085	0.991819	0.568803	0.947701	6	PLA2R1, LPCAT3	Pericyte_1
REACTOME_ACYL_CHAIN_REMODELLING_OF_PE	0.535484	0.991819	0.576106	0.984369	7	PLA2R1, LPCAT3	Pericyte_1
REACTOME_ACYL_CHAIN_REMODELLING_OF_PG	0.199667	0.991819	0.786438	1.27698	5	PLA2R1, LPGAT1, CRLS1, LPCAT4	Pericyte_1
REACTOME_ACYL_CHAIN_REMODELLING_OF_PI	0.141071	0.991819	0.902774	1.27726	2	PLA2R1, MBOAT7	Pericyte_1
REACTOME_ACYL_CHAIN_REMODELLING_OF_PS	0.166934	0.991819	0.78837	1.31353	6	PLA2R1, LPCAT3, OSBPL5, OSBPL10	Pericyte_1
REACTOME_ADAPTIVE_IMMUNE_SYSTEM	0.665901	0.991819	0.316197	0.916361	310	PRKG1, AKT3, PRKN, FYN, ITPR1, SH3KBP1, PIK3CD, RASGRP2, FBXL7, RICTOR, RNF130, HERC1, B2M, MRC2, LCP2, COL1A2, ITCH, CD81, PPP3CB, RAB7A, TRIM37, DNM3, HERC2, DYNC1I2, UBE2D2, ITGB1, NPEPPS, LONRF1, UBE3C, PJA2, ATG7, STIM1, KLHL5, RNF213, PRR5, MYLIP, UBE3D, TAB2, FBXL4, PRKACB, PPIA, KIF2A, KRAS, MAP3K7, ANAPC5, TUBB4A, CD99, NFKBIA, PRKCB, UBE2E3, RNF111, CLEC2D, UBE2G2	Pericyte_1
REACTOME_ADENYLATE_CYCLASE_ACTIVATING_PATHWAY	0.212978	0.991819	0.779406	1.26556	5	ADCY9, ADCY6, ADCY2	Pericyte_1
REACTOME_ADENYLATE_CYCLASE_INHIBITORY_PATHWAY	0.141046	0.991819	0.767037	1.34075	8	ADCY9, GNAI1, ADCY6, GNAI3, ADCY2	Pericyte_1
REACTOME_ADHERENS_JUNCTIONS_INTERACTIONS	0.484802	0.991819	0.533178	1.02118	13	CDH6, CADM2, CADM1, ACTG1	Pericyte_1
REACTOME_ADORA2B_MEDIATED_ANTI_INFLAMMATORY_CYTOKINES_PRODUCTION	0.401747	0.991819	0.489939	1.05906	27	ADCY9, GNAI1, ADCY6, CALCRL, PRKAR2A, GNAI3, ADCY2, PRKACB, GNB4	Pericyte_1
REACTOME_ADP_SIGNALLING_THROUGH_P2Y_PURINOCEPTOR_1	0.47006	0.991819	0.562184	1.04213	10	GNAQ, GNB4, GNG7, GNG5	Pericyte_1
REACTOME_ADP_SIGNALLING_THROUGH_P2Y_PURINOCEPTOR_12	0.402695	0.991819	0.600373	1.11292	10	GNAI1, GNAI3, GNB4, GNG7, GNG5	Pericyte_1
REACTOME_ADRENALINE_NORADRENALINE_INHIBITS_INSULIN_SECRETION	0.292308	0.991819	0.614712	1.19369	14	CACNB2, GNAI1, ADCY6, GNB4, GNG7, GNG5	Pericyte_1
REACTOME_ADRENOCEPTORS	0.608696	0.991819	-0.685623	-0.913677	1	ADRA2C	Pericyte_1
REACTOME_AFLATOXIN_ACTIVATION_AND_DETOXIFICATION	0.414248	0.991819	-0.57551	-1.06699	6	GGT5, GGT1	Pericyte_1
REACTOME_AGGREPHAGY	0.422535	0.991819	-0.468149	-1.03182	16	HSP90AA1	Pericyte_1
REACTOME_AKT_PHOSPHORYLATES_TARGETS_IN_THE_CYTOSOL	0.169207	0.991819	0.703573	1.31462	11	AKT3, MDM2, MKRN1	Pericyte_1
REACTOME_AKT_PHOSPHORYLATES_TARGETS_IN_THE_NUCLEUS	0.150883	0.991819	0.794449	1.32366	6	AKT3, FOXO3	Pericyte_1
REACTOME_ALK_MUTANTS_BIND_TKIS	0.630728	0.991819	-0.425388	-0.832178	8	BIRC6, FN1, PRKAR1A	Pericyte_1
REACTOME_ALPHA_DEFENSINS	0.465726	0.991819	0.766773	1.01907	1	CD4	Pericyte_1
REACTOME_ALPHA_LINOLENIC_OMEGA3_AND_LINOLEIC_OMEGA6_ACID_METABOLISM	0.221636	0.991819	-0.701629	-1.30081	6	ELOVL5	Pericyte_1
REACTOME_ALPHA_OXIDATION_OF_PHYTANATE	0.433014	0.991819	-0.616909	-1.05735	4	HACL1	Pericyte_1
REACTOME_ALPHA_PROTEIN_KINASE_1_SIGNALING_PATHWAY	0.721003	0.991819	0.441583	0.794653	9	TAB2, MAP3K7, UBA52, TAB1	Pericyte_1
REACTOME_AMINO_ACID_CONJUGATION	0.324597	0.991819	0.850224	1.12998	1	GLYATL2	Pericyte_1
REACTOME_AMPK_INHIBITS_CHREBP_TRANSCRIPTIONAL_ACTIVATION_ACTIVITY	0.467095	0.991819	0.640101	1.06649	6	PRKAA2, PRKAG2, PRKAB2	Pericyte_1
REACTOME_AMYLOID_FIBER_FORMATION	0.123512	0.991819	0.630238	1.32772	24	PRKN, APP, B2M, GSN, TSPAN15, ITM2B, APH1B, UBA52, CST3, TSPAN5	Pericyte_1
REACTOME_ANCHORING_OF_THE_BASAL_BODY_TO_THE_PLASMA_MEMBRANE	0.199234	0.991819	-0.447821	-1.2146	56	HSP90AA1, CLASP1, PCM1, MARK4, CSNK1E, TTBK2, YWHAG	Pericyte_1
REACTOME_ANDROGEN_BIOSYNTHESIS	0.245059	0.991819	-0.881406	-1.17458	1	HSD17B12	Pericyte_1
REACTOME_ANTIGEN_ACTIVATES_B_CELL_RECEPTOR_BCR_LEADING_TO_GENERATION_OF_SECOND_MESSENGERS	0.320872	0.991819	0.590802	1.15048	15	FYN, ITPR1, SH3KBP1, PIK3CD, STIM1	Pericyte_1
REACTOME_ANTIMICROBIAL_PEPTIDES	0.507826	0.991819	0.676854	1.00675	3	CLU, CD4, CHGA	Pericyte_1
REACTOME_ANTIVIRAL_MECHANISM_BY_IFN_STIMULATED_GENES	0.357934	0.991819	-0.397643	-1.04338	46	ARIH1, JAK1, FLNA, KPNA5, UBC, POM121, NUP153, IRF3, UBA7, NEDD4, NUP85, ABCE1, NUP160, NUP88, RANBP2, EIF4E	Pericyte_1
REACTOME_ANTI_INFLAMMATORY_RESPONSE_FAVOURING_LEISHMANIA_PARASITE_INFECTION	0.517194	0.991819	0.42305	0.972384	39	FYN, ITPR1, ADCY9, GNAI1, ADCY6, CALCRL, PRKAR2A, GNAI3, ADCY2, PRKACB, GNB4	Pericyte_1
REACTOME_APOBEC3G_MEDIATED_RESISTANCE_TO_HIV_1_INFECTION	0.511304	0.991819	0.673873	1.00231	3	PPIA, PSIP1	Pericyte_1
REACTOME_APOPTOSIS	0.568327	0.991819	0.364801	0.947181	98	ARHGAP10, AKT3, PTK2, UACA, BCL2, BCL2L1, ROCK1, GSN, APC, LMNA, XIAP, DAPK2, KPNB1, SPTAN1, UBA52, UNC5B, PLEC, MAPK3, YWHAQ, TP63, PSMB9, PSMD4, PSME1, GSDMD, PSMD2, CARD8, PSMB6, BIRC2	Pericyte_1
REACTOME_APOPTOTIC_CLEAVAGE_OF_CELLULAR_PROTEINS	0.660969	0.991819	-0.37458	-0.835482	17	TJP1	Pericyte_1
REACTOME_APOPTOTIC_EXECUTION_PHASE	0.613095	0.991819	-0.368765	-0.874261	23	TJP1, CTNNB1, HMGB1, PAK2	Pericyte_1
REACTOME_APOPTOTIC_FACTOR_MEDIATED_RESPONSE	0.305471	0.991819	0.606848	1.16227	13	UACA, XIAP, MAPK3, GSDMD, CARD8, AVEN, APAF1	Pericyte_1
REACTOME_AQUAPORIN_MEDIATED_TRANSPORT	0.540909	0.991819	0.469881	0.964616	21	ADCY9, ADCY6, PRKAR2A, ADCY2, PRKACB, RAB11A, GNB4, AQP1, GNG7, GNG5	Pericyte_1
REACTOME_ARACHIDONIC_ACID_METABOLISM	0.0773481	0.991819	-0.709442	-1.51458	12	PTGES3, GGT5, GGT1, MAPKAPK2	Pericyte_1
REACTOME_ASPARTATE_AND_ASPARAGINE_METABOLISM	0.458003	0.991819	0.598578	1.04629	8	SLC25A13, SLC25A12, NAT8L, GOT2, ASPA	Pericyte_1
REACTOME_ASSEMBLY_AND_CELL_SURFACE_PRESENTATION_OF_NMDA_RECEPTORS	0.538235	0.991819	-0.398503	-0.919371	20	CAMK2D, LIN7A, CASK	Pericyte_1
REACTOME_ASSEMBLY_OF_ACTIVE_LPL_AND_LIPC_LIPASE_COMPLEXES	0.229535	0.991819	0.751437	1.25199	6	PCSK5, ANGPTL4	Pericyte_1
REACTOME_ASSEMBLY_OF_COLLAGEN_FIBRILS_AND_OTHER_MULTIMERIC_STRUCTURES	0.154519	0.991819	0.596695	1.28006	26	DST, COL6A1, COL1A2, COL27A1, COL5A2, PXDN, COL24A1, COL7A1, COL14A1, COL4A5, PLEC	Pericyte_1
REACTOME_ASSEMBLY_OF_THE_ORC_COMPLEX_AT_THE_ORIGIN_OF_REPLICATION	0.178082	0.991819	0.825146	1.27978	4	KPNB1, ORC4	Pericyte_1
REACTOME_ASYMMETRIC_LOCALIZATION_OF_PCP_PROTEINS	0.514085	0.991819	-0.369016	-0.932328	36	SEM1, SMURF1, PSMD1, UBC	Pericyte_1
REACTOME_ATF4_ACTIVATES_GENES_IN_RESPONSE_TO_ENDOPLASMIC_RETICULUM_STRESS	0.590909	0.991819	-0.421664	-0.909521	14	CEBPB, ATF6	Pericyte_1
REACTOME_ATTACHMENT_AND_ENTRY	0.41452	0.991819	-0.666733	-1.08271	3	VCP, FURIN	Pericyte_1
REACTOME_AURKA_ACTIVATION_BY_TPX2	0.15625	0.991819	-0.510896	-1.28967	35	HSP90AA1, CLASP1, PCM1	Pericyte_1
REACTOME_AUTOPHAGY	0.582609	0.991819	-0.313726	-0.899521	82	HSP90AA1, EPAS1, HSP90AB1, SQSTM1, GABARAP, NBR1, UBC, RB1CC1, HSPA8, VCP, TUBB4B, UBAP1, DYNLL2, ULK1, VPS37A, RHEB, WIPI2	Pericyte_1
REACTOME_A_TETRASACCHARIDE_LINKER_SEQUENCE_IS_REQUIRED_FOR_GAG_SYNTHESIS	0.310976	0.991819	0.572594	1.15275	18	GPC5, BGN, GPC6, DCN, SDC2	Pericyte_1
REACTOME_BBSOME_MEDIATED_CARGO_TARGETING_TO_CILIUM	0.653409	0.991819	-0.393018	-0.847733	14	CCT4, CCT3	Pericyte_1
REACTOME_BETA_CATENIN_INDEPENDENT_WNT_SIGNALING	0.576073	0.991819	0.36657	0.931902	79	PRKG1, TNRC6B, ITPR1, TCF7L1, PLCB1, RYK, PPP3CB, RHOA, ROR1, NLK, AGO4, GNB4, KRAS, MAP3K7, PRKCB, UBA52, GNAO1, PRICKLE1, CLTA, PSMB9, PSMD4, PSME1, GNG7, GNG5, PSMD2, PSMB6, AGO1	Pericyte_1
REACTOME_BETA_CATENIN_PHOSPHORYLATION_CASCADE	0.307692	0.991819	-0.609993	-1.20845	9	CSNK1A1, CTNNB1, PPP2R5C, PPP2R1B, PPP2CB	Pericyte_1
REACTOME_BETA_OXIDATION_OF_DECANOYL_COA_TO_OCTANOYL_COA_COA	0.684211	0.991819	-0.465329	-0.797552	4	HADHB	Pericyte_1
REACTOME_BETA_OXIDATION_OF_HEXANOYL_COA_TO_BUTANOYL_COA	0.30543	0.991819	-0.793093	-1.17667	2	HADHB	Pericyte_1
REACTOME_BETA_OXIDATION_OF_LAUROYL_COA_TO_DECANOYL_COA_COA	0.30543	0.991819	-0.793093	-1.17667	2	HADHB	Pericyte_1
REACTOME_BETA_OXIDATION_OF_OCTANOYL_COA_TO_HEXANOYL_COA	0.697892	0.991819	-0.483902	-0.785809	3	HADHB	Pericyte_1
REACTOME_BETA_OXIDATION_OF_VERY_LONG_CHAIN_FATTY_ACIDS	0.635274	0.991819	0.590229	0.915433	4	ECI2, ACOX1, EHHADH, MLYCD	Pericyte_1
REACTOME_BH3_ONLY_PROTEINS_ASSOCIATE_WITH_AND_INACTIVATE_ANTI_APOPTOTIC_BCL_2_MEMBERS	0.275806	0.991819	0.702748	1.20076	7	BCL2, BCL2L1	Pericyte_1
REACTOME_BICARBONATE_TRANSPORTERS	0.554795	0.991819	0.63303	0.981817	4	AHCYL2, SLC4A4	Pericyte_1
REACTOME_BINDING_AND_UPTAKE_OF_LIGANDS_BY_SCAVENGER_RECEPTORS	0.266667	0.991819	-0.544726	-1.19976	15	HSPH1, HSP90AA1, COL4A2, COL4A1, SCARB1	Pericyte_1
REACTOME_BINDING_OF_TCF_LEF_CTNNB1_TO_TARGET_GENE_PROMOTERS	0.501247	0.991819	-0.541453	-0.964879	5	LEF1, TCF7L2, CTNNB1	Pericyte_1
REACTOME_BIOLOGICAL_OXIDATIONS	0.710425	0.991819	-0.31191	-0.837059	53	PTGES3, GGT5, HSP90AB1, MAOA, GGT1, RXRA	Pericyte_1
REACTOME_BIOSYNTHESIS_OF_EPA_DERIVED_SPMS	0.689286	0.991819	0.617203	0.87323	2	GPX4, LTA4H	Pericyte_1
REACTOME_BIOSYNTHESIS_OF_SPECIALIZED_PRORESOLVING_MEDIATORS_SPMS	0.689286	0.991819	0.617203	0.87323	2	GPX4, LTA4H	Pericyte_1
REACTOME_BIOTIN_TRANSPORT_AND_METABOLISM	0.149701	0.991819	0.730956	1.35498	10	PCCA, ACACB, MCCC1, ACACA, HLCS	Pericyte_1
REACTOME_BMAL1_CLOCK_NPAS2_ACTIVATES_CIRCADIAN_GENE_EXPRESSION	0.0716511	0.991819	0.741278	1.4435	15	CHD9, PPARA, TBL1XR1, NPAS2, TBL1X	Pericyte_1
REACTOME_BRANCHED_CHAIN_AMINO_ACID_CATABOLISM	0.39528	0.991819	-0.470597	-1.0565	19	HIBCH, BCAT2, PPM1K	Pericyte_1
REACTOME_BUDDING_AND_MATURATION_OF_HIV_VIRION	0.619469	0.991819	-0.387849	-0.87073	19	NEDD4L, UBC, VPS4B, UBAP1, VPS37A	Pericyte_1
REACTOME_BUTYRATE_RESPONSE_FACTOR_1_BRF1_BINDS_AND_DESTABILIZES_MRNA	0.214734	0.991819	0.699504	1.2588	9	ZFP36L1, EXOSC6	Pericyte_1
REACTOME_B_WICH_COMPLEX_POSITIVELY_REGULATES_RRNA_EXPRESSION	0.640187	0.991819	0.452059	0.880302	15	MYO1C, KAT2B, SMARCA5, TAF1C, TBP, POLR1D	Pericyte_1
REACTOME_CA2_PATHWAY	0.255411	0.991819	0.542246	1.1896	29	PRKG1, TNRC6B, ITPR1, TCF7L1, PLCB1, PPP3CB, NLK, AGO4, GNB4, KRAS, MAP3K7	Pericyte_1
REACTOME_CALCINEURIN_ACTIVATES_NFAT	0.157143	0.991819	0.894044	1.26491	2	PPP3CB, PPIA	Pericyte_1
REACTOME_CALCITONIN_LIKE_LIGAND_RECEPTORS	0.242857	0.991819	0.846149	1.19715	2	CALCRL, ADM	Pericyte_1
REACTOME_CALNEXIN_CALRETICULIN_CYCLE	0.363889	0.991819	-0.497244	-1.09518	15	PRKCSH, AMFR, UBC, DERL2, EDEM3	Pericyte_1
REACTOME_CAMK_IV_MEDIATED_PHOSPHORYLATION_OF_CREB	0.249377	0.991819	-0.709387	-1.26414	5	CAMK2D	Pericyte_1
REACTOME_CARBOXYTERMINAL_POST_TRANSLATIONAL_MODIFICATIONS_OF_TUBULIN	0.169207	0.991819	0.643033	1.29456	18	TTLL5, TTLL7, TUBB4A, AGTPBP1, TTL	Pericyte_1
REACTOME_CARDIAC_CONDUCTION	0.129298	0.991819	0.558065	1.28272	39	ATP1A2, ITPR1, CACNB2, ATP2A2, ATP2A3, STIM1, ATP2B4, KAT2B, ATP2B1, ATP1B2, SLC8A1, CAMK2G	Pericyte_1
REACTOME_CARGO_CONCENTRATION_IN_THE_ER	0.505556	0.991819	-0.432326	-0.952198	15	TMED10, SEC23A, SEC24D, SEC24A, STX5, LMAN1, SEC22B, CNIH1	Pericyte_1
REACTOME_CARGO_RECOGNITION_FOR_CLATHRIN_MEDIATED_ENDOCYTOSIS	0.407609	0.991819	0.43718	1.04844	52	PICALM, SH3KBP1, EPN2, EPS15, GRK3, CBL, IGF2R, AAK1, CLTCL1, FCHO2, ARRB1	Pericyte_1
REACTOME_CARGO_TRAFFICKING_TO_THE_PERICILIARY_MEMBRANE	0.482955	0.991819	0.444081	0.989325	31	EXOC4, PKD2, EXOC2, EXOC6, RAB11A	Pericyte_1
REACTOME_CARNITINE_METABOLISM	0.23503	0.991819	0.674099	1.24959	10	CPT1A, PRKAA2, PRKAG2, ACACB, ACACA	Pericyte_1
REACTOME_CASPASE_ACTIVATION_VIA_DEATH_RECEPTORS_IN_THE_PRESENCE_OF_LIGAND	0.295812	0.991819	-0.629023	-1.17993	7	CFLAR, RIPK1, TRAF2, FAS	Pericyte_1
REACTOME_CASPASE_ACTIVATION_VIA_DEPENDENCE_RECEPTORS_IN_THE_ABSENCE_OF_LIGAND	0.685484	0.991819	0.49279	0.842011	7	DAPK2, UNC5B, DAPK1	Pericyte_1
REACTOME_CASPASE_MEDIATED_CLEAVAGE_OF_CYTOSKELETAL_PROTEINS	0.398387	0.991819	0.65145	1.11311	7	GSN, SPTAN1, PLEC	Pericyte_1
REACTOME_CATION_COUPLED_CHLORIDE_COTRANSPORTERS	0.501171	0.991819	-0.624933	-1.01483	3	SLC12A2	Pericyte_1
REACTOME_CA_DEPENDENT_EVENTS	0.519697	0.991819	0.477444	0.980142	21	PDE1C, NBEA, ADCY9, PDE1A, ADCY6, PRKAR2A, ADCY2, PRKACB, CAMK2G	Pericyte_1
REACTOME_CD163_MEDIATING_AN_ANTI_INFLAMMATORY_RESPONSE	0.185012	0.991819	-0.811368	-1.31758	3	ADAM17, MAPK14	Pericyte_1
REACTOME_CD209_DC_SIGN_SIGNALING	0.527356	0.991819	0.510125	0.977024	13	FYN, PRKACB, KRAS	Pericyte_1
REACTOME_CD28_CO_STIMULATION	0.246951	0.991819	0.598235	1.20437	18	AKT3, FYN, RICTOR, PRR5, PDPK1, PIK3R1	Pericyte_1
REACTOME_CD28_DEPENDENT_PI3K_AKT_SIGNALING	0.203647	0.991819	0.666717	1.27694	13	AKT3, FYN, RICTOR, PRR5, PDPK1, PIK3R1	Pericyte_1
REACTOME_CD28_DEPENDENT_VAV1_PATHWAY	0.422629	0.991819	0.673937	1.09431	5	FYN, PAK1, PAK3	Pericyte_1
REACTOME_CDC42_GTPASE_CYCLE	0.0735108	0.991819	0.511237	1.32518	91	ARHGAP29, DLC1, ARHGAP10, CDC42BPA, FARP1, PREX2, ARAP2, CDC42EP4, DOCK10, FMNL2, DOCK7, PLEKHG2, DOCK9, ARHGAP17, ARHGAP44, RAB7A, FAM13B, FNBP1L, ARHGAP21, PREX1, OPHN1, FNBP1, STOM, SH3PXD2A, ABR, FGD4, STARD8, ARHGEF6, ARHGAP35, RASGRF2, DOCK8, VAV2, SYDE1, DNMBP, ARHGAP1, FMNL3, BCR, PIK3R1	Pericyte_1
REACTOME_CDC6_ASSOCIATION_WITH_THE_ORC_ORIGIN_COMPLEX	0.436644	0.991819	0.69018	1.07045	4	ORC4, ORC3	Pericyte_1
REACTOME_CELLULAR_HEXOSE_TRANSPORT	0.280105	0.991819	-0.64072	-1.20187	7	SLC2A12, SLC2A3, SLC2A9, SLC2A1	Pericyte_1
REACTOME_CELLULAR_RESPONSE_TO_CHEMICAL_STRESS	0.454545	0.991819	-0.33997	-0.975258	81	MT-CO3, TXNIP, SEM1, STAT3, NFE2L2, CUL1, MAFK, P4HB, PSMD1, UBC, SMARCD3, RXRA, SOD1, GPX3	Pericyte_1
REACTOME_CELLULAR_RESPONSE_TO_HYPOXIA	0.339483	0.991819	-0.403396	-1.05848	46	EPAS1, UBE2D3, SEM1, HIF3A, PSMD1, UBC	Pericyte_1
REACTOME_CELLULAR_SENESCENCE	0.673997	0.991819	0.355099	0.8935	73	IGFBP7, TNRC6B, MAPK10, CABIN1, AGO4, PHC1, ANAPC5, TNIK, UBA52, MDM2, ATM, CDC16, MAPK3, CDK6	Pericyte_1
REACTOME_CELL_CELL_COMMUNICATION	0.0983827	0.991819	0.53649	1.29832	54	SPTBN1, PTK2, DST, FYN, CDH6, PARVA, CADM2, NCK2, ACTN1, ITGB1, ARHGEF6, RSU1, PATJ, CADM1, SPTAN1, PARD6G, ACTG1, PLEC, PIK3R1	Pericyte_1
REACTOME_CELL_CELL_JUNCTION_ORGANIZATION	0.572079	0.991819	0.456922	0.944127	22	CDH6, CADM2, PATJ, CADM1, PARD6G, ACTG1, SDK1, PRKCI, NECTIN1	Pericyte_1
REACTOME_CELL_CYCLE	0.401575	0.991819	-0.29917	-1.01053	312	HSP90AA1, PDS5B, CLASP1, PPP6R3, DYRK1A, PRKCA, MNAT1, NIPBL, SEM1, XPO1, ATRX, HSP90AB1, STAG2, CCNH, PCM1, LEMD3, FBXW11, PPP2R2A, RANGAP1, CUL1, PDS5A, SUN2, ABL1, NUDC, ENSA, PPP2R5C, PSMD1, UBC, POM121, CSNK1E, LIN52, RAB1A, YWHAG, PPP2R1B, UBE2I, NSD2, PPP2R2D, PHLDA1, NUP153, AHCTF1, PPP2CB, AKT2, TUBB4B, ANAPC10, PSMB7, DYNLL2	Pericyte_1
REACTOME_CELL_CYCLE_MITOTIC	0.192857	0.991819	-0.334089	-1.10332	255	HSP90AA1, PDS5B, CLASP1, DYRK1A, PRKCA, MNAT1, NIPBL, SEM1, XPO1, HSP90AB1, STAG2, CCNH, PCM1, LEMD3, FBXW11, PPP2R2A, RANGAP1, CUL1, PDS5A, ABL1, NUDC, ENSA, PPP2R5C, PSMD1, UBC, POM121, CSNK1E, LIN52, RAB1A, YWHAG, PPP2R1B, UBE2I, PPP2R2D, PHLDA1, NUP153, AHCTF1, PPP2CB, AKT2, TUBB4B, ANAPC10, PSMB7, DYNLL2	Pericyte_1
REACTOME_CELL_DEATH_SIGNALLING_VIA_NRAGE_NRIF_AND_NADE	0.617978	0.991819	-0.343249	-0.89553	45	ARHGEF12, ARHGEF7, AKAP13, SOS1, SQSTM1, UBC, GNA13	Pericyte_1
REACTOME_CELL_EXTRACELLULAR_MATRIX_INTERACTIONS	0.690625	0.991819	0.446628	0.838556	12	PARVA, ACTN1, ITGB1, ARHGEF6, RSU1, ACTG1	Pericyte_1
REACTOME_CELL_JUNCTION_ORGANIZATION	0.356653	0.991819	0.472157	1.0854	38	DST, CDH6, PARVA, CADM2, ACTN1, ITGB1, ARHGEF6, RSU1, PATJ, CADM1, PARD6G, ACTG1, PLEC	Pericyte_1
REACTOME_CGMP_EFFECTS	0.142633	0.991819	0.746706	1.34374	9	PRKG1, ITPR1, PDE1A, KCNMB4, PDE9A, PDE1B	Pericyte_1
REACTOME_CHAPERONE_MEDIATED_AUTOPHAGY	0.1875	0.991819	-0.598292	-1.2905	14	HSP90AA1, HSP90AB1, UBC, HSPA8	Pericyte_1
REACTOME_CHL1_INTERACTIONS	0.264516	0.991819	0.708518	1.21062	7	ITGA10, CNTN6, ITGB1, NRP1	Pericyte_1
REACTOME_CHOLESTEROL_BIOSYNTHESIS	0.458967	0.991819	0.543081	1.04014	13	FDFT1, MSMO1, HMGCR, SQLE, HMGCS1, ACAT2, SC5D, MVK	Pericyte_1
REACTOME_CHOLINE_CATABOLISM	0.119643	0.991819	0.911938	1.29023	2	SLC44A1, ALDH7A1	Pericyte_1
REACTOME_CHONDROITIN_SULFATE_BIOSYNTHESIS	0.5	0.991819	0.514462	0.999018	14	BGN, DCN, CHST15	Pericyte_1
REACTOME_CHONDROITIN_SULFATE_DERMATAN_SULFATE_METABOLISM	0.353191	0.991819	0.49251	1.0984	32	GPC5, BGN, GPC6, DCN, DSE	Pericyte_1
REACTOME_CHREBP_ACTIVATES_METABOLIC_GENE_EXPRESSION	0.326957	0.991819	0.767082	1.14095	3	ACACB, ACACA	Pericyte_1
REACTOME_CHROMATIN_MODIFYING_ENZYMES	0.5311	0.991819	-0.314209	-0.957003	127	ASH1L, KMT2E, PHF21A, ARID4B, SMARCA2, KDM4C, KANSL1, ARID2, AEBP2, ATF2, JADE1, BRWD1, KAT2A, SETD3, NFKB1, USP22, SMARCD3, GATAD2A, NSD2, SUZ12, ELP2, SMARCD2, KDM7A, DR1, KANSL2, HMG20B, OGT, JADE2, MBD3, RELA, KDM3B	Pericyte_1
REACTOME_CHROMOSOME_MAINTENANCE	0.33209	0.991819	-0.409442	-1.0632	44	PPP6R3, ATRX, CENPT, CENPC, ITGB3BP, RPA1, RBBP7, TERF2IP, CTC1, CHTF8, SHQ1, MIS18BP1	Pericyte_1
REACTOME_CHYLOMICRON_ASSEMBLY	0.567873	0.991819	-0.6541	-0.970451	2	P4HB	Pericyte_1
REACTOME_CHYLOMICRON_REMODELING	0.624506	0.991819	-0.674377	-0.89869	1	LPL	Pericyte_1
REACTOME_CILIUM_ASSEMBLY	0.588235	0.991819	-0.309376	-0.910685	101	HSP90AA1, CLASP1, CCT4, PCM1, EXOC5, MARK4, CSNK1E, TTBK2, CCT3, YWHAG	Pericyte_1
REACTOME_CIRCADIAN_CLOCK	0.103401	0.991819	0.557419	1.31828	45	RORA, CHD9, NR3C1, CPT1A, PPARA, TBL1XR1, NPAS2, MEF2C, HIF1A, TBL1X	Pericyte_1
REACTOME_CLASS_C_3_METABOTROPIC_GLUTAMATE_PHEROMONE_RECEPTORS	0.126712	0.991819	0.84819	1.31552	4	GRM8, GABBR2	Pericyte_1
REACTOME_CLATHRIN_MEDIATED_ENDOCYTOSIS	0.30039	0.991819	0.43824	1.1141	79	PICALM, HIP1, PACSIN2, SH3KBP1, EPN2, EPS15, GRK3, CBL, IGF2R, AAK1, FNBP1L, CLTCL1, DNM3, FCHO2, ARRB1, FNBP1, TRIP10, REPS1, RAB5A, UBA52	Pericyte_1
REACTOME_CLEC7A_DECTIN_1_INDUCES_NFAT_ACTIVATION	0.715753	0.991819	0.529854	0.821793	4	ITPR1, PPP3CB	Pericyte_1
REACTOME_CLEC7A_INFLAMMASOME_PATHWAY	0.217195	0.991819	-0.844964	-1.25362	2	NFKB1, RELA	Pericyte_1
REACTOME_COENZYME_A_BIOSYNTHESIS	0.715711	0.991819	-0.425733	-0.758664	5	PANK3, COASY	Pericyte_1
REACTOME_COLLAGEN_BIOSYNTHESIS_AND_MODIFYING_ENZYMES	0.269625	0.991819	-0.4564	-1.1514	34	P4HA1, PLOD1, SERPINH1, COL4A2, COL4A4, P4HB, COL4A1, PLOD3	Pericyte_1
REACTOME_COLLAGEN_CHAIN_TRIMERIZATION	0.262673	0.991819	0.600289	1.19701	17	COL6A1, COL1A2, COL27A1, COL5A2, COL24A1, COL7A1, COL14A1, COL4A5	Pericyte_1
REACTOME_COLLAGEN_DEGRADATION	0.623867	0.991819	0.437862	0.89438	20	COL6A1, COL1A2, COL5A2, COL7A1, COL14A1, COL4A5	Pericyte_1
REACTOME_COLLAGEN_FORMATION	0.565056	0.991819	-0.357318	-0.926547	43	P4HA1, PLOD1, SERPINH1, COL4A2, COL4A4, P4HB, COL4A1, PLOD3, CD151	Pericyte_1
REACTOME_COMPETING_ENDOGENOUS_RNAS_CERNAS_REGULATE_PTEN_TRANSLATION	0.33777	0.991819	0.710261	1.15329	5	TNRC6B, AGO4, AGO1	Pericyte_1
REACTOME_COMPLEMENT_CASCADE	0.326562	0.991819	0.608746	1.14294	12	CD81, COLEC11, CFH, CD46, SERPING1, CLU	Pericyte_1
REACTOME_CONDENSATION_OF_PROPHASE_CHROMOSOMES	0.654354	0.991819	-0.438363	-0.812719	6	NCAPH2, SMC4, SET, NCAPG2, KMT5A, SMC2	Pericyte_1
REACTOME_CONJUGATION_OF_BENZOATE_WITH_GLYCINE	0.324597	0.991819	0.850224	1.12998	1	GLYATL2	Pericyte_1
REACTOME_CONSTITUTIVE_SIGNALING_BY_AKT1_E17K_IN_CANCER	0.103659	0.991819	0.678595	1.36615	18	AKT3, RICTOR, FOXO3, PRR5, MDM2, PDPK1	Pericyte_1
REACTOME_CONSTITUTIVE_SIGNALING_BY_EGFRVIII	0.236527	0.991819	-0.621953	-1.2325	10	HSP90AA1, SOS1, PIK3CA	Pericyte_1
REACTOME_CONSTITUTIVE_SIGNALING_BY_LIGAND_RESPONSIVE_EGFR_CANCER_VARIANTS	0.241279	0.991819	-0.571566	-1.22125	13	HSP90AA1, SOS1, PIK3CA	Pericyte_1
REACTOME_CONVERSION_FROM_APC_C_CDC20_TO_APC_C_CDH1_IN_LATE_ANAPHASE	0.696108	0.991819	0.429932	0.79697	10	ANAPC5, CDC16, ANAPC4, FZR1, ANAPC7	Pericyte_1
REACTOME_COOPERATION_OF_PREFOLDIN_AND_TRIC_CCT_IN_ACTIN_AND_TUBULIN_FOLDING	0.713873	0.991819	-0.360554	-0.80309	18	CCT4, CCT3, TUBB4B, CCT2, PFDN2, PFDN5	Pericyte_1
REACTOME_COPII_MEDIATED_VESICLE_TRANSPORT	0.462069	0.991819	-0.387497	-0.965971	33	PPP6R3, TMED10, SEC23A, RAB1A, NAPA, BET1, SEC24D, PPP6R1, NSF, SEC24A, STX5, LMAN1	Pericyte_1
REACTOME_COPI_DEPENDENT_GOLGI_TO_ER_RETROGRADE_TRAFFIC	0.529851	0.991819	-0.365681	-0.931902	40	TMED10, KIFC2, COPA, RAB1A, NAPA, TUBB4B, ARFGAP1, KLC2, ARFGAP3, ZW10, NSF, KDELR1, SEC22B, COPE, ARF4	Pericyte_1
REACTOME_COPI_MEDIATED_ANTEROGRADE_TRANSPORT	0.398385	0.991819	0.435873	1.05212	53	SPTBN1, ANK2, DYNC1I2, ANK3, USO1, TUBB4A, SPTAN1, COG5, COG4	Pericyte_1
REACTOME_COSTIMULATION_BY_THE_CD28_FAMILY	0.40379	0.991819	0.494599	1.06104	26	AKT3, FYN, RICTOR, PRR5, PDPK1, PIK3R1, PPP2R5A	Pericyte_1
REACTOME_CREATION_OF_C4_AND_C2_ACTIVATORS	0.149194	0.991819	0.924984	1.22934	1	COLEC11	Pericyte_1
REACTOME_CREB1_PHOSPHORYLATION_THROUGH_NMDA_RECEPTOR_MEDIATED_ACTIVATION_OF_RAS_SIGNALING	0.394444	0.991819	-0.481742	-1.06103	15	CAMK2D, RPS6KA2, RPS6KA3	Pericyte_1
REACTOME_CREB3_FACTORS_ACTIVATE_GENES	0.50905	0.991819	-0.684039	-1.01487	2	CREB3L2	Pericyte_1
REACTOME_CREB_PHOSPHORYLATION	0.0798005	0.991819	-0.843507	-1.50314	5	RPS6KA2, RPS6KA3, MAPKAPK2	Pericyte_1
REACTOME_CRMPS_IN_SEMA3A_SIGNALING	0.693931	0.991819	-0.419573	-0.777882	6	DPYSL2	Pericyte_1
REACTOME_CS_DS_DEGRADATION	0.467095	0.991819	0.637834	1.06272	6	BGN, DCN, IDUA	Pericyte_1
REACTOME_CTLA4_INHIBITORY_SIGNALING	0.193598	0.991819	0.685295	1.28047	11	AKT3, FYN, PPP2R5A	Pericyte_1
REACTOME_CYCLIN_D_ASSOCIATED_EVENTS_IN_G1	0.262658	0.991819	-0.488464	-1.16796	26	MNAT1, CCNH, PPP2R2A, CUL1, ABL1, UBC, PPP2R1B, PPP2CB	Pericyte_1
REACTOME_CYTOCHROME_C_MEDIATED_APOPTOTIC_RESPONSE	0.371473	0.991819	0.62723	1.12874	9	UACA, XIAP, MAPK3, CARD8, AVEN, APAF1	Pericyte_1
REACTOME_CYTOCHROME_P450_ARRANGED_BY_SUBSTRATE_TYPE	0.700475	0.991819	0.471271	0.823762	8	CYP7B1, CYP2U1, ARNT2, CYP4V2	Pericyte_1
REACTOME_CYTOPROTECTION_BY_HMOX1	0.467213	0.991819	-0.345968	-0.972711	69	MT-CO3, TXNIP, SEM1, STAT3, NFE2L2, CUL1, MAFK, PSMD1, UBC, SMARCD3, RXRA	Pericyte_1
REACTOME_CYTOSOLIC_IRON_SULFUR_CLUSTER_ASSEMBLY	0.399522	0.991819	-0.634602	-1.08768	4	ABCB7, NDOR1	Pericyte_1
REACTOME_CYTOSOLIC_SENSORS_OF_PATHOGEN_ASSOCIATED_DNA	0.231343	0.991819	-0.460073	-1.17245	40	CTNNB1, NFKB1, LRRFIP1, UBC, STAT6, CGAS, IKBKB, RIPK1, IRF3, DHX9, XRCC5, RELA	Pericyte_1
REACTOME_CYTOSOLIC_TRNA_AMINOACYLATION	0.585616	0.991819	0.619652	0.961067	4	PPA1, AIMP2, FARSA, FARSB	Pericyte_1
REACTOME_DAG_AND_IP3_SIGNALING	0.511905	0.991819	0.462226	0.979792	25	PDE1C, ITPR1, NBEA, ADCY9, PDE1A, ADCY6, PRKAR2A, ADCY2, PRKACB, CAMK2G, PRKCE	Pericyte_1
REACTOME_DAP12_INTERACTIONS	0.492378	0.991819	0.49532	0.997179	18	FYN, B2M, LCP2, KRAS, VAV2, PIK3R1	Pericyte_1
REACTOME_DAP12_SIGNALING	0.469861	0.991819	0.514465	1.01899	16	FYN, B2M, LCP2, KRAS, VAV2, PIK3R1	Pericyte_1
REACTOME_DARPP_32_EVENTS	0.713415	0.991819	0.42617	0.796294	11	PDE4B, PPP3CB, PRKAR2A, PRKACB	Pericyte_1
REACTOME_DCC_MEDIATED_ATTRACTIVE_SIGNALING	0.0580645	0.991819	0.838076	1.43199	7	PTK2, FYN, NTN1	Pericyte_1
REACTOME_DDX58_IFIH1_MEDIATED_INDUCTION_OF_INTERFERON_ALPHA_BETA	0.111524	0.991819	-0.510361	-1.32339	43	HSP90AA1, UBE2D3, HSP90AB1, TAX1BP1, TANK, NFKB1, HMGB1, UBC, IKBKB, RIPK1, IRF3, TRAF6, UBA7, TRAF2, MAVS, RELA	Pericyte_1
REACTOME_DEACTIVATION_OF_THE_BETA_CATENIN_TRANSACTIVATING_COMPLEX	0.530159	0.991819	-0.38439	-0.929794	27	XPO1, LEF1, TLE4, TCF7L2, CTNNB1, UBC	Pericyte_1
REACTOME_DEATH_RECEPTOR_SIGNALLING	0.691304	0.991819	-0.301145	-0.863447	82	ARHGEF12, ARHGEF7, AKAP13, SOS1, TAX1BP1, SQSTM1, NFKB1, ADAM17, UBC, GNA13, CFLAR, IKBKB, OTULIN, TNFRSF1A, RIPK1, TRAF6, AATF, RBCK1, SPPL2B, ARHGEF11, ITGB3BP, TRAF2, RELA, ARHGDIA	Pericyte_1
REACTOME_DECTIN_1_MEDIATED_NONCANONICAL_NF_KB_SIGNALING	0.487273	0.991819	-0.37799	-0.963767	39	SEM1, FBXW11, CUL1, PSMD1, UBC	Pericyte_1
REACTOME_DEFECTIVE_B4GALT7_CAUSES_EDS_PROGEROID_TYPE	0.316923	0.991819	0.597831	1.16091	14	GPC5, BGN, GPC6, DCN, SDC2	Pericyte_1
REACTOME_DEFECTIVE_C1GALT1C1_CAUSES_TNPS	0.397177	0.991819	0.795527	1.05729	1	C1GALT1	Pericyte_1
REACTOME_DEFECTIVE_CFTR_CAUSES_CYSTIC_FIBROSIS	0.659341	0.991819	-0.329235	-0.833494	38	SEM1, PSMD1, UBC, VCP, DERL2, PSMB7	Pericyte_1
REACTOME_DEFECTIVE_CHST14_CAUSES_EDS_MUSCULOCONTRACTURAL_TYPE	0.472603	0.991819	0.672712	1.04336	4	BGN, DCN	Pericyte_1
REACTOME_DEFECTIVE_CHST3_CAUSES_SEDCJD	0.425957	0.991819	0.671996	1.09115	5	BGN, DCN	Pericyte_1
REACTOME_DEFECTIVE_CHSY1_CAUSES_TPBS	0.449251	0.991819	0.663613	1.07754	5	BGN, DCN	Pericyte_1
REACTOME_DEFECTIVE_EXT2_CAUSES_EXOSTOSES_2	0.5	0.991819	0.545983	1.0121	10	GPC5, GPC6, EXT1, SDC2	Pericyte_1
REACTOME_DEFECTIVE_FACTOR_VIII_CAUSES_HEMOPHILIA_A	0.290398	0.991819	-0.750001	-1.21793	3	VWF, TPST2	Pericyte_1
REACTOME_DEFECTIVE_INTRINSIC_PATHWAY_FOR_APOPTOSIS	0.131661	0.991819	0.754371	1.35753	9	APP, FOXO3, LMNA, CAPN2	Pericyte_1
REACTOME_DEFECTIVE_LFNG_CAUSES_SCDO3	0.132143	0.991819	0.905533	1.28116	2	NOTCH3, NOTCH2	Pericyte_1
REACTOME_DEFECTIVE_RIPK1_MEDIATED_REGULATED_NECROSIS	0.30445	0.991819	-0.735114	-1.19375	3	RIPK1, TRAF2	Pericyte_1
REACTOME_DEFECTS_IN_BIOTIN_BTN_METABOLISM	0.179081	0.991819	0.743544	1.29968	8	PCCA, MCCC1, ACACA, HLCS	Pericyte_1
REACTOME_DEFECTS_IN_VITAMIN_AND_COFACTOR_METABOLISM	0.158055	0.991819	0.69298	1.32724	13	PCCA, MCCC1, ACACA, HLCS	Pericyte_1
REACTOME_DEFENSINS	0.465726	0.991819	0.766773	1.01907	1	CD4	Pericyte_1
REACTOME_DEGRADATION_OF_AXIN	0.423611	0.991819	-0.391421	-0.988072	35	SEM1, TNKS, PSMD1, UBC	Pericyte_1
REACTOME_DEGRADATION_OF_BETA_CATENIN_BY_THE_DESTRUCTION_COMPLEX	0.128205	0.991819	-0.500131	-1.32914	50	CTBP2, SEM1, CSNK1A1, LEF1, TLE4, TCF7L2, CUL1, CTNNB1, PPP2R5C, PSMD1, UBC, PPP2R1B, PPP2CB, PSMB7, CTBP1	Pericyte_1
REACTOME_DEGRADATION_OF_DVL	0.725352	0.991819	-0.315513	-0.797151	36	SEM1, PSMD1, UBC, DVL3, PSMB7, DVL1	Pericyte_1
REACTOME_DEGRADATION_OF_THE_EXTRACELLULAR_MATRIX	0.671703	0.991819	0.364018	0.865283	49	DCN, A2M, COL6A1, TIMP1, COL1A2, LAMC1, COL5A2, COL7A1, COL14A1, CD44, SPP1, COL4A5	Pericyte_1
REACTOME_DEPOLYMERISATION_OF_THE_NUCLEAR_LAMINA	0.522911	0.991819	-0.495398	-0.969139	8	PRKCA, LEMD3	Pericyte_1
REACTOME_DERMATAN_SULFATE_BIOSYNTHESIS	0.377207	0.991819	0.677499	1.1288	6	BGN, DCN, DSE	Pericyte_1
REACTOME_DEVELOPMENTAL_BIOLOGY	0.0854326	0.991819	0.403612	1.19715	424	UTRN, SPTBN1, SEMA5A, AKT3, EBF1, MAML3, TEAD1, PTK2, FOXP1, EFNA5, DAB1, CHD9, CNTN1, ANK2, FYN, NR2F2, UNC5C, SH3KBP1, TRPC3, PIK3CD, GAB1, CCND3, ITGA10, CLASP2, PPARA, CACNB2, TBL1XR1, COL6A1, GAB2, MYL9, MEF2C, NCOR2, NFASC, FOXO3, ROCK1, PPP3CB, CACNA1H, RHOA, NCK2, NAB1, ROBO1, RPS11, FARP2, TBL1X, PTPRA, KAZN, SMAD2, CTNNA2, TGFB1, CNTN6, LAMC1, CLTCL1, DNM3, SHTN1, PRKAR2A, COL5A2, NEO1,…	Pericyte_1
REACTOME_DEX_H_BOX_HELICASES_ACTIVATE_TYPE_I_IFN_AND_INFLAMMATORY_CYTOKINES_PRODUCTION	0.382586	0.991819	-0.596486	-1.10588	6	NFKB1, DHX9, RELA	Pericyte_1
REACTOME_DIGESTION_OF_DIETARY_CARBOHYDRATE	0.534274	0.991819	0.731502	0.972197	1	AMY2B	Pericyte_1
REACTOME_DISASSEMBLY_OF_THE_DESTRUCTION_COMPLEX_AND_RECRUITMENT_OF_AXIN_TO_THE_MEMBRANE	0.361111	0.991819	-0.500389	-1.1021	15	CSNK1A1, CTNNB1, PPP2R5C, PPP2R1B, DVL3, PPP2CB, DVL1	Pericyte_1
REACTOME_DISEASES_ASSOCIATED_WITH_GLYCOSAMINOGLYCAN_METABOLISM	0.323217	0.991819	0.537834	1.11131	22	GPC5, BGN, GPC6, DCN, EXT1, SDC2	Pericyte_1
REACTOME_DISEASES_ASSOCIATED_WITH_O_GLYCOSYLATION_OF_PROTEINS	0.0863095	0.991819	0.657087	1.38428	24	NOTCH3, SEMA5A, THSD7B, NOTCH2, ADAMTSL3, ADAMTS17, DAG1, C1GALT1, ADAMTS7	Pericyte_1
REACTOME_DISEASES_ASSOCIATED_WITH_SURFACTANT_METABOLISM	0.33871	0.991819	0.839489	1.11572	1	ABCA3	Pericyte_1
REACTOME_DISEASES_OF_DNA_REPAIR	0.431644	0.991819	0.524071	1.04503	17	RAD51B, ATM, MSH3, NEIL1	Pericyte_1
REACTOME_DISEASES_OF_GLYCOSYLATION	0.0794702	0.991819	0.535202	1.33086	65	NOTCH3, SEMA5A, GPC5, BGN, GPC6, DCN, THSD7B	Pericyte_1
REACTOME_DISEASES_OF_IMMUNE_SYSTEM	0.526946	0.991819	-0.473924	-0.939155	10	NFKB1, HMGB1, IKBKB, RELA	Pericyte_1
REACTOME_DISEASES_OF_METABOLISM	0.104247	0.991819	0.48159	1.25992	107	NOTCH3, SEMA5A, PCCA, GPC5, BGN, GPC6, DCN, CYP7B1, THSD7B, EXT1, SDC2, NOTCH2, UBA52, GFPT1, ADAMTSL3, ABCA3, ADAMTS17, GUSB, MCCC1, ACACA, DAG1, NAGLU, HLCS, GALNS, C1GALT1, ALG12, IDUA, ADAMTS7	Pericyte_1
REACTOME_DISEASES_OF_PROGRAMMED_CELL_DEATH	0.398485	0.991819	0.515007	1.05726	21	APP, FOXO3, LMNA, PRIM2	Pericyte_1
REACTOME_DISEASES_OF_SIGNAL_TRANSDUCTION_BY_GROWTH_FACTOR_RECEPTORS_AND_SECOND_MESSENGERS	0.515116	0.991819	0.344595	0.981437	237	PDGFRB, SPTBN1, AKT3, MAML3, HIP1, FYN, PIK3CD, GAB1, PPFIBP1, RICTOR, TRAK1, TBL1XR1, GAB2, BCL2L1, SPRED1, NCOR2, ETV6, FOXO3, CBL, NRG2, FGF1, KITLG, SPRED2, HDAC7, TBL1X, VCL, SMAD2, AP3B1, TGFB1, APC, LMNA, ARRB1, ATG7, TPM4, RNF213, PRR5, APH1B, KAT2B, KRAS, PPP1CC, CAMK2G, UBA52, POLR2J, TGFBR2, EML4, STRN, MDM2, NRG3, ERBB4, ACTG1, PAPSS1, LRP6, HDAC9, PDPK1, BCR, PIK3R1	Pericyte_1
REACTOME_DISINHIBITION_OF_SNARE_FORMATION	0.614833	0.991819	-0.509957	-0.874042	4	PRKCA	Pericyte_1
REACTOME_DISORDERS_OF_TRANSMEMBRANE_TRANSPORTERS	0.659326	0.991819	0.346728	0.887475	82	SLC20A2, ABCA1, HK1, UBA52, SLC27A4, SLC40A1, ABCA3, SLC26A3, SLC4A4, NUP133, OS9, PSMB9, PSMD4, HEPH, PSME1, NUP205, PSMD2, NUP188, PSMB6	Pericyte_1
REACTOME_DISSOLUTION_OF_FIBRIN_CLOT	0.685217	0.991819	0.595715	0.886062	3	ANXA2, SERPINE1	Pericyte_1
REACTOME_DNA_DAMAGE_BYPASS	0.237785	0.991819	-0.496856	-1.20806	28	REV3L, UBC, VCP, UBE2B, CUL4A, UBA7, RPA1, POLE2, RCHY1, MAD2L2, RFC1, POLI, TRIM25	Pericyte_1
REACTOME_DNA_DAMAGE_REVERSAL	0.164725	0.991819	0.802568	1.30317	5	ASCC3, MGMT, ALKBH3	Pericyte_1
REACTOME_DNA_DAMAGE_TELOMERE_STRESS_INDUCED_SENESCENCE	0.415385	0.991819	0.551377	1.0707	14	CABIN1, ATM	Pericyte_1
REACTOME_DNA_DOUBLE_STRAND_BREAK_RESPONSE	0.657738	0.991819	0.412084	0.868135	24	BABAM2, HERC2, SMARCA5, UBA52, ATM, TP53BP1, EYA1	Pericyte_1
REACTOME_DNA_REPLICATION_INITIATION	0.711075	0.991819	0.491544	0.818977	6	PRIM2, POLE, POLA1, POLE4	Pericyte_1
REACTOME_DOPAMINE_CLEARANCE_FROM_THE_SYNAPTIC_CLEFT	0.271493	0.991819	-0.810986	-1.20321	2	MAOA	Pericyte_1
REACTOME_DOWNREGULATION_OF_ERBB2_ERBB3_SIGNALING	0.227273	0.991819	0.69346	1.24792	9	AKT3, NRG2, UBA52	Pericyte_1
REACTOME_DOWNREGULATION_OF_ERBB2_SIGNALING	0.377778	0.991819	-0.488206	-1.07527	15	HSP90AA1, PTPN12	Pericyte_1
REACTOME_DOWNREGULATION_OF_ERBB4_SIGNALING	0.576244	0.991819	0.575593	0.959015	6	ITCH, UBA52, ERBB4	Pericyte_1
REACTOME_DOWNREGULATION_OF_SMAD2_3_SMAD4_TRANSCRIPTIONAL_ACTIVITY	0.247863	0.991819	-0.540548	-1.20567	17	UBE2D3, NEDD4L, SKI, SMAD4, UBC, SMAD7, SKIL, SMAD3	Pericyte_1
REACTOME_DOWNREGULATION_OF_TGF_BETA_RECEPTOR_SIGNALING	0.297059	0.991819	-0.498904	-1.151	20	XPO1, NEDD4L, SMURF1, PMEPA1, UBC, USP15, SMAD7, SMAD3	Pericyte_1
REACTOME_DOWNSTREAM_SIGNALING_OF_ACTIVATED_FGFR1	0.719512	0.991819	0.421339	0.787266	11	GAB1, FGF1, KRAS, PIK3R1	Pericyte_1
REACTOME_DOWNSTREAM_SIGNALING_OF_ACTIVATED_FGFR2	0.661677	0.991819	0.456493	0.846207	10	GAB1, FGF1, KRAS, PIK3R1	Pericyte_1
REACTOME_DOWNSTREAM_SIGNALING_OF_ACTIVATED_FGFR3	0.661677	0.991819	0.457754	0.848544	10	GAB1, FGF1, KRAS, PIK3R1	Pericyte_1
REACTOME_DOWNSTREAM_SIGNALING_OF_ACTIVATED_FGFR4	0.675549	0.991819	0.462842	0.832911	9	GAB1, FGF1, KRAS, PIK3R1	Pericyte_1
REACTOME_DOWNSTREAM_SIGNAL_TRANSDUCTION	0.225657	0.991819	0.622756	1.23348	16	PDGFRB, RAPGEF1, NCK2, KRAS	Pericyte_1
REACTOME_DUAL_INCISION_IN_TC_NER	0.467391	0.991819	-0.3833	-0.96912	37	MNAT1, CCNH, UBC, CUL4A, RPA1, USP7, POLE2, TCEA1	Pericyte_1
REACTOME_E2F_ENABLED_INHIBITION_OF_PRE_REPLICATION_COMPLEX_FORMATION	0.323478	0.991819	0.769648	1.14477	3	ORC4, ORC3	Pericyte_1
REACTOME_E3_UBIQUITIN_LIGASES_UBIQUITINATE_TARGET_PROTEINS	0.29316	0.991819	-0.470328	-1.14356	28	UBE2D3, RNF152, WAC, SHPRH, UBC, VCP, UBE2B, UBE2A	Pericyte_1
REACTOME_ECM_PROTEOGLYCANS	0.100413	0.991819	0.579675	1.33239	39	SPARC, BGN, DCN, APP, ITGA7, COL6A1, COL1A2, TGFB1, LAMC1, COL5A2, ITGB1, ITGA9, PTPRS, COL4A5	Pericyte_1
REACTOME_EFFECTS_OF_PIP2_HYDROLYSIS	0.0868902	0.991819	0.693378	1.39591	18	DGKB, ITPR1, TRPC3, RASGRP2, DGKG, TRPC6, PRKCE, ABHD12	Pericyte_1
REACTOME_EGFR_DOWNREGULATION	0.716511	0.991819	0.418149	0.81427	15	SH3KBP1, EPS15, CBL, UBA52	Pericyte_1
REACTOME_EGFR_TRANSACTIVATION_BY_GASTRIN	0.159601	0.991819	-0.77215	-1.37598	5	PRKCA, SOS1	Pericyte_1
REACTOME_EGR2_AND_SOX10_MEDIATED_INITIATION_OF_SCHWANN_CELL_MYELINATION	0.0451713	0.991819	0.762466	1.48476	15	UTRN, TEAD1, NAB1, LAMC1, YAP1, SCD5	Pericyte_1
REACTOME_EICOSANOID_LIGAND_BINDING_RECEPTORS	0.327869	0.991819	-0.718737	-1.16716	3	CYSLTR2, TBXA2R	Pericyte_1
REACTOME_ELEVATION_OF_CYTOSOLIC_CA2_LEVELS	0.372425	0.991819	0.647151	1.13119	8	ITPR1, TRPC3, STIM1, TRPC6	Pericyte_1
REACTOME_ENDOGENOUS_STEROLS	0.614767	0.991819	0.542768	0.904324	6	CYP7B1, ARNT2, CYP4V2	Pericyte_1
REACTOME_ENDOSOMAL_VACUOLAR_PATHWAY	0.508828	0.991819	0.615376	1.0253	6	B2M, HLA-C, HLA-B	Pericyte_1
REACTOME_ENERGY_DEPENDENT_REGULATION_OF_MTOR_BY_LKB1_AMPK	0.676971	0.991819	0.425592	0.842963	16	PRKAA2, PRKAG2, SLC38A9, MTOR, PRKAB2, RRAGC	Pericyte_1
REACTOME_ENOS_ACTIVATION	0.107232	0.991819	-0.812094	-1.44716	5	HSP90AA1	Pericyte_1
REACTOME_EPHB_MEDIATED_FORWARD_SIGNALING	0.0452489	0.991819	0.730109	1.48526	19	PTK2, FYN, ROCK1, RHOA, ARPC1B, SDC2, ACTG1	Pericyte_1
REACTOME_EPHRIN_SIGNALING	0.71189	0.991819	0.428552	0.800744	11	FYN, NCK2	Pericyte_1
REACTOME_EPH_EPHRIN_MEDIATED_REPULSION_OF_CELLS	0.285714	0.991819	0.547342	1.15308	24	EFNA5, FYN, CLTCL1, EPHA2, APH1B, VAV2, ACTG1, EPHA3, CLTA	Pericyte_1
REACTOME_EPH_EPHRIN_SIGNALING	0.172789	0.991819	0.525682	1.24322	45	PTK2, EFNA5, FYN, MYL9, ROCK1, RHOA, NCK2, CLTCL1, EPHA2, APH1B, ARPC1B, SDC2, VAV2, ACTG1, EPHA3	Pericyte_1
REACTOME_EPIGENETIC_REGULATION_OF_GENE_EXPRESSION	0.403846	0.991819	-0.377317	-1.02141	54	MNAT1, ARID4B, AEBP2, CCNH, BAZ2A, TET2, KAT2A, GATAD2A, SIRT1, SUZ12	Pericyte_1
REACTOME_ERBB2_ACTIVATES_PTK6_SIGNALING	0.261231	0.991819	0.751106	1.21961	5	NRG2, NRG3, ERBB4, ERBB2	Pericyte_1
REACTOME_ERBB2_REGULATES_CELL_MOTILITY	0.139461	0.991819	0.768733	1.34371	8	NRG2, RHOA, MEMO1, NRG3, ERBB4, DIAPH1, ERBB2	Pericyte_1
REACTOME_ERKS_ARE_INACTIVATED	0.717277	0.991819	-0.411722	-0.772315	7	PPP2R1B, PPP2CB, DUSP3	Pericyte_1
REACTOME_ERK_MAPK_TARGETS	0.559659	0.991819	-0.429681	-0.926813	14	RPS6KA2, RPS6KA3, PPP2R1B, MAPK14, PPP2CB, DUSP3	Pericyte_1
REACTOME_ERYTHROPOIETIN_ACTIVATES_PHOSPHOINOSITIDE_3_KINASE_PI3K	0.440571	0.991819	0.609287	1.06501	8	PIK3CD, GAB1, PIK3R1, EPOR, PIK3CB	Pericyte_1
REACTOME_ERYTHROPOIETIN_ACTIVATES_STAT5	0.726957	0.991819	0.573191	0.85256	3	EPOR, IRS2, LYN	Pericyte_1
REACTOME_ER_QUALITY_CONTROL_COMPARTMENT_ERQC	0.561047	0.991819	-0.432235	-0.923543	13	AMFR, UBC, DERL2, EDEM3	Pericyte_1
REACTOME_ER_TO_GOLGI_ANTEROGRADE_TRANSPORT	0.724317	0.991819	0.343054	0.871927	78	SPTBN1, ANK2, TRAPPC9, DYNC1I2, ANK3, USO1, TUBB4A, COL7A1, SPTAN1, COG5, COG4	Pericyte_1
REACTOME_ESTABLISHMENT_OF_SISTER_CHROMATID_COHESION	0.0706806	0.991819	-0.802137	-1.50466	7	PDS5B, STAG2, PDS5A	Pericyte_1
REACTOME_ESTROGEN_BIOSYNTHESIS	0.58498	0.991819	-0.700064	-0.932921	1	HSD17B11	Pericyte_1
REACTOME_ESTROGEN_DEPENDENT_GENE_EXPRESSION	0.0514994	0.991819	-0.529987	-1.43469	54	HSP90AA1, PTGES3, JUND, FKBP4, HSP90AB1, DDX5, STAG2, ATF2, NRIP1, YY1, CXXC5, AGO2, SP1	Pericyte_1
REACTOME_ESTROGEN_DEPENDENT_NUCLEAR_EVENTS_DOWNSTREAM_OF_ESR_MEMBRANE_SIGNALING	0.12766	0.991819	0.706778	1.35367	13	AKT3, PTK2, BCL2, FOXO3	Pericyte_1
REACTOME_ESTROGEN_STIMULATED_SIGNALING_THROUGH_PRKCZ	0.376712	0.991819	0.722115	1.11998	4	KRAS, PDPK1, HRAS	Pericyte_1
REACTOME_ETHANOL_OXIDATION	0.368151	0.991819	0.72596	1.12595	4	ACSS1, ALDH2	Pericyte_1
REACTOME_EXTENSION_OF_TELOMERES	0.458861	0.991819	-0.415133	-0.992623	26	PPP6R3, RPA1, TERF2IP, CTC1, CHTF8, SHQ1	Pericyte_1
REACTOME_EXTRACELLULAR_MATRIX_ORGANIZATION	0.354193	0.991819	0.398948	1.06666	134	SPARC, LAMC3, DST, DMD, BGN, DCN, ITGA10, LTBP1, A2M, APP, ITGA7, COL6A1, TIMP1, COL1A2, COL27A1, ACTN1, TGFB1, LAMC1, COL5A2, ITGB1, SH3PXD2A, ITGA9, PXDN, COL24A1, PTPRS, SDC2, COL7A1, COL14A1, CD44, ITGA3, SPP1, COL4A5	Pericyte_1
REACTOME_EXTRA_NUCLEAR_ESTROGEN_SIGNALING	0.0458037	0.991819	-0.578949	-1.46379	37	HSPB1, HSP90AA1, XPO1, PIK3CA	Pericyte_1
REACTOME_EXTRINSIC_PATHWAY_OF_FIBRIN_CLOT_FORMATION	0.133489	0.991819	-0.850855	-1.38171	3	TFPI	Pericyte_1
REACTOME_FACTORS_INVOLVED_IN_MEGAKARYOCYTE_DEVELOPMENT_AND_PLATELET_PRODUCTION	0.398684	0.991819	0.418645	1.04205	64	DOCK5, RAD51B, DOCK4, DOCK10, DOCK7, DOCK9, PRKAR2A, IRF2, CARMIL1, SIN3A, PRKACB, AKAP1, KIF2A, TUBB4A, MFN1, DOCK8, RAB5A, SH2B3	Pericyte_1
REACTOME_FASL_CD95L_SIGNALING	0.395257	0.991819	-0.802556	-1.0695	1	FAS	Pericyte_1
REACTOME_FATTY_ACIDS_BOUND_TO_GPR40_FFAR1_REGULATE_INSULIN_SECRETION	0.0976027	0.991819	0.865732	1.34273	4	GNAQ, PLCB1	Pericyte_1
REACTOME_FBXW7_MUTANTS_AND_NOTCH1_IN_CANCER	0.112648	0.991819	-0.948882	-1.2645	1	CUL1	Pericyte_1
REACTOME_FCERI_MEDIATED_CA_2_MOBILIZATION	0.655488	0.991819	0.463435	0.865922	11	ITPR1, LCP2, PPP3CB, VAV2	Pericyte_1
REACTOME_FCERI_MEDIATED_MAPK_ACTIVATION	0.573171	0.991819	0.464158	0.934443	18	MAPK10, LCP2, KRAS, VAV2, MAP3K1, MAPK3	Pericyte_1
REACTOME_FCGAMMA_RECEPTOR_FCGR_DEPENDENT_PHAGOCYTOSIS	0.625455	0.991819	-0.343102	-0.874813	39	HSP90AA1, ITPR2, HSP90AB1, PIK3CA, MYO9B, AHCYL1, CYFIP1, ABL1	Pericyte_1
REACTOME_FCGR3A_MEDIATED_IL10_SYNTHESIS	0.321045	0.991819	0.575055	1.1467	17	FYN, ITPR1, ADCY9, ADCY6, PRKAR2A, ADCY2, PRKACB	Pericyte_1
REACTOME_FCGR_ACTIVATION	0.22087	0.991819	0.827234	1.23042	3	FYN, HCK	Pericyte_1
REACTOME_FC_EPSILON_RECEPTOR_FCERI_SIGNALING	0.688716	0.991819	0.347741	0.882469	77	MAPK10, FYN, ITPR1, RASGRP2, GAB2, LCP2, PPP3CB, UBE2D2, TAB2, KRAS, MAP3K7, NFKBIA, VAV2, MAP3K1, UBA52, PDPK1, PIK3R1, MAPK3	Pericyte_1
REACTOME_FERTILIZATION	0.472546	0.991819	0.65373	1.06149	5	CD9, HVCN1, B4GALT1, ZP1	Pericyte_1
REACTOME_FGFR1B_LIGAND_BINDING_AND_ACTIVATION	0.555357	0.991819	0.691323	0.978095	2	FGF1	Pericyte_1
REACTOME_FGFR1C_LIGAND_BINDING_AND_ACTIVATION	0.555357	0.991819	0.691323	0.978095	2	FGF1	Pericyte_1
REACTOME_FGFR1_LIGAND_BINDING_AND_ACTIVATION	0.555357	0.991819	0.691323	0.978095	2	FGF1	Pericyte_1
REACTOME_FGFR2B_LIGAND_BINDING_AND_ACTIVATION	0.155357	0.991819	0.89504	1.26632	2	FGF1, FGFR2	Pericyte_1
REACTOME_FGFR2C_LIGAND_BINDING_AND_ACTIVATION	0.155357	0.991819	0.89504	1.26632	2	FGF1, FGFR2	Pericyte_1
REACTOME_FGFR2_ALTERNATIVE_SPLICING	0.427035	0.991819	0.525283	1.04745	17	RBFOX2, HNRNPH1, POLR2J, TIAL1, GTF2F2	Pericyte_1
REACTOME_FGFR2_LIGAND_BINDING_AND_ACTIVATION	0.155357	0.991819	0.89504	1.26632	2	FGF1, FGFR2	Pericyte_1
REACTOME_FGFR2_MUTANT_RECEPTOR_ACTIVATION	0.415625	0.991819	0.572746	1.07535	12	FGF1, POLR2J, GTF2F2	Pericyte_1
REACTOME_FGFR3B_LIGAND_BINDING_AND_ACTIVATION	0.132143	0.991819	0.905311	1.28085	2	FGF1, FGFR3	Pericyte_1
REACTOME_FGFR3_LIGAND_BINDING_AND_ACTIVATION	0.132143	0.991819	0.905311	1.28085	2	FGF1, FGFR3	Pericyte_1
REACTOME_FGFRL1_MODULATION_OF_FGFR1_SIGNALING	0.0660714	0.991819	0.942357	1.33326	2	SPRED1, SPRED2	Pericyte_1
REACTOME_FIBRONECTIN_MATRIX_FORMATION	0.559719	0.991819	-0.579067	-0.940348	3	FN1	Pericyte_1
REACTOME_FLT3_SIGNALING	0.211712	0.991819	0.584664	1.21852	23	AKT3, FYN, GAB2, FOXO3, CBL, KRAS, UBA52, SH2B3, HCK, PIK3R1, SOCS6	Pericyte_1
REACTOME_FLT3_SIGNALING_BY_CBL_MUTANTS	0.571918	0.991819	0.626849	0.97223	4	CBL, UBA52	Pericyte_1
REACTOME_FLT3_SIGNALING_IN_DISEASE	0.221037	0.991819	0.612576	1.23324	18	SPTBN1, GAB2, BCL2L1, ETV6, CBL, KRAS, UBA52, PIK3R1, MYO18A	Pericyte_1
REACTOME_FLT3_SIGNALING_THROUGH_SRC_FAMILY_KINASES	0.244643	0.991819	0.84407	1.1942	2	FYN, HCK	Pericyte_1
REACTOME_FOLDING_OF_ACTIN_BY_CCT_TRIC	0.196335	0.991819	-0.697553	-1.30848	7	CCT4, CCT3	Pericyte_1
REACTOME_FORMATION_OF_APOPTOSOME	0.282258	0.991819	0.699554	1.1953	7	UACA, XIAP, MAPK3, CARD8, AVEN, APAF1	Pericyte_1
REACTOME_FORMATION_OF_ATP_BY_CHEMIOSMOTIC_COUPLING	0.662441	0.991819	0.488292	0.853514	8	MT-ATP6, ATP5MC2, ATP5PB	Pericyte_1
REACTOME_FORMATION_OF_INCISION_COMPLEX_IN_GG_NER	0.579805	0.991819	-0.371432	-0.903103	28	MNAT1, CCNH, UBC, UBE2I, CUL4A	Pericyte_1
REACTOME_FORMATION_OF_RNA_POL_II_ELONGATION_COMPLEX	0.509158	0.991819	-0.370744	-0.938579	38	MNAT1, CCNH, AFF4, IWS1, CCNK, SUPT5H, MLLT1, TCEA1, ELL, CCNT1, ELOA	Pericyte_1
REACTOME_FORMATION_OF_SENESCENCE_ASSOCIATED_HETEROCHROMATIN_FOCI_SAHF	0.207987	0.991819	0.781018	1.26818	5	CABIN1, HIRA, CDKN1A, ASF1A	Pericyte_1
REACTOME_FORMATION_OF_TC_NER_PRE_INCISION_COMPLEX	0.392027	0.991819	-0.407751	-1.01668	30	MNAT1, CCNH, UBC	Pericyte_1
REACTOME_FORMATION_OF_THE_BETA_CATENIN_TCF_TRANSACTIVATING_COMPLEX	0.405556	0.991819	-0.471929	-1.03942	15	LEF1, TLE4, TCF7L2, CTNNB1	Pericyte_1
REACTOME_FORMATION_OF_THE_EARLY_ELONGATION_COMPLEX	0.137026	0.991819	-0.576564	-1.3531	22	MNAT1, CCNH	Pericyte_1
REACTOME_FORMATION_OF_TUBULIN_FOLDING_INTERMEDIATES_BY_CCT_TRIC	0.417127	0.991819	-0.488776	-1.04348	12	CCT4, CCT3, TUBB4B	Pericyte_1
REACTOME_FOXO_MEDIATED_TRANSCRIPTION	0.558533	0.991819	0.414074	0.935035	34	AKT3, NR3C1, FOXO3, SMAD2, SIN3A, KAT2B, RBL2, NFYC, CAT, YWHAQ	Pericyte_1
REACTOME_FOXO_MEDIATED_TRANSCRIPTION_OF_CELL_CYCLE_GENES	0.523952	0.991819	0.527817	0.978422	10	FOXO3, SMAD2, RBL2, CAV1	Pericyte_1
REACTOME_FOXO_MEDIATED_TRANSCRIPTION_OF_OXIDATIVE_STRESS_METABOLIC_AND_NEURONAL_GENES	0.396341	0.991819	0.588907	1.10036	11	NR3C1, FOXO3, SMAD2, SIN3A, CAT, FBXO32	Pericyte_1
REACTOME_FREE_FATTY_ACIDS_REGULATE_INSULIN_SECRETION	0.134831	0.991819	0.803192	1.33822	6	GNAQ, ACSL3, PLCB1	Pericyte_1
REACTOME_G0_AND_EARLY_G1	0.41989	0.991819	-0.48749	-1.04073	12	DYRK1A, LIN52	Pericyte_1
REACTOME_G2_PHASE	0.487119	0.991819	-0.636329	-1.03334	3	E2F3, CDK2, CCNA2	Pericyte_1
REACTOME_GAB1_SIGNALOSOME	0.518703	0.991819	-0.531548	-0.947228	5	PAG1, PIK3CA	Pericyte_1
REACTOME_GABA_B_RECEPTOR_ACTIVATION	0.379416	0.991819	0.54961	1.09596	17	ADCY9, GNAI1, ADCY6, GNAI3, ADCY2, GNB4, GABBR2, GNG7, GNG5	Pericyte_1
REACTOME_GABA_RECEPTOR_ACTIVATION	0.31563	0.991819	0.546376	1.12896	22	ADCY9, GNAI1, ADCY6, GNAI3, ADCY2, GABRB2, GNB4, GABBR2, GNG7, GNG5	Pericyte_1
REACTOME_GAMMA_CARBOXYLATION_HYPUSINE_FORMATION_AND_ARYLSULFATASE_ACTIVATION	0.506042	0.991819	0.486051	0.992811	20	SUMF1, GAS6, DPH6, ARSA, GGCX	Pericyte_1
REACTOME_GAMMA_CARBOXYLATION_TRANSPORT_AND_AMINO_TERMINAL_CLEAVAGE_OF_PROTEINS	0.627288	0.991819	0.558043	0.906121	5	GAS6, GGCX, PROS1	Pericyte_1
REACTOME_GAP_JUNCTION_TRAFFICKING_AND_REGULATION	0.296296	0.991819	-0.520971	-1.162	17	TJP1, AP2M1, DNM2	Pericyte_1
REACTOME_GASTRIN_CREB_SIGNALLING_PATHWAY_VIA_PKC_AND_MAPK	0.151099	0.991819	-0.692565	-1.37203	9	PRKCA, RPS6KA2, SOS1, RPS6KA3	Pericyte_1
REACTOME_GDP_FUCOSE_BIOSYNTHESIS	0.0887097	0.991819	0.950927	1.26382	1	GMDS	Pericyte_1
REACTOME_GENERATION_OF_SECOND_MESSENGER_MOLECULES	0.61976	0.991819	0.474852	0.880241	10	LCP2, ZAP70, CD4, FYB1, PAK1, PAK3	Pericyte_1
REACTOME_GENE_AND_PROTEIN_EXPRESSION_BY_JAK_STAT_SIGNALING_AFTER_INTERLEUKIN_12_STIMULATION	0.241888	0.991819	-0.5416	-1.2159	19	HNRNPA2B1, MSN, PAK2, HSPA9, STAT4, SOD1, CNN2, CAPZA1, PITPNA, HNRNPF	Pericyte_1
REACTOME_GENE_SILENCING_BY_RNA	0.526119	0.991819	-0.366515	-0.934027	40	HSP90AA1	Pericyte_1
REACTOME_GLUCAGON_LIKE_PEPTIDE_1_GLP1_REGULATES_INSULIN_SECRETION	0.685801	0.991819	0.411953	0.84146	20	ITPR1, KCNB1, ADCY6, PRKAR2A, PRKACB, GNB4	Pericyte_1
REACTOME_GLUCAGON_SIGNALING_IN_METABOLIC_REGULATION	0.615975	0.991819	0.44637	0.890091	17	ADCY9, ADCY6, PRKAR2A, ADCY2, PRKACB, GNB4	Pericyte_1
REACTOME_GLUCAGON_TYPE_LIGAND_RECEPTORS	0.577844	0.991819	-0.455985	-0.903605	10	GNAS, CYSLTR2	Pericyte_1
REACTOME_GLUCONEOGENESIS	0.724884	0.991819	0.406841	0.805823	16	GAPDH, SLC25A13, SLC25A12, GOT2, GPI, PC	Pericyte_1
REACTOME_GLUTAMATE_AND_GLUTAMINE_METABOLISM	0.635884	0.991819	-0.446977	-0.828688	6	GLUD1, GLUL	Pericyte_1
REACTOME_GLUTAMATE_NEUROTRANSMITTER_RELEASE_CYCLE	0.417683	0.991819	0.582533	1.08846	11	PPFIA1, PPFIA2, ARL6IP5	Pericyte_1
REACTOME_GLUTATHIONE_SYNTHESIS_AND_RECYCLING	0.541885	0.991819	-0.498862	-0.935774	7	GGT5, GGT1	Pericyte_1
REACTOME_GLYCEROPHOSPHOLIPID_BIOSYNTHESIS	0.460189	0.991819	0.418341	1.01536	56	PITPNM2, PLA2R1, SLC44A1, CDS2, LPGAT1, LPIN2, SLC44A2, LPCAT3, OSBPL5, OSBPL10, AGPAT4, PLD3, CSNK2A2, STARD7, LCLAT1	Pericyte_1
REACTOME_GLYCOGEN_BREAKDOWN_GLYCOGENOLYSIS	0.44691	0.991819	0.60533	1.05809	8	PHKB, PYGM, PHKG2, PHKA1, GYG1	Pericyte_1
REACTOME_GLYCOGEN_METABOLISM	0.660436	0.991819	0.443696	0.864018	15	PHKB, PYGM, UBA52	Pericyte_1
REACTOME_GLYCOGEN_STORAGE_DISEASES	0.657682	0.991819	-0.409204	-0.800518	8	UBC, GBE1	Pericyte_1
REACTOME_GLYCOSAMINOGLYCAN_METABOLISM	0.573879	0.991819	0.379606	0.948893	67	GPC5, BGN, GPC6, DCN, DSE, EXT1, SDC2, CD44, PAPSS1, SLC9A1, GLCE, CHST15, GUSB, NAGLU, GALNS, IDUA	Pericyte_1
REACTOME_GLYOXYLATE_METABOLISM_AND_GLYCINE_DEGRADATION	0.567073	0.991819	0.504671	0.942971	11	BCKDHB, DHTKD1, GOT2	Pericyte_1
REACTOME_GOLGI_ASSOCIATED_VESICLE_BIOGENESIS	0.384298	0.991819	0.469835	1.07829	37	PICALM, SH3D19, FTH1, IGF2R, AP3B1, ARRB1	Pericyte_1
REACTOME_GOLGI_TO_ER_RETROGRADE_TRANSPORT	0.616858	0.991819	-0.327473	-0.888188	56	RAB3GAP1, TMED10, KIFC2, COPA, RAB1A, NAPA, TUBB4B, DYNLL2, CAPZA1, ARFGAP1, KLC2, CAPZA2, ARFGAP3, BICD2, RAB18, ZW10, ACTR1A, NSF, PLA2G6, KDELR1, SEC22B	Pericyte_1
REACTOME_GPCR_LIGAND_BINDING	0.382234	0.991819	0.440503	1.06329	53	GRM8, APP, CALCRL, GPER1, GNB4, ADGRE5, PSAP, GPR37, GABBR2, GNG7, GNG5, GNRH1, FZD1	Pericyte_1
REACTOME_GPVI_MEDIATED_ACTIVATION_CASCADE	0.239567	0.991819	0.615676	1.21946	16	FYN, LCP2, COL1A2, RHOA, VAV2, PDPK1, PIK3R1	Pericyte_1
REACTOME_GRB2_EVENTS_IN_ERBB2_SIGNALING	0.581505	0.991819	0.504146	0.907239	9	NRG2, KRAS, NRG3, ERBB4, ERBB2	Pericyte_1
REACTOME_GRB7_EVENTS_IN_ERBB2_SIGNALING	0.349565	0.991819	0.753089	1.12014	3	NRG2, ERBB2	Pericyte_1
REACTOME_G_ALPHA_I_SIGNALLING_EVENTS	0.0780234	0.991819	0.527155	1.32149	72	GRM8, PLCB4, PDE1C, ITPR1, GNAQ, PDE4B, APP, NBEA, ADCY9, PLCB1, PDE1A, PPP3CB, GNAI1, ADCY6, GPER1, PRKAR2A, GNAI3, ADCY2, PRKACB, GNB4	Pericyte_1
REACTOME_G_ALPHA_Q_SIGNALLING_EVENTS	0.189081	0.991819	0.4919	1.20681	59	PLCB4, DGKB, ITPR1, GNAQ, TRPC3, RASGRP2, APP, PLCB1, DGKG, GNB4, KRAS, TRPC6, PRKCE, ABHD12	Pericyte_1
REACTOME_G_ALPHA_S_SIGNALLING_EVENTS	0.190972	0.991819	-0.495058	-1.24968	35	PDE7B, PDE8A, PDE4D, PDE3A, GNAS	Pericyte_1
REACTOME_G_ALPHA_Z_SIGNALLING_EVENTS	0.698027	0.991819	0.409234	0.845591	22	ADCY9, GNAI1, ADCY6, GNAI3, ADCY2, GNB4, PRKCB, PRKCE, RGS16, GNG7, GNG5	Pericyte_1
REACTOME_G_BETA_GAMMA_SIGNALLING_THROUGH_CDC42	0.445141	0.991819	0.589304	1.06049	9	ARHGEF6, GNB4, GNG7, GNG5, PAK1	Pericyte_1
REACTOME_G_BETA_GAMMA_SIGNALLING_THROUGH_PI3KGAMMA	0.176292	0.991819	0.682391	1.30696	13	AKT3, RHOA, GNB4, PDPK1, GNG7, GNG5	Pericyte_1
REACTOME_G_PROTEIN_ACTIVATION	0.319749	0.991819	0.651258	1.17198	9	GNAQ, GNB4, GNG7, GNG5	Pericyte_1
REACTOME_G_PROTEIN_BETA_GAMMA_SIGNALLING	0.130568	0.991819	0.6705	1.33702	17	AKT3, PLCB1, RHOA, ARHGEF6, GNB4, PDPK1, GNG7, GNG5	Pericyte_1
REACTOME_G_PROTEIN_MEDIATED_EVENTS	0.156028	0.991819	0.571923	1.27551	32	PLCB4, PDE1C, ITPR1, GNAQ, NBEA, ADCY9, PLCB1, PDE1A, GNAI1, ADCY6, PRKAR2A, GNAI3, ADCY2, PRKACB, CAMK2G	Pericyte_1
REACTOME_HCMV_EARLY_EVENTS	0.595336	0.991819	0.39518	0.908446	38	TBL1XR1, NCOR2, TBL1X, DYNC1I2, ITGB1, TUBB4A, PML, NUP133, NUP205, NUP188, NUP214	Pericyte_1
REACTOME_HDL_ASSEMBLY	0.0924658	0.991819	0.869675	1.34885	4	ABCA1, A2M, PRKACB	Pericyte_1
REACTOME_HDL_CLEARANCE	0.122172	0.991819	-0.907713	-1.34672	2	SCARB1	Pericyte_1
REACTOME_HDL_REMODELING	0.266979	0.991819	-0.76449	-1.24146	3	LCAT	Pericyte_1
REACTOME_HDMS_DEMETHYLATE_HISTONES	0.480114	0.991819	-0.459077	-0.99022	14	KDM4C, KDM7A, KDM3B, JMJD6, KDM6B, PHF2	Pericyte_1
REACTOME_HEDGEHOG_ON_STATE	0.714286	0.991819	-0.313878	-0.834155	50	SEM1, CSNK1A1, SMURF1, PSMD1, UBC	Pericyte_1
REACTOME_HEME_BIOSYNTHESIS	0.570681	0.991819	-0.4851	-0.909959	7	COX15, PPOX, FECH, CPOX, ALAS1, COX10, ABCG2	Pericyte_1
REACTOME_HEME_DEGRADATION	0.693208	0.991819	-0.484852	-0.787353	3	BLVRA, HMOX2, ABCG2	Pericyte_1
REACTOME_HEME_SIGNALING	0.3207	0.991819	0.527833	1.13234	26	RORA, CHD9, PPARA, TBL1XR1, NPAS2, MEF2C, TBL1X	Pericyte_1
REACTOME_HEMOSTASIS	0.0451389	0.991819	0.446842	1.28509	265	SPARC, PRKG1, PTK2, DGKB, FYN, ITPR1, GNAQ, TRPC3, RASGRP2, ITGA10, A2M, APP, DOCK5, RAD51B, DOCK4, DOCK10, GUCY1A1, TIMP1, LCP2, COL1A2, DOCK7, PDE1A, DOCK9, RHOA, GNAI1, STXBP3, DGKG, ACTN1, VCL, ATP2A2, TGFB1, ATP2A3, PRKAR2A, GAS6, IRF2, ITGB1, GNAI3, ARRB1, CARMIL1, STIM1, ANXA5, ATP2B4, SIN3A, GNA12, PRKACB, AKAP1, PPIA, GNB4, KIF2A, CD9, KRAS, TRPC6, ATP2B1, TUBB4A, CD99, ATP1B2, SLC8A1, P…	Pericyte_1
REACTOME_HEPARAN_SULFATE_HEPARIN_HS_GAG_METABOLISM	0.405674	0.991819	0.470249	1.04875	32	GPC5, BGN, GPC6, DCN, EXT1, SDC2, GLCE, GUSB, NAGLU, IDUA	Pericyte_1
REACTOME_HISTIDINE_CATABOLISM	0.601739	0.991819	0.638758	0.950084	3	HNMT, CARNMT1, CARNS1	Pericyte_1
REACTOME_HIV_INFECTION	0.532338	0.991819	-0.30621	-0.937898	141	MNAT1, SEM1, XPO1, NEDD4L, AP2M1, CCNH, RANGAP1, TAF15, AP2B1, AP2A2, PAK2, PSMD1, UBC, POM121, VPS4B, NUP153, TAF2, PSMB7, UBAP1, AP1B1, TAF1, TAF4, XRCC5, VPS37A, CCNK	Pericyte_1
REACTOME_HIV_LIFE_CYCLE	0.282407	0.991819	-0.390725	-1.13488	96	MNAT1, XPO1, NEDD4L, CCNH, RANGAP1, TAF15, UBC, POM121, VPS4B, NUP153, TAF2, UBAP1, TAF1, TAF4, XRCC5, VPS37A, CCNK, SUPT5H, NUP85, NUP160, TCEA1, ELL, NUP88, RANBP2, CCNT1, ELOA, CHMP2B, CHMP5, TPR, RNMT, GTF2B, POLR2G, BANF1, TAF9B, TAF13, GTF2H3, VPS4A	Pericyte_1
REACTOME_HIV_TRANSCRIPTION_ELONGATION	0.285714	0.991819	-0.476931	-1.15364	27	MNAT1, CCNH	Pericyte_1
REACTOME_HIV_TRANSCRIPTION_INITIATION	0.191275	0.991819	-0.496962	-1.23962	31	MNAT1, CCNH, TAF15, TAF2, TAF1, TAF4	Pericyte_1
REACTOME_HOMOLOGOUS_DNA_PAIRING_AND_STRAND_EXCHANGE	0.55914	0.991819	0.475104	0.947387	17	RAD51B, ATM, RPA3, TOPBP1, RFC2	Pericyte_1
REACTOME_HORMONE_LIGAND_BINDING_RECEPTORS	0.415323	0.991819	0.787604	1.04676	1	GNRH1	Pericyte_1
REACTOME_HS_GAG_BIOSYNTHESIS	0.544207	0.991819	0.47543	0.957136	18	GPC5, GPC6, EXT1, SDC2, GLCE	Pericyte_1
REACTOME_HS_GAG_DEGRADATION	0.607692	0.991819	0.463995	0.901017	14	GPC5, GPC6, SDC2, GUSB, NAGLU, IDUA	Pericyte_1
REACTOME_HYALURONAN_METABOLISM	0.427419	0.991819	0.640037	1.09361	7	CD44, SLC9A1, GUSB, CHP1	Pericyte_1
REACTOME_HYALURONAN_UPTAKE_AND_DEGRADATION	0.443018	0.991819	0.650398	1.08365	6	CD44, SLC9A1, GUSB, CHP1	Pericyte_1
REACTOME_HYDROLYSIS_OF_LPC	0.714932	0.991819	-0.556351	-0.825427	2	GPCPD1	Pericyte_1
REACTOME_IKBA_VARIANT_LEADS_TO_EDA_ID	0.701847	0.991819	-0.414669	-0.768791	6	NFKB1, IKBKB, RELA	Pericyte_1
REACTOME_IKK_COMPLEX_RECRUITMENT_MEDIATED_BY_RIP1	0.369186	0.991819	-0.514196	-1.09867	13	UBE2D3, UBC, IKBKB, RIPK1, TRAF6	Pericyte_1
REACTOME_IL_6_TYPE_CYTOKINE_RECEPTOR_LIGAND_INTERACTIONS	0.408971	0.991819	-0.580862	-1.07691	6	JAK1, OSMR, IL6ST, TYK2, IL11RA	Pericyte_1
REACTOME_IMMUNOREGULATORY_INTERACTIONS_BETWEEN_A_LYMPHOID_AND_A_NON_LYMPHOID_CELL	0.217195	0.991819	0.605403	1.23157	19	B2M, COL1A2, CD81, ITGB1, CD99, CLEC2D	Pericyte_1
REACTOME_INACTIVATION_OF_CSF3_G_CSF_SIGNALING	0.258523	0.991819	-0.553369	-1.19361	14	UBE2D3, JAK1, STAT3, UBC	Pericyte_1
REACTOME_INCRETIN_SYNTHESIS_SECRETION_AND_INACTIVATION	0.100264	0.991819	-0.799301	-1.48189	6	TCF7L2, CTNNB1, SPCS2	Pericyte_1
REACTOME_INFECTION_WITH_MYCOBACTERIUM_TUBERCULOSIS	0.302181	0.991819	0.598761	1.16598	15	B2M, RAB7A, RNF213, KPNB1, RAB5A, UBA52, MAPK3	Pericyte_1
REACTOME_INFECTIOUS_DISEASE	0.311828	0.991819	-0.299613	-1.0324	398	HSPA1A, HSP90AA1, TXNIP, PTGES3, MNAT1, PHF21A, SEM1, FKBP4, ARID4B, XPO1, NEDD4L, CSNK1A1, ITPR2, GNAS, JAK1, GGT5, HSP90AB1, AP2M1, DDX5, MYO9B, CCNH, PRKCSH, MAP2K4, SUGT1, RANGAP1, NFE2L2, PABPN1, RPL13, AHCYL1, TAF15, KPNA5, CTNNB1, PRKAR1A, PARP8, CYFIP1, AP2B1, NFKB1, AP2A2, IL1R1, ABL1, ADAM17, CYSLTR2, HNRNPK, MAP2K6, PAK2, PSMD1, UBC, POM121, VPS4B, GATAD2A, GGT1, SRPK1, MAPK14, UBE2I, …	Pericyte_1
REACTOME_INFLAMMASOMES	0.534884	0.991819	-0.441203	-0.942704	13	TXNIP, HSP90AB1, SUGT1, NFKB1	Pericyte_1
REACTOME_INFLUENZA_INFECTION	0.0428922	0.991819	-0.493225	-1.4469	100	HSPA1A, HSP90AA1, XPO1, PABPN1, RPL13, KPNA5	Pericyte_1
REACTOME_INHIBITION_OF_DNA_RECOMBINATION_AT_TELOMERE	0.352601	0.991819	-0.552843	-1.13563	11	ATRX	Pericyte_1
REACTOME_INITIAL_TRIGGERING_OF_COMPLEMENT	0.126786	0.991819	0.906654	1.28275	2	COLEC11, C2	Pericyte_1
REACTOME_INITIATION_OF_NUCLEAR_ENVELOPE_NE_REFORMATION	0.712042	0.991819	-0.413457	-0.775569	7	LEMD3, PPP2R2A	Pericyte_1
REACTOME_INLA_MEDIATED_ENTRY_OF_LISTERIA_MONOCYTOGENES_INTO_HOST_CELLS	0.38756	0.991819	-0.63897	-1.09517	4	CTNNB1, UBC	Pericyte_1
REACTOME_INLB_MEDIATED_ENTRY_OF_LISTERIA_MONOCYTOGENES_INTO_HOST_CELL	0.176647	0.991819	0.701877	1.30108	10	SH3KBP1, EPS15, CBL, UBA52	Pericyte_1
REACTOME_INNATE_IMMUNE_SYSTEM	0.548387	0.991819	-0.284852	-0.981536	398	HSPA1B, HSPA1A, HSP90AA1, TXNIP, UBE2D3, SEM1, ITPR2, RPS6KA2, VAPA, HSP90AB1, SOS1, PIK3CA, MYO9B, ATF2, BST2, TAX1BP1, DNM2, FBXW11, PRKCSH, MAP2K4, SUGT1, AHCYL1, LAMP1, RAB14, HSPA6, CUL1, CTNNB1, TANK, CYFIP1, PELI2, ASAH1, NFKB1, HMGB1, AP2A2, TIMP2, ABL1, SNAP23, MAP2K6, PAK2, LRRFIP1, PSMD1, UBC, STAT6, ATP11A, TMC6, CGAS, HSPA8, RPS6KA3, CMTM6, JUP, CPNE1, PELI1, PPP2R1B, SDCBP, MAPKAPK2…	Pericyte_1
REACTOME_INSULIN_PROCESSING	0.643625	0.991819	0.433669	0.864763	17	EXOC4, EXOC2, MYO5A, EXOC6, RAB27A	Pericyte_1
REACTOME_INSULIN_RECEPTOR_SIGNALLING_CASCADE	0.672727	0.991819	0.417564	0.857215	21	GAB1, GAB2, FGF1, KRAS, PDPK1, PIK3R1, MAPK3	Pericyte_1
REACTOME_INTEGRATION_OF_ENERGY_METABOLISM	0.346205	0.991819	0.444359	1.08965	58	ITPR1, GNAQ, KCNB1, ACSL3, CACNB2, PRKAA2, ADCY9, PLCB1, GNAI1, ADCY6, PRKAR2A, PRKAG2, ADCY2, PRKACB, GNB4, ACACB	Pericyte_1
REACTOME_INTEGRIN_CELL_SURFACE_INTERACTIONS	0.675378	0.991819	0.375122	0.862221	39	ITGA10, ITGA7, COL6A1, COL1A2, COL5A2, ITGB1, ITGA9, COL7A1, CD44, ITGA3, SPP1, COL4A5	Pericyte_1
REACTOME_INTEGRIN_SIGNALING	0.678354	0.991819	0.450523	0.841796	11	PTK2, RASGRP2, PTPN1, PDPK1	Pericyte_1
REACTOME_INTERACTIONS_OF_REV_WITH_HOST_CELLULAR_PROTEINS	0.463636	0.991819	-0.41193	-0.982928	25	XPO1, RANGAP1, POM121, NUP153, NUP85, NUP160, NUP88, RANBP2, TPR	Pericyte_1
REACTOME_INTERACTION_WITH_CUMULUS_CELLS_AND_THE_ZONA_PELLUCIDA	0.673214	0.991819	0.627428	0.887697	2	B4GALT1, ZP1	Pericyte_1
REACTOME_INTERFERON_ALPHA_BETA_SIGNALING	0.326861	0.991819	-0.441801	-1.08999	29	JAK1, IFITM3, BST2, IRF3, TYK2, PTPN11, HLA-E, SAMHD1, ABCE1	Pericyte_1
REACTOME_INTERLEUKIN_10_SIGNALING	0.366755	0.991819	-0.603191	-1.11831	6	JAK1, STAT3, IL1R1, TNFRSF1A, TYK2	Pericyte_1
REACTOME_INTERLEUKIN_12_FAMILY_SIGNALING	0.067085	0.991819	-0.637858	-1.52518	26	JAK1, HNRNPA2B1, STAT3, MSN, P4HB, PAK2, HSPA9, STAT4, SOD1, CNN2, IL6ST, TYK2, CAPZA1	Pericyte_1
REACTOME_INTERLEUKIN_12_SIGNALING	0.0803571	0.991819	-0.615959	-1.46031	23	JAK1, HNRNPA2B1, MSN, P4HB, PAK2, HSPA9, STAT4, SOD1, CNN2, TYK2, CAPZA1	Pericyte_1
REACTOME_INTERLEUKIN_15_SIGNALING	0.358639	0.991819	-0.593016	-1.11239	7	JAK1, SOS1, STAT3	Pericyte_1
REACTOME_INTERLEUKIN_17_SIGNALING	0.309701	0.991819	-0.435455	-1.10971	40	RPS6KA2, ATF2, FBXW11, MAP2K4, CUL1, NFKB1, MAP2K6, UBC, RPS6KA3, PPP2R1B, MAPKAPK2, MAPK14, IKBKB, IL17RA, FOS, PPP2CB, TRAF6	Pericyte_1
REACTOME_INTERLEUKIN_18_SIGNALING	0.33004	0.991819	-0.834121	-1.11157	1	IL18R1	Pericyte_1
REACTOME_INTERLEUKIN_1_FAMILY_SIGNALING	0.360515	0.991819	-0.359377	-1.02467	79	PTPN12, SEM1, FBXW11, MAP2K4, STAT3, SQSTM1, CUL1, PELI2, NFKB1, HMGB1, IL1R1, PTPN13, MAP2K6, PSMD1, UBC, PELI1, IKBKB, SMAD3, TRAF6, PSMB7, PTPN11	Pericyte_1
REACTOME_INTERLEUKIN_1_PROCESSING	0.681818	0.991819	-0.466867	-0.800188	4	NFKB1, RELA	Pericyte_1
REACTOME_INTERLEUKIN_1_SIGNALING	0.268595	0.991819	-0.403725	-1.12029	64	SEM1, FBXW11, MAP2K4, SQSTM1, CUL1, PELI2, NFKB1, HMGB1, IL1R1, MAP2K6, PSMD1, UBC, PELI1, IKBKB, TRAF6, PSMB7	Pericyte_1
REACTOME_INTERLEUKIN_20_FAMILY_SIGNALING	0.0625787	0.991819	-0.814131	-1.52716	7	JAK1, STAT3, STAT4, TYK2, PTPN11	Pericyte_1
REACTOME_INTERLEUKIN_21_SIGNALING	0.0897756	0.991819	-0.834185	-1.48653	5	JAK1, STAT3, STAT4	Pericyte_1
REACTOME_INTERLEUKIN_23_SIGNALING	0.062201	0.991819	-0.878676	-1.50601	4	STAT3, P4HB, STAT4, TYK2	Pericyte_1
REACTOME_INTERLEUKIN_27_SIGNALING	0.0798005	0.991819	-0.838292	-1.49385	5	JAK1, STAT3, IL6ST, TYK2	Pericyte_1
REACTOME_INTERLEUKIN_2_FAMILY_SIGNALING	0.604046	0.991819	-0.396027	-0.8821	18	JAK1, SOS1, PIK3CA, STAT3	Pericyte_1
REACTOME_INTERLEUKIN_2_SIGNALING	0.100703	0.991819	-0.873256	-1.41808	3	JAK1	Pericyte_1
REACTOME_INTERLEUKIN_36_PATHWAY	0.709486	0.991819	-0.639872	-0.852709	1	IL1RL2	Pericyte_1
REACTOME_INTERLEUKIN_37_SIGNALING	0.381215	0.991819	-0.507824	-1.08414	12	PTPN12, STAT3, PTPN13, SMAD3, PTPN11, SIGIRR, IL18R1	Pericyte_1
REACTOME_INTERLEUKIN_3_INTERLEUKIN_5_AND_GM_CSF_SIGNALING	0.403323	0.991819	0.518549	1.05919	20	FYN, PIK3CD, GAB2, RAPGEF1, CBL, UBA52, HCK, PIK3R1	Pericyte_1
REACTOME_INTERLEUKIN_4_AND_INTERLEUKIN_13_SIGNALING	0.45961	0.991819	0.443726	1.01286	36	ZEB1, RORA, BCL2, TIMP1, BCL2L1, FOXO3, COL1A2, HIF1A, TGFB1, ITGB1	Pericyte_1
REACTOME_INTERLEUKIN_6_FAMILY_SIGNALING	0.543353	0.991819	-0.45827	-0.941362	11	JAK1, STAT3, OSMR, IL6ST, TYK2, PTPN11	Pericyte_1
REACTOME_INTERLEUKIN_6_SIGNALING	0.415094	0.991819	-0.549595	-1.07516	8	JAK1, STAT3, IL6ST, TYK2, PTPN11	Pericyte_1
REACTOME_INTERLEUKIN_7_SIGNALING	0.196765	0.991819	-0.681225	-1.33267	8	JAK1, STAT3, BRWD1	Pericyte_1
REACTOME_INTERLEUKIN_9_SIGNALING	0.0669856	0.991819	-0.86735	-1.4866	4	JAK1, STAT3	Pericyte_1
REACTOME_INTERLEUKIN_RECEPTOR_SHC_SIGNALING	0.691617	0.991819	-0.411274	-0.815004	10	JAK1, SOS1, PIK3CA	Pericyte_1
REACTOME_INTRACELLULAR_SIGNALING_BY_SECOND_MESSENGERS	0.0607187	0.991819	0.466719	1.27505	172	PDGFRB, AKT3, TNRC6B, FYN, PDE1C, PHLPP1, PREX2, ITPR1, PIK3CD, GAB1, RICTOR, PIP4K2A, NBEA, ADCY9, GAB2, FOXO3, WWP2, NRG2, FGF1, PDE1A, KITLG, HDAC7, ADCY6, PRKAR2A, MTA3, AGO4, ADCY2, XIAP, PRR5, PPARG, PRKACB, PHC1, CAMK2G, PRKCE, UBA52, STRN, MDM2, EGR1, NRG3, ERBB4, CSNK2A2, PDPK1, PIK3R1, PML, MAPK3	Pericyte_1
REACTOME_INTRA_GOLGI_TRAFFIC	0.399399	0.991819	0.502126	1.0465	23	RIC1, MAN1A1, RAB30, MAN1C1, COG5, COG4, GOLIM4	Pericyte_1
REACTOME_INTRINSIC_PATHWAY_FOR_APOPTOSIS	0.208807	0.991819	0.551943	1.22962	31	AKT3, UACA, BCL2, BCL2L1, XIAP, MAPK3, YWHAQ, TP63, GSDMD, CARD8	Pericyte_1
REACTOME_INTRINSIC_PATHWAY_OF_FIBRIN_CLOT_FORMATION	0.630745	0.991819	0.508315	0.888513	8	A2M, SERPING1, PRCP	Pericyte_1
REACTOME_INWARDLY_RECTIFYING_K_CHANNELS	0.469613	0.991819	-0.460482	-0.983075	12	ABCC9, GABBR1	Pericyte_1
REACTOME_IONOTROPIC_ACTIVITY_OF_KAINATE_RECEPTORS	0.238014	0.991819	0.785313	1.218	4	NCALD, GRIK1, DLG3	Pericyte_1
REACTOME_ION_CHANNEL_TRANSPORT	0.123179	0.991819	0.511023	1.27413	68	ATP1A2, ANO10, TRPC3, ANO6, WNK1, ATP2A2, ATP2A3, STOM, ATP2B4, ATP9A, TRPC6, ATP2B1, ATP1B2, CAMK2G, ATP8A1, UBA52, TRPM7, ANO5	Pericyte_1
REACTOME_ION_HOMEOSTASIS	0.145646	0.991819	0.619405	1.29093	23	ATP1A2, ITPR1, ATP2A2, ATP2A3, STIM1, ATP2B4, ATP2B1, ATP1B2, SLC8A1, CAMK2G	Pericyte_1
REACTOME_ION_TRANSPORT_BY_P_TYPE_ATPASES	0.123123	0.991819	0.636177	1.32589	23	ATP1A2, ATP2A2, ATP2A3, ATP2B4, ATP9A, ATP2B1, ATP1B2, CAMK2G, ATP8A1	Pericyte_1
REACTOME_IRAK1_RECRUITS_IKK_COMPLEX	0.21978	0.991819	-0.651877	-1.29143	9	PELI2, UBC, PELI1, IKBKB, TRAF6	Pericyte_1
REACTOME_IRAK2_MEDIATED_ACTIVATION_OF_TAK1_COMPLEX	0.717908	0.991819	0.460621	0.805146	8	TAB2, MAP3K7, UBA52, TAB1	Pericyte_1
REACTOME_IRAK4_DEFICIENCY_TLR2_4	0.199095	0.991819	-0.852417	-1.26468	2	HMGB1	Pericyte_1
REACTOME_IRE1ALPHA_ACTIVATES_CHAPERONES	0.67842	0.991819	0.373055	0.842408	34	ACADVL, LMNA, CTDSP2, WFS1, GFPT1, MYDGF, EXTL3, TLN1, DCTN1, KLHDC3, HSPA5	Pericyte_1
REACTOME_IRF3_MEDIATED_ACTIVATION_OF_TYPE_1_IFN	0.221344	0.991819	-0.895591	-1.19349	1	IRF3	Pericyte_1
REACTOME_IRF3_MEDIATED_INDUCTION_OF_TYPE_I_IFN	0.528708	0.991819	-0.559294	-0.958603	4	IRF3, XRCC5	Pericyte_1
REACTOME_IRS_ACTIVATION	0.590164	0.991819	-0.558257	-0.906554	3	GRB10	Pericyte_1
REACTOME_IRS_MEDIATED_SIGNALLING	0.639517	0.991819	0.433341	0.881544	19	GAB1, GAB2, FGF1, KRAS, PDPK1, PIK3R1	Pericyte_1
REACTOME_JNK_C_JUN_KINASES_PHOSPHORYLATION_AND_ACTIVATION_MEDIATED_BY_ACTIVATED_HUMAN_TAK1	0.498476	0.991819	0.54729	1.02261	11	MAPK10, TAB2, MAP3K7, UBA52	Pericyte_1
REACTOME_JOSEPHIN_DOMAIN_DUBS	0.508065	0.991819	0.585491	1.00041	7	PRKN, UBA52	Pericyte_1
REACTOME_KERATAN_SULFATE_BIOSYNTHESIS	0.381215	0.991819	-0.508316	-1.08519	12	B3GNT2, B4GALT5, CHST2, B4GAT1	Pericyte_1
REACTOME_KERATAN_SULFATE_KERATIN_METABOLISM	0.670455	0.991819	-0.383343	-0.826864	14	B3GNT2, B4GALT5	Pericyte_1
REACTOME_KETONE_BODY_METABOLISM	0.271268	0.991819	0.727132	1.2115	6	ACSS3, OXCT1	Pericyte_1
REACTOME_KILLING_MECHANISMS	0.260766	0.991819	-0.720165	-1.23433	4	DVL3, DVL1	Pericyte_1
REACTOME_L1CAM_INTERACTIONS	0.344828	0.991819	0.441513	1.08686	60	SPTBN1, CNTN1, ANK2, ITGA10, NFASC, CNTN6, LAMC1, DNM3, SHTN1, ANK3, ITGB1, ITGA9, TUBB4A, SPTAN1, VAV2, ALCAM, ACTG1, NRP1, CSNK2A2	Pericyte_1
REACTOME_LAMININ_INTERACTIONS	0.600302	0.991819	0.452117	0.919741	19	LAMC3, ITGA7, LAMC1, ITGB1, COL7A1, ITGA3, COL4A5	Pericyte_1
REACTOME_LDL_CLEARANCE	0.204852	0.991819	-0.67697	-1.32434	8	AP2M1, AP2B1, AP2A2	Pericyte_1
REACTOME_LDL_REMODELING	0.146245	0.991819	-0.932141	-1.24219	1	P4HB	Pericyte_1
REACTOME_LECTIN_PATHWAY_OF_COMPLEMENT_ACTIVATION	0.149194	0.991819	0.924984	1.22934	1	COLEC11	Pericyte_1
REACTOME_LEISHMANIA_INFECTION	0.51751	0.991819	0.381359	0.967783	77	PTK2, FYN, ITPR1, APP, ADCY9, ELMO1, GNAI1, ABI1, MYO1C, MYO5A, ADCY6, CALCRL, PRKAR2A, GNAI3, ENTPD1, ADCY2, PRKACB, ARPC1B, GNB4	Pericyte_1
REACTOME_LEUKOTRIENE_RECEPTORS	0.146245	0.991819	-0.929968	-1.2393	1	CYSLTR2	Pericyte_1
REACTOME_LGI_ADAM_INTERACTIONS	0.473684	0.991819	-0.589871	-1.01101	4	LGI4	Pericyte_1
REACTOME_LINOLEIC_ACID_LA_METABOLISM	0.224439	0.991819	-0.732682	-1.30565	5	ELOVL5	Pericyte_1
REACTOME_LIPOPHAGY	0.447833	0.991819	0.647047	1.07807	6	PRKAA2, PRKAG2, PRKAB2	Pericyte_1
REACTOME_LISTERIA_MONOCYTOGENES_ENTRY_INTO_HOST_CELLS	0.323171	0.991819	0.623951	1.16585	11	SH3KBP1, EPS15, CBL, UBA52	Pericyte_1
REACTOME_LONG_TERM_POTENTIATION	0.375	0.991819	-0.513027	-1.09617	13	CAMK2D	Pericyte_1
REACTOME_LOSS_OF_FUNCTION_OF_MECP2_IN_RETT_SYNDROME	0.0765391	0.991819	0.859607	1.39579	5	TBL1XR1, NCOR2, TBL1X, SIN3A	Pericyte_1
REACTOME_LOSS_OF_FUNCTION_OF_SMAD2_3_IN_CANCER	0.626003	0.991819	0.535005	0.891389	6	SMAD2, TGFB1, TGFBR2	Pericyte_1
REACTOME_LOSS_OF_MECP2_BINDING_ABILITY_TO_THE_NCOR_SMRT_COMPLEX	0.0582192	0.991819	0.893656	1.38604	4	TBL1XR1, NCOR2, TBL1X	Pericyte_1
REACTOME_LRR_FLII_INTERACTING_PROTEIN_1_LRRFIP1_ACTIVATES_TYPE_I_IFN_PRODUCTION	0.0819672	0.991819	-0.89582	-1.45472	3	CTNNB1, LRRFIP1, IRF3	Pericyte_1
REACTOME_LTC4_CYSLTR_MEDIATED_IL4_PRODUCTION	0.0623214	0.991819	-0.911032	-1.47943	3	GGT5, CYSLTR2, GGT1	Pericyte_1
REACTOME_LYSOSPHINGOLIPID_AND_LPA_RECEPTORS	0.230769	0.991819	-0.834867	-1.23864	2	PLPPR2, LPAR1	Pericyte_1
REACTOME_MAP2K_AND_MAPK_ACTIVATION	0.598266	0.991819	-0.399813	-0.890534	18	BRAF, FN1, VWF, ARAF, KSR1, MARK3	Pericyte_1
REACTOME_MAP3K8_TPL2_DEPENDENT_MAPK1_3_ACTIVATION	0.083815	0.991819	-0.722018	-1.48315	11	FBXW11, MAP2K4, CUL1, NFKB1, UBC, IKBKB	Pericyte_1
REACTOME_MAPK1_ERK2_ACTIVATION	0.107232	0.991819	-0.808667	-1.44106	5	JAK1, IL6ST, TYK2, PTPN11	Pericyte_1
REACTOME_MAPK3_ERK1_ACTIVATION	0.242744	0.991819	-0.682601	-1.26553	6	JAK1, IL6ST, TYK2, PTPN11	Pericyte_1
REACTOME_MAPK_FAMILY_SIGNALING_CASCADES	0.209184	0.991819	-0.364508	-1.13573	157	HSPB1, DNAJB1, CAMK2D, NF1, RAPGEF2, SEM1, XPO1, BRAF, FN1, JAK1, RGL3, SOS1, PIK3CA	Pericyte_1
REACTOME_MAPK_TARGETS_NUCLEAR_EVENTS_MEDIATED_BY_MAP_KINASES	0.676471	0.991819	-0.357591	-0.824985	20	RPS6KA2, ATF2, RPS6KA3, PPP2R1B, MAPKAPK2, MAPK14, FOS, PPP2CB	Pericyte_1
REACTOME_MASTL_FACILITATES_MITOTIC_PROGRESSION	0.0656124	0.991819	-0.865216	-1.54183	5	ENSA, PPP2R1B, PPP2R2D, PPP2CB	Pericyte_1
REACTOME_MATURATION_OF_PROTEIN_3A	0.29274	0.991819	-0.744491	-1.20898	3	ST6GALNAC3	Pericyte_1
REACTOME_MATURATION_OF_SARS_COV_1_NUCLEOPROTEIN	0.415094	0.991819	-0.549967	-1.07589	8	PARP8, UBE2I, PARP10	Pericyte_1
REACTOME_MATURATION_OF_SARS_COV_1_SPIKE_PROTEIN	0.373303	0.991819	-0.774996	-1.14982	2	PRKCSH	Pericyte_1
REACTOME_MATURATION_OF_SARS_COV_2_NUCLEOPROTEIN	0.109827	0.991819	-0.682496	-1.40196	11	CSNK1A1, PARP8, SRPK1, UBE2I, PARP10, PRMT1	Pericyte_1
REACTOME_MATURATION_OF_SARS_COV_2_SPIKE_PROTEIN	0.659884	0.991819	-0.389055	-0.831282	13	PRKCSH, ST6GALNAC3, TUSC3	Pericyte_1
REACTOME_MECP2_REGULATES_NEURONAL_RECEPTORS_AND_CHANNELS	0.56044	0.991819	-0.460741	-0.912769	9	FKBP5	Pericyte_1
REACTOME_MECP2_REGULATES_TRANSCRIPTION_FACTORS	0.151786	0.991819	0.897111	1.26925	2	MEF2C, PPARG	Pericyte_1
REACTOME_MECP2_REGULATES_TRANSCRIPTION_OF_NEURONAL_LIGANDS	0.5375	0.991819	0.700792	0.991493	2	SIN3A, DLL1	Pericyte_1
REACTOME_MEIOSIS	0.344978	0.991819	0.510167	1.10279	27	SYNE2, SYNE1, LMNA, DIDO1, SUN1, ATM	Pericyte_1
REACTOME_MEIOTIC_SYNAPSIS	0.336406	0.991819	0.568735	1.13409	17	SYNE2, SYNE1, LMNA, DIDO1, SUN1	Pericyte_1
REACTOME_MEMBRANE_TRAFFICKING	0.0668177	0.991819	0.420936	1.22505	321	SPTBN1, PICALM, AKT3, DENND2A, SH3D19, HIP1, DENND1A, MYO6, EXOC4, ANK2, TBC1D1, PACSIN2, FTH1, SH3KBP1, C2CD5, EPN2, APP, EPS15, TBC1D4, PRKAA2, GRK3, EXOC2, CBL, BICD1, IGF2R, TRAPPC9, STXBP3, RAB7A, AAK1, MYO1C, MYO5A, AP3B1, FNBP1L, RIC1, CLTCL1, DNM3, DYNC1I2, FCHO2, ANK3, RABEP1, DENND1B, MAN1A1, ARRB1, FNBP1, PRKAG2, USO1, PAFAH1B2, EXOC6, RAB11A, KIF2A, TUBB4A, RAB35, TRIP10, COL7A1, RAB3…	Pericyte_1
REACTOME_METABOLISM_OF_ANGIOTENSINOGEN_TO_ANGIOTENSINS	0.530357	0.991819	0.702307	0.993637	2	ANPEP	Pericyte_1
REACTOME_METABOLISM_OF_FAT_SOLUBLE_VITAMINS	0.444444	0.991819	0.491097	1.02352	23	GPC5, GPC6, LRP1, AKR1C1, SDC2	Pericyte_1
REACTOME_METABOLISM_OF_FOLATE_AND_PTERINES	0.234104	0.991819	-0.60967	-1.25236	11	MTHFR, MTHFD2L, SLC25A32, DHFR	Pericyte_1
REACTOME_METABOLISM_OF_INGESTED_SEMET_SEC_MESEC_INTO_H2SE	0.439286	0.991819	0.747352	1.05737	2	NNMT, HNMT	Pericyte_1
REACTOME_METABOLISM_OF_LIPIDS	0.244369	0.991819	0.378123	1.10311	332	INPP4B, ABCA1, PCCA, RORA, PITPNM2, PLA2R1, CHD9, CPT1A, PPM1L, PIK3CD, SLC44A1, ACSS3, PPARGC1B, ACSL3, PPARA, PIP4K2A, PRKAA2, TBL1XR1, NPAS2, CYP7B1, NCOR2, FDFT1, SUMF1, CDS2, LPGAT1, TBL1X, FAR1, PI4KA, TNFAIP8L1, ACADVL, MTMR2, LPIN2, PRKAG2, RGL1, SIN3A, PPARG, PRKACB, SCD5, TXNRD1, KPNB1, AKR1C1, PPP1CC, ACACB, TNFAIP8, SLC44A2, LPCAT3, OSBPL5, RAB5A, OSBPL10, PSAP, CERS4, AGPAT4, PLD3, E…	Pericyte_1
REACTOME_METABOLISM_OF_NITRIC_OXIDE_NOS3_ACTIVATION_AND_REGULATION	0.0889488	0.991819	-0.756858	-1.48063	8	HSP90AA1, DNM2	Pericyte_1
REACTOME_METABOLISM_OF_NUCLEOTIDES	0.181818	0.991819	0.545077	1.25097	37	ADK, DPYD, ENTPD1, TXNRD1, UPB1, GMPS, AK9, ENTPD5, DCTD	Pericyte_1
REACTOME_METABOLISM_OF_PORPHYRINS	0.508242	0.991819	-0.485225	-0.961274	9	BLVRA, COX15, PPOX, FECH, CPOX, HMOX2, ALAS1, COX10, ABCG2	Pericyte_1
REACTOME_METABOLISM_OF_STEROIDS	0.401325	0.991819	0.420935	1.04671	65	CHD9, PPARA, TBL1XR1, CYP7B1, FDFT1, TBL1X, KPNB1, AKR1C1, ACACB, NFYC, INSIG2, SCAP, ELOVL6, OSBPL2, ACACA	Pericyte_1
REACTOME_METABOLISM_OF_STEROID_HORMONES	0.4689	0.991819	-0.59291	-1.01622	4	HSD17B12, STARD3	Pericyte_1
REACTOME_METALLOPROTEASE_DUBS	0.402736	0.991819	0.564651	1.08145	13	BABAM2, STAMBPL1, KAT2B, UBA52	Pericyte_1
REACTOME_METALLOTHIONEINS_BIND_METALS	0.255137	0.991819	0.774994	1.202	4	MT2A, MT1M, MT1X, MT1E	Pericyte_1
REACTOME_METHIONINE_SALVAGE_PATHWAY	0.412671	0.991819	0.703354	1.09089	4	MRI1, ADI1, ENOPH1	Pericyte_1
REACTOME_METHYLATION	0.489185	0.991819	0.644244	1.04609	5	NNMT, COMT, N6AMT1	Pericyte_1
REACTOME_MET_ACTIVATES_PTK2_SIGNALING	0.158537	0.991819	0.648361	1.30528	18	PTK2, LAMC3, COL1A2, COL27A1, LAMC1, COL5A2, ITGB1, COL24A1, ITGA3	Pericyte_1
REACTOME_MET_ACTIVATES_PTPN11	0.415652	0.991819	0.724169	1.07712	3	GAB1, HGF	Pericyte_1
REACTOME_MET_ACTIVATES_RAP1_AND_RAC1	0.0682196	0.991819	0.86564	1.40558	5	GAB1, RAPGEF1, DOCK7, HGF	Pericyte_1
REACTOME_MET_ACTIVATES_RAS_SIGNALING	0.502618	0.991819	-0.529573	-0.993381	7	SOS1, RANBP9	Pericyte_1
REACTOME_MET_INTERACTS_WITH_TNS_PROTEINS	0.330357	0.991819	0.798824	1.13019	2	ITGB1, HGF	Pericyte_1
REACTOME_MET_PROMOTES_CELL_MOTILITY	0.0576631	0.991819	0.693469	1.4329	22	PTK2, LAMC3, GAB1, RAPGEF1, COL1A2, DOCK7, COL27A1, LAMC1, COL5A2, ITGB1, COL24A1, ITGA3	Pericyte_1
REACTOME_MET_RECEPTOR_ACTIVATION	0.548214	0.991819	0.695597	0.984143	2	HGF, SPINT2	Pericyte_1
REACTOME_MET_RECEPTOR_RECYCLING	0.219178	0.991819	0.796892	1.23596	4	GAB1, HGF	Pericyte_1
REACTOME_MHC_CLASS_II_ANTIGEN_PRESENTATION	0.539326	0.991819	-0.361066	-0.942017	45	OSBPL1A, AP2M1, DNM2, AP2B1, AP2A2, SEC23A, TUBB4B, AP1B1, DYNLL2, CAPZA1, KLC2, SEC24D, CAPZA2, ACTR1A, SEC24A, CTSA	Pericyte_1
REACTOME_MIRO_GTPASE_CYCLE	0.0831947	0.991819	0.854379	1.3873	5	TRAK1, RAP1GDS1, MFN1	Pericyte_1
REACTOME_MISCELLANEOUS_SUBSTRATES	0.461694	0.991819	0.769329	1.02247	1	CYP2U1	Pericyte_1
REACTOME_MITOCHONDRIAL_BIOGENESIS	0.278976	0.991819	0.473736	1.14645	54	CHD9, PPARGC1B, PPARA, PRKAA2, TBL1XR1, MEF2C, TBL1X, MT-ATP6, MTX2, PRKAG2, ATP5MC2, SSBP1	Pericyte_1
REACTOME_MITOCHONDRIAL_CALCIUM_ION_TRANSPORT	0.380952	0.991819	0.547177	1.09111	17	MICU3, MCU, AKAP1, SPG7, MICU1, MICU2, SLC8B1, STOML2, VDAC1, PMPCA, MCUB	Pericyte_1
REACTOME_MITOCHONDRIAL_FATTY_ACID_BETA_OXIDATION	0.283988	0.991819	0.568965	1.16217	20	PCCA, ACADVL, ACBD6, ACAD10	Pericyte_1
REACTOME_MITOCHONDRIAL_FATTY_ACID_BETA_OXIDATION_OF_SATURATED_FATTY_ACIDS	0.642263	0.991819	0.544092	0.88347	5	ACADVL, ACADM	Pericyte_1
REACTOME_MITOCHONDRIAL_FATTY_ACID_BETA_OXIDATION_OF_UNSATURATED_FATTY_ACIDS	0.535885	0.991819	-0.553657	-0.948942	4	HADHB, DECR1	Pericyte_1
REACTOME_MITOCHONDRIAL_IRON_SULFUR_CLUSTER_BIOGENESIS	0.495215	0.991819	-0.580497	-0.994945	4	LYRM4	Pericyte_1
REACTOME_MITOCHONDRIAL_TRANSLATION	0.604	0.991819	-0.318808	-0.881481	62	MRPS6	Pericyte_1
REACTOME_MITOPHAGY	0.514019	0.991819	0.509643	0.992436	15	PRKN, MFN1, UBA52, CSNK2A2	Pericyte_1
REACTOME_MITOTIC_G1_PHASE_AND_G1_S_TRANSITION	0.627706	0.991819	-0.308895	-0.891626	84	DYRK1A, MNAT1, SEM1, CCNH, PPP2R2A, CUL1, ABL1, PSMD1, UBC, LIN52, PPP2R1B, PPP2CB, AKT2, PSMB7	Pericyte_1
REACTOME_MITOTIC_METAPHASE_AND_ANAPHASE	0.339623	0.991819	-0.351529	-1.05884	117	PDS5B, CLASP1, SEM1, XPO1, STAG2, LEMD3, PPP2R2A, RANGAP1, PDS5A, NUDC, PPP2R5C, PSMD1, UBC, POM121, PPP2R1B, UBE2I, AHCTF1, PPP2CB, TUBB4B, ANAPC10, PSMB7, DYNLL2	Pericyte_1
REACTOME_MITOTIC_PROMETAPHASE	0.190698	0.991819	-0.417895	-1.20298	94	HSP90AA1, PDS5B, CLASP1, XPO1, STAG2, PCM1, RANGAP1, PDS5A, NUDC, PPP2R5C, CSNK1E, YWHAG, PPP2R1B, AHCTF1, PPP2CB, TUBB4B, DYNLL2, CENPT, CENPC, ITGB3BP, PRKAR2B, WAPL, ZW10, ACTR1A, MZT2B, NUP85, CEP57, CLIP1, NUP160	Pericyte_1
REACTOME_MITOTIC_SPINDLE_CHECKPOINT	0.6337	0.991819	-0.334064	-0.887801	50	CLASP1, XPO1, RANGAP1, NUDC, PPP2R5C, PPP2R1B, AHCTF1, PPP2CB, ANAPC10, DYNLL2, CENPT, CENPC, ITGB3BP, ZW10, NUP85, CLIP1, NUP160	Pericyte_1
REACTOME_MODULATION_BY_MTB_OF_HOST_IMMUNE_SYSTEM	0.558219	0.991819	0.632653	0.981231	4	B2M, UBA52	Pericyte_1
REACTOME_MOLECULES_ASSOCIATED_WITH_ELASTIC_FIBRES	0.709428	0.991819	0.414487	0.820967	16	LTBP1, TGFB1, ITGB1	Pericyte_1
REACTOME_MOLYBDENUM_COFACTOR_BIOSYNTHESIS	0.249012	0.991819	-0.875272	-1.16641	1	MOCS1	Pericyte_1
REACTOME_MRNA_CAPPING	0.182891	0.991819	-0.578532	-1.29882	19	MNAT1, CCNH	Pericyte_1
REACTOME_MRNA_DECAY_BY_3_TO_5_EXORIBONUCLEASE	0.60479	0.991819	-0.443027	-0.877929	10	HBS1L	Pericyte_1
REACTOME_MRNA_DECAY_BY_5_TO_3_EXORIBONUCLEASE	0.450276	0.991819	-0.473932	-1.01179	12	DDX6, XRN1	Pericyte_1
REACTOME_MRNA_SPLICING	0.221698	0.991819	-0.384949	-1.1595	117	PAPOLA, HNRNPU, HNRNPA3, DDX5, RBM5, HNRNPA2B1, PABPN1, PTBP1, PRPF40A, HNRNPK, RNPC3, HSPA8, RBMX, CCAR1, TRA2B, CWC27, CPSF7, DHX15, SNRNP48, PCF11, SRSF3	Pericyte_1
REACTOME_MUCOPOLYSACCHARIDOSES	0.408875	0.991819	0.622503	1.08811	8	GUSB, NAGLU, GALNS, IDUA, HGSNAT, SGSH	Pericyte_1
REACTOME_MULTIFUNCTIONAL_ANION_EXCHANGERS	0.667826	0.991819	0.606928	0.902741	3	SLC26A3, SLC26A11, SLC26A2	Pericyte_1
REACTOME_MUSCLE_CONTRACTION	0.513798	0.991819	0.395187	0.981959	63	ATP1A2, DMD, ITPR1, CACNB2, GUCY1A1, MYL9, VCL, ATP2A2, ATP2A3, MYLK, ACTA2, STIM1, TPM4, ATP2B4, KAT2B, ATP2B1, ATP1B2, SLC8A1, CAMK2G	Pericyte_1
REACTOME_MYD88_INDEPENDENT_TLR4_CASCADE	0.286853	0.991819	-0.404994	-1.0977	59	UBE2D3, RPS6KA2, ATF2, FBXW11, MAP2K4, CUL1, TANK, NFKB1, HMGB1, MAP2K6, UBC, RPS6KA3, PPP2R1B, MAPKAPK2, MAPK14, IKBKB, RIPK1, FOS, IRF3, PPP2CB, TRAF6, PTPN11	Pericyte_1
REACTOME_M_PHASE	0.095246	0.991819	-0.371973	-1.17762	183	HSP90AA1, PDS5B, CLASP1, PRKCA, NIPBL, SEM1, XPO1, STAG2, PCM1, LEMD3, PPP2R2A, RANGAP1, PDS5A, NUDC, ENSA, PPP2R5C, PSMD1, UBC, POM121, CSNK1E, RAB1A, YWHAG, PPP2R1B, UBE2I, PPP2R2D, NUP153, AHCTF1, PPP2CB, TUBB4B, ANAPC10, PSMB7, DYNLL2	Pericyte_1
REACTOME_NADE_MODULATES_DEATH_SIGNALLING	0.5	0.991819	-0.687628	-1.02019	2	CASP3, BEX3	Pericyte_1
REACTOME_NCAM1_INTERACTIONS	0.706605	0.991819	0.40417	0.80594	17	CACNB2, COL6A1, CACNA1H, COL5A2, COL4A5	Pericyte_1
REACTOME_NCAM_SIGNALING_FOR_NEURITE_OUT_GROWTH	0.134943	0.991819	0.581687	1.29588	31	SPTBN1, PTK2, FYN, CACNB2, COL6A1, CACNA1H, PTPRA, COL5A2, KRAS, SPTAN1, COL4A5	Pericyte_1
REACTOME_NEDDYLATION	0.311321	0.991819	-0.355138	-1.07681	123	ZBTB16, EPAS1, UBE2D3, SEM1, FBXO11, HIF3A, DCUN1D4, FBXW11, DCUN1D1, TULP4, CUL1, DCAF5, COMMD10, PSMD1, UBC	Pericyte_1
REACTOME_NEF_AND_SIGNAL_TRANSDUCTION	0.306156	0.991819	0.726988	1.18045	5	FYN, ELMO1, HCK	Pericyte_1
REACTOME_NEF_MEDIATED_CD4_DOWN_REGULATION	0.0956938	0.991819	-0.836344	-1.43345	4	AP2M1, AP2B1, AP2A2	Pericyte_1
REACTOME_NEF_MEDIATED_CD8_DOWN_REGULATION	0.0362665	0.991819	-0.935191	-1.51866	3	AP2M1, AP2B1, AP2A2	Pericyte_1
REACTOME_NEF_MEDIATED_DOWNREGULATION_OF_MHC_CLASS_I_COMPLEX_CELL_SURFACE_EXPRESSION	0.458904	0.991819	0.67889	1.05294	4	B2M, AP1S2	Pericyte_1
REACTOME_NEF_MEDIATES_DOWN_MODULATION_OF_CELL_SURFACE_RECEPTORS_BY_RECRUITING_THEM_TO_CLATHRIN_ADAPTERS	0.552561	0.991819	-0.476296	-0.931768	8	AP2M1, AP2B1, AP2A2, AP1B1	Pericyte_1
REACTOME_NEGATIVE_EPIGENETIC_REGULATION_OF_RRNA_EXPRESSION	0.106312	0.991819	-0.549486	-1.37009	30	MNAT1, ARID4B, CCNH, BAZ2A	Pericyte_1
REACTOME_NEGATIVE_FEEDBACK_REGULATION_OF_MAPK_PATHWAY	0.330317	0.991819	-0.78486	-1.16445	2	BRAF	Pericyte_1
REACTOME_NEGATIVE_REGULATION_OF_ACTIVITY_OF_TFAP2_AP_2_FAMILY_TRANSCRIPTION_FACTORS	0.420546	0.991819	0.657233	1.09504	6	WWOX, TFAP2A	Pericyte_1
REACTOME_NEGATIVE_REGULATION_OF_FLT3	0.459069	0.991819	0.642871	1.07111	6	CBL, UBA52, SH2B3, SOCS6	Pericyte_1
REACTOME_NEGATIVE_REGULATION_OF_MAPK_PATHWAY	0.28254	0.991819	-0.477306	-1.15455	27	BRAF, PPP2R5C, UBC, PPP2R1B, DUSP1, ARAF, KSR1, PPP2CB, MARK3	Pericyte_1
REACTOME_NEGATIVE_REGULATION_OF_MET_ACTIVITY	0.14	0.991819	0.687324	1.33469	14	SH3KBP1, EPS15, LRIG1, CBL, UBA52, PTPN1	Pericyte_1
REACTOME_NEGATIVE_REGULATION_OF_NMDA_RECEPTOR_MEDIATED_NEURONAL_TRANSMISSION	0.650289	0.991819	-0.404973	-0.831882	11	CAMK2D	Pericyte_1
REACTOME_NEGATIVE_REGULATION_OF_NOTCH4_SIGNALING	0.501706	0.991819	-0.36376	-0.917691	34	SEM1, CUL1, PSMD1, UBC	Pericyte_1
REACTOME_NEGATIVE_REGULATION_OF_TCF_DEPENDENT_SIGNALING_BY_DVL_INTERACTING_PROTEINS	0.192308	0.991819	-0.857234	-1.27183	2	DVL3, DVL1	Pericyte_1
REACTOME_NEGATIVE_REGULATION_OF_TCF_DEPENDENT_SIGNALING_BY_WNT_LIGAND_ANTAGONISTS	0.603478	0.991819	0.636582	0.946848	3	LRP6, KREMEN1, LRP5	Pericyte_1
REACTOME_NEGATIVE_REGULATORS_OF_DDX58_IFIH1_SIGNALING	0.637427	0.991819	-0.359078	-0.837419	21	UBE2D3, TAX1BP1, UBC, IRF3, UBA7, MAVS	Pericyte_1
REACTOME_NEPHRIN_FAMILY_INTERACTIONS	0.228659	0.991819	0.664615	1.24183	11	SPTBN1, FYN, NCK2, ACTN1, SPTAN1, PIK3R1	Pericyte_1
REACTOME_NERVOUS_SYSTEM_DEVELOPMENT	0.156502	0.991819	0.403733	1.16856	304	UTRN, SPTBN1, SEMA5A, TEAD1, PTK2, EFNA5, DAB1, CNTN1, ANK2, FYN, UNC5C, SH3KBP1, TRPC3, PIK3CD, GAB1, ITGA10, CLASP2, CACNB2, COL6A1, GAB2, MYL9, NFASC, ROCK1, PPP3CB, CACNA1H, RHOA, NCK2, NAB1, ROBO1, RPS11, FARP2, PTPRA, CNTN6, LAMC1, CLTCL1, DNM3, SHTN1, PRKAR2A, COL5A2, NEO1, ANK3, ITGB1, SLIT3, YAP1, EPHA2, ITGA9, PRKACB, SCD5, APH1B, ARPC1B, RPS9, KRAS, TRPC6, ARHGAP35, TUBB4A, RPS7, SDC2,…	Pericyte_1
REACTOME_NETRIN_1_SIGNALING	0.149786	0.991819	0.582327	1.28658	30	PTK2, FYN, UNC5C, TRPC3, ROBO1, NEO1, SLIT3, TRPC6, UNC5B, NTN1	Pericyte_1
REACTOME_NETRIN_MEDIATED_REPULSION_SIGNALS	0.235955	0.991819	0.741359	1.2352	6	UNC5C, UNC5B, NTN1	Pericyte_1
REACTOME_NEUREXINS_AND_NEUROLIGINS	0.0568513	0.991819	0.663802	1.42403	26	EPB41L2, PDLIM5, EPB41L3, APBA1, DLGAP1, SIPA1L1, DLGAP2	Pericyte_1
REACTOME_NEUROFASCIN_INTERACTIONS	0.193012	0.991819	0.789887	1.28258	5	CNTN1, NFASC	Pericyte_1
REACTOME_NEUROTOXICITY_OF_CLOSTRIDIUM_TOXINS	0.68	0.991819	0.600107	0.892595	3	VAMP1, SNAP25, SV2A	Pericyte_1
REACTOME_NEUROTRANSMITTER_CLEARANCE	0.495215	0.991819	-0.580763	-0.995401	4	MAOA	Pericyte_1
REACTOME_NEUROTRANSMITTER_RECEPTORS_AND_POSTSYNAPTIC_SIGNAL_TRANSMISSION	0.439744	0.991819	0.39645	1.02128	87	MYO6, PPM1E, NCALD, PRKAA2, NBEA, APBA1, ADCY9, PLCB1, GNAI1, ADCY6, PRKAR2A, GNAI3, PRKAG2, ADCY2, GABRB2, GRIP2, PRKACB, GNB4, KRAS, TUBB4A, RASGRF2, PRKCB, CAMK2G, MDM2, ERBB4, PDPK1, MAPK3, GRIA4, GABBR2, GRIK1, NRGN, DLG3, GNG7, GNG5	Pericyte_1
REACTOME_NEUROTRANSMITTER_RELEASE_CYCLE	0.0379009	0.991819	0.689867	1.47994	26	SLC6A12, SLC6A1, APBA1, PPFIA1, PPFIA2	Pericyte_1
REACTOME_NEUTROPHIL_DEGRANULATION	0.198953	0.991819	-0.350746	-1.11041	183	HSPA1B, HSPA1A, HSP90AA1, VAPA, HSP90AB1, BST2, LAMP1, RAB14, HSPA6, CYFIP1, ASAH1, NFKB1, HMGB1, AP2A2, TIMP2, SNAP23, PSMD1, ATP11A, TMC6, HSPA8, CMTM6, JUP, CPNE1, SDCBP, MAPK14, VCP, CNN2	Pericyte_1
REACTOME_NF_KB_ACTIVATION_THROUGH_FADD_RIP_1_PATHWAY_MEDIATED_BY_CASPASE_8_AND_10	0.649215	0.991819	-0.445624	-0.835909	7	IKBKB, RIPK1, MAVS	Pericyte_1
REACTOME_NF_KB_IS_ACTIVATED_AND_SIGNALS_SURVIVAL	0.351648	0.991819	-0.575477	-1.14007	9	SQSTM1, NFKB1, UBC, IKBKB, TRAF6, RELA	Pericyte_1
REACTOME_NGF_INDEPENDANT_TRKA_ACTIVATION	0.289286	0.991819	0.818903	1.1586	2	NTRK2, NTRK1	Pericyte_1
REACTOME_NGF_STIMULATED_TRANSCRIPTION	0.241888	0.991819	-0.538738	-1.20948	19	JUND, ATF2, DNM2, MEF2D, JUNB, FOS	Pericyte_1
REACTOME_NITRIC_OXIDE_STIMULATES_GUANYLATE_CYCLASE	0.189024	0.991819	0.68699	1.28363	11	PRKG1, ITPR1, GUCY1A1, PDE1A, KCNMB4, PDE9A, PDE1B	Pericyte_1
REACTOME_NONCANONICAL_ACTIVATION_OF_NOTCH3	0.0831947	0.991819	0.853955	1.38661	5	NOTCH3, APH1B	Pericyte_1
REACTOME_NON_INTEGRIN_MEMBRANE_ECM_INTERACTIONS	0.719888	0.991819	0.360055	0.817258	35	LAMC3, DMD, COL1A2, ACTN1, TGFB1, LAMC1, COL5A2, ITGB1, SDC2, COL4A5	Pericyte_1
REACTOME_NOSTRIN_MEDIATED_ENOS_TRAFFICKING	0.590164	0.991819	-0.557513	-0.905347	3	DNM2	Pericyte_1
REACTOME_NOTCH1_INTRACELLULAR_DOMAIN_REGULATES_TRANSCRIPTION	0.307132	0.991819	0.526826	1.1388	27	MAML3, NBEA, TBL1XR1, NCOR2, HIF1A, HDAC7, TBL1X, KAT2B, UBA52, HDAC9	Pericyte_1
REACTOME_NOTCH2_ACTIVATION_AND_TRANSMISSION_OF_SIGNAL_TO_THE_NUCLEUS	0.694767	0.991819	-0.372687	-0.796308	13	MIB1, JAG1, UBC	Pericyte_1
REACTOME_NOTCH2_INTRACELLULAR_DOMAIN_REGULATES_TRANSCRIPTION	0.359551	0.991819	0.685072	1.14142	6	MAML3, NOTCH2	Pericyte_1
REACTOME_NOTCH3_ACTIVATION_AND_TRANSMISSION_OF_SIGNAL_TO_THE_NUCLEUS	0.56231	0.991819	0.493723	0.94561	13	NOTCH3, WWP2, APH1B, UBA52	Pericyte_1
REACTOME_NOTCH3_INTRACELLULAR_DOMAIN_REGULATES_TRANSCRIPTION	0.220365	0.991819	0.654035	1.25265	13	NOTCH3, MAML3, KAT2B	Pericyte_1
REACTOME_NOTCH4_ACTIVATION_AND_TRANSMISSION_OF_SIGNAL_TO_THE_NUCLEUS	0.518703	0.991819	-0.531003	-0.946257	5	JAG1	Pericyte_1
REACTOME_NOTCH4_INTRACELLULAR_DOMAIN_REGULATES_TRANSCRIPTION	0.48125	0.991819	0.545291	1.0238	12	MAML3, ACTA2, KAT2B, NOTCH2	Pericyte_1
REACTOME_NOTCH_HLH_TRANSCRIPTION_PATHWAY	0.0958269	0.991819	0.704889	1.39616	16	NOTCH3, MAML3, TBL1XR1, NCOR2, HDAC7, TBL1X, KAT2B, NOTCH2	Pericyte_1
REACTOME_NR1H2_AND_NR1H3_MEDIATED_SIGNALING	0.0546282	0.991819	0.695291	1.43666	22	ABCA1, TNRC6B, TBL1XR1, NCOR2, APOD, TBL1X, AGO4, MYLIP	Pericyte_1
REACTOME_NR1H2_NR1H3_REGULATE_GENE_EXPRESSION_LINKED_TO_LIPOGENESIS	0.17942	0.991819	-0.734739	-1.3622	6	NRIP1, RXRA, NR1H3	Pericyte_1
REACTOME_NR1H2_NR1H3_REGULATE_GENE_EXPRESSION_LINKED_TO_TRIGLYCERIDE_LIPOLYSIS_IN_ADIPOSE	0.0843091	0.991819	-0.886126	-1.43898	3	RXRA, NR1H3	Pericyte_1
REACTOME_NR1H2_NR1H3_REGULATE_GENE_EXPRESSION_TO_CONTROL_BILE_ACID_HOMEOSTASIS	0.691781	0.991819	0.558178	0.865722	4	NCOR2, RXRB	Pericyte_1
REACTOME_NRAGE_SIGNALS_DEATH_THROUGH_JNK	0.486207	0.991819	-0.380138	-0.947627	33	ARHGEF12, ARHGEF7, AKAP13, SOS1	Pericyte_1
REACTOME_NRIF_SIGNALS_CELL_DEATH_FROM_THE_NUCLEUS	0.634731	0.991819	-0.432078	-0.85623	10	SQSTM1, UBC, TRAF6, ITGB3BP	Pericyte_1
REACTOME_NTRK2_ACTIVATES_RAC1	0.239726	0.991819	0.783772	1.21561	4	FYN, NTRK2	Pericyte_1
REACTOME_NUCLEAR_EVENTS_KINASE_AND_TRANSCRIPTION_FACTOR_ACTIVATION	0.182759	0.991819	-0.505945	-1.26124	33	JUND, RPS6KA2, ATF2, DNM2, MEF2D, JUNB, RPS6KA3, PPP2R1B, MAPKAPK2, MAPK14, FOS, PPP2CB	Pericyte_1
REACTOME_NUCLEAR_EVENTS_STIMULATED_BY_ALK_SIGNALING_IN_CANCER	0.101796	0.991819	-0.725554	-1.4378	10	FN1, CEBPB, STAT3, CUL1, JUNB	Pericyte_1
REACTOME_NUCLEAR_RECEPTOR_TRANSCRIPTION_PATHWAY	0.0437318	0.991819	0.684677	1.46881	26	RORA, NR3C1, NR3C2, NR2F1, PPARA, NCOR2, RARB, PPARG, PGR	Pericyte_1
REACTOME_NUCLEAR_SIGNALING_BY_ERBB4	0.0558069	0.991819	0.713462	1.4514	19	SPARC, GFAP, WWOX, NRG2, YAP1, TAB2, APH1B, PGR, NRG3, ERBB4	Pericyte_1
REACTOME_NUCLEOTIDE_BINDING_DOMAIN_LEUCINE_RICH_REPEAT_CONTAINING_RECEPTOR_NLR_SIGNALING_PATHWAYS	0.682594	0.991819	-0.328471	-0.828662	34	TXNIP, HSP90AB1, SUGT1, NFKB1, MAP2K6, UBC, MAPK14, IKBKB	Pericyte_1
REACTOME_NUCLEOTIDE_CATABOLISM	0.448328	0.991819	0.547033	1.04771	13	DPYD, ENTPD1, UPB1, ENTPD5	Pericyte_1
REACTOME_N_GLYCAN_ANTENNAE_ELONGATION	0.505495	0.991819	-0.486113	-0.963034	9	ST8SIA6, B4GALT5	Pericyte_1
REACTOME_N_GLYCAN_ANTENNAE_ELONGATION_IN_THE_MEDIAL_TRANS_GOLGI	0.334254	0.991819	-0.539891	-1.1526	12	ST8SIA6, MGAT3, B4GALT5	Pericyte_1
REACTOME_N_GLYCAN_TRIMMING_AND_ELONGATION_IN_THE_CIS_GOLGI	0.406957	0.991819	0.728689	1.08385	3	MAN1A1, MAN1C1	Pericyte_1
REACTOME_N_GLYCAN_TRIMMING_IN_THE_ER_AND_CALNEXIN_CALRETICULIN_CYCLE	0.312865	0.991819	-0.489456	-1.14148	21	PRKCSH, AMFR, ENGASE, UBC, VCP, DERL2, EDEM3	Pericyte_1
REACTOME_OAS_ANTIVIRAL_RESPONSE	0.509569	0.991819	-0.56987	-0.97673	4	FLNA	Pericyte_1
REACTOME_OLFACTORY_SIGNALING_PATHWAY	0.238876	0.991819	-0.780238	-1.26703	3	ANO2, ADCY3	Pericyte_1
REACTOME_ONCOGENE_INDUCED_SENESCENCE	0.36128	0.991819	0.550982	1.10924	18	TNRC6B, AGO4, UBA52, MDM2, MAPK3, CDK6, ETS2, AGO1	Pericyte_1
REACTOME_ONCOGENIC_MAPK_SIGNALING	0.347826	0.991819	-0.39801	-1.05477	48	FXR1, CAMK2D, NF1, BRAF, FN1, ZC3HAV1, SHOC2, VWF, ARAF, KSR1, KDM7A, MARK3, PPP1CB	Pericyte_1
REACTOME_OPIOID_SIGNALLING	0.157823	0.991819	0.530972	1.25574	45	PLCB4, PDE1C, ITPR1, GNAQ, PDE4B, NBEA, ADCY9, PLCB1, PDE1A, PPP3CB, GNAI1, ADCY6, PRKAR2A, GNAI3, ADCY2, PRKACB, GNB4, CAMK2G	Pericyte_1
REACTOME_ORGANIC_ANION_TRANSPORTERS	0.657143	0.991819	0.635282	0.898809	2	SLC17A5, SLC17A7	Pericyte_1
REACTOME_ORGANIC_CATION_ANION_ZWITTERION_TRANSPORT	0.641148	0.991819	-0.492232	-0.843663	4	SLC22A3, RUNX1	Pericyte_1
REACTOME_ORGANIC_CATION_TRANSPORT	0.641148	0.991819	-0.492232	-0.843663	4	SLC22A3, RUNX1	Pericyte_1
REACTOME_OTHER_SEMAPHORIN_INTERACTIONS	0.361156	0.991819	0.684417	1.14033	6	SEMA5A, ITGB1, SEMA4D	Pericyte_1
REACTOME_OXIDATIVE_STRESS_INDUCED_SENESCENCE	0.668038	0.991819	0.375786	0.863862	38	TNRC6B, MAPK10, AGO4, PHC1, TNIK, UBA52, MDM2, MAPK3, CDK6	Pericyte_1
REACTOME_O_GLYCOSYLATION_OF_TSR_DOMAIN_CONTAINING_PROTEINS	0.224111	0.991819	0.625904	1.23972	16	SEMA5A, THSD7B, ADAMTSL3, ADAMTS17, ADAMTS7	Pericyte_1
REACTOME_O_LINKED_GLYCOSYLATION	0.367847	0.991819	0.472365	1.09173	40	SEMA5A, THSD7B, GALNT18, GALNT17, GALNT11, GALNT7, ADAMTSL3, ADAMTS17, DAG1, C1GALT1, ADAMTS7	Pericyte_1
REACTOME_P130CAS_LINKAGE_TO_MAPK_SIGNALING_FOR_INTEGRINS	0.643836	0.991819	0.576445	0.894054	4	PTK2, TLN1	Pericyte_1
REACTOME_P75NTR_RECRUITS_SIGNALLING_COMPLEXES	0.355795	0.991819	-0.582254	-1.13905	8	SQSTM1, UBC, IKBKB, TRAF6	Pericyte_1
REACTOME_P75NTR_REGULATES_AXONOGENESIS	0.440068	0.991819	0.688934	1.06852	4	RHOA, LINGO1, MAG	Pericyte_1
REACTOME_P75NTR_SIGNALS_VIA_NF_KB	0.430636	0.991819	-0.511889	-1.0515	11	SQSTM1, NFKB1, UBC, IKBKB, TRAF6, RELA	Pericyte_1
REACTOME_P75_NTR_RECEPTOR_MEDIATED_SIGNALLING	0.685824	0.991819	-0.310992	-0.843487	56	ARHGEF12, ARHGEF7, AKAP13, SOS1, SQSTM1, NFKB1, ADAM17, UBC, GNA13, IKBKB	Pericyte_1
REACTOME_PARASITE_INFECTION	0.206845	0.991819	0.581394	1.2324	25	PTK2, FYN, ELMO1, ABI1, MYO1C, MYO5A, ARPC1B, VAV2, ACTG1, HCK, MAPK3	Pericyte_1
REACTOME_PASSIVE_TRANSPORT_BY_AQUAPORINS	0.726786	0.991819	0.596761	0.844308	2	AQP1, AQP4	Pericyte_1
REACTOME_PCP_CE_PATHWAY	0.443609	0.991819	-0.371664	-0.995987	52	PRKCA, SEM1, SMURF1, AP2M1, AP2B1, AP2A2, PSMD1, UBC	Pericyte_1
REACTOME_PECAM1_INTERACTIONS	0.113145	0.991819	0.828614	1.34546	5	FYN, LYN	Pericyte_1
REACTOME_PEPTIDE_LIGAND_BINDING_RECEPTORS	0.543077	0.991819	0.491699	0.954815	14	APP, GPER1, PSAP, GPR37	Pericyte_1
REACTOME_PEXOPHAGY	0.118598	0.991819	-0.729741	-1.42758	8	EPAS1, SQSTM1, NBR1, UBC	Pericyte_1
REACTOME_PHASE_0_RAPID_DEPOLARISATION	0.607784	0.991819	-0.439681	-0.871297	10	CAMK2D	Pericyte_1
REACTOME_PHASE_3_RAPID_REPOLARISATION	0.0731225	0.991819	-0.967029	-1.28868	1	KCNE4	Pericyte_1
REACTOME_PHASE_I_FUNCTIONALIZATION_OF_COMPOUNDS	0.448485	0.991819	-0.422255	-0.998505	24	PTGES3, HSP90AB1, MAOA, RXRA	Pericyte_1
REACTOME_PHENYLALANINE_AND_TYROSINE_METABOLISM	0.601739	0.991819	0.637227	0.947807	3	QDPR, KYAT1	Pericyte_1
REACTOME_PHENYLALANINE_METABOLISM	0.601739	0.991819	0.637227	0.947807	3	QDPR, KYAT1	Pericyte_1
REACTOME_PHOSPHATE_BOND_HYDROLYSIS_BY_NTPDASE_PROTEINS	0.346429	0.991819	0.7909	1.11898	2	ENTPD1, ENTPD5	Pericyte_1
REACTOME_PHOSPHATE_BOND_HYDROLYSIS_BY_NUDT_PROTEINS	0.456674	0.991819	-0.645442	-1.04814	3	NUDT9	Pericyte_1
REACTOME_PHOSPHOLIPASE_C_MEDIATED_CASCADE_FGFR2	0.155357	0.991819	0.89504	1.26632	2	FGF1, FGFR2	Pericyte_1
REACTOME_PHOSPHOLIPASE_C_MEDIATED_CASCADE_FGFR4	0.0927419	0.991819	0.948498	1.26059	1	FGF1	Pericyte_1
REACTOME_PHOSPHOLIPID_METABOLISM	0.264968	0.991819	0.428045	1.11273	99	INPP4B, PITPNM2, PLA2R1, PIK3CD, SLC44A1, PIP4K2A, CDS2, LPGAT1, PI4KA, TNFAIP8L1, MTMR2, LPIN2, TNFAIP8, SLC44A2, LPCAT3, OSBPL5, RAB5A, OSBPL10, AGPAT4, PLD3, CSNK2A2, PLEKHA2, PIK3R1, STARD7	Pericyte_1
REACTOME_PHOSPHORYLATION_OF_EMI1	0.485887	0.991819	0.750543	0.997504	1	FZR1	Pericyte_1
REACTOME_PHYSIOLOGICAL_FACTORS	0.583732	0.991819	-0.527511	-0.904129	4	HIPK2, HIPK1	Pericyte_1
REACTOME_PI3K_EVENTS_IN_ERBB2_SIGNALING	0.434231	0.991819	0.610689	1.06746	8	GAB1, NRG2, NRG3, ERBB4, PIK3R1, ERBB2	Pericyte_1
REACTOME_PI3K_EVENTS_IN_ERBB4_SIGNALING	0.611557	0.991819	0.545623	0.90908	6	NRG2, NRG3, ERBB4, PIK3R1	Pericyte_1
REACTOME_PI5P_REGULATES_TP53_ACETYLATION	0.626003	0.991819	0.536647	0.894126	6	PIP4K2A, PIP4K2C, PIP4K2B	Pericyte_1
REACTOME_PINK1_PRKN_MEDIATED_MITOPHAGY	0.481763	0.991819	0.535439	1.02551	13	PRKN, MFN1, UBA52	Pericyte_1
REACTOME_PI_3K_CASCADE_FGFR1	0.626003	0.991819	0.53637	0.893663	6	GAB1, FGF1, PIK3R1	Pericyte_1
REACTOME_PI_3K_CASCADE_FGFR2	0.574639	0.991819	0.57815	0.963275	6	GAB1, FGF1, PIK3R1	Pericyte_1
REACTOME_PI_3K_CASCADE_FGFR3	0.574639	0.991819	0.579907	0.966202	6	GAB1, FGF1, PIK3R1	Pericyte_1
REACTOME_PI_3K_CASCADE_FGFR4	0.587354	0.991819	0.587001	0.953143	5	GAB1, FGF1, PIK3R1	Pericyte_1
REACTOME_PI_METABOLISM	0.487738	0.991819	0.413822	0.976964	44	INPP4B, PIK3CD, PIP4K2A, PI4KA, TNFAIP8L1, MTMR2, TNFAIP8, RAB5A, PLEKHA2, PIK3R1, MTMR4, FIG4, PIP4K2C, MTMR9, PIP4K2B, PIK3CB	Pericyte_1
REACTOME_PKA_ACTIVATION_IN_GLUCAGON_SIGNALLING	0.559451	0.991819	0.508407	0.949953	11	ADCY9, ADCY6, PRKAR2A, ADCY2, PRKACB	Pericyte_1
REACTOME_PKA_MEDIATED_PHOSPHORYLATION_OF_CREB	0.172256	0.991819	0.701161	1.31011	11	NBEA, ADCY9, ADCY6, PRKAR2A, ADCY2, PRKACB	Pericyte_1
REACTOME_PKA_MEDIATED_PHOSPHORYLATION_OF_KEY_METABOLIC_FACTORS	0.221774	0.991819	0.896869	1.19198	1	PRKACB	Pericyte_1
REACTOME_PKMTS_METHYLATE_HISTONE_LYSINES	0.315961	0.991819	-0.458701	-1.11529	28	ASH1L, KMT2E, AEBP2, SETD3, NFKB1, NSD2, SUZ12	Pericyte_1
REACTOME_PLASMA_LIPOPROTEIN_ASSEMBLY	0.221509	0.991819	0.756839	1.26099	6	ABCA1, A2M, PRKACB	Pericyte_1
REACTOME_PLASMA_LIPOPROTEIN_ASSEMBLY_REMODELING_AND_CLEARANCE	0.439592	0.991819	0.478986	1.03539	27	ABCA1, PCSK5, A2M, MYLIP, PRKACB, NPC1, ANGPTL4, CLTA	Pericyte_1
REACTOME_PLASMA_LIPOPROTEIN_CLEARANCE	0.223757	0.991819	-0.586301	-1.25168	12	AP2M1, AP2B1, AP2A2, SCARB1, NR1H3	Pericyte_1
REACTOME_PLASMA_LIPOPROTEIN_REMODELING	0.541916	0.991819	0.515557	0.955695	10	PCSK5, ANGPTL4	Pericyte_1
REACTOME_PLATELET_ACTIVATION_SIGNALING_AND_AGGREGATION	0.0544994	0.991819	0.488291	1.29809	126	SPARC, PTK2, DGKB, FYN, ITPR1, GNAQ, TRPC3, RASGRP2, A2M, APP, TIMP1, LCP2, COL1A2, RHOA, GNAI1, STXBP3, DGKG, ACTN1, VCL, TGFB1, GAS6, GNAI3, ARRB1, ANXA5, GNA12, PPIA, GNB4, CD9, TRPC6, PRKCB, PRKCE, ABHD12, VAV2, PTPN1, PSAP	Pericyte_1
REACTOME_PLATELET_ADHESION_TO_EXPOSED_COLLAGEN	0.0870968	0.991819	0.815801	1.39393	7	FYN, ITGA10, COL1A2, ITGB1	Pericyte_1
REACTOME_PLATELET_AGGREGATION_PLUG_FORMATION	0.598784	0.991819	0.478232	0.91594	13	PTK2, RASGRP2, COL1A2, PTPN1, PDPK1	Pericyte_1
REACTOME_PLATELET_CALCIUM_HOMEOSTASIS	0.101824	0.991819	0.723781	1.38623	13	ITPR1, TRPC3, ATP2A2, ATP2A3, STIM1, ATP2B4, TRPC6, ATP2B1, SLC8A1	Pericyte_1
REACTOME_PLATELET_HOMEOSTASIS	0.256906	0.991819	0.5077	1.17478	41	PRKG1, ITPR1, TRPC3, GUCY1A1, PDE1A, ATP2A2, ATP2A3, STIM1, ATP2B4, GNB4, TRPC6, ATP2B1, SLC8A1, KCNMB4, PDE9A, PPP2R5A, PDE1B, GNG7, GNG5	Pericyte_1
REACTOME_PLATELET_SENSITIZATION_BY_LDL	0.203297	0.991819	-0.661679	-1.31085	9	PPP2R5C, PPP2R1B, MAPK14, PPP2CB, PTPN11	Pericyte_1
REACTOME_POLO_LIKE_KINASE_MEDIATED_EVENTS	0.34689	0.991819	-0.67176	-1.15137	4	LIN52	Pericyte_1
REACTOME_POLYMERASE_SWITCHING	0.645008	0.991819	0.497079	0.868873	8	PRIM2, POLA1, POLD2, RFC2	Pericyte_1
REACTOME_POSTMITOTIC_NUCLEAR_PORE_COMPLEX_NPC_REFORMATION	0.676471	0.991819	-0.356704	-0.822938	20	RANGAP1, POM121, UBE2I, AHCTF1, NUP85, NUP160	Pericyte_1
REACTOME_POST_CHAPERONIN_TUBULIN_FOLDING_PATHWAY	0.562599	0.991819	0.543494	0.950005	8	TBCA, TUBB4A, TBCB	Pericyte_1
REACTOME_POST_TRANSLATIONAL_MODIFICATION_SYNTHESIS_OF_GPI_ANCHORED_PROTEINS	0.33617	0.991819	0.49733	1.10915	32	LSAMP, NTM, CNTN4, OPCML, MELTF, PIGF, PIGK, RTN4RL1, PIGL, PIGT, PIGG	Pericyte_1
REACTOME_POTENTIAL_THERAPEUTICS_FOR_SARS	0.326087	0.991819	-0.408097	-1.0815	48	HSP90AA1, PTGES3, PHF21A, FKBP4, ARID4B, JAK1, HSP90AB1, AP2M1, NFE2L2, AP2B1, AP2A2, IL1R1	Pericyte_1
REACTOME_POU5F1_OCT4_SOX2_NANOG_ACTIVATE_GENES_RELATED_TO_PROLIFERATION	0.0588459	0.991819	-0.941915	-1.39747	2	STAT3	Pericyte_1
REACTOME_POU5F1_OCT4_SOX2_NANOG_REPRESS_GENES_RELATED_TO_DIFFERENTIATION	0.06917	0.991819	-0.969329	-1.29175	1	TSC22D1	Pericyte_1
REACTOME_PP2A_MEDIATED_DEPHOSPHORYLATION_OF_KEY_METABOLIC_FACTORS	0.156109	0.991819	-0.886503	-1.31525	2	PPP2R1B, PPP2CB	Pericyte_1
REACTOME_PRESYNAPTIC_DEPOLARIZATION_AND_CALCIUM_CHANNEL_OPENING	0.0790323	0.991819	0.821775	1.40413	7	CACNA2D3, CACNB2, CACNA1A, CACNA2D2, CACNB3	Pericyte_1
REACTOME_PRESYNAPTIC_FUNCTION_OF_KAINATE_RECEPTORS	0.412226	0.991819	0.611815	1.101	9	PLCB1, GNB4, GNG7, GNG5	Pericyte_1
REACTOME_PREVENTION_OF_PHAGOSOMAL_LYSOSOMAL_FUSION	0.521669	0.991819	0.609346	1.01525	6	RAB7A, RAB5A, UBA52	Pericyte_1
REACTOME_PRE_NOTCH_EXPRESSION_AND_PROCESSING	0.0625	0.991819	0.639778	1.4253	31	NOTCH3, MAML3, TNRC6B, ATP2A2, ATP2A3, AGO4, KAT2B, NOTCH2	Pericyte_1
REACTOME_PRE_NOTCH_PROCESSING_IN_GOLGI	0.0877743	0.991819	0.785689	1.41389	9	NOTCH3, ATP2A2, ATP2A3, NOTCH2	Pericyte_1
REACTOME_PRE_NOTCH_PROCESSING_IN_THE_ENDOPLASMIC_RETICULUM	0.0633562	0.991819	0.888732	1.3784	4	NOTCH3, NOTCH2	Pericyte_1
REACTOME_PROCESSING_OF_CAPPED_INTRONLESS_PRE_MRNA	0.179487	0.991819	-0.587424	-1.31022	17	PAPOLA, PABPN1, CPSF7, PCF11	Pericyte_1
REACTOME_PROCESSING_OF_CAPPED_INTRON_CONTAINING_PRE_MRNA	0.356784	0.991819	-0.337299	-1.03997	147	PAPOLA, HNRNPU, HNRNPA3, DDX5, RBM5, HNRNPA2B1, PABPN1, PTBP1, PRPF40A, HNRNPK, RNPC3, POM121, HSPA8, RBMX, CCAR1, TRA2B, CWC27, CPSF7, DHX15, NUP153, SNRNP48, PCF11, SRSF3, PCBP1, FYTTD1, DHX9, SF3A2, THOC1, NUP85, SF3A3, NUP160, GCFC2, HNRNPF, THOC5, RBM17, HNRNPL, CDC40, NUP88, RANBP2, EIF4E, DDX46, PRPF3	Pericyte_1
REACTOME_PROCESSING_OF_INTRONLESS_PRE_MRNAS	0.162983	0.991819	-0.621821	-1.32751	12	PAPOLA, PABPN1, CPSF7, PCF11	Pericyte_1
REACTOME_PROCESSING_OF_SMDT1	0.509231	0.991819	0.510453	0.991233	14	MICU3, MCU, SPG7, MICU1, MICU2, STOML2, PMPCA, MCUB	Pericyte_1
REACTOME_PROLONGED_ERK_ACTIVATION_EVENTS	0.672249	0.991819	-0.472151	-0.809245	4	BRAF	Pericyte_1
REACTOME_PROSTACYCLIN_SIGNALLING_THROUGH_PROSTACYCLIN_RECEPTOR	0.590296	0.991819	-0.449947	-0.880224	8	GNAS	Pericyte_1
REACTOME_PROSTANOID_LIGAND_RECEPTORS	0.723982	0.991819	-0.544107	-0.807261	2	TBXA2R	Pericyte_1
REACTOME_PROTEIN_FOLDING	0.59618	0.991819	0.38451	0.910377	47	GNAQ, KIF13A, TBCA, KIFC3, GNB4, TUBB4A, CSNK2A2, FBXL3, ARFGEF2, FKBP9, PFDN1, TBCB, GNG7, GNG5	Pericyte_1
REACTOME_PROTEIN_METHYLATION	0.380054	0.991819	-0.564098	-1.10353	8	METTL21A, HSPA8, VCP	Pericyte_1
REACTOME_PROTEIN_REPAIR	0.221298	0.991819	0.776535	1.2609	5	MSRA, MSRB3, MSRB2	Pericyte_1
REACTOME_PROTEIN_UBIQUITINATION	0.203636	0.991819	-0.479161	-1.22172	39	UBE2D3, RNF152, WAC, SHPRH, UBE2Z, UBA6, UBC, UBE2G1, UBE2H, OTULIN, VCP, UBE2B, UBE2A	Pericyte_1
REACTOME_PROTON_COUPLED_MONOCARBOXYLATE_TRANSPORT	0.262295	0.991819	-0.766954	-1.24546	3	BSG	Pericyte_1
REACTOME_PTEN_REGULATION	0.587786	0.991819	0.360194	0.930981	90	AKT3, TNRC6B, PREX2, WWP2, HDAC7, MTA3, AGO4, XIAP, PPARG, PHC1, UBA52, EGR1, CSNK2A2, PML, MAPK3, PSMB9, PSMD4, SLC38A9, PSME1, PSMD2, PSMB6, AGO1, RNF146, MKRN1	Pericyte_1
REACTOME_PTK6_EXPRESSION	0.715753	0.991819	0.53094	0.823477	4	NR3C1, HIF1A	Pericyte_1
REACTOME_PTK6_PROMOTES_HIF1A_STABILIZATION	0.242857	0.991819	0.846626	1.19782	2	HIF1A, LRRK2	Pericyte_1
REACTOME_PTK6_REGULATES_CELL_CYCLE	0.498829	0.991819	-0.627944	-1.01972	3	CDK4, CDK2	Pericyte_1
REACTOME_PTK6_REGULATES_PROTEINS_INVOLVED_IN_RNA_PROCESSING	0.0791855	0.991819	-0.921858	-1.36771	2	KHDRBS1	Pericyte_1
REACTOME_PTK6_REGULATES_RHO_GTPASES_RAS_GTPASE_AND_MAP_KINASES	0.0725806	0.991819	0.8295	1.41733	7	ELMO1, RHOA, KRAS, ARHGAP35	Pericyte_1
REACTOME_PTK6_REGULATES_RTKS_AND_THEIR_EFFECTORS_AKT1_AND_DOK1	0.56406	0.991819	0.605158	0.982626	5	CBL, UBA52	Pericyte_1
REACTOME_PURINERGIC_SIGNALING_IN_LEISHMANIASIS_INFECTION	0.284884	0.991819	-0.553923	-1.18355	13	TXNIP, HSP90AB1, SUGT1, NFKB1	Pericyte_1
REACTOME_PYRIMIDINE_CATABOLISM	0.295345	0.991819	0.712019	1.18632	6	DPYD, UPB1	Pericyte_1
REACTOME_RAB_GEFS_EXCHANGE_GTP_FOR_GDP_ON_RABS	0.184175	0.991819	0.524844	1.23245	43	AKT3, DENND2A, DENND1A, TRAPPC9, RAB7A, RIC1, DENND1B, RAB35, RAB31, CHM, RAB5A, RAB27A	Pericyte_1
REACTOME_RAB_GERANYLGERANYLATION	0.596591	0.991819	0.405727	0.903881	31	RAB7A, RAB11A, RAB35, RAB30, RAB31, CHM, RAB5A, RAB27A, RAB22A, RAB7B, RAB20, RAB40C	Pericyte_1
REACTOME_RAB_REGULATION_OF_TRAFFICKING	0.207622	0.991819	0.479324	1.19102	63	AKT3, DENND2A, DENND1A, TRAPPC9, RAB7A, RIC1, RABEP1, DENND1B, RAB11A, RAB35, RAB31, CHM, RAB5A, RAB27A, OPTN, TBC1D10A	Pericyte_1
REACTOME_RAC1_GTPASE_CYCLE	0.0481013	0.991819	0.519802	1.35261	93	ARHGAP29, DLC1, ARHGAP10, CDC42BPA, FARP1, NHS, PREX2, DOCK5, ARAP2, DOCK4, CDC42EP4, DOCK10, DOCK7, PLEKHG2, DOCK9, ARHGAP17, ARHGAP44, RAB7A, ARHGAP12, FARP2, ABI1, BAIAP2L1, FAM13B, ARHGAP21, PREX1, OPHN1, ITGB1, ABR, EPHA2, ARHGEF6, PKN2, ARHGAP35, RASGRF2, DOCK8, VAV2, VRK2, SWAP70	Pericyte_1
REACTOME_RAC2_GTPASE_CYCLE	0.337415	0.991819	0.465801	1.10161	45	NHS, DOCK4, CDC42EP4, DOCK10, ARHGAP17, RAB7A, ABI1, BAIAP2L1, ARHGAP21, PREX1, OPHN1, ITGB1, ABR, EPHA2, ARHGAP35, VAV2, VRK2, SYDE1, SWAP70, ARHGAP1, BCR, PIK3R1, GIT2	Pericyte_1
REACTOME_RAC3_GTPASE_CYCLE	0.447658	0.991819	0.432041	1.02172	48	NHS, ARAP2, DOCK10, RAPGEF1, ARHGAP17, RAB7A, ABI1, BAIAP2L1, ARHGAP21, PREX1, OPHN1, ITGB1, ABR, EPHA2, ARHGAP35, VAV2, VRK2, SYDE1, SWAP70, ARHGAP1, BCR, PIK3R1, GIT2	Pericyte_1
REACTOME_RAF_ACTIVATION	0.142857	0.991819	-0.575326	-1.35019	22	CAMK2D, BRAF, PPP2R5C, SHOC2, PPP2R1B, ARAF, KSR1, PPP2CB, MARK3, PPP1CB	Pericyte_1
REACTOME_RAF_INDEPENDENT_MAPK1_3_ACTIVATION	0.241279	0.991819	-0.572594	-1.22344	13	JAK1, DUSP1, IL6ST, TYK2, PTPN11, DUSP16, DUSP8, PEA15, DUSP5	Pericyte_1
REACTOME_RAP1_SIGNALLING	0.284526	0.991819	0.736386	1.19571	5	PRKG1, RASGRP2, PRKACB	Pericyte_1
REACTOME_RAS_ACTIVATION_UPON_CA2_INFLUX_THROUGH_NMDA_RECEPTOR	0.471098	0.991819	-0.487605	-1.00162	11	CAMK2D	Pericyte_1
REACTOME_RAS_PROCESSING	0.581538	0.991819	0.477312	0.926878	14	BCL2L1, KRAS, UBA52	Pericyte_1
REACTOME_RA_BIOSYNTHESIS_PATHWAY	0.669342	0.991819	0.512854	0.854484	6	RDH14, AKR1C3, RDH13, DHRS4	Pericyte_1
REACTOME_RECEPTOR_TYPE_TYROSINE_PROTEIN_PHOSPHATASES	0.0389222	0.991819	0.807125	1.49618	10	IL1RAPL1, PPFIBP1, PTPRD, PTPRS, PPFIA1, PPFIA2, PPFIBP2	Pericyte_1
REACTOME_RECRUITMENT_OF_MITOTIC_CENTROSOME_PROTEINS_AND_COMPLEXES	0.160448	0.991819	-0.475525	-1.2348	44	HSP90AA1, CLASP1, PCM1	Pericyte_1
REACTOME_RECRUITMENT_OF_NUMA_TO_MITOTIC_CENTROSOMES	0.183521	0.991819	-0.462498	-1.20665	45	HSP90AA1, CLASP1, PCM1	Pericyte_1
REACTOME_RECYCLING_OF_BILE_ACIDS_AND_SALTS	0.501171	0.991819	-0.621379	-1.00906	3	RXRA	Pericyte_1
REACTOME_RECYCLING_PATHWAY_OF_L1	0.090379	0.991819	-0.613005	-1.43862	22	DPYSL2, RPS6KA2, AP2M1, EZR, DNM2, MSN, AP2B1, AP2A2, RPS6KA3	Pericyte_1
REACTOME_REDUCTION_OF_CYTOSOLIC_CA_LEVELS	0.0449251	0.991819	0.883902	1.43524	5	ATP2A2, ATP2A3, ATP2B4, ATP2B1, SLC8A1	Pericyte_1
REACTOME_REGULATED_NECROSIS	0.120805	0.991819	-0.532613	-1.32855	31	HSP90AA1, HMGB1, UBC, CFLAR, PELI1, SDCBP, RIPK1	Pericyte_1
REACTOME_REGULATED_PROTEOLYSIS_OF_P75NTR	0.48248	0.991819	-0.51	-0.997703	8	NFKB1, ADAM17, TRAF6, RELA	Pericyte_1
REACTOME_REGULATION_BY_C_FLIP	0.298153	0.991819	-0.650974	-1.2069	6	CFLAR, RIPK1, TRAF2, FAS	Pericyte_1
REACTOME_REGULATION_OF_BETA_CELL_DEVELOPMENT	0.157012	0.991819	0.710838	1.32819	11	AKT3, MAML3, KAT2B	Pericyte_1
REACTOME_REGULATION_OF_CHOLESTEROL_BIOSYNTHESIS_BY_SREBP_SREBF	0.222834	0.991819	0.520463	1.19629	39	CHD9, PPARA, TBL1XR1, FDFT1, TBL1X, KPNB1, ACACB, NFYC, INSIG2, SCAP, ELOVL6, ACACA, MED1	Pericyte_1
REACTOME_REGULATION_OF_COMMISSURAL_AXON_PATHFINDING_BY_SLIT_AND_ROBO	0.125201	0.991819	0.809837	1.3493	6	ROBO1, SLIT3, NTN1, ROBO3, SLIT2	Pericyte_1
REACTOME_REGULATION_OF_CYTOSKELETAL_REMODELING_AND_CELL_SPREADING_BY_IPP_COMPLEX_COMPONENTS	0.475806	0.991819	0.607932	1.03875	7	PARVA, ACTN1, ARHGEF6, RSU1	Pericyte_1
REACTOME_REGULATION_OF_FOXO_TRANSCRIPTIONAL_ACTIVITY_BY_ACETYLATION	0.422164	0.991819	-0.570055	-1.05687	6	TXNIP	Pericyte_1
REACTOME_REGULATION_OF_FZD_BY_UBIQUITINATION	0.585484	0.991819	0.549812	0.939442	7	ZNRF3, UBA52, LRP6	Pericyte_1
REACTOME_REGULATION_OF_GENE_EXPRESSION_BY_HYPOXIA_INDUCIBLE_FACTOR	0.295082	0.991819	-0.744176	-1.20847	3	EPAS1, HIF3A	Pericyte_1
REACTOME_REGULATION_OF_GENE_EXPRESSION_IN_BETA_CELLS	0.0904348	0.991819	0.896324	1.33319	3	AKT3, AKT1	Pericyte_1
REACTOME_REGULATION_OF_GENE_EXPRESSION_IN_LATE_STAGE_BRANCHING_MORPHOGENESIS_PANCREATIC_BUD_PRECURSOR_CELLS	0.475436	0.991819	0.587892	1.02761	8	MAML3, KAT2B	Pericyte_1
REACTOME_REGULATION_OF_HMOX1_EXPRESSION_AND_ACTIVITY	0.656716	0.991819	-0.339044	-0.864021	40	SEM1, NFE2L2, CUL1, MAFK, PSMD1, UBC	Pericyte_1
REACTOME_REGULATION_OF_IFNA_SIGNALING	0.379947	0.991819	-0.597353	-1.10748	6	JAK1, TYK2, PTPN11	Pericyte_1
REACTOME_REGULATION_OF_IFNG_SIGNALING	0.467018	0.991819	-0.545825	-1.01195	6	JAK1, PTPN11	Pericyte_1
REACTOME_REGULATION_OF_INSULIN_LIKE_GROWTH_FACTOR_IGF_TRANSPORT_AND_UPTAKE_BY_INSULIN_LIKE_GROWTH_FACTOR_BINDING_PROTEINS_IGFBPS	0.668027	0.991819	0.363992	0.860832	45	IGFBP7, LTBP1, APP, TIMP1, MELTF, LAMC1, GAS6, SDC2, SPP1, WFS1	Pericyte_1
REACTOME_REGULATION_OF_INSULIN_SECRETION	0.439227	0.991819	0.446756	1.03376	41	ITPR1, GNAQ, KCNB1, ACSL3, CACNB2, PLCB1, GNAI1, ADCY6, PRKAR2A, PRKACB, GNB4	Pericyte_1
REACTOME_REGULATION_OF_KIT_SIGNALING	0.662441	0.991819	0.487961	0.852936	8	FYN, CBL, KITLG, SH2B3, SOCS6	Pericyte_1
REACTOME_REGULATION_OF_LOCALIZATION_OF_FOXO_TRANSCRIPTION_FACTORS	0.221509	0.991819	0.756288	1.26008	6	AKT3, FOXO3, YWHAQ	Pericyte_1
REACTOME_REGULATION_OF_MECP2_EXPRESSION_AND_ACTIVITY	0.398754	0.991819	0.556207	1.08311	15	TNRC6B, TBL1XR1, NCOR2, TBL1X, AGO4, SIN3A, CAMK2G	Pericyte_1
REACTOME_REGULATION_OF_PLK1_ACTIVITY_AT_G2_M_TRANSITION	0.141791	0.991819	-0.490678	-1.27415	44	HSP90AA1, CLASP1, PCM1, FBXW11, CUL1, UBC, CSNK1E, YWHAG	Pericyte_1
REACTOME_REGULATION_OF_PTEN_MRNA_TRANSLATION	0.33777	0.991819	0.710261	1.15329	5	TNRC6B, AGO4, AGO1	Pericyte_1
REACTOME_REGULATION_OF_PTEN_STABILITY_AND_ACTIVITY	0.622616	0.991819	0.379479	0.895884	44	AKT3, PREX2, WWP2, XIAP, UBA52, CSNK2A2, PSMB9, PSMD4, PSME1, PSMD2, PSMB6, RNF146, MKRN1	Pericyte_1
REACTOME_REGULATION_OF_RUNX1_EXPRESSION_AND_ACTIVITY	0.254573	0.991819	0.654104	1.22218	11	TNRC6B, CCND3, AGO4, CBFB, PML, CDK6, AGO1	Pericyte_1
REACTOME_REGULATION_OF_SIGNALING_BY_CBL	0.229687	0.991819	0.655182	1.23012	12	FYN, PIK3CD, RAPGEF1, CBL, UBA52, HCK, PIK3R1	Pericyte_1
REACTOME_REGULATION_OF_TLR_BY_ENDOGENOUS_LIGAND	0.531616	0.991819	-0.59494	-0.966125	3	HMGB1	Pericyte_1
REACTOME_REGULATION_OF_TNFR1_SIGNALING	0.402332	0.991819	-0.443433	-1.04066	22	TAX1BP1, UBC, CFLAR, IKBKB, OTULIN, TNFRSF1A, RIPK1, RBCK1, SPPL2B, TRAF2	Pericyte_1
REACTOME_REGULATION_OF_TP53_ACTIVITY_THROUGH_ACETYLATION	0.360606	0.991819	0.532295	1.09275	21	AKT3, PIP4K2A, PML, BRD7	Pericyte_1
REACTOME_REGULATION_OF_TP53_ACTIVITY_THROUGH_ASSOCIATION_WITH_CO_FACTORS	0.354735	0.991819	0.687119	1.14483	6	AKT3, TP63	Pericyte_1
REACTOME_REGULATION_OF_TP53_ACTIVITY_THROUGH_METHYLATION	0.719512	0.991819	0.420419	0.785548	11	UBA52, MDM2, ATM, TTC5, EHMT2, SMYD2, KMT5A	Pericyte_1
REACTOME_REGULATION_OF_TP53_EXPRESSION_AND_DEGRADATION	0.267267	0.991819	0.560363	1.16788	23	AKT3, RICTOR, PRR5, UBA52, MDM2, ATM, SGK1, PDPK1	Pericyte_1
REACTOME_RELEASE_OF_APOPTOTIC_FACTORS_FROM_THE_MITOCHONDRIA	0.657391	0.991819	0.612472	0.910987	3	GSDMD, BAX, GSDME	Pericyte_1
REACTOME_RELEASE_OF_HH_NP_FROM_THE_SECRETING_CELL	0.346429	0.991819	0.790282	1.1181	2	GPC5	Pericyte_1
REACTOME_REMOVAL_OF_AMINOTERMINAL_PROPEPTIDES_FROM_GAMMA_CARBOXYLATED_PROTEINS	0.527397	0.991819	0.649516	1.00739	4	GAS6, PROS1	Pericyte_1
REACTOME_REPRESSION_OF_WNT_TARGET_GENES	0.272237	0.991819	-0.636992	-1.24613	8	CTBP2, LEF1, TLE4, TCF7L2	Pericyte_1
REACTOME_REPRODUCTION	0.270922	0.991819	0.524474	1.16969	32	SYNE2, SYNE1, LMNA, CD9, DIDO1, HVCN1, SUN1, ATM	Pericyte_1
REACTOME_RESOLUTION_OF_D_LOOP_STRUCTURES	0.62614	0.991819	0.463446	0.887621	13	RAD51B, GEN1, ATM	Pericyte_1
REACTOME_RESOLUTION_OF_D_LOOP_STRUCTURES_THROUGH_SYNTHESIS_DEPENDENT_STRAND_ANNEALING_SDSA	0.244514	0.991819	0.685652	1.23387	9	RAD51B, ATM	Pericyte_1
REACTOME_RESOLUTION_OF_SISTER_CHROMATID_COHESION	0.199248	0.991819	-0.444504	-1.19118	52	PDS5B, CLASP1, XPO1, STAG2, RANGAP1, PDS5A, NUDC, PPP2R5C, PPP2R1B, AHCTF1, PPP2CB, TUBB4B, DYNLL2, CENPT, CENPC, ITGB3BP, WAPL, ZW10, NUP85, CLIP1, NUP160	Pericyte_1
REACTOME_RESPIRATORY_ELECTRON_TRANSPORT	0.47619	0.991819	-0.357654	-0.950492	50	MT-CO3, NDUFS4, NDUFV2, NDUFS2, NDUFS7, NDUFA6, NDUFA10, LRPPRC	Pericyte_1
REACTOME_RESPIRATORY_ELECTRON_TRANSPORT_ATP_SYNTHESIS_BY_CHEMIOSMOTIC_COUPLING_AND_HEAT_PRODUCTION_BY_UNCOUPLING_PROTEINS	0.717742	0.991819	-0.304032	-0.828999	60	MT-CO3, NDUFS4, NDUFV2, NDUFS2, ATP5F1C, ATP5MG, NDUFS7, NDUFA6, NDUFA10, LRPPRC	Pericyte_1
REACTOME_RESPONSE_OF_EIF2AK1_HRI_TO_HEME_DEFICIENCY	0.416185	0.991819	-0.522078	-1.07243	11	CEBPB, GRB10, ATF3	Pericyte_1
REACTOME_RESPONSE_OF_MTB_TO_PHAGOCYTOSIS	0.441538	0.991819	0.539433	1.04751	14	RAB7A, RNF213, KPNB1, RAB5A, UBA52, MAPK3	Pericyte_1
REACTOME_RESPONSE_TO_ELEVATED_PLATELET_CYTOSOLIC_CA2	0.472149	0.991819	0.401457	0.999749	66	SPARC, A2M, APP, TIMP1, STXBP3, ACTN1, VCL, TGFB1, GAS6, ANXA5, PPIA, CD9, PRKCB, PSAP, HABP4, LAMP2, SERPING1, SELENOP, TF, ENDOD1, HGF, RARRES2, CLU, STX4, TLN1, TOR4A	Pericyte_1
REACTOME_RESPONSE_TO_METAL_IONS	0.25624	0.991819	0.755414	1.2266	5	MT2A, MT1M, MT1X, MT1E	Pericyte_1
REACTOME_RETROGRADE_NEUROTROPHIN_SIGNALLING	0.228022	0.991819	-0.647071	-1.28191	9	AP2M1, DNM2, AP2B1, AP2A2	Pericyte_1
REACTOME_RHOA_GTPASE_CYCLE	0.440415	0.991819	0.395364	1.01196	82	ARHGAP29, DLC1, ARHGAP10, FARP1, PREX2, ARHGEF17, ARAP2, ROCK1, RHOA, ARHGAP44, ARHGAP21, PREX1, OPHN1, STOM, ABR, STARD8, PKN2, ARHGAP35, RASGRF2, VAV2, OBSCN, ARHGAP1, FMNL3, BCR, PIK3R1, DIAPH1, RHPN2, PKN1	Pericyte_1
REACTOME_RHOBTB1_GTPASE_CYCLE	0.440549	0.991819	0.576198	1.07662	11	MYO6, ROCK1, COPS4, RNF20	Pericyte_1
REACTOME_RHOBTB2_GTPASE_CYCLE	0.125	0.991819	-0.644653	-1.41985	15	HSP90AA1, PHIP, MSI2, HSP90AB1, TMOD3, RBMX, TRA2B	Pericyte_1
REACTOME_RHOBTB_GTPASE_CYCLE	0.157895	0.991819	-0.570807	-1.3312	21	HSP90AA1, PHIP, MSI2, HSP90AB1, TMOD3, RBMX, TRA2B, CPSF7	Pericyte_1
REACTOME_RHOB_GTPASE_CYCLE	0.599455	0.991819	0.385112	0.909182	44	DLC1, ARHGEF17, ROCK1, ARHGAP21, PREX1, OPHN1, STOM, ABR, STARD8, PKN2, ARHGAP35, VAV2, ARHGAP1, BCR, PIK3R1, DIAPH1, RHPN2, PKN1	Pericyte_1
REACTOME_RHOC_GTPASE_CYCLE	0.567901	0.991819	0.395763	0.942629	50	DLC1, ARHGEF17, FMNL2, ROCK1, RHOA, ARHGAP21, PREX1, OPHN1, STOM, ABR, PKN2, ARHGAP35, VAV2, ARHGAP1, FMNL3, BCR, PIK3R1, DIAPH1, PKN1	Pericyte_1
REACTOME_RHOD_GTPASE_CYCLE	0.503566	0.991819	0.442334	0.977286	30	DIAPH2, ARHGAP17, ACTN1, RAB7A, ARHGAP12, ARHGAP21, ARHGAP35, VRK2, ARHGAP1, ANKFY1, PIK3R1, DIAPH1, FILIP1	Pericyte_1
REACTOME_RHOF_GTPASE_CYCLE	0.284226	0.991819	0.543707	1.15251	25	FARP1, DIAPH2, ACTN1, RAB7A, ARHGAP12, BAIAP2L1, ARHGAP21, SYDE1, ARHGAP1, PIK3R1, DIAPH1	Pericyte_1
REACTOME_RHOG_GTPASE_CYCLE	0.517956	0.991819	0.421829	0.976085	41	DOCK5, DOCK4, RAB7A, ARHGAP21, PREX1, OPHN1, ITGB1, EPHA2, ARHGAP35, VAV2, VRK2, ARHGAP1, PIK3R1	Pericyte_1
REACTOME_RHOH_GTPASE_CYCLE	0.640483	0.991819	0.428324	0.874898	20	UACA, ROCK1, RAB7A, STOM, ZAP70, NIPSNAP2, CAV1, VANGL1, PAK1	Pericyte_1
REACTOME_RHOJ_GTPASE_CYCLE	0.665295	0.991819	0.377219	0.867157	38	CDC42BPA, WWP2, RAB7A, FNBP1L, ARHGAP21, PREX1, OPHN1, FNBP1, STOM, ARHGAP35, DOCK8, SYDE1, ARHGAP1, FMNL3, PIK3R1, GIT2	Pericyte_1
REACTOME_RHOQ_GTPASE_CYCLE	0.211326	0.991819	0.522316	1.2086	41	DLC1, CDC42BPA, CDC42EP4, WWP2, ARHGAP17, RAB7A, ARHGAP21, PREX1, OPHN1, FNBP1, STOM, ARHGAP35, TRIP10, SYDE1, OBSCN, ARHGAP1	Pericyte_1
REACTOME_RHOT1_GTPASE_CYCLE	0.130435	0.991819	0.869465	1.29324	3	TRAK1, RAP1GDS1	Pericyte_1
REACTOME_RHOU_GTPASE_CYCLE	0.250751	0.991819	0.569934	1.18783	23	SPTBN1, DST, MYO6, WWP2, NCK2, EPHA2, ARHGEF6, SPTAN1, PIK3R1, GIT2, ARHGAP31	Pericyte_1
REACTOME_RHOV_GTPASE_CYCLE	0.317147	0.991819	0.545425	1.127	22	SPTBN1, DST, NCK2, ARHGAP12, EPHA2, TPM4, SPTAN1, PIK3R1, GIT2	Pericyte_1
REACTOME_RHO_GTPASES_ACTIVATE_CIT	0.210031	0.991819	0.70266	1.26448	9	MYL9, RHOA, PPP1R12B	Pericyte_1
REACTOME_RHO_GTPASES_ACTIVATE_NADPH_OXIDASES	0.366755	0.991819	-0.602769	-1.11753	6	PRKCA, MAPK14	Pericyte_1
REACTOME_RHO_GTPASES_ACTIVATE_PKNS	0.657012	0.991819	0.425678	0.856974	18	MYL9, RHOA, PPP1R12B, PKN2, PDPK1, YWHAQ, PKN1	Pericyte_1
REACTOME_RHO_GTPASES_ACTIVATE_RHOTEKIN_AND_RHOPHILINS	0.611557	0.991819	0.544277	0.906837	6	RHOA, RHPN2, RTKN, TAX1BP3	Pericyte_1
REACTOME_RHO_GTPASES_ACTIVATE_ROCKS	0.213415	0.991819	0.674364	1.26004	11	MYL9, ROCK1, RHOA, PPP1R12B	Pericyte_1
REACTOME_RHO_GTPASES_ACTIVATE_WASPS_AND_WAVES	0.503864	0.991819	0.503434	0.997144	16	PTK2, ABI1, ARPC1B, ACTG1, MAPK3, NCKIPSD, WASF1, WIPF2, ARPC3, CYFIP2	Pericyte_1
REACTOME_RHO_GTPASE_CYCLE	0.149826	0.991819	0.412894	1.17676	236	ARHGAP29, DLC1, SPTBN1, PICALM, ARHGAP10, CDC42BPA, FARP1, DST, UACA, MYO6, NHS, PREX2, ARHGEF17, DIAPH2, DOCK5, ARAP2, DOCK4, CDC42EP4, DOCK10, FMNL2, RAPGEF1, WWP2, DOCK7, ROCK1, PLEKHG2, DOCK9, RHOA, NCK2, ARHGAP17, ARHGAP44, ACTN1, RAB7A, ARHGAP12, FARP2, ABI1, BAIAP2L1, FAM13B, FNBP1L, ARHGAP21, PREX1, OPHN1, ITGB1, FNBP1, STOM, SH3PXD2A, ABR, EPHA2, FGD4, STARD8, ARHGEF6, PKN2, TPM4	Pericyte_1
REACTOME_RIPK1_MEDIATED_REGULATED_NECROSIS	0.0940171	0.991819	-0.651489	-1.45312	17	HSP90AA1, UBC, CFLAR, PELI1, SDCBP, RIPK1	Pericyte_1
REACTOME_RIP_MEDIATED_NFKB_ACTIVATION_VIA_ZBP1	0.455801	0.991819	-0.467227	-0.997475	12	NFKB1, IKBKB, RIPK1, DHX9, RELA	Pericyte_1
REACTOME_RMTS_METHYLATE_HISTONE_ARGININES	0.409884	0.991819	-0.491451	-1.05007	13	SMARCA2, ARID2, SMARCD3, SMARCD2, RBBP7, PRMT1	Pericyte_1
REACTOME_RNA_POLYMERASE_III_TRANSCRIPTION	0.0912052	0.991819	-0.590045	-1.43464	28	NFIA, NFIB	Pericyte_1
REACTOME_RNA_POLYMERASE_II_TRANSCRIPTION_TERMINATION	0.494881	0.991819	-0.369147	-0.931279	34	PAPOLA, PABPN1, CPSF7, PCF11, SRSF3, FYTTD1	Pericyte_1
REACTOME_RNA_POLYMERASE_I_PROMOTER_ESCAPE	0.0884956	0.991819	-0.650149	-1.4596	19	MNAT1, CCNH	Pericyte_1
REACTOME_RNA_POLYMERASE_I_TRANSCRIPTION	0.337931	0.991819	-0.42956	-1.07083	33	MNAT1, CCNH, KAT2A, CAVIN1, GATAD2A	Pericyte_1
REACTOME_RNA_POLYMERASE_I_TRANSCRIPTION_INITIATION	0.345515	0.991819	-0.430364	-1.07307	30	MNAT1, CCNH, KAT2A, GATAD2A	Pericyte_1
REACTOME_RNA_POLYMERASE_I_TRANSCRIPTION_TERMINATION	0.0764706	0.991819	-0.650555	-1.50087	20	MNAT1, CCNH, CAVIN1	Pericyte_1
REACTOME_RND1_GTPASE_CYCLE	0.524781	0.991819	-0.396687	-0.930956	22	STIP1, LEMD3, PKP4, WDR6, PTPN13, RBMX, ARHGAP5, EPSTI1, FAM135A, ANKRD26, PLXNA1	Pericyte_1
REACTOME_RND2_GTPASE_CYCLE	0.664557	0.991819	-0.354897	-0.848593	26	KTN1, LEMD3, PKP4, PLXND1, WDR6, NUDC, PTPN13, RBMX, ARHGAP5	Pericyte_1
REACTOME_RND3_GTPASE_CYCLE	0.540179	0.991819	0.453922	0.96219	25	PICALM, DST, ROCK1, ARHGAP21, EPHA2, ARHGAP35	Pericyte_1
REACTOME_ROLE_OF_ABL_IN_ROBO_SLIT_SIGNALING	0.722955	0.991819	-0.408886	-0.758068	6	CLASP1, ABL1	Pericyte_1
REACTOME_ROLE_OF_LAT2_NTAL_LAB_ON_CALCIUM_MOBILIZATION	0.635499	0.991819	0.502461	0.87828	8	FYN, GAB2, PDPK1, PIK3R1	Pericyte_1
REACTOME_ROLE_OF_PHOSPHOLIPIDS_IN_PHAGOCYTOSIS	0.694611	0.991819	-0.409806	-0.812096	10	ITPR2, PIK3CA, AHCYL1	Pericyte_1
REACTOME_ROLE_OF_SECOND_MESSENGERS_IN_NETRIN_1_SIGNALING	0.719101	0.991819	0.485363	0.80868	6	TRPC3, TRPC6, NTN1	Pericyte_1
REACTOME_RRNA_MODIFICATION_IN_THE_MITOCHONDRION	0.710616	0.991819	0.541869	0.840427	4	MRM2, TFB1M, MTERF4, NSUN4	Pericyte_1
REACTOME_RRNA_PROCESSING_IN_THE_MITOCHONDRION	0.614516	0.991819	0.534958	0.914062	7	MRM2, HSD17B10, TFB1M, TRMT10C, MTERF4	Pericyte_1
REACTOME_RSK_ACTIVATION	0.452153	0.991819	-0.607582	-1.04137	4	RPS6KA2, RPS6KA3	Pericyte_1
REACTOME_RUNX1_AND_FOXP3_CONTROL_THE_DEVELOPMENT_OF_REGULATORY_T_LYMPHOCYTES_TREGS	0.633929	0.991819	0.64784	0.916575	2	CBFB, RUNX1	Pericyte_1
REACTOME_RUNX1_INTERACTS_WITH_CO_FACTORS_WHOSE_PRECISE_EFFECT_ON_RUNX1_TARGETS_IS_NOT_KNOWN	0.502941	0.991819	-0.403781	-0.931549	20	SMARCA2, PHC3, ARID2, RYBP, YAF2, HIPK2, SMARCD3, SMARCD2, CBX6, RING1, PCGF5	Pericyte_1
REACTOME_RUNX1_REGULATES_ESTROGEN_RECEPTOR_MEDIATED_TRANSCRIPTION	0.695024	0.991819	0.499788	0.832714	6	CBFB, ESR1	Pericyte_1
REACTOME_RUNX1_REGULATES_EXPRESSION_OF_COMPONENTS_OF_TIGHT_JUNCTIONS	0.102244	0.991819	-0.81965	-1.46063	5	TJP1	Pericyte_1
REACTOME_RUNX1_REGULATES_GENES_INVOLVED_IN_MEGAKARYOCYTE_DIFFERENTIATION_AND_PLATELET_FUNCTION	0.330303	0.991819	0.547081	1.1231	21	TNRC6B, MYL9, AGO4, CBFB, SIN3A, KAT2B	Pericyte_1
REACTOME_RUNX1_REGULATES_TRANSCRIPTION_OF_GENES_INVOLVED_IN_BCR_SIGNALING	0.676815	0.991819	-0.497136	-0.807301	3	ELF2	Pericyte_1
REACTOME_RUNX1_REGULATES_TRANSCRIPTION_OF_GENES_INVOLVED_IN_DIFFERENTIATION_OF_HSCS	0.490706	0.991819	-0.378564	-0.981638	43	MNAT1, SEM1, CCNH, ABL1, PSMD1, UBC	Pericyte_1
REACTOME_RUNX1_REGULATES_TRANSCRIPTION_OF_GENES_INVOLVED_IN_DIFFERENTIATION_OF_KERATINOCYTES	0.67637	0.991819	0.566764	0.879039	4	CBFB, CTSL	Pericyte_1
REACTOME_RUNX1_REGULATES_TRANSCRIPTION_OF_GENES_INVOLVED_IN_DIFFERENTIATION_OF_MYELOID_CELLS	0.36772	0.991819	0.696127	1.13034	5	CBFB, RUNX2, PRKCB, LGALS3	Pericyte_1
REACTOME_RUNX1_REGULATES_TRANSCRIPTION_OF_GENES_INVOLVED_IN_INTERLEUKIN_SIGNALING	0.323478	0.991819	0.771974	1.14823	3	LIFR, CBFB	Pericyte_1
REACTOME_RUNX2_REGULATES_BONE_DEVELOPMENT	0.530556	0.991819	-0.423113	-0.931904	15	MAF, SMAD4, HDAC4, ABL1, HEY2	Pericyte_1
REACTOME_RUNX2_REGULATES_CHONDROCYTE_MATURATION	0.709565	0.991819	0.579985	0.862666	3	CBFB, RUNX2	Pericyte_1
REACTOME_RUNX2_REGULATES_GENES_INVOLVED_IN_CELL_MIGRATION	0.150883	0.991819	0.794944	1.32448	6	AKT3, CBFB, RUNX2	Pericyte_1
REACTOME_RUNX3_REGULATES_CDKN1A_TRANSCRIPTION	0.254839	0.991819	0.71598	1.22337	7	ZFHX3, TGFB1	Pericyte_1
REACTOME_RUNX3_REGULATES_IMMUNE_RESPONSE_AND_CELL_MIGRATION	0.638699	0.991819	0.588325	0.912479	4	CBFB, SPP1, ITGA4	Pericyte_1
REACTOME_RUNX3_REGULATES_NOTCH_SIGNALING	0.615269	0.991819	0.479643	0.889122	10	MAML3, KAT2B	Pericyte_1
REACTOME_RUNX3_REGULATES_P14_ARF	0.595506	0.991819	0.56071	0.934218	6	TGFB1, CBFB, KRAS	Pericyte_1
REACTOME_RUNX3_REGULATES_WNT_SIGNALING	0.501247	0.991819	-0.541453	-0.964879	5	LEF1, TCF7L2, CTNNB1	Pericyte_1
REACTOME_RUNX3_REGULATES_YAP1_MEDIATED_TRANSCRIPTION	0.210273	0.991819	0.763559	1.27219	6	TEAD1, YAP1, TEAD2	Pericyte_1
REACTOME_SARS_COV_1_INFECTION	0.161905	0.991819	-0.532485	-1.28802	27	DDX5, PRKCSH, PARP8, UBC, UBE2I, VCP, ST6GALNAC3, PARP10, BECN1	Pericyte_1
REACTOME_SARS_COV_2_INFECTION	0.152727	0.991819	-0.504823	-1.28715	39	CSNK1A1, DDX5, PRKCSH, PARP8, UBC, SRPK1, UBE2I, VCP, ST6GALNAC3, TUSC3	Pericyte_1
REACTOME_SARS_COV_INFECTIONS	0.210526	0.991819	-0.409311	-1.18358	86	HSP90AA1, PTGES3, PHF21A, FKBP4, ARID4B, CSNK1A1, JAK1, HSP90AB1, AP2M1, DDX5, PRKCSH, NFE2L2, PARP8, AP2B1, AP2A2, IL1R1, UBC, GATAD2A, SRPK1, UBE2I, VCP, RIPK1	Pericyte_1
REACTOME_SCAVENGING_BY_CLASS_A_RECEPTORS	0.441413	0.991819	0.651132	1.08487	6	FTH1, COL1A2, COLEC11, COL3A1	Pericyte_1
REACTOME_SCAVENGING_BY_CLASS_B_RECEPTORS	0.404977	0.991819	-0.759689	-1.12711	2	SCARB1	Pericyte_1
REACTOME_SCAVENGING_OF_HEME_FROM_PLASMA	0.457143	0.991819	0.74025	1.04732	2	LRP1, HBA2	Pericyte_1
REACTOME_SCF_SKP2_MEDIATED_DEGRADATION_OF_P27_P21	0.585455	0.991819	-0.351812	-0.89702	39	SEM1, CUL1, PSMD1, UBC	Pericyte_1
REACTOME_SELECTIVE_AUTOPHAGY	0.34058	0.991819	-0.421825	-1.06653	37	HSP90AA1, EPAS1, SQSTM1, NBR1, UBC, HSPA8, VCP, TUBB4B, DYNLL2, ULK1	Pericyte_1
REACTOME_SEMA3A_PAK_DEPENDENT_AXON_REPULSION	0.198895	0.991819	-0.601725	-1.28461	12	HSP90AA1, HSP90AB1, PAK2	Pericyte_1
REACTOME_SEMA3A_PLEXIN_REPULSION_SIGNALING_BY_INHIBITING_INTEGRIN_ADHESION	0.344311	0.991819	0.622546	1.15402	10	FYN, FARP2, NRP1	Pericyte_1
REACTOME_SEMA4D_MEDIATED_INHIBITION_OF_CELL_ATTACHMENT_AND_MIGRATION	0.601926	0.991819	0.555415	0.925396	6	RHOA, ARHGAP35, SEMA4D	Pericyte_1
REACTOME_SEMAPHORIN_INTERACTIONS	0.434483	0.991819	-0.393947	-0.98205	33	HSP90AA1, ARHGEF12, DPYSL2, HSP90AB1, PLXND1	Pericyte_1
REACTOME_SENSING_OF_DNA_DOUBLE_STRAND_BREAKS	0.292174	0.991819	0.784483	1.16684	3	ATM, KAT5	Pericyte_1
REACTOME_SENSORY_PERCEPTION	0.416993	0.991819	0.411769	1.03036	70	SPTBN1, GPC5, GPC6, EPB41L3, CACNB2, MYO1C, GSN, NMT2, LRP1, ATP2B1, AKR1C1, SDC2, SPTAN1, METAP1	Pericyte_1
REACTOME_SENSORY_PROCESSING_OF_SOUND	0.401975	0.991819	0.47418	1.07076	34	SPTBN1, EPB41L3, CACNB2, MYO1C, GSN, ATP2B1, SPTAN1, ACTG1, RIPOR2	Pericyte_1
REACTOME_SENSORY_PROCESSING_OF_SOUND_BY_OUTER_HAIR_CELLS_OF_THE_COCHLEA	0.297619	0.991819	0.544071	1.14619	24	SPTBN1, EPB41L3, MYO1C, GSN, SPTAN1, ACTG1, RIPOR2	Pericyte_1
REACTOME_SEPARATION_OF_SISTER_CHROMATIDS	0.353774	0.991819	-0.372056	-1.06791	93	PDS5B, CLASP1, SEM1, XPO1, STAG2, RANGAP1, PDS5A, NUDC, PPP2R5C, PSMD1, UBC, PPP2R1B, AHCTF1, PPP2CB, TUBB4B, ANAPC10, PSMB7, DYNLL2, CENPT, CENPC, ITGB3BP, WAPL, ZW10, NUP85, CLIP1, NUP160	Pericyte_1
REACTOME_SEROTONIN_NEUROTRANSMITTER_RELEASE_CYCLE	0.402536	0.991819	0.627988	1.0977	8	PPFIA1, PPFIA2, SNAP25	Pericyte_1
REACTOME_SHC1_EVENTS_IN_EGFR_SIGNALING	0.564593	0.991819	-0.54172	-0.928483	4	SOS1	Pericyte_1
REACTOME_SHC1_EVENTS_IN_ERBB2_SIGNALING	0.339779	0.991819	-0.536982	-1.14639	12	PRKCA, PTPN12, SOS1	Pericyte_1
REACTOME_SHC1_EVENTS_IN_ERBB4_SIGNALING	0.557845	0.991819	0.546779	0.955747	8	NRG2, KRAS, NRG3, ERBB4	Pericyte_1
REACTOME_SHC_MEDIATED_CASCADE_FGFR3	0.712681	0.991819	0.490895	0.817896	6	FGF1, KRAS	Pericyte_1
REACTOME_SHC_MEDIATED_CASCADE_FGFR4	0.712146	0.991819	0.501825	0.814837	5	FGF1, KRAS	Pericyte_1
REACTOME_SHC_RELATED_EVENTS_TRIGGERED_BY_IGF1R	0.564593	0.991819	-0.54172	-0.928483	4	SOS1	Pericyte_1
REACTOME_SIALIC_ACID_METABOLISM	0.707386	0.991819	-0.366586	-0.790719	14	ST8SIA6, ST6GALNAC3, CTSA	Pericyte_1
REACTOME_SIGNALING_BY_ALK	0.597561	0.991819	0.489415	0.914467	11	PTN, HIF1A, SIN3A, PTPRZ1, PIK3R1	Pericyte_1
REACTOME_SIGNALING_BY_ALK_IN_CANCER	0.47138	0.991819	-0.379928	-0.953621	32	BIRC6, FN1, PIK3CA, CEBPB, STAT3, SQSTM1, CUL1, PRKAR1A, MSN	Pericyte_1
REACTOME_SIGNALING_BY_BMP	0.0738636	0.991819	-0.693327	-1.49549	14	UBE2D3, SMURF1, SKI, SMAD5, SMAD4, SMAD7, FSTL1, SMAD9	Pericyte_1
REACTOME_SIGNALING_BY_BRAF_AND_RAF1_FUSIONS	0.305556	0.991819	-0.438165	-1.10607	35	FXR1, CAMK2D, BRAF, FN1, ZC3HAV1, VWF, ARAF, KSR1, KDM7A, MARK3	Pericyte_1
REACTOME_SIGNALING_BY_CSF3_G_CSF	0.538462	0.991819	-0.420615	-0.938162	17	UBE2D3, JAK1, STAT3, UBC, TYK2, PTPN11	Pericyte_1
REACTOME_SIGNALING_BY_CTNNB1_PHOSPHO_SITE_MUTANTS	0.307692	0.991819	-0.609993	-1.20845	9	CSNK1A1, CTNNB1, PPP2R5C, PPP2R1B, PPP2CB	Pericyte_1
REACTOME_SIGNALING_BY_CYTOSOLIC_FGFR1_FUSION_MUTANTS	0.592814	0.991819	-0.448746	-0.889261	10	PIK3CA, STAT3, FGFR1OP2, LRRFIP1	Pericyte_1
REACTOME_SIGNALING_BY_EGFR	0.514286	0.991819	-0.389828	-0.942947	27	PAG1, ARHGEF7, PTPN12, SOS1, PIK3CA, ADAM17, UBC	Pericyte_1
REACTOME_SIGNALING_BY_EGFR_IN_CANCER	0.241279	0.991819	-0.571566	-1.22125	13	HSP90AA1, SOS1, PIK3CA	Pericyte_1
REACTOME_SIGNALING_BY_ERBB2	0.459283	0.991819	-0.401637	-0.976545	28	HSP90AA1, PRKCA, PTPN12, SOS1, PIK3CA	Pericyte_1
REACTOME_SIGNALING_BY_ERBB2_ECD_MUTANTS	0.161677	0.991819	-0.679434	-1.3464	10	HSP90AA1, SOS1, PIK3CA	Pericyte_1
REACTOME_SIGNALING_BY_ERBB2_IN_CANCER	0.163889	0.991819	-0.613801	-1.3519	15	HSP90AA1, PTPN12, SOS1, PIK3CA	Pericyte_1
REACTOME_SIGNALING_BY_ERBB4	0.0959097	0.991819	0.600888	1.35689	34	SPARC, GFAP, WWOX, NRG2, ITCH, YAP1, TAB2, GABRB2, APH1B, KRAS, PGR, UBA52, NRG3, ERBB4, PIK3R1	Pericyte_1
REACTOME_SIGNALING_BY_ERYTHROPOIETIN	0.483077	0.991819	0.520468	1.01068	14	PIK3CD, GAB1, RAPGEF1, KRAS, PIK3R1, EPOR	Pericyte_1
REACTOME_SIGNALING_BY_FGFR	0.412655	0.991819	0.456876	1.05013	39	RBFOX2, GAB1, SPRED1, CBL, FGF1, SPRED2, HNRNPH1, KRAS, UBA52, POLR2J, PIK3R1, MAPK3	Pericyte_1
REACTOME_SIGNALING_BY_FGFR1	0.610606	0.991819	0.441642	0.906645	21	GAB1, SPRED1, CBL, FGF1, SPRED2, KRAS, UBA52, PIK3R1, MAPK3	Pericyte_1
REACTOME_SIGNALING_BY_FGFR2	0.540197	0.991819	0.422858	0.954871	34	RBFOX2, GAB1, CBL, FGF1, HNRNPH1, KRAS, UBA52, POLR2J, PIK3R1, MAPK3	Pericyte_1
REACTOME_SIGNALING_BY_FGFR2_IIIA_TM	0.415625	0.991819	0.572746	1.07535	12	FGF1, POLR2J, GTF2F2	Pericyte_1
REACTOME_SIGNALING_BY_FGFR2_IN_DISEASE	0.588235	0.991819	0.45635	0.928351	19	GAB1, FGF1, KRAS, POLR2J, PIK3R1	Pericyte_1
REACTOME_SIGNALING_BY_FGFR_IN_DISEASE	0.721826	0.991819	0.368756	0.814724	30	GAB1, GAB2, FGF1, KRAS, POLR2J, BCR, PIK3R1, MYO18A	Pericyte_1
REACTOME_SIGNALING_BY_FLT3_FUSION_PROTEINS	0.3125	0.991819	0.614868	1.15443	12	SPTBN1, GAB2, ETV6, KRAS, PIK3R1, MYO18A	Pericyte_1
REACTOME_SIGNALING_BY_FLT3_ITD_AND_TKD_MUTANTS	0.702744	0.991819	0.434101	0.811112	11	GAB2, BCL2L1, KRAS, PIK3R1	Pericyte_1
REACTOME_SIGNALING_BY_GPCR	0.251238	0.991819	0.409515	1.12329	176	GRM8, PLCB4, AKT3, DGKB, PDE1C, ITPR1, ARHGEF17, GNAQ, TRPC3, PDE4B, RASGRP2, APP, NBEA, ADCY9, GRK3, PLCB1, ROCK1, PLEKHG2, PDE1A, PPP3CB, RHOA, GNAI1, DGKG, ADCY6, CALCRL, GPER1, PREX1, PRKAR2A, GNAI3, ARRB1, ABR, FGD4, ARHGEF6, ADCY2, GNA12, PRKACB, GNB4, ADGRE5, KRAS, TRPC6, RASGRF2, PRKCB, CAMK2G, PRKCE	Pericyte_1
REACTOME_SIGNALING_BY_HIPPO	0.242775	0.991819	-0.604854	-1.24247	11	TJP1, SAV1, AMOTL1, MOB1A, STK4	Pericyte_1
REACTOME_SIGNALING_BY_INTERLEUKINS	0.534759	0.991819	-0.302585	-0.961424	189	HSP90AA1, PTPN12, SEM1, FN1, RPS6KA2, JAK1, SOS1, PIK3CA, ATF2, FBXW11, HNRNPA2B1, MAP2K4, STAT3, SQSTM1, BRWD1, CUL1, MAOA, MSN, PELI2, NFKB1, HMGB1, P4HB, IL1R1, PTPN13, MAP2K6, PAK2, BCL6, PSMD1, UBC, STAT6, HSPA9, JUNB, HSPA8, RPS6KA3, OSMR, STAT4, PELI1, PPP2R1B, MAPKAPK2, MAPK14, IKBKB, TNFRSF1A, IL17RA, LAMA5, SOD1, CNN2, FOS, SMAD3, IL6ST, PPP2CB, TRAF6, TYK2, PSMB7, PTPN11	Pericyte_1
REACTOME_SIGNALING_BY_KIT_IN_DISEASE	0.727545	0.991819	-0.396029	-0.784794	10	SOS1, PIK3CA, STAT3	Pericyte_1
REACTOME_SIGNALING_BY_LEPTIN	0.424802	0.991819	-0.568772	-1.05449	6	STAT3, LEPR, PTPN11	Pericyte_1
REACTOME_SIGNALING_BY_MAPK_MUTANTS	0.684211	0.991819	-0.465224	-0.797372	4	DUSP16, DUSP8	Pericyte_1
REACTOME_SIGNALING_BY_MET	0.0592287	0.991819	0.585929	1.38565	48	PTK2, LAMC3, SH3KBP1, GAB1, EPS15, LRIG1, RAPGEF1, CBL, COL1A2, DOCK7, COL27A1, LAMC1, COL5A2, ITGB1, KRAS, COL24A1, ITGA3, UBA52, PTPN1	Pericyte_1
REACTOME_SIGNALING_BY_MODERATE_KINASE_ACTIVITY_BRAF_MUTANTS	0.369048	0.991819	-0.450625	-1.06833	23	CAMK2D, BRAF, FN1, VWF, ARAF, KSR1, MARK3	Pericyte_1
REACTOME_SIGNALING_BY_MRAS_COMPLEX_MUTANTS	0.279302	0.991819	-0.692412	-1.23389	5	BRAF, SHOC2, ARAF, PPP1CB	Pericyte_1
REACTOME_SIGNALING_BY_MST1	0.705534	0.991819	-0.641789	-0.855263	1	SPINT2	Pericyte_1
REACTOME_SIGNALING_BY_NODAL	0.612275	0.991819	0.480736	0.891147	10	FOXO3, SMAD2, ACVR2A, MAPK3	Pericyte_1
REACTOME_SIGNALING_BY_NOTCH	0.183439	0.991819	0.460057	1.19595	99	NOTCH3, MAML3, TNRC6B, CNTN1, NBEA, TBL1XR1, NCOR2, WWP2, ITCH, HIF1A, HDAC7, TBL1X, ATP2A2, ATP2A3, ARRB1, AGO4, ACTA2, APH1B, KAT2B	Pericyte_1
REACTOME_SIGNALING_BY_NOTCH1	0.347411	0.991819	0.47958	1.10841	40	MAML3, CNTN1, NBEA, TBL1XR1, NCOR2, ITCH, HIF1A, HDAC7, TBL1X, ARRB1, APH1B, KAT2B	Pericyte_1
REACTOME_SIGNALING_BY_NOTCH1_HD_DOMAIN_MUTANTS_IN_CANCER	0.0889488	0.991819	-0.751064	-1.46929	8	MIB1, JAG1, ADAM17, UBC	Pericyte_1
REACTOME_SIGNALING_BY_NOTCH1_PEST_DOMAIN_MUTANTS_IN_CANCER	0.683239	0.991819	0.377415	0.840807	31	MAML3, TBL1XR1, NCOR2, HDAC7, TBL1X, APH1B, KAT2B, UBA52, HDAC9	Pericyte_1
REACTOME_SIGNALING_BY_NOTCH1_T_7_9_NOTCH1_M1580_K2555_TRANSLOCATION_MUTANT	0.149883	0.991819	-0.838669	-1.36192	3	JAG1, ADAM17	Pericyte_1
REACTOME_SIGNALING_BY_NOTCH2	0.614329	0.991819	0.445593	0.897068	18	MAML3, CNTN1, APH1B, NOTCH2, UBA52	Pericyte_1
REACTOME_SIGNALING_BY_NOTCH3	0.528274	0.991819	0.458171	0.971197	25	NOTCH3, MAML3, WWP2, APH1B, KAT2B, UBA52	Pericyte_1
REACTOME_SIGNALING_BY_NTRK2_TRKB	0.501538	0.991819	0.511687	0.99363	14	FYN, GAB1, KRAS, PIK3R1, NTRK2	Pericyte_1
REACTOME_SIGNALING_BY_NTRK3_TRKC	0.527473	0.991819	-0.47888	-0.948705	9	SOS1, PIK3CA	Pericyte_1
REACTOME_SIGNALING_BY_NTRKS	0.489083	0.991819	-0.335597	-0.953337	73	JUND, BRAF, RPS6KA2, AP2M1, SOS1, PIK3CA, ATF2, DNM2, STAT3, MEF2D, AP2B1, AP2A2, JUNB, SHC2, RPS6KA3, PPP2R1B, MAPKAPK2, MAPK14, FOS	Pericyte_1
REACTOME_SIGNALING_BY_NUCLEAR_RECEPTORS	0.0477255	0.991819	-0.444685	-1.35838	121	HSPB1, HSP90AA1, FKBP5, PTGES3, JUND, FKBP4, XPO1, HSP90AB1, DDX5, STAG2, PIK3CA, ATF2, NRIP1, YY1, CXXC5, AGO2, SP1	Pericyte_1
REACTOME_SIGNALING_BY_PDGF	0.369472	0.991819	0.496528	1.09702	30	PDGFRB, COL6A1, RAPGEF1, NCK2, COL5A2, KRAS, SPP1, COL4A5	Pericyte_1
REACTOME_SIGNALING_BY_PDGFRA_TRANSMEMBRANE_JUXTAMEMBRANE_AND_KINASE_DOMAIN_MUTANTS	0.313187	0.991819	-0.609533	-1.20754	9	SOS1, PIK3CA, STAT3	Pericyte_1
REACTOME_SIGNALING_BY_PDGFR_IN_DISEASE	0.423295	0.991819	-0.481009	-1.03753	14	GOLGA4, SOS1, PIK3CA, STAT3	Pericyte_1
REACTOME_SIGNALING_BY_PTK6	0.287157	0.991819	0.528655	1.15979	29	NR3C1, ELMO1, CBL, NRG2, HIF1A, RHOA, KRAS, ARHGAP35, UBA52, PTPN1, NRG3, ERBB4, LRRK2	Pericyte_1
REACTOME_SIGNALING_BY_RECEPTOR_TYROSINE_KINASES	0.25	0.991819	0.387992	1.10967	252	PDGFRB, SPARC, AKT3, FER, PTK2, LAMC3, RBFOX2, FYN, PCSK5, GFAP, ITPR1, SH3KBP1, GAB1, WWOX, PTN, RICTOR, EPS15, LRIG1, COL6A1, GAB2, SPRED1, MEF2C, ELMO1, RAPGEF1, CBL, NRG2, COL1A2, DOCK7, ROCK1, ITCH, FGF1, HIF1A, KITLG, COL27A1, RHOA, NCK2, NAB1, SPRED2, ABI1, HNRNPH1, LAMC1, DNM3, COL5A2, ITGB1, YAP1, PRR5, TAB2, GABRB2, SIN3A, PRKACB, APH1B, PTPRZ1, KRAS, COL24A1, PGR, PTPRS, PRKCB, PRKCE, …	Pericyte_1
REACTOME_SIGNALING_BY_RETINOIC_ACID	0.386124	0.991819	0.534789	1.08792	19	CPT1A, RARB, PDK2, RDH14, AKR1C3	Pericyte_1
REACTOME_SIGNALING_BY_RHO_GTPASES_MIRO_GTPASES_AND_RHOBTB3	0.239008	0.991819	0.380387	1.10899	327	ARHGAP29, DLC1, SPTBN1, PICALM, ARHGAP10, CDC42BPA, FARP1, PTK2, DST, UACA, MYO6, NHS, PREX2, ARHGEF17, CLASP2, DIAPH2, DOCK5, TRAK1, ARAP2, DOCK4, CDC42EP4, TAOK1, DOCK10, FMNL2, MYL9, RAPGEF1, WWP2, DOCK7, ROCK1, PLEKHG2, DOCK9, RHOA, NCK2, ARHGAP17, ARHGAP44, ACTN1, RAB7A, ARHGAP12, FARP2, ABI1, BAIAP2L1, FAM13B, FNBP1L, ARHGAP21, PREX1, OPHN1, DYNC1I2, PPP1R12B, ITGB1, FNBP1, MYLK, STOM, SH3P…	Pericyte_1
REACTOME_SIGNALING_BY_RNF43_MUTANTS	0.410435	0.991819	0.727107	1.08149	3	LRP6, FZD6, LRP5	Pericyte_1
REACTOME_SIGNALING_BY_SCF_KIT	0.485584	0.991819	0.482739	0.997471	22	FER, FYN, GAB2, CBL, KITLG, KRAS, SH2B3, PIK3R1, SOCS6	Pericyte_1
REACTOME_SIGNALING_BY_TGFB_FAMILY_MEMBERS	0.252874	0.991819	-0.415269	-1.12631	56	UBE2D3, XPO1, NEDD4L, SMURF1, SKI, PMEPA1, SMAD5, SMAD4, SP1, UBC, ACVR1B, USP15, JUNB, SMAD7, SKIL, SMAD3, PPP1CB, CCNK, FSTL3, FSTL1, TFDP2, SMAD9	Pericyte_1
REACTOME_SIGNALING_BY_TGF_BETA_RECEPTOR_COMPLEX	0.29588	0.991819	-0.41976	-1.09515	45	UBE2D3, XPO1, NEDD4L, SMURF1, SKI, PMEPA1, SMAD4, SP1, UBC, USP15, JUNB, SMAD7, SKIL, SMAD3	Pericyte_1
REACTOME_SIGNALING_BY_TGF_BETA_RECEPTOR_COMPLEX_IN_CANCER	0.626003	0.991819	0.535005	0.891389	6	SMAD2, TGFB1, TGFBR2	Pericyte_1
REACTOME_SIGNALING_BY_THE_B_CELL_RECEPTOR_BCR	0.681997	0.991819	0.351066	0.872328	63	FYN, ITPR1, SH3KBP1, PIK3CD, PPP3CB, STIM1, PPIA, KRAS, MAP3K7, NFKBIA, PRKCB, UBA52, PIK3R1, PIK3AP1, PSMB9, PSMD4, PSME1, PSMD2, PSMB6	Pericyte_1
REACTOME_SIGNALING_BY_TYPE_1_INSULIN_LIKE_GROWTH_FACTOR_1_RECEPTOR_IGF1R	0.639517	0.991819	0.433341	0.881544	19	GAB1, GAB2, FGF1, KRAS, PDPK1, PIK3R1	Pericyte_1
REACTOME_SIGNALING_BY_VEGF	0.14	0.991819	-0.489114	-1.35237	62	HSPB1, HSP90AA1, PRKCA, ITPR2, AXL, PIK3CA, AHCYL1, FLT1, CTNNB1, CYFIP1	Pericyte_1
REACTOME_SIGNALING_BY_WNT	0.697115	0.991819	-0.292038	-0.891512	129	PRKCA, CTBP2, SEM1, XPO1, CSNK1A1, ITPR2, LEF1, TNKS, SMURF1, AP2M1, SNX3, TLE4, TCF7L2, CUL1, CTNNB1, PIP5K1B, AP2B1, AP2A2, AGO2, PPP2R5C, PSMD1, UBC, CSNK1E	Pericyte_1
REACTOME_SIGNALING_BY_WNT_IN_CANCER	0.0638222	0.991819	-0.675592	-1.50688	17	CTBP2, CSNK1A1, TNKS, TCF7L2, CTNNB1, PPP2R5C, PPP2R1B, PPP2CB, CTBP1	Pericyte_1
REACTOME_SIGNALLING_TO_ERKS	0.475783	0.991819	-0.439787	-0.980925	17	BRAF, SOS1, SHC2, MAPKAPK2, MAPK14	Pericyte_1
REACTOME_SIGNALLING_TO_RAS	0.418605	0.991819	-0.482487	-1.03091	13	SOS1, SHC2, MAPKAPK2, MAPK14	Pericyte_1
REACTOME_SIGNAL_AMPLIFICATION	0.503864	0.991819	0.503377	0.997032	16	GNAQ, GNAI1, GNAI3, GNB4, GNG7, GNG5	Pericyte_1
REACTOME_SIGNAL_ATTENUATION	0.389027	0.991819	-0.608523	-1.0844	5	SOS1, GRB10	Pericyte_1
REACTOME_SIGNAL_REGULATORY_PROTEIN_FAMILY_INTERACTIONS	0.158909	0.991819	0.791339	1.31848	6	PTK2, FYB1	Pericyte_1
REACTOME_SIGNAL_TRANSDUCTION_BY_L1	0.381098	0.991819	0.595794	1.11323	11	ITGB1, ITGA9, VAV2, NRP1, CSNK2A2, MAPK3, NCAM1, PAK1	Pericyte_1
REACTOME_SLC_MEDIATED_TRANSMEMBRANE_TRANSPORT	0.0973111	0.991819	0.487512	1.26789	101	SLC6A12, SLC20A2, SLC6A1, SLCO3A1, SLC12A7, SLC44A1, APOD, AHCYL2, SLC8A1, SLC44A2, SLC39A10, SLC36A1, SLC27A4, SLC40A1, SLC9A1, SLC9A7, SLC2A13, SLC22A15	Pericyte_1
REACTOME_SLC_TRANSPORTER_DISORDERS	0.470027	0.991819	0.435386	1.00627	40	SLC20A2, HK1, SLC27A4, SLC40A1, SLC26A3, SLC4A4, NUP133, HEPH, NUP205, NUP188, NUP214	Pericyte_1
REACTOME_SMAD2_SMAD3_SMAD4_HETEROTRIMER_REGULATES_TRANSCRIPTION	0.588235	0.991819	-0.384235	-0.886455	20	SMAD4, SP1, UBC, JUNB, SMAD7, SMAD3, CCNK, TFDP2	Pericyte_1
REACTOME_SMOOTH_MUSCLE_CONTRACTION	0.123894	0.991819	-0.603937	-1.35585	19	CALD1, GUCY1A2, SORBS1, ANXA6, PAK2	Pericyte_1
REACTOME_SODIUM_CALCIUM_EXCHANGERS	0.299501	0.991819	0.730955	1.18689	5	SLC8A1, SLC24A2, SLC8B1, SLC24A3	Pericyte_1
REACTOME_SODIUM_PROTON_EXCHANGERS	0.590753	0.991819	0.614549	0.953152	4	SLC9A1, SLC9A7, SLC9A8, SLC9A6	Pericyte_1
REACTOME_SOS_MEDIATED_SIGNALLING	0.598945	0.991819	-0.464463	-0.861107	6	SOS1	Pericyte_1
REACTOME_SPERM_MOTILITY_AND_TAXES	0.247984	0.991819	0.880511	1.17024	1	HVCN1	Pericyte_1
REACTOME_SPHINGOLIPID_DE_NOVO_BIOSYNTHESIS	0.493939	0.991819	-0.403692	-0.954607	24	CERS6, VAPA, PRKD1	Pericyte_1
REACTOME_SPHINGOLIPID_METABOLISM	0.64794	0.991819	-0.33595	-0.876488	45	CERS6, VAPA, PRKD1, ESYT2, ASAH1, PRKD3	Pericyte_1
REACTOME_SPRY_REGULATION_OF_FGF_SIGNALING	0.667582	0.991819	-0.421879	-0.835781	9	BRAF, UBC, PPP2CB, PTPN11	Pericyte_1
REACTOME_STAT3_NUCLEAR_EVENTS_DOWNSTREAM_OF_ALK_SIGNALING	0.715753	0.991819	0.535655	0.830789	4	HIF1A, SIN3A, PRDM1	Pericyte_1
REACTOME_STAT5_ACTIVATION	0.3875	0.991819	0.771442	1.09145	2	GAB2	Pericyte_1
REACTOME_STAT5_ACTIVATION_DOWNSTREAM_OF_FLT3_ITD_MUTANTS	0.113145	0.991819	0.829919	1.34758	5	GAB2, BCL2L1	Pericyte_1
REACTOME_STIMULI_SENSING_CHANNELS	0.523416	0.991819	0.416949	0.956915	37	ANO10, TRPC3, ANO6, WNK1, STOM, TRPC6, UBA52, TRPM7, ANO5, SGK1	Pericyte_1
REACTOME_STING_MEDIATED_INDUCTION_OF_HOST_IMMUNE_RESPONSES	0.23822	0.991819	-0.6753	-1.26674	7	STAT6, CGAS, IRF3, XRCC5	Pericyte_1
REACTOME_STRIATED_MUSCLE_CONTRACTION	0.617742	0.991819	0.526883	0.900264	7	DMD, TPM4, TMOD2	Pericyte_1
REACTOME_SULFIDE_OXIDATION_TO_SULFATE	0.695652	0.991819	-0.645879	-0.860713	1	SQOR	Pericyte_1
REACTOME_SULFUR_AMINO_ACID_METABOLISM	0.594512	0.991819	0.490954	0.917342	11	TXN2, MRI1, ADI1, CSAD, GOT2	Pericyte_1
REACTOME_SUMOYLATION_OF_CHROMATIN_ORGANIZATION_PROTEINS	0.191126	0.991819	-0.494442	-1.24737	34	PHC3, HDAC4, PIAS2, POM121, CBX5, UBE2I, NUP153, SUZ12, RING1, PCGF2, NUP85, CHD3, NUP160, BMI1, NUP88, RANBP2	Pericyte_1
REACTOME_SUMOYLATION_OF_DNA_METHYLATION_PROTEINS	0.401099	0.991819	-0.54484	-1.07938	9	PHC3, UBE2I, RING1, PCGF2, BMI1	Pericyte_1
REACTOME_SUMOYLATION_OF_DNA_REPLICATION_PROTEINS	0.315152	0.991819	-0.476988	-1.12793	24	TOP1, RANGAP1, POM121, UBE2I, NUP153, NUP85, NUP160, NUP88, RANBP2, TPR	Pericyte_1
REACTOME_SUMOYLATION_OF_INTRACELLULAR_RECEPTORS	0.165913	0.991819	0.630572	1.28277	19	RORA, NR3C1, NR3C2, PPARA, PPARG, PGR	Pericyte_1
REACTOME_SUMOYLATION_OF_RNA_BINDING_PROTEINS	0.355987	0.991819	-0.427364	-1.05437	29	PHC3, HNRNPK, POM121, UBE2I, NUP153, RING1, PCGF2, NUP85, NUP160, BMI1, NUP88, RANBP2, TPR, NOP58	Pericyte_1
REACTOME_SUMOYLATION_OF_SUMOYLATION_PROTEINS	0.644315	0.991819	-0.356794	-0.837333	22	POM121, UBE2I, NUP153, NUP85, NUP160, TOPORS, NUP88, RANBP2, TPR	Pericyte_1
REACTOME_SUMOYLATION_OF_TRANSCRIPTION_COFACTORS	0.347953	0.991819	-0.475244	-1.10833	21	DDX5, PHC3, NRIP1, HIPK2, PIAS2, ZNF131, UBE2I, CTBP1, RING1, PCGF2	Pericyte_1
REACTOME_SUMO_IS_CONJUGATED_TO_E1_UBA2_SAE1	0.378425	0.991819	0.719782	1.11637	4	UBA2, SAE1, SUMO2	Pericyte_1
REACTOME_SUMO_IS_PROTEOLYTICALLY_PROCESSED	0.593516	0.991819	-0.49053	-0.874133	5	SENP5, SENP1	Pericyte_1
REACTOME_SUMO_IS_TRANSFERRED_FROM_E1_TO_E2_UBE2I_UBC9	0.618968	0.991819	0.560295	0.909778	5	UBA2, SAE1	Pericyte_1
REACTOME_SUPPRESSION_OF_APOPTOSIS	0.44863	0.991819	0.684835	1.06217	4	RNF213, MAPK3	Pericyte_1
REACTOME_SUPPRESSION_OF_PHAGOSOMAL_MATURATION	0.38871	0.991819	0.655406	1.11987	7	RAB7A, KPNB1, RAB5A, UBA52	Pericyte_1
REACTOME_SURFACTANT_METABOLISM	0.420063	0.991819	0.604577	1.08797	9	ADGRF5, ABCA3	Pericyte_1
REACTOME_SYNAPTIC_ADHESION_LIKE_MOLECULES	0.182812	0.991819	0.686264	1.28848	12	PTPRD, PTPRS, GRIA4, DLG3, FLOT1	Pericyte_1
REACTOME_SYNDECAN_INTERACTIONS	0.612536	0.991819	-0.391361	-0.872912	17	PRKCA, FN1, CASK, SDC3	Pericyte_1
REACTOME_SYNTHESIS_OF_12_EICOSATETRAENOIC_ACID_DERIVATIVES	0.372984	0.991819	0.820831	1.09092	1	GPX4	Pericyte_1
REACTOME_SYNTHESIS_OF_15_EICOSATETRAENOIC_ACID_DERIVATIVES	0.372984	0.991819	0.820831	1.09092	1	GPX4	Pericyte_1
REACTOME_SYNTHESIS_OF_16_20_HYDROXYEICOSATETRAENOIC_ACIDS_HETE	0.485714	0.991819	0.722771	1.02259	2	CYP2U1, CYP1B1	Pericyte_1
REACTOME_SYNTHESIS_OF_5_EICOSATETRAENOIC_ACIDS	0.372984	0.991819	0.820831	1.09092	1	GPX4	Pericyte_1
REACTOME_SYNTHESIS_OF_ACTIVE_UBIQUITIN_ROLES_OF_E1_AND_E2_ENZYMES	0.477876	0.991819	-0.433468	-0.973146	19	UBE2Z, UBA6, UBC, UBE2G1, UBE2H, OTULIN, UBE2B, UBE2A, UBE2L3	Pericyte_1
REACTOME_SYNTHESIS_OF_BILE_ACIDS_AND_BILE_SALTS_VIA_24_HYDROXYCHOLESTEROL	0.607321	0.991819	0.567737	0.921863	5	AKR1C1, AKR1C2, AKR1C3	Pericyte_1
REACTOME_SYNTHESIS_OF_BILE_ACIDS_AND_BILE_SALTS_VIA_27_HYDROXYCHOLESTEROL	0.56406	0.991819	0.604224	0.981108	5	CYP7B1, AKR1C1, AKR1C2, AKR1C3	Pericyte_1
REACTOME_SYNTHESIS_OF_BILE_ACIDS_AND_BILE_SALTS_VIA_7ALPHA_HYDROXYCHOLESTEROL	0.532905	0.991819	0.602281	1.00348	6	CYP7B1, AKR1C1, AKR1C2, AKR1C3	Pericyte_1
REACTOME_SYNTHESIS_OF_DIPHTHAMIDE_EEF2	0.533913	0.991819	0.66587	0.990411	3	DPH6, DPH7, DPH5	Pericyte_1
REACTOME_SYNTHESIS_OF_DOLICHYL_PHOSPHATE	0.5	0.991819	-0.691068	-1.0253	2	MVD	Pericyte_1
REACTOME_SYNTHESIS_OF_GLYCOSYLPHOSPHATIDYLINOSITOL_GPI	0.543548	0.991819	0.573517	0.979946	7	PIGF, PIGL, PIGG, PIGH	Pericyte_1
REACTOME_SYNTHESIS_OF_IP2_IP_AND_INS_IN_THE_CYTOSOL	0.132258	0.991819	0.785841	1.34274	7	INPP4B, MTMR9, IMPA2, SYNJ1	Pericyte_1
REACTOME_SYNTHESIS_OF_KETONE_BODIES	0.0798669	0.991819	0.856664	1.39101	5	ACSS3, ACAT1, HMGCL	Pericyte_1
REACTOME_SYNTHESIS_OF_LEUKOTRIENES_LT_AND_EOXINS_EX	0.0789474	0.991819	-0.859443	-1.47305	4	GGT5, GGT1, MAPKAPK2	Pericyte_1
REACTOME_SYNTHESIS_OF_PA	0.495441	0.991819	0.52873	1.01266	13	PLA2R1, AGPAT4, LCLAT1, AGPAT2, DDHD2, LPCAT4	Pericyte_1
REACTOME_SYNTHESIS_OF_PC	0.623053	0.991819	0.462319	0.900283	15	SLC44A1, LPIN2, SLC44A2, CSNK2A2, STARD7	Pericyte_1
REACTOME_SYNTHESIS_OF_PG	0.363478	0.991819	0.747156	1.11131	3	CDS2, PLD3, PGS1	Pericyte_1
REACTOME_SYNTHESIS_OF_PI	0.123288	0.991819	0.856768	1.32883	4	PITPNM2, CDIPT	Pericyte_1
REACTOME_SYNTHESIS_OF_PIPS_AT_THE_EARLY_ENDOSOME_MEMBRANE	0.301613	0.991819	0.691183	1.181	7	INPP4B, MTMR2, MTMR4, FIG4	Pericyte_1
REACTOME_SYNTHESIS_OF_PIPS_AT_THE_ER_MEMBRANE	0.0928571	0.991819	0.923569	1.30668	2	PI4KA, MTMR2	Pericyte_1
REACTOME_SYNTHESIS_OF_PIPS_AT_THE_PLASMA_MEMBRANE	0.479315	0.991819	0.450917	0.996248	30	INPP4B, PIK3CD, PIP4K2A, MTMR2, RAB5A, PLEKHA2, PIK3R1	Pericyte_1
REACTOME_SYNTHESIS_OF_PROSTAGLANDINS_PG_AND_THROMBOXANES_TX	0.0866511	0.991819	-0.884104	-1.4357	3	PTGES3	Pericyte_1
REACTOME_SYNTHESIS_OF_VERY_LONG_CHAIN_FATTY_ACYL_COAS	0.518519	0.991819	-0.4261	-0.950396	17	ELOVL5, TECR, ACSL4, HSD17B12, ELOVL7	Pericyte_1
REACTOME_SYNTHESIS_OF_WYBUTOSINE_AT_G37_OF_TRNA_PHE	0.712146	0.991819	0.502383	0.815744	5	TYW1, TRMT12, TYW5	Pericyte_1
REACTOME_SYNTHESIS_SECRETION_AND_DEACYLATION_OF_GHRELIN	0.547847	0.991819	-0.548032	-0.939302	4	SPCS2	Pericyte_1
REACTOME_SYNTHESIS_SECRETION_AND_INACTIVATION_OF_GLUCAGON_LIKE_PEPTIDE_1_GLP_1	0.100264	0.991819	-0.799301	-1.48189	6	TCF7L2, CTNNB1, SPCS2	Pericyte_1
REACTOME_SYNTHESIS_SECRETION_AND_INACTIVATION_OF_GLUCOSE_DEPENDENT_INSULINOTROPIC_POLYPEPTIDE_GIP	0.547847	0.991819	-0.548032	-0.939302	4	SPCS2	Pericyte_1
REACTOME_S_PHASE	0.623256	0.991819	-0.307921	-0.886404	94	PDS5B, MNAT1, SEM1, STAG2, CCNH, CUL1, PDS5A, PSMD1, UBC, LIN52	Pericyte_1
REACTOME_TBC_RABGAPS	0.567686	0.991819	0.429624	0.928684	27	RAB7A, RABEP1, RAB11A, RAB35, RAB5A, OPTN, TBC1D10A, RAB7B	Pericyte_1
REACTOME_TCF_DEPENDENT_SIGNALING_IN_RESPONSE_TO_WNT	0.308696	0.991819	-0.378839	-1.08621	82	SEM1, XPO1, CSNK1A1, LEF1, TNKS, TLE4, TCF7L2, CTNNB1, PIP5K1B, PPP2R5C, PSMD1, UBC, CSNK1E, PPP2R1B, DVL3, PPP2CB, AKT2, PSMB7, CTBP1, RUNX3	Pericyte_1
REACTOME_TCR_SIGNALING	0.48	0.991819	-0.346992	-0.959408	62	PAG1, SEM1, PIK3CA, FBXW11, CUL1, NFKB1, PAK2, PSMD1, UBC, IKBKB, TRAF6, PSMB7	Pericyte_1
REACTOME_TELOMERE_EXTENSION_BY_TELOMERASE	0.101796	0.991819	-0.724787	-1.43628	10	PPP6R3	Pericyte_1
REACTOME_TELOMERE_MAINTENANCE	0.242321	0.991819	-0.468296	-1.18141	34	PPP6R3, ATRX	Pericyte_1
REACTOME_TERMINATION_OF_O_GLYCAN_BIOSYNTHESIS	0.29274	0.991819	-0.744491	-1.20898	3	ST6GALNAC3	Pericyte_1
REACTOME_TFAP2A_ACTS_AS_A_TRANSCRIPTIONAL_REPRESSOR_DURING_RETINOIC_ACID_INDUCED_CELL_DIFFERENTIATION	0.166276	0.991819	-0.823847	-1.33785	3	HSPD1	Pericyte_1
REACTOME_TFAP2_AP_2_FAMILY_REGULATES_TRANSCRIPTION_OF_GROWTH_FACTORS_AND_THEIR_RECEPTORS	0.628429	0.991819	-0.473795	-0.844311	5	YY1, ATAD2	Pericyte_1
REACTOME_TGF_BETA_RECEPTOR_SIGNALING_ACTIVATES_SMADS	0.351515	0.991819	-0.455288	-1.07662	24	XPO1, NEDD4L, SMURF1, PMEPA1, SMAD4, UBC, USP15, SMAD7, SMAD3	Pericyte_1
REACTOME_TGF_BETA_RECEPTOR_SIGNALING_IN_EMT_EPITHELIAL_TO_MESENCHYMAL_TRANSITION	0.724247	0.991819	0.456906	0.798652	8	RHOA, TGFB1, UBA52, TGFBR2	Pericyte_1
REACTOME_THE_ACTIVATION_OF_ARYLSULFATASES	0.314607	0.991819	0.704089	1.17311	6	SUMF1, ARSA	Pericyte_1
REACTOME_THE_NLRP3_INFLAMMASOME	0.179641	0.991819	-0.662555	-1.31296	10	TXNIP, HSP90AB1, SUGT1, NFKB1	Pericyte_1
REACTOME_THE_PHOTOTRANSDUCTION_CASCADE	0.479042	0.991819	-0.49603	-0.982962	10	PRKCA	Pericyte_1
REACTOME_THE_ROLE_OF_GTSE1_IN_G2_M_PROGRESSION_AFTER_G2_CHECKPOINT	0.0569909	0.991819	-0.548619	-1.4214	42	HSP90AA1, SEM1, HSP90AB1, PSMD1, UBC	Pericyte_1
REACTOME_THE_ROLE_OF_NEF_IN_HIV_1_REPLICATION_AND_DISEASE_PATHOGENESIS	0.551672	0.991819	0.498279	0.954335	13	FYN, B2M, ELMO1, HCK	Pericyte_1
REACTOME_THROMBIN_SIGNALLING_THROUGH_PROTEINASE_ACTIVATED_RECEPTORS_PARS	0.268997	0.991819	0.628543	1.20383	13	GNAQ, ARRB1, GNA12, GNB4, MAPK3, GNG7, GNG5	Pericyte_1
REACTOME_THROMBOXANE_SIGNALLING_THROUGH_TP_RECEPTOR	0.625	0.991819	0.48175	0.904499	12	GNAQ, GNB4, GNG7, GNG5	Pericyte_1
REACTOME_TICAM1_DEPENDENT_ACTIVATION_OF_IRF3_IRF7	0.290576	0.991819	-0.633903	-1.18909	7	TANK, UBC, IRF3	Pericyte_1
REACTOME_TICAM1_RIP1_MEDIATED_IKK_COMPLEX_RECRUITMENT	0.356354	0.991819	-0.528013	-1.12725	12	UBE2D3, UBC, IKBKB, RIPK1, TRAF6	Pericyte_1
REACTOME_TICAM1_TRAF6_DEPENDENT_INDUCTION_OF_TAK1_COMPLEX	0.69279	0.991819	0.452856	0.81494	9	TAB2, MAP3K7, UBA52, TAB1	Pericyte_1
REACTOME_TIE2_SIGNALING	0.574586	0.991819	-0.42415	-0.905511	12	SOS1, PIK3CA	Pericyte_1
REACTOME_TIGHT_JUNCTION_INTERACTIONS	0.724194	0.991819	0.471083	0.804921	7	PATJ, PARD6G, PRKCI	Pericyte_1
REACTOME_TLR3_MEDIATED_TICAM1_DEPENDENT_PROGRAMMED_CELL_DEATH	0.280543	0.991819	-0.807324	-1.19778	2	RIPK1	Pericyte_1
REACTOME_TNFR1_MEDIATED_CERAMIDE_PRODUCTION	0.620609	0.991819	-0.537033	-0.872089	3	TNFRSF1A	Pericyte_1
REACTOME_TNFS_BIND_THEIR_PHYSIOLOGICAL_RECEPTORS	0.650685	0.991819	0.574781	0.891474	4	EDA, EDA2R	Pericyte_1
REACTOME_TNF_RECEPTOR_SUPERFAMILY_TNFSF_MEMBERS_MEDIATING_NON_CANONICAL_NF_KB_PATHWAY	0.713217	0.991819	-0.426072	-0.759269	5	TRAF2, TNFSF13B, CD40, LTBR	Pericyte_1
REACTOME_TNF_SIGNALING	0.615635	0.991819	-0.366777	-0.891786	28	TAX1BP1, ADAM17, UBC, CFLAR, IKBKB, OTULIN, TNFRSF1A, RIPK1, RBCK1, SPPL2B, TRAF2	Pericyte_1
REACTOME_TOLL_LIKE_RECEPTOR_9_TLR9_CASCADE	0.440613	0.991819	-0.365314	-0.990823	56	RPS6KA2, ATF2, FBXW11, MAP2K4, CUL1, PELI2, NFKB1, HMGB1, MAP2K6, UBC, RPS6KA3, PELI1, PPP2R1B, MAPKAPK2, MAPK14, IKBKB, FOS, PPP2CB, TRAF6	Pericyte_1
REACTOME_TOLL_LIKE_RECEPTOR_CASCADES	0.30303	0.991819	-0.371655	-1.05223	77	UBE2D3, RPS6KA2, ATF2, DNM2, FBXW11, MAP2K4, CUL1, TANK, PELI2, NFKB1, HMGB1, MAP2K6, UBC, RPS6KA3, PELI1, PPP2R1B, MAPKAPK2, MAPK14, IKBKB, RIPK1, FOS, IRF3, PPP2CB, TRAF6, PTPN11	Pericyte_1
REACTOME_TOLL_LIKE_RECEPTOR_TLR1_TLR2_CASCADE	0.425856	0.991819	-0.37002	-1.0033	55	RPS6KA2, ATF2, FBXW11, MAP2K4, CUL1, PELI2, NFKB1, HMGB1, MAP2K6, UBC, RPS6KA3, PELI1, PPP2R1B, MAPKAPK2, MAPK14, IKBKB, FOS, PPP2CB, TRAF6	Pericyte_1
REACTOME_TOXICITY_OF_BOTULINUM_TOXIN_TYPE_D_BOTD	0.530357	0.991819	0.702377	0.993736	2	VAMP1, SV2A	Pericyte_1
REACTOME_TP53_REGULATES_METABOLIC_GENES	0.346101	0.991819	0.463915	1.09558	46	AKT3, TNRC6B, SESN3, PRKAA2, PRKAG2, AGO4, TXNRD1	Pericyte_1
REACTOME_TP53_REGULATES_TRANSCRIPTION_OF_ADDITIONAL_CELL_CYCLE_GENES_WHOSE_EXACT_ROLE_IN_THE_P53_PATHWAY_REMAIN_UNCERTAIN	0.235465	0.991819	-0.576224	-1.2312	13	CNOT4, CNOT2, CNOT6L, CNOT3, CNOT8, CNOT6, TP53, CNOT9, CNOT11, CENPJ	Pericyte_1
REACTOME_TP53_REGULATES_TRANSCRIPTION_OF_CASPASE_ACTIVATORS_AND_CASPASES	0.292135	0.991819	0.714518	1.19048	6	CRADD, ATM, TP63, APAF1	Pericyte_1
REACTOME_TP53_REGULATES_TRANSCRIPTION_OF_CELL_CYCLE_GENES	0.576547	0.991819	-0.372408	-0.905477	28	CNOT4, CNOT2, CNOT6L, TFDP2, PRMT1, CNOT3, CNOT8, PCBP4, CNOT6, TP53, CARM1, CNOT9, TFDP1, CNOT11, CENPJ	Pericyte_1
REACTOME_TP53_REGULATES_TRANSCRIPTION_OF_DNA_REPAIR_GENES	0.432234	0.991819	-0.394455	-0.998604	38	MNAT1, ATF2, CCNH, FOS, CCNK, SUPT5H, TCEA1, ELL, CCNT1, ELOA, POLR2G, TP53, GTF2H3	Pericyte_1
REACTOME_TP53_REGULATES_TRANSCRIPTION_OF_GENES_INVOLVED_IN_G1_CELL_CYCLE_ARREST	0.632258	0.991819	0.520081	0.888642	7	ARID3A, CDKN1B, CCNA2, CDKN1A, CDK2, TP53, PCBP4	Pericyte_1
REACTOME_TRAF6_MEDIATED_INDUCTION_OF_TAK1_COMPLEX_WITHIN_TLR4_COMPLEX	0.696108	0.991819	0.430153	0.797382	10	TAB2, MAP3K7, UBA52, TAB1, TAB3, SARM1	Pericyte_1
REACTOME_TRAF6_MEDIATED_IRF7_ACTIVATION	0.299451	0.991819	-0.617479	-1.22328	9	TANK, IRF3, TRAF6, TRAF2, MAVS	Pericyte_1
REACTOME_TRAF6_MEDIATED_IRF7_ACTIVATION_IN_TLR7_8_OR_9_SIGNALING	0.569921	0.991819	-0.474509	-0.879732	6	UBC, TRAF6	Pericyte_1
REACTOME_TRAFFICKING_OF_AMPA_RECEPTORS	0.39823	0.991819	-0.467442	-1.04942	19	CAMK2D, PRKCA, AP2M1, AP2B1, AP2A2	Pericyte_1
REACTOME_TRAFFICKING_OF_GLUR2_CONTAINING_AMPA_RECEPTORS	0.20442	0.991819	-0.594544	-1.26928	12	PRKCA, AP2M1, AP2B1, AP2A2	Pericyte_1
REACTOME_TRAIL_SIGNALING	0.501171	0.991819	-0.617858	-1.00334	3	CFLAR, TNFRSF10D	Pericyte_1
REACTOME_TRANSCRIPTIONAL_ACTIVATION_OF_MITOCHONDRIAL_BIOGENESIS	0.306383	0.991819	0.512958	1.144	32	CHD9, PPARGC1B, PPARA, TBL1XR1, MEF2C, TBL1X, SSBP1	Pericyte_1
REACTOME_TRANSCRIPTIONAL_ACTIVITY_OF_SMAD2_SMAD3_SMAD4_HETEROTRIMER	0.247557	0.991819	-0.493301	-1.19942	28	UBE2D3, NEDD4L, SKI, SMAD4, SP1, UBC, JUNB, SMAD7, SKIL, SMAD3	Pericyte_1
REACTOME_TRANSCRIPTIONAL_REGULATION_BY_E2F6	0.59697	0.991819	-0.377421	-0.892484	24	PHC3, RYBP, YAF2, CBX5, SUZ12, RING1, TFDP2, PCGF2, RBBP7	Pericyte_1
REACTOME_TRANSCRIPTIONAL_REGULATION_BY_MECP2	0.446505	0.991819	0.461924	1.02057	30	TNRC6B, TRPC3, TBL1XR1, MEF2C, NCOR2, TBL1X, PTPN4, AGO4, SIN3A, PPARG, CAMK2G, PTPN1, MOBP, SGK1	Pericyte_1
REACTOME_TRANSCRIPTIONAL_REGULATION_BY_RUNX1	0.373272	0.991819	-0.355415	-1.04161	99	TJP1, MNAT1, KMT2E, SEM1, SMARCA2, PHC3, ELF2, ARID2, RYBP, CCNH, YAF2, HIPK2, AGO2, ABL1, PSMD1, UBC, SMARCD3	Pericyte_1
REACTOME_TRANSCRIPTIONAL_REGULATION_BY_RUNX3	0.51715	0.991819	0.390565	0.976289	67	ZFHX3, MAML3, TEAD1, TCF7L1, FOXO3, TGFB1, YAP1, CBFB, KAT2B, KRAS, SPP1, UBA52, MDM2	Pericyte_1
REACTOME_TRANSCRIPTIONAL_REGULATION_OF_GRANULOPOIESIS	0.221591	0.991819	-0.577141	-1.24488	14	LEF1, CEBPB, STAT3, RXRA, FLI1, TFDP2, RUNX1	Pericyte_1
REACTOME_TRANSCRIPTIONAL_REGULATION_OF_PLURIPOTENT_STEM_CELLS	0.425876	0.991819	-0.544743	-1.06567	8	EPAS1, HIF3A, TSC22D1, STAT3, SMAD4	Pericyte_1
REACTOME_TRANSCRIPTIONAL_REGULATION_OF_TESTIS_DIFFERENTIATION	0.0494071	0.991819	-0.978786	-1.30435	1	ZFPM2	Pericyte_1
REACTOME_TRANSCRIPTIONAL_REGULATION_OF_WHITE_ADIPOCYTE_DIFFERENTIATION	0.160221	0.991819	0.541519	1.25304	41	EBF1, CHD9, NR2F2, CCND3, PPARA, TBL1XR1, NCOR2, TBL1X, TGFB1, PPARG, ADIRF	Pericyte_1
REACTOME_TRANSCRIPTION_COUPLED_NUCLEOTIDE_EXCISION_REPAIR_TC_NER	0.66171	0.991819	-0.32844	-0.867165	47	MNAT1, CCNH, UBC, CUL4A, RPA1, USP7, POLE2, TCEA1, ELL	Pericyte_1
REACTOME_TRANSCRIPTION_OF_E2F_TARGETS_UNDER_NEGATIVE_CONTROL_BY_DREAM_COMPLEX	0.714734	0.991819	0.443697	0.798458	9	MAX, RBL2	Pericyte_1
REACTOME_TRANSCRIPTION_OF_THE_HIV_GENOME	0.180812	0.991819	-0.461696	-1.21145	46	MNAT1, CCNH, TAF15, TAF2, TAF1, TAF4, CCNK, SUPT5H, TCEA1, ELL, CCNT1, ELOA, RNMT, GTF2B, POLR2G, TAF9B, TAF13, GTF2H3	Pericyte_1
REACTOME_TRANSLATION_OF_SARS_COV_1_STRUCTURAL_PROTEINS	0.273239	0.991819	-0.53976	-1.18965	16	PRKCSH, PARP8, UBC, UBE2I, ST6GALNAC3, PARP10	Pericyte_1
REACTOME_TRANSLATION_OF_SARS_COV_2_STRUCTURAL_PROTEINS	0.203175	0.991819	-0.51646	-1.24926	27	CSNK1A1, PRKCSH, PARP8, UBC, SRPK1, UBE2I, ST6GALNAC3, TUSC3	Pericyte_1
REACTOME_TRANSLESION_SYNTHESIS_BY_POLH	0.718023	0.991819	-0.369902	-0.790357	13	UBC, VCP, RPA1, RCHY1, RFC1	Pericyte_1
REACTOME_TRANSLESION_SYNTHESIS_BY_POLK	0.222543	0.991819	-0.615305	-1.26394	11	REV3L, UBC	Pericyte_1
REACTOME_TRANSLESION_SYNTHESIS_BY_Y_FAMILY_DNA_POLYMERASES_BYPASSES_LESIONS_ON_DNA_TEMPLATE	0.254545	0.991819	-0.497532	-1.18719	25	REV3L, UBC, VCP, UBA7, RPA1, POLE2, RCHY1, MAD2L2, RFC1, POLI, TRIM25	Pericyte_1
REACTOME_TRANSLOCATION_OF_SLC2A4_GLUT4_TO_THE_PLASMA_MEMBRANE	0.0522696	0.991819	0.615206	1.41405	39	EXOC4, TBC1D1, C2CD5, TBC1D4, PRKAA2, EXOC2, STXBP3, MYO1C, MYO5A, PRKAG2, EXOC6, RAB11A, TUBB4A, RALA, ACTG1, YWHAQ	Pericyte_1
REACTOME_TRANSMISSION_ACROSS_CHEMICAL_SYNAPSES	0.0793854	0.991819	0.483584	1.27728	119	SLC6A12, SLC6A1, MYO6, PPM1E, CACNA2D3, NCALD, CACNB2, PRKAA2, NBEA, APBA1, ADCY9, PLCB1, GNAI1, ADCY6, PRKAR2A, GNAI3, PRKAG2, ADCY2, GABRB2, GRIP2, PRKACB, GNB4, KRAS, TUBB4A, RASGRF2, PPFIA1, PRKCB, CAMK2G, PPFIA2, MDM2, ERBB4, PDPK1, ARL6IP5, MAPK3, GRIA4, GABBR2, GRIK1	Pericyte_1
REACTOME_TRANSPORT_OF_BILE_SALTS_AND_ORGANIC_ACIDS_METAL_IONS_AND_AMINE_COMPOUNDS	0.0567376	0.991819	0.650536	1.45083	32	SLC6A12, SLC6A1, SLC44A1, SLC44A2, SLC39A10, SLC40A1, SLC2A13, SLC22A15	Pericyte_1
REACTOME_TRANSPORT_OF_FATTY_ACIDS	0.715753	0.991819	0.5346	0.829153	4	APOD, SLC27A4	Pericyte_1
REACTOME_TRANSPORT_OF_INORGANIC_CATIONS_ANIONS_AND_AMINO_ACIDS_OLIGOPEPTIDES	0.099455	0.991819	0.562678	1.32839	44	SLC6A12, SLC20A2, SLC12A7, AHCYL2, SLC8A1, SLC36A1, SLC9A1, SLC9A7, SLC26A3, SLC4A4	Pericyte_1
REACTOME_TRANSPORT_OF_ORGANIC_ANIONS	0.56406	0.991819	0.605776	0.983629	5	SLCO3A1, SLC16A2	Pericyte_1
REACTOME_TRANSPORT_OF_SMALL_MOLECULES	0.112385	0.991819	0.41278	1.19563	306	ATP1A2, SLC6A12, SLC20A2, SLC6A1, ABCA1, PCSK5, SLCO3A1, SLC12A7, ANO10, FTH1, TRPC3, SLC44A1, A2M, ADCY9, MICU3, APOD, ANO6, WNK1, ABCA10, ADCY6, ATP2A2, ATP2A3, PRKAR2A, ABCA9, MCU, STOM, ADCY2, MYLIP, ATP2B4, ATP9A, PRKACB, AKAP1, RAB11A, AHCYL2, GNB4, TRPC6, ATP2B1, ATP1B2, SLC8A1, CAMK2G, SLC44A2, ATP8A1, SLC39A10, UBA52, TRPM7, SLC36A1, SLC27A4, ANO5, SLC40A1, SLC9A1, SGK1, SLC9A7, SPG7, CA…	Pericyte_1
REACTOME_TRANSPORT_OF_VITAMINS_NUCLEOSIDES_AND_RELATED_MOLECULES	0.582202	0.991819	0.457327	0.930339	19	SLCO3A1, APOD, SLC27A4, SLC16A2	Pericyte_1
REACTOME_TRANS_GOLGI_NETWORK_VESICLE_BUDDING	0.343793	0.991819	0.464808	1.10049	47	PICALM, SH3D19, FTH1, APP, IGF2R, AP3B1, ARRB1	Pericyte_1
REACTOME_TRIF_MEDIATED_PROGRAMMED_CELL_DEATH	0.280543	0.991819	-0.807324	-1.19778	2	RIPK1	Pericyte_1
REACTOME_TRIGLYCERIDE_BIOSYNTHESIS	0.642263	0.991819	0.544387	0.883947	5	LPIN2, LPIN1, LPIN3	Pericyte_1
REACTOME_TRIGLYCERIDE_METABOLISM	0.692187	0.991819	0.445248	0.835965	12	LPIN2, PRKACB, PPP1CC, CAV1, LPIN1, LPIN3	Pericyte_1
REACTOME_TRISTETRAPROLIN_TTP_ZFP36_BINDS_AND_DESTABILIZES_MRNA	0.725067	0.991819	-0.381078	-0.745495	8	XRN1, MAPKAPK2	Pericyte_1
REACTOME_TRP_CHANNELS	0.716129	0.991819	0.475847	0.813061	7	TRPC3, TRPC6, TRPM7	Pericyte_1
REACTOME_TYPE_I_HEMIDESMOSOME_ASSEMBLY	0.292845	0.991819	0.733961	1.19177	5	DST, PLEC	Pericyte_1
REACTOME_TYSND1_CLEAVES_PEROXISOMAL_PROTEINS	0.641148	0.991819	-0.48937	-0.838758	4	AGPS	Pericyte_1
REACTOME_UBIQUINOL_BIOSYNTHESIS	0.727121	0.991819	0.491378	0.797874	5	PDSS2, COQ6, COQ5, COQ7	Pericyte_1
REACTOME_UNBLOCKING_OF_NMDA_RECEPTORS_GLUTAMATE_BINDING_AND_ACTIVATION	0.315029	0.991819	-0.570998	-1.17292	11	CAMK2D	Pericyte_1
REACTOME_UPTAKE_AND_ACTIONS_OF_BACTERIAL_TOXINS	0.101156	0.991819	-0.693574	-1.42472	11	HSP90AA1, HSP90AB1, MAP2K4, MAP2K6	Pericyte_1
REACTOME_UPTAKE_AND_FUNCTION_OF_ANTHRAX_TOXINS	0.598086	0.991819	-0.521073	-0.893094	4	MAP2K4, MAP2K6	Pericyte_1
REACTOME_UPTAKE_AND_FUNCTION_OF_DIPHTHERIA_TOXIN	0.100478	0.991819	-0.829004	-1.42087	4	HSP90AA1, HSP90AB1	Pericyte_1
REACTOME_VASOPRESSIN_REGULATES_RENAL_WATER_HOMEOSTASIS_VIA_AQUAPORINS	0.540909	0.991819	0.469881	0.964616	21	ADCY9, ADCY6, PRKAR2A, ADCY2, PRKACB, RAB11A, GNB4, AQP1, GNG7, GNG5	Pericyte_1
REACTOME_VEGFR2_MEDIATED_CELL_PROLIFERATION	0.476879	0.991819	-0.485451	-0.997196	11	PRKCA, ITPR2, AHCYL1	Pericyte_1
REACTOME_VEGFR2_MEDIATED_VASCULAR_PERMEABILITY	0.651917	0.991819	-0.379702	-0.852441	19	HSP90AA1, CTNNB1, PAK2, JUP	Pericyte_1
REACTOME_VEGF_LIGAND_RECEPTOR_INTERACTIONS	0.370813	0.991819	-0.647351	-1.10953	4	FLT1	Pericyte_1
REACTOME_VESICLE_MEDIATED_TRANSPORT	0.197072	0.991819	0.389197	1.13602	335	SPARC, SPTBN1, PICALM, AKT3, DENND2A, SH3D19, HIP1, DENND1A, MYO6, EXOC4, ANK2, TBC1D1, PACSIN2, FTH1, SH3KBP1, C2CD5, EPN2, APP, EPS15, TBC1D4, PRKAA2, GRK3, EXOC2, CBL, BICD1, COL1A2, IGF2R, TRAPPC9, STXBP3, RAB7A, AAK1, MYO1C, MYO5A, AP3B1, FNBP1L, RIC1, CLTCL1, DNM3, COLEC11, DYNC1I2, FCHO2, ANK3, RABEP1, DENND1B, MAN1A1, ARRB1, FNBP1, PRKAG2, USO1, PAFAH1B2, LRP1, EXOC6, RAB11A, KIF2A, TUBB4…	Pericyte_1
REACTOME_VISUAL_PHOTOTRANSDUCTION	0.61354	0.991819	0.395048	0.892072	34	GPC5, GPC6, NMT2, LRP1, AKR1C1, SDC2, METAP1	Pericyte_1
REACTOME_VITAMIN_B2_RIBOFLAVIN_METABOLISM	0.664032	0.991819	-0.658403	-0.877403	1	SLC52A2	Pericyte_1
REACTOME_VITAMIN_B5_PANTOTHENATE_METABOLISM	0.606469	0.991819	-0.436884	-0.854669	8	PANK3, COASY, AASDHPPT, SLC5A6	Pericyte_1
REACTOME_VITAMIN_C_ASCORBATE_METABOLISM	0.700957	0.991819	-0.460272	-0.788885	4	SLC2A3, SLC2A1	Pericyte_1
REACTOME_VITAMIN_D_CALCIFEROL_METABOLISM	0.503741	0.991819	-0.541024	-0.964114	5	UBE2I	Pericyte_1
REACTOME_VLDLR_INTERNALISATION_AND_DEGRADATION	0.332454	0.991819	-0.625994	-1.16058	6	AP2M1, AP2B1, AP2A2, NR1H3	Pericyte_1
REACTOME_VLDL_ASSEMBLY	0.146245	0.991819	-0.932141	-1.24219	1	P4HB	Pericyte_1
REACTOME_VOLTAGE_GATED_POTASSIUM_CHANNELS	0.333856	0.991819	0.641066	1.15364	9	KCNB1, KCNAB1, KCNS3, KCNH8	Pericyte_1
REACTOME_VXPX_CARGO_TARGETING_TO_CILIUM	0.169231	0.991819	0.669858	1.30078	14	EXOC4, PKD2, EXOC2, EXOC6, RAB11A	Pericyte_1
REACTOME_WAX_AND_PLASMALOGEN_BIOSYNTHESIS	0.44	0.991819	0.712246	1.05939	3	FAR1, DHRS7B	Pericyte_1
REACTOME_WNT5A_DEPENDENT_INTERNALIZATION_OF_FZD2_FZD5_AND_ROR2	0.469657	0.991819	-0.544375	-1.00926	6	AP2M1, AP2B1, AP2A2	Pericyte_1
REACTOME_WNT5A_DEPENDENT_INTERNALIZATION_OF_FZD4	0.133508	0.991819	-0.736189	-1.38096	7	PRKCA, AP2M1, AP2B1, AP2A2	Pericyte_1
REACTOME_WNT_MEDIATED_ACTIVATION_OF_DVL	0.321696	0.991819	-0.659488	-1.17522	5	PIP5K1B, CSNK1E, DVL3, DVL1	Pericyte_1
REACTOME_XENOBIOTICS	0.542339	0.991819	0.728946	0.9688	1	ARNT2	Pericyte_1
REACTOME_YAP1_AND_WWTR1_TAZ_STIMULATED_GENE_EXPRESSION	0.294671	0.991819	0.664695	1.19616	9	TEAD1, YAP1, KAT2B, RUNX2	Pericyte_1
REACTOME_ZBP1_DAI_MEDIATED_INDUCTION_OF_TYPE_I_IFNS	0.375	0.991819	-0.508501	-1.0865	13	NFKB1, IKBKB, RIPK1, IRF3, DHX9, RELA	Pericyte_1
REACTOME_ZINC_EFFLUX_AND_COMPARTMENTALIZATION_BY_THE_SLC30_FAMILY	0.135831	0.991819	-0.849037	-1.37875	3	SLC30A7	Pericyte_1
REACTOME_SUMOYLATION	0.729246	0.993273	0.332513	0.863346	98	RORA, NR3C1, NR3C2, PPARA, UBA2, NCOR2, HDAC7, SMC6, HERC2, MITF, SP3, SIN3A, PPARG, PHC1, PGR, NFKBIA	Pericyte_1
REACTOME_COMMON_PATHWAY_OF_FIBRIN_CLOT_FORMATION	0.731164	0.993292	0.522756	0.810784	4	PROS1, PROCR, F13A1, F10	Pericyte_1
REACTOME_SLBP_DEPENDENT_PROCESSING_OF_REPLICATION_DEPENDENT_HISTONE_PRE_MRNAS	0.730366	0.993292	-0.409132	-0.767456	7	SNRPG, SLBP, SNRPE, NCBP2, LSM11, SNRPD3, NCBP1	Pericyte_1
REACTOME_TRANSPORT_AND_SYNTHESIS_OF_PAPS	0.731164	0.993292	0.52325	0.811549	4	PAPSS1, SLC26A2, SLC35B2	Pericyte_1
REACTOME_SIGNALING_BY_INSULIN_RECEPTOR	0.733045	0.99412	0.371994	0.816095	29	GAB1, GAB2, FGF1, KRAS, PDPK1, PIK3R1, MAPK3	Pericyte_1
REACTOME_TRANSPORT_TO_THE_GOLGI_AND_SUBSEQUENT_MODIFICATION	0.732911	0.99412	0.330335	0.859587	93	SPTBN1, ANK2, TRAPPC9, DYNC1I2, ANK3, MAN1A1, USO1, TUBB4A, COL7A1, MAN1C1, SPTAN1, COG5, COG4	Pericyte_1
REACTOME_CREB1_PHOSPHORYLATION_THROUGH_THE_ACTIVATION_OF_ADENYLATE_CYCLASE	0.733777	0.994252	0.48451	0.786723	5	PRKAR2A, PRKACB	Pericyte_1
REACTOME_NR1H2_NR1H3_REGULATE_GENE_EXPRESSION_TO_LIMIT_CHOLESTEROL_UPTAKE	0.73445	0.994303	-0.446723	-0.765662	4	RXRA, NR1H3	Pericyte_1
REACTOME_SYNTHESIS_OF_UDP_N_ACETYL_GLUCOSAMINE	0.735484	0.994842	0.462938	0.791004	7	GFPT1, NAGK, GNPNAT1, UAP1, AMDHD2	Pericyte_1
REACTOME_GAP_JUNCTION_DEGRADATION	0.738245	0.994985	0.430083	0.773958	9	MYO6, CLTCL1, ACTG1, CLTA	Pericyte_1
REACTOME_GLUTATHIONE_CONJUGATION	0.738636	0.994985	-0.353179	-0.761801	14	GGT5, GGT1	Pericyte_1
REACTOME_GRB2_SOS_PROVIDES_LINKAGE_TO_MAPK_SIGNALING_FOR_INTEGRINS	0.738769	0.994985	0.481269	0.78146	5	PTK2, TLN1	Pericyte_1
REACTOME_LYSINE_CATABOLISM	0.738544	0.994985	-0.374762	-0.733139	8	AASS, OGDH, GCDH, DLD	Pericyte_1
REACTOME_ORC1_REMOVAL_FROM_CHROMATIN	0.736462	0.994985	-0.321797	-0.833733	42	SEM1, CUL1, PSMD1, UBC	Pericyte_1
REACTOME_MET_ACTIVATES_PI3K_AKT_SIGNALING	0.739726	0.995418	0.517746	0.803013	4	GAB1, PIK3R1, HGF	Pericyte_1
REACTOME_FGFR1_MUTANT_RECEPTOR_ACTIVATION	0.741279	0.996651	-0.35947	-0.768069	13	PIK3CA, STAT3, FGFR1OP2, LRRFIP1, FGFR1	Pericyte_1
REACTOME_2_LTR_CIRCLE_FORMATION	0.930622	1	-0.323962	-0.555255	4	XRCC5, BANF1	Pericyte_1
REACTOME_ABC_TRANSPORTER_DISORDERS	0.973793	1	0.2608	0.606467	42	ABCA1, UBA52, ABCA3, OS9, PSMB9, PSMD4, PSME1, PSMD2, PSMB6	Pericyte_1
REACTOME_ABORTIVE_ELONGATION_OF_HIV_1_TRANSCRIPT_IN_THE_ABSENCE_OF_TAT	0.979751	1	0.238967	0.465344	15	POLR2J, GTF2F2	Pericyte_1
REACTOME_ACTIVATED_NOTCH1_TRANSMITS_SIGNAL_TO_THE_NUCLEUS	0.795981	1	0.370272	0.733391	16	CNTN1, ITCH, ARRB1, APH1B, UBA52	Pericyte_1
REACTOME_ACTIVATION_OF_ATR_IN_RESPONSE_TO_REPLICATION_STRESS	0.98609	1	0.237231	0.469879	16	ORC4, RPA3, RFC2, MCM6, RAD17, CDC7	Pericyte_1
REACTOME_ACTIVATION_OF_C3_AND_C5	0.916071	1	0.459739	0.650447	2	C5, C2	Pericyte_1
REACTOME_ACTIVATION_OF_CASPASES_THROUGH_APOPTOSOME_MEDIATED_CLEAVAGE	0.845258	1	0.4136	0.671583	5	XIAP, APAF1	Pericyte_1
REACTOME_ACTIVATION_OF_NMDA_RECEPTORS_AND_POSTSYNAPTIC_EVENTS	0.750689	1	0.344497	0.814692	48	PPM1E, PRKAA2, NBEA, APBA1, PRKAR2A, PRKAG2, PRKACB, KRAS, TUBB4A, RASGRF2, CAMK2G, ERBB4, PDPK1, MAPK3, GRIA4, NRGN, DLG3	Pericyte_1
REACTOME_ACTIVATION_OF_PUMA_AND_TRANSLOCATION_TO_MITOCHONDRIA	0.987531	1	-0.247471	-0.440997	5	TFDP2, TP53, TFDP1	Pericyte_1
REACTOME_ACTIVATION_OF_RAC1	0.791916	1	0.387175	0.717712	10	NCK2, ROBO1, SLIT2, PAK1, PAK3	Pericyte_1
REACTOME_ACTIVATION_OF_THE_PHOTOTRANSDUCTION_CASCADE	0.993043	1	0.293371	0.436357	3	CNGA1, SLC24A1	Pericyte_1
REACTOME_ACTIVATION_OF_THE_PRE_REPLICATIVE_COMPLEX	0.815549	1	0.36259	0.729966	18	ORC4, PRIM2, POLE, POLA1, RPA3	Pericyte_1
REACTOME_ACYL_CHAIN_REMODELING_OF_CL	0.831382	1	-0.409854	-0.665563	3	HADHB, PLA2G6	Pericyte_1
REACTOME_ADVANCED_GLYCOSYLATION_ENDPRODUCT_RECEPTOR_SIGNALING	0.92163	1	0.32002	0.575895	9	APP, MAPK3	Pericyte_1
REACTOME_AMINE_LIGAND_BINDING_RECEPTORS	0.870813	1	-0.374712	-0.642239	4	ADRA2C, CHRM3, CHRM5, HTR1F	Pericyte_1
REACTOME_AMINO_ACIDS_REGULATE_MTORC1	0.990506	1	-0.199271	-0.476477	26	ATP6V0D1, FNIP2, RHEB, NPRL3, RRAGB, ATP6V1B2	Pericyte_1
REACTOME_ANCHORING_FIBRIL_FORMATION	0.876176	1	0.357828	0.643932	9	COL1A2, COL7A1, COL4A5	Pericyte_1
REACTOME_ANTIGEN_PRESENTATION_FOLDING_ASSEMBLY_AND_PEPTIDE_LOADING_OF_CLASS_I_MHC	0.875389	1	0.332006	0.646522	15	B2M, TAP1, ERAP1, SAR1B, HSPA5, ERAP2, HLA-C, PDIA3	Pericyte_1
REACTOME_ANTIGEN_PROCESSING_CROSS_PRESENTATION	0.952555	1	-0.233994	-0.621995	49	SEM1, HMGB1, SNAP23, PSMD1, UBC, IKBKB	Pericyte_1
REACTOME_ANTIGEN_PROCESSING_UBIQUITINATION_PROTEASOME_DEGRADATION	0.757576	1	-0.2786	-0.87808	167	ZBTB16, HERC4, UBE2D3, CBLB, SEM1, UBR2, NEDD4L, FBXO11, SMURF1, RNF220, FBXW11, CUL1, UBR1, UBE2Z, UBE3A, UBA6, PSMD1, UBC, UBE2G1, UBE2H, RNF144B, UBE2B, UBE2A, ANAPC10, PSMB7, AREL1, RNF14, RBCK1, UBA7, KLHL21, UBE2L3, NEDD4	Pericyte_1
REACTOME_APC_CDC20_MEDIATED_DEGRADATION_OF_NEK2A	0.854688	1	0.361833	0.679352	12	ANAPC5, UBA52, CDC16, ANAPC4	Pericyte_1
REACTOME_APC_C_CDC20_MEDIATED_DEGRADATION_OF_CYCLIN_B	0.854688	1	0.361833	0.679352	12	ANAPC5, UBA52, CDC16, ANAPC4	Pericyte_1
REACTOME_APC_C_CDH1_MEDIATED_DEGRADATION_OF_CDC20_AND_OTHER_APC_C_CDH1_TARGETED_PROTEINS_IN_LATE_MITOSIS_EARLY_G1	0.962825	1	-0.240313	-0.623145	43	SEM1, PSMD1, UBC, ANAPC10, PSMB7	Pericyte_1
REACTOME_APC_C_MEDIATED_DEGRADATION_OF_CELL_CYCLE_PROTEINS	0.856089	1	-0.282669	-0.7417	46	SEM1, CUL1, PSMD1, UBC, ANAPC10, PSMB7	Pericyte_1
REACTOME_APEX1_INDEPENDENT_RESOLUTION_OF_AP_SITES_VIA_THE_SINGLE_NUCLEOTIDE_REPLACEMENT_PATHWAY	0.924084	1	-0.308096	-0.577931	7	NEIL2, PNKP, XRCC1, OGG1, LIG3, POLB, NEIL1	Pericyte_1
REACTOME_APOPTOSIS_INDUCED_DNA_FRAGMENTATION	0.86783	1	-0.354401	-0.631549	5	HMGB1	Pericyte_1
REACTOME_ARACHIDONATE_PRODUCTION_FROM_DAG	0.881849	1	0.417559	0.647625	4	ABHD12, ABHD6, DAGLA	Pericyte_1
REACTOME_ASPARAGINE_N_LINKED_GLYCOSYLATION	0.998756	1	0.229374	0.621157	156	SPTBN1, ANK2, GMDS, TRAPPC9, DYNC1I2, ANK3, MAN1A1, USO1, TUBB4A, COL7A1, MAN1C1, SPTAN1, COG5, COG4, UBA52, GFPT1, RPN1, DCTN2, OS9, COPG2, TRIM13, ALG12, COG6, ARCN1, TRAPPC4, NGLY1, PMM2, SAR1B, DCTN1, STT3A, ST8SIA1, SLC17A5, COG8, PSMC1, LMAN2L, SEC16B, MOGS, GORASP1, ALG5, B4GALT1, COPZ1, NAGK	Pericyte_1
REACTOME_ASSEMBLY_OF_THE_HIV_VIRION	0.748437	1	0.413521	0.776396	12	NMT2, PPIA, UBA52, VPS37C, VPS28, MVB12A	Pericyte_1
REACTOME_ASSOCIATION_OF_TRIC_CCT_WITH_TARGET_PROTEINS_DURING_BIOSYNTHESIS	0.942424	1	0.292401	0.600269	21	KIF13A, KIFC3, FBXL3, ARFGEF2, FKBP9	Pericyte_1
REACTOME_ATF6_ATF6_ALPHA_ACTIVATES_CHAPERONES	0.968586	1	-0.268272	-0.50323	7	ATF6	Pericyte_1
REACTOME_ATF6_ATF6_ALPHA_ACTIVATES_CHAPERONE_GENES	0.968586	1	-0.268272	-0.50323	7	ATF6	Pericyte_1
REACTOME_ATTACHMENT_OF_GPI_ANCHOR_TO_UPAR	0.835616	1	0.459213	0.71223	4	PIGK, PIGT, PIGU	Pericyte_1
REACTOME_BASE_EXCISION_REPAIR	0.979798	1	-0.224532	-0.563576	32	RPA1, PARG, TERF2IP, POLE2, NEIL2, RFC1, MUTYH, LIG1, MBD4, PNKP, POLD3, NTHL1, XRCC1, TINF2, RPA2, RFC5, PARP2, OGG1, APEX1, LIG3, POLE4, POLB, UNG, TERF2, RFC2, MPG, POLD2, NEIL1, RPA3, PARP1, SMUG1, POLE	Pericyte_1
REACTOME_BASE_EXCISION_REPAIR_AP_SITE_FORMATION	0.961326	1	-0.227796	-0.486318	12	TERF2IP, NEIL2, MUTYH, MBD4, NTHL1, TINF2, OGG1, UNG, TERF2, MPG, NEIL1, SMUG1	Pericyte_1
REACTOME_BASIGIN_INTERACTIONS	0.864486	1	0.338693	0.659543	15	ITGB1, PPIA, ATP1B2, ITGA3, MAG, CAV1	Pericyte_1
REACTOME_BETA_OXIDATION_OF_BUTANOYL_COA_TO_ACETYL_COA	0.978261	1	-0.512332	-0.682746	1	ECHS1	Pericyte_1
REACTOME_BETA_OXIDATION_OF_PRISTANOYL_COA	0.939516	1	0.537508	0.714371	1	ACOX3	Pericyte_1
REACTOME_BILE_ACID_AND_BILE_SALT_METABOLISM	0.935385	1	0.290669	0.56444	14	CYP7B1, AKR1C1, OSBPL2, AKR1C2, AKR1C3, SLCO1A2	Pericyte_1
REACTOME_BIOSYNTHESIS_OF_THE_N_GLYCAN_PRECURSOR_DOLICHOL_LIPID_LINKED_OLIGOSACCHARIDE_LLO_AND_TRANSFER_TO_A_NASCENT_PROTEIN	0.997275	1	0.197064	0.455456	40	GMDS, GFPT1, ALG12, PMM2, ST8SIA1, SLC17A5, ALG5, NAGK	Pericyte_1
REACTOME_BLOOD_GROUP_SYSTEMS_BIOSYNTHESIS	0.860233	1	0.400107	0.649674	5	FUT9, FUT11, ST3GAL4, B3GALT4	Pericyte_1
REACTOME_BUTYROPHILIN_BTN_FAMILY_INTERACTIONS	0.891403	1	-0.408103	-0.605479	2	BTNL9, BTN2A1	Pericyte_1
REACTOME_CA2_ACTIVATED_K_CHANNELS	0.888696	1	0.447717	0.665931	3	KCNMB4, KCNMB3	Pericyte_1
REACTOME_CASPASE_ACTIVATION_VIA_EXTRINSIC_APOPTOTIC_SIGNALLING_PATHWAY	0.909091	1	-0.272201	-0.587133	14	CFLAR, RIPK1, DAPK3, TRAF2, FAS	Pericyte_1
REACTOME_CD22_MEDIATED_BCR_REGULATION	0.961694	1	0.520256	0.691442	1	LYN	Pericyte_1
REACTOME_CDT1_ASSOCIATION_WITH_THE_CDC6_ORC_ORIGIN_COMPLEX	0.885417	1	-0.27924	-0.704892	35	SEM1, PSMD1, UBC	Pericyte_1
REACTOME_CELLULAR_RESPONSE_TO_STARVATION	1	1	-0.145212	-0.424328	98	CEBPB, ATF2, RPL13, ATP6V0D1, FNIP2, RPL37A, RHEB, NPRL3, RPL35, ATF3, RPS28, RPS29, RRAGB, RPL36, GCN1, ATP6V1B2, RPL24	Pericyte_1
REACTOME_CELL_CYCLE_CHECKPOINTS	0.976526	1	-0.234348	-0.71548	126	CLASP1, SEM1, XPO1, RANGAP1, NUDC, PPP2R5C, PSMD1, UBC, YWHAG, PPP2R1B, NSD2, AHCTF1, PPP2CB, ANAPC10, PSMB7, DYNLL2, CENPT, CENPC, ITGB3BP, RPA1, ZW10, NUP85, CLIP1, NUP160	Pericyte_1
REACTOME_CELL_SURFACE_INTERACTIONS_AT_THE_VASCULAR_WALL	0.783019	1	0.330533	0.799899	54	FYN, COL1A2, TGFB1, GAS6, ITGB1, PPIA, KRAS, CD99, ATP1B2, SDC2, CD44, ITGA3	Pericyte_1
REACTOME_CHK1_CHK2_CDS1_MEDIATED_INACTIVATION_OF_CYCLIN_B_CDK1_COMPLEX	0.944976	1	-0.301918	-0.517473	4	YWHAG	Pericyte_1
REACTOME_CHYLOMICRON_CLEARANCE	0.804348	1	-0.603323	-0.804002	1	LDLR	Pericyte_1
REACTOME_CITRIC_ACID_CYCLE_TCA_CYCLE	0.934375	1	0.306707	0.57585	12	SUCLG2, IDH2, SDHB, ME3, NNT	Pericyte_1
REACTOME_CLASS_A_1_RHODOPSIN_LIKE_RECEPTORS	0.954876	1	0.28316	0.612085	27	APP, GPER1, PSAP, GPR37, GNRH1, CMKLR1, PTGDR2, C5AR1	Pericyte_1
REACTOME_CLASS_B_2_SECRETIN_FAMILY_RECEPTORS	0.983483	1	0.245823	0.51233	23	CALCRL, GNB4, ADGRE5, GNG7, GNG5, FZD1	Pericyte_1
REACTOME_CLASS_I_MHC_MEDIATED_ANTIGEN_PROCESSING_PRESENTATION	0.877778	1	-0.264932	-0.840209	192	ZBTB16, HERC4, UBE2D3, CBLB, SEM1, UBR2, NEDD4L, FBXO11, SMURF1, RNF220, FBXW11, CUL1, UBR1, UBE2Z, HMGB1, SNAP23, UBE3A, UBA6, PSMD1, UBC, SEC23A, UBE2G1, UBE2H, RNF144B, IKBKB, UBE2B, UBE2A, ANAPC10, PSMB7, AREL1, RNF14, RBCK1, UBA7, KLHL21, UBE2L3, NEDD4, SEC24D, FBXL14, MIB2, HLA-E, KEAP1	Pericyte_1
REACTOME_CLASS_I_PEROXISOMAL_MEMBRANE_PROTEIN_IMPORT	0.810345	1	0.395189	0.711165	9	PEX16, PEX14, FIS1, GDAP1, ACBD5	Pericyte_1
REACTOME_CLEC7A_DECTIN_1_SIGNALING	0.812261	1	-0.290119	-0.786876	56	SEM1, ITPR2, FBXW11, AHCYL1, CUL1, NFKB1, PSMD1, UBC, IKBKB, TRAF6, PSMB7	Pericyte_1
REACTOME_COBALAMIN_CBL_VITAMIN_B12_TRANSPORT_AND_METABOLISM	0.831947	1	0.421097	0.683756	5	MMADHC, CUBN, CD320, MMAB, TCN2	Pericyte_1
REACTOME_COMPLEX_I_BIOGENESIS	0.900332	1	-0.266955	-0.665624	30	NDUFS4, NDUFV2, NDUFS2, NDUFS7, NDUFA6, NDUFA10, NDUFAF5, NDUFA5, NDUFS8, NDUFB6, NDUFB9, NDUFV3, NDUFB7, NDUFA2	Pericyte_1
REACTOME_CONDENSATION_OF_PROMETAPHASE_CHROMOSOMES	0.785959	1	0.495039	0.767795	4	CSNK2A2, NCAPD2, SMC2	Pericyte_1
REACTOME_COOPERATION_OF_PDCL_PHLP1_AND_TRIC_CCT_IN_G_PROTEIN_BETA_FOLDING	0.882353	1	0.325415	0.661992	19	GNAQ, GNB4, CSNK2A2, GNG7, GNG5	Pericyte_1
REACTOME_COPI_INDEPENDENT_GOLGI_TO_ER_RETROGRADE_TRAFFIC	0.906061	1	0.308232	0.632767	21	BICD1, DYNC1I2, PAFAH1B2, TUBB4A, DCTN2	Pericyte_1
REACTOME_CREB1_PHOSPHORYLATION_THROUGH_THE_ACTIVATION_OF_CAMKII_CAMKK_CAMKIV_CASCASDE	0.773913	1	0.535416	0.796374	3	CAMK2G, CAMK2B	Pericyte_1
REACTOME_CRISTAE_FORMATION	0.83153	1	0.348673	0.690612	16	MT-ATP6, MTX2, ATP5MC2, IMMT	Pericyte_1
REACTOME_CROSSLINKING_OF_COLLAGEN_FIBRILS	0.86976	1	0.34603	0.641441	10	COL1A2, PXDN, COL4A5	Pericyte_1
REACTOME_CROSS_PRESENTATION_OF_SOLUBLE_EXOGENOUS_ANTIGENS_ENDOSOMES	0.976744	1	-0.228467	-0.569658	30	SEM1, PSMD1	Pericyte_1
REACTOME_CYCLIN_A_CDK2_ASSOCIATED_EVENTS_AT_S_PHASE_ENTRY	0.777778	1	-0.293365	-0.795679	56	MNAT1, SEM1, CCNH, CUL1, PSMD1, UBC, LIN52	Pericyte_1
REACTOME_CYTOKINE_SIGNALING_IN_IMMUNE_SYSTEM	0.906071	1	0.277051	0.802732	300	ZEB1, AKT3, IL1RAPL1, RORA, MAPK10, FYN, BCL2, PIK3CD, GHR, APP, TRIM62, EDA, GAB2, TIMP1, BCL2L1, B2M, MEF2C, RAPGEF1, FOXO3, CBL, COL1A2, HIF1A, TGFB1, PTPN4, PTPN14, MT2A, LIFR, UBE2D2, IRF2, ITGB1, TAB2, PTPRZ1, PPIA, KRAS, MAP3K7, KPNB1, NFKBIA, CAMK2G, CD44, CSF1R, RALA, UBA52, SH2B3, PTPN1	Pericyte_1
REACTOME_CYTOSOLIC_SULFONATION_OF_SMALL_MOLECULES	0.984152	1	0.263014	0.459738	8	PAPSS1, BPNT1, SLC26A2, SLC35B2, PODXL2	Pericyte_1
REACTOME_C_TYPE_LECTIN_RECEPTORS_CLRS	0.970976	1	0.2595	0.648668	67	FYN, ITPR1, PPP3CB, UBE2D2, TAB2, PRKACB, KRAS, MAP3K7, NFKBIA, UBA52, PDPK1, PSMB9, PSMD4, PSME1, PSMD2, PSMB6, PSMD5, PSMD8, NFKB2, PAK1, UBA3, PSMC1, TAB1	Pericyte_1
REACTOME_DEFECTIVE_B4GALT1_CAUSES_B4GALT1_CDG_CDG_2D	0.845217	1	0.485906	0.722733	3	B4GALT1, OMD, LUM	Pericyte_1
REACTOME_DEFECTIVE_CHST6_CAUSES_MCDC1	0.834842	1	-0.453093	-0.672228	2	LUM, OMD	Pericyte_1
REACTOME_DEFECTIVE_FACTOR_IX_CAUSES_HEMOPHILIA_B	0.757143	1	0.580054	0.820671	2	GGCX, F10	Pericyte_1
REACTOME_DEFECTIVE_ST3GAL3_CAUSES_MCT12_AND_EIEE15	0.834842	1	-0.453093	-0.672228	2	LUM, OMD	Pericyte_1
REACTOME_DEFECTS_IN_COBALAMIN_B12_METABOLISM	0.831947	1	0.421097	0.683756	5	MMADHC, CUBN, CD320, MMAB, TCN2	Pericyte_1
REACTOME_DEFECTS_OF_CONTACT_ACTIVATION_SYSTEM_CAS_AND_KALLIKREIN_KININ_SYSTEM_KKS	0.907652	1	-0.306919	-0.569023	6	VWF, TPST2, KLKB1	Pericyte_1
REACTOME_DEGRADATION_OF_CYSTEINE_AND_HOMOCYSTEINE	0.815409	1	0.41843	0.69716	6	TXN2, CSAD, GOT2	Pericyte_1
REACTOME_DEGRADATION_OF_GLI1_BY_THE_PROTEASOME	0.919014	1	-0.27206	-0.687366	36	SEM1, CUL1, PSMD1, UBC	Pericyte_1
REACTOME_DEPOSITION_OF_NEW_CENPA_CONTAINING_NUCLEOSOMES_AT_THE_CENTROMERE	0.754491	1	-0.382459	-0.757904	10	CENPT, CENPC, ITGB3BP, RBBP7, MIS18BP1	Pericyte_1
REACTOME_DETOXIFICATION_OF_REACTIVE_OXYGEN_SPECIES	0.787293	1	-0.342853	-0.731951	12	P4HB, SOD1, GPX3	Pericyte_1
REACTOME_DEUBIQUITINATION	0.940299	1	0.271546	0.728935	138	PRKN, USP12, HIF1A, RHOA, SMAD2, TGFB1, DDB2, BABAM2, APC, ARRB1, STAMBPL1, KAT2B, MAP3K7, NFKBIA, FOXK2, INO80D, USP4, UBA52, TGFBR2, OTUB1, MDM2, SUDS3, DDX58, USP49, PSMB9, PSMD4, PSME1, PSMD2, PSMB6, BIRC2, RNF146	Pericyte_1
REACTOME_DIGESTION	0.998214	1	0.304671	0.431054	2	AMY2B, PIR	Pericyte_1
REACTOME_DIGESTION_AND_ABSORPTION	0.998214	1	0.304671	0.431054	2	AMY2B, PIR	Pericyte_1
REACTOME_DISEASES_ASSOCIATED_WITH_GLYCOSYLATION_PRECURSOR_BIOSYNTHESIS	0.982759	1	0.268223	0.482682	9	GFPT1, PMM2, GNE, GALK1, PGM1	Pericyte_1
REACTOME_DISEASES_ASSOCIATED_WITH_N_GLYCOSYLATION_OF_PROTEINS	0.992378	1	0.22818	0.426352	11	ALG12, MOGS, B4GALT1, RFT1, ALG1, ALG6	Pericyte_1
REACTOME_DISEASES_OF_BASE_EXCISION_REPAIR	0.942584	1	-0.307977	-0.527859	4	MUTYH, NTHL1, OGG1, NEIL1	Pericyte_1
REACTOME_DISEASES_OF_CARBOHYDRATE_METABOLISM	0.96189	1	0.278735	0.56115	18	UBA52, GUSB, NAGLU, GALNS, IDUA, HGSNAT, GYG1, SGSH, RPIA	Pericyte_1
REACTOME_DISEASES_OF_MISMATCH_REPAIR_MMR	0.849315	1	0.451772	0.70069	4	MSH3, MSH2, PMS2, MLH1	Pericyte_1
REACTOME_DISEASES_OF_MITOTIC_CELL_CYCLE	0.890909	1	0.321527	0.660062	21	CCND3, ANAPC5, CDC16, CDK6, ANAPC4, FZR1	Pericyte_1
REACTOME_DISPLACEMENT_OF_DNA_GLYCOSYLASE_BY_APEX1	0.96038	1	0.298443	0.521667	8	SMUG1, MPG, UNG, APEX1, OGG1	Pericyte_1
REACTOME_DNA_DAMAGE_RECOGNITION_IN_GG_NER	0.912913	1	0.308562	0.643088	23	DDB2, INO80D, UBA52, COPS7B, XPC, COPS4, CUL4B, MCRS1, PARP1	Pericyte_1
REACTOME_DNA_DOUBLE_STRAND_BREAK_REPAIR	0.973475	1	0.256923	0.639814	66	RAD51B, BABAM2, HERC2, GEN1, SMARCA5, UBA52, ATM, TP53BP1, EYA1	Pericyte_1
REACTOME_DNA_METHYLATION	0.977823	1	0.511949	0.680402	1	DNMT1	Pericyte_1
REACTOME_DNA_REPAIR	1	1	-0.207812	-0.645015	150	REV3L, MNAT1, SPIDR, CCNH, YY1, ABL1, UBC, RIF1, UBE2I, NSD2, VCP, UBE2B, CUL4A, INO80E, UBA7, XRCC5, ASCC1, RPA1, PARG, USP7, TERF2IP, POLE2, NEIL2, CHD1L, TCEA1, ELL, RCHY1	Pericyte_1
REACTOME_DNA_REPLICATION	1	1	0.173966	0.436103	72	KPNB1, ANAPC5, ORC4, PRIM2, UBA52, CDC16, PSMB9, PSMD4, PSME1, PSMD2, PSMB6, ANAPC4, POLE, PSMD5, FZR1, PSMD8, PSMC1, POLA1	Pericyte_1
REACTOME_DNA_REPLICATION_PRE_INITIATION	1	1	0.188309	0.451602	52	KPNB1, ORC4, PRIM2, UBA52, PSMB9, PSMD4, PSME1, PSMD2, PSMB6, POLE, PSMD5, PSMD8, PSMC1, POLA1, RPA3	Pericyte_1
REACTOME_DNA_STRAND_ELONGATION	0.969088	1	0.260769	0.5165	16	PRIM2, POLA1, RPA3, POLD2, RFC2, MCM6	Pericyte_1
REACTOME_DOPAMINE_NEUROTRANSMITTER_RELEASE_CYCLE	0.788754	1	0.38628	0.739828	13	APBA1, PPFIA1, PPFIA2	Pericyte_1
REACTOME_DOWNSTREAM_SIGNALING_EVENTS_OF_B_CELL_RECEPTOR_BCR	0.876812	1	-0.271819	-0.720352	48	SEM1, FBXW11, CUL1, NFKB1, PSMD1, UBC, IKBKB	Pericyte_1
REACTOME_DSCAM_INTERACTIONS	0.996865	1	0.223918	0.402954	9	NTN1, PAK1	Pericyte_1
REACTOME_DUAL_INCISION_IN_GG_NER	1	1	0.207298	0.444708	26	DDB2, UBA52, POLE, CUL4B, PARP1, RPA3, ERCC4, POLD2, RFC2, ERCC3, POLE4	Pericyte_1
REACTOME_E2F_MEDIATED_REGULATION_OF_DNA_REPLICATION	0.920732	1	0.313319	0.585433	11	ORC4, PRIM2, POLA1	Pericyte_1
REACTOME_EARLY_PHASE_OF_HIV_LIFE_CYCLE	0.746774	1	0.45711	0.781046	7	PPIA, PSIP1, CD4	Pericyte_1
REACTOME_ELASTIC_FIBRE_FORMATION	0.767372	1	0.379129	0.774412	20	LTBP1, TGFB1, ITGB1	Pericyte_1
REACTOME_ELECTRIC_TRANSMISSION_ACROSS_GAP_JUNCTIONS	0.911067	1	-0.563706	-0.751208	1	PANX1	Pericyte_1
REACTOME_ENDOSOMAL_SORTING_COMPLEX_REQUIRED_FOR_TRANSPORT_ESCRT	0.890855	1	-0.288475	-0.647634	19	UBC, VPS4B, UBAP1, VPS37A, HGS, CHMP2B, CHMP5, VPS4A	Pericyte_1
REACTOME_ERCC6_CSB_AND_EHMT2_G9A_POSITIVELY_REGULATE_RRNA_EXPRESSION	0.907514	1	-0.281874	-0.579016	11	GATAD2A, MBD3, RBBP7, CHD3	Pericyte_1
REACTOME_ERYTHROCYTES_TAKE_UP_CARBON_DIOXIDE_AND_RELEASE_OXYGEN	0.938436	1	0.335115	0.544143	5	CA4, AQP1	Pericyte_1
REACTOME_ERYTHROCYTES_TAKE_UP_OXYGEN_AND_RELEASE_CARBON_DIOXIDE	0.907534	1	0.394455	0.611791	4	CA4, AQP1	Pericyte_1
REACTOME_ERYTHROPOIETIN_ACTIVATES_PHOSPHOLIPASE_C_GAMMA_PLCG	0.746575	1	0.515589	0.799667	4	EPOR, IRS2, LYN, PLCG2	Pericyte_1
REACTOME_ERYTHROPOIETIN_ACTIVATES_RAS	0.787639	1	0.425622	0.743969	8	RAPGEF1, KRAS, EPOR	Pericyte_1
REACTOME_EUKARYOTIC_TRANSLATION_ELONGATION	0.906915	1	0.28852	0.713804	62	RPS11, RPS9, RPS7, RPS27L, UBA52, FAU, EEF1A1, RPL5, RPS4X, RPL34, RPL10, RPL28, RPL41, RPL6, RPL15, RPS5, RPSA, RPS14	Pericyte_1
REACTOME_EUKARYOTIC_TRANSLATION_INITIATION	0.979275	1	0.247117	0.632513	82	RPS11, RPS9, RPS7, RPS27L, UBA52, EIF3A, FAU, EIF4B, RPL5, EIF2S3, EIF2B3, EIF3D, RPS4X, RPL34, RPL10, RPL28, RPL41, RPL6, RPL15, RPS5, RPSA, EIF5B	Pericyte_1
REACTOME_FANCONI_ANEMIA_PATHWAY	0.997183	1	-0.168392	-0.371141	16	UBC, RPA1, FANCE, FAAP20, POLN	Pericyte_1
REACTOME_FATTY_ACID_METABOLISM	0.903771	1	0.285806	0.726422	78	PCCA, CPT1A, ACSL3, PRKAA2, ACADVL, PRKAG2, SCD5, ACACB, ECI2, GPX4, ACBD6, ELOVL6, ACACA, CBR4, ACAD10	Pericyte_1
REACTOME_FATTY_ACYL_COA_BIOSYNTHESIS	0.80303	1	-0.303549	-0.724315	25	ELOVL5, TECR, ACSL4, HSD17B12, ELOVL7, SLC25A1, ELOVL2	Pericyte_1
REACTOME_FCERI_MEDIATED_NF_KB_ACTIVATION	0.937729	1	-0.252693	-0.67155	50	SEM1, FBXW11, CUL1, NFKB1, PSMD1, UBC, IKBKB, TRAF6, PSMB7	Pericyte_1
REACTOME_FORMATION_OF_FIBRIN_CLOT_CLOTTING_CASCADE	0.837017	1	-0.31337	-0.669007	12	TFPI, VWF	Pericyte_1
REACTOME_FORMATION_OF_THE_CORNIFIED_ENVELOPE	0.764398	1	-0.390626	-0.732742	7	PKP4, JUP	Pericyte_1
REACTOME_FORMATION_OF_XYLULOSE_5_PHOSPHATE	0.86783	1	-0.353407	-0.629778	5	DCXR, AKR1A1, XYLB, SORD, CRYL1	Pericyte_1
REACTOME_FOXO_MEDIATED_TRANSCRIPTION_OF_CELL_DEATH_GENES	0.805643	1	0.402208	0.723795	9	FOXO3, NFYC	Pericyte_1
REACTOME_FRS_MEDIATED_FGFR1_SIGNALING	0.86129	1	0.381371	0.651634	7	FGF1, KRAS	Pericyte_1
REACTOME_FRS_MEDIATED_FGFR2_SIGNALING	0.782258	1	0.432102	0.738316	7	FGF1, KRAS	Pericyte_1
REACTOME_FRS_MEDIATED_FGFR3_SIGNALING	0.779032	1	0.434303	0.742076	7	FGF1, KRAS	Pericyte_1
REACTOME_FRS_MEDIATED_FGFR4_SIGNALING	0.773676	1	0.443253	0.738519	6	FGF1, KRAS	Pericyte_1
REACTOME_FRUCTOSE_METABOLISM	0.782143	1	0.56659	0.801621	2	AKR1B1, SORD	Pericyte_1
REACTOME_G1_S_DNA_DAMAGE_CHECKPOINTS	0.951493	1	-0.252496	-0.64346	40	SEM1, PSMD1, UBC	Pericyte_1
REACTOME_G1_S_SPECIFIC_TRANSCRIPTION	0.97006	1	-0.258779	-0.512811	10	LIN52, TFDP2, DHFR, TFDP1	Pericyte_1
REACTOME_G2_M_CHECKPOINTS	1	1	0.187723	0.470267	71	BABAM2, HERC2, ORC4, UBA52, ATM, TP53BP1, YWHAQ, PSMB9, PSMD4, PSME1, PSMD2, PSMB6, PSMD5, PSMD8, YWHAH, PSMC1	Pericyte_1
REACTOME_G2_M_DNA_DAMAGE_CHECKPOINT	0.805991	1	0.339424	0.749919	30	BABAM2, HERC2, ATM, TP53BP1, YWHAQ, YWHAH, RPA3, MDC1, TOPBP1, BRCC3, RFC2	Pericyte_1
REACTOME_G2_M_DNA_REPLICATION_CHECKPOINT	0.862903	1	0.571118	0.75904	1	WEE1	Pericyte_1
REACTOME_GALACTOSE_CATABOLISM	0.864169	1	-0.388853	-0.63146	3	PGM2, GALK1, PGM2L1	Pericyte_1
REACTOME_GAP_FILLING_DNA_REPAIR_SYNTHESIS_AND_LIGATION_IN_GG_NER	0.985755	1	-0.189419	-0.42249	17	UBC, RPA1, POLE2	Pericyte_1
REACTOME_GAP_JUNCTION_ASSEMBLY	0.822102	1	-0.340063	-0.665259	8	GJA1, TUBB4B, GJA4	Pericyte_1
REACTOME_GLI_PROTEINS_BIND_PROMOTERS_OF_HH_RESPONSIVE_GENES_TO_PROMOTE_TRANSCRIPTION	0.929795	1	0.360631	0.559331	4	HHIP, PTCH1, PTCH2	Pericyte_1
REACTOME_GLOBAL_GENOME_NUCLEOTIDE_EXCISION_REPAIR_GG_NER	0.827068	1	-0.290016	-0.777187	52	MNAT1, CCNH, YY1, UBC, UBE2I, CUL4A, INO80E	Pericyte_1
REACTOME_GLUCOSE_METABOLISM	0.983629	1	0.244243	0.578277	47	GAPDH, SLC25A13, PRKACB, HK1, PKM, NUP133, NUP205, NUP188, NUP214, SLC25A12	Pericyte_1
REACTOME_GLUCURONIDATION	1	1	0.500575	0.665286	1	ABHD10	Pericyte_1
REACTOME_GLYCEROPHOSPHOLIPID_CATABOLISM	0.773913	1	0.536111	0.797409	3	GDE1, PNPLA7, GDPD1	Pericyte_1
REACTOME_GLYCOGEN_SYNTHESIS	0.814371	1	-0.353618	-0.700749	10	UBC, GBE1	Pericyte_1
REACTOME_GLYCOLYSIS	0.997245	1	0.223764	0.513547	37	GAPDH, PRKACB, HK1, PKM, NUP133, NUP205, NUP188, NUP214	Pericyte_1
REACTOME_GLYCOSPHINGOLIPID_METABOLISM	0.995455	1	0.223652	0.459134	21	SUMF1, PSAP, ARSA, GBA, B4GALNT1, SMPD4, GM2A, SMPD1, ESYT1, UGT8	Pericyte_1
REACTOME_GOLGI_CISTERNAE_PERICENTRIOLAR_STACK_REORGANIZATION	0.784912	1	0.436959	0.728032	6	USO1, MAPK3, GORASP2, GORASP1	Pericyte_1
REACTOME_GP1B_IX_V_ACTIVATION_SIGNALLING	0.830144	1	-0.394032	-0.675353	4	FLNA, VWF	Pericyte_1
REACTOME_GROWTH_HORMONE_RECEPTOR_SIGNALING	0.846037	1	0.353866	0.661194	11	GHR, PTPN1, MAPK3, SH2B1	Pericyte_1
REACTOME_G_ALPHA_12_13_SIGNALLING_EVENTS	0.768276	1	0.345693	0.803877	42	ARHGEF17, ROCK1, PLEKHG2, RHOA, PREX1, ABR, FGD4, ARHGEF6, GNA12, GNB4, RASGRF2, VAV2, OBSCN	Pericyte_1
REACTOME_HATS_ACETYLATE_HISTONES	0.901484	1	0.293341	0.711973	56	SUPT3H, KAT6B, EPC1, MSL2, KAT2B, SUPT20H, KANSL3, SAP130, MSL1, ATXN7L3, YEATS2, ATXN7, TADA2A, BRD8, TADA3, ELP1, MCRS1, WDR5	Pericyte_1
REACTOME_HCMV_INFECTION	0.896226	1	0.300548	0.727333	54	TBL1XR1, NCOR2, TBL1X, DYNC1I2, ITGB1, TUBB4A, VPS37C, PML, NUP133, NUP205, NUP188, NUP214	Pericyte_1
REACTOME_HCMV_LATE_EVENTS	0.866894	1	-0.294969	-0.744144	34	HNRNPK, POM121, NUP153, UBAP1, VPS37A, NUP85, NUP160, NUP88, RANBP2, CHMP2B, TPR, CHMP1A, VPS4A, NUP58	Pericyte_1
REACTOME_HDACS_DEACETYLATE_HISTONES	0.854545	1	0.340979	0.699993	21	TBL1XR1, NCOR2, TBL1X, MTA3	Pericyte_1
REACTOME_HDR_THROUGH_HOMOLOGOUS_RECOMBINATION_HRR	0.933239	1	0.289807	0.645633	31	RAD51B, GEN1, UBA52, ATM	Pericyte_1
REACTOME_HDR_THROUGH_MMEJ_ALT_NHEJ	0.888519	1	0.377829	0.613499	5	PARP1, LIG3, PARP2, XRCC1	Pericyte_1
REACTOME_HDR_THROUGH_SINGLE_STRAND_ANNEALING_SSA	0.997059	1	-0.177831	-0.410267	20	ABL1, RPA1, BARD1, DNA2	Pericyte_1
REACTOME_HEDGEHOG_LIGAND_BIOGENESIS	0.80597	1	-0.297329	-0.757714	40	SEM1, P4HB, ADAM17, PSMD1, UBC, VCP, DERL2, PSMB7	Pericyte_1
REACTOME_HEDGEHOG_OFF_STATE	0.904	1	-0.260271	-0.719632	62	SEM1, CSNK1A1, GNAS, CUL1, PRKAR1A, PSMD1, UBC, ADCY3, TUBB4B, PSMB7	Pericyte_1
REACTOME_HIV_ELONGATION_ARREST_AND_RECOVERY	0.914706	1	-0.265236	-0.611915	20	CCNK, SUPT5H, TCEA1, ELL, CCNT1, ELOA, POLR2G, CCNT2	Pericyte_1
REACTOME_HOMOLOGY_DIRECTED_REPAIR	0.958221	1	0.269594	0.652425	54	RAD51B, BABAM2, HERC2, GEN1, UBA52, ATM, TP53BP1	Pericyte_1
REACTOME_HOST_INTERACTIONS_OF_HIV_FACTORS	0.878788	1	-0.274923	-0.778361	77	SEM1, XPO1, AP2M1, RANGAP1, AP2B1, AP2A2, PAK2, PSMD1, UBC, POM121	Pericyte_1
REACTOME_HYALURONAN_BIOSYNTHESIS_AND_EXPORT	0.774704	1	-0.615847	-0.820692	1	CEMIP	Pericyte_1
REACTOME_INACTIVATION_OF_CDC42_AND_RAC1	0.765391	1	0.46313	0.752006	5	ROBO1, SLIT2	Pericyte_1
REACTOME_INHIBITION_OF_REPLICATION_INITIATION_OF_DAMAGED_DNA_BY_RB1_E2F1	0.789757	1	-0.352586	-0.689757	8	PPP2R1B, PPP2CB, TFDP2	Pericyte_1
REACTOME_INHIBITION_OF_THE_PROTEOLYTIC_ACTIVITY_OF_APC_C_REQUIRED_FOR_THE_ONSET_OF_ANAPHASE_BY_MITOTIC_SPINDLE_CHECKPOINT_COMPONENTS	0.757053	1	0.420182	0.75614	9	ANAPC5, CDC16, ANAPC4, ANAPC7	Pericyte_1
REACTOME_INSERTION_OF_TAIL_ANCHORED_PROTEINS_INTO_THE_ENDOPLASMIC_RETICULUM_MEMBRANE	0.808383	1	-0.355988	-0.705446	10	VAPA, SGTA, STX5, SERP1, BAG6, EMD, CAMLG	Pericyte_1
REACTOME_INSULIN_RECEPTOR_RECYCLING	0.800539	1	-0.348522	-0.681807	8	ATP6V0D1, ATP6V1B2, ATP6V1D, ATP6V1G1, ATP6V0A2	Pericyte_1
REACTOME_INTEGRATION_OF_PROVIRUS	0.748752	1	0.471777	0.766048	5	PPIA, PSIP1	Pericyte_1
REACTOME_INTERACTIONS_OF_VPR_WITH_HOST_CELLULAR_PROTEINS	0.827988	1	-0.308495	-0.723984	22	POM121, NUP153, NUP85, NUP160, NUP88, RANBP2, SLC25A4, TPR, BANF1, NUP58	Pericyte_1
REACTOME_INTERCONVERSION_OF_NUCLEOTIDE_DI_AND_TRIPHOSPHATES	0.893617	1	0.325973	0.624325	13	TXNRD1, AK9, DCTD, AK5, CTPS2	Pericyte_1
REACTOME_INTERFERON_GAMMA_SIGNALING	0.885832	1	0.309515	0.711421	39	TRIM62, B2M, MT2A, IRF2, CAMK2G, CD44, PTPN1, PML	Pericyte_1
REACTOME_INTERFERON_SIGNALING	0.806604	1	-0.282117	-0.809756	93	CAMK2D, ARIH1, JAK1, IFITM3, FLNA, BST2, KPNA5, UBC, POM121, NUP153, IRF3, TYK2, PTPN11, UBA7, NEDD4, HLA-E, SAMHD1, NUP85, ABCE1, NUP160	Pericyte_1
REACTOME_INTRAFLAGELLAR_TRANSPORT	0.998492	1	0.166589	0.338891	19	TUBB4A, IFT52, DYNC2LI1, TRAF3IP1, IFT172, KIF17, TUBA1C, IFT81, CLUAP1, KIF3B, TUBB2A	Pericyte_1
REACTOME_INTRA_GOLGI_AND_RETROGRADE_GOLGI_TO_ER_TRAFFIC	0.98855	1	0.236731	0.615164	96	BICD1, IGF2R, RIC1, DYNC1I2, MAN1A1, PAFAH1B2, KIF2A, TUBB4A, RAB30, MAN1C1, COG5, COG4, GOLIM4	Pericyte_1
REACTOME_IRON_UPTAKE_AND_TRANSPORT	0.908297	1	0.310741	0.671704	27	FTH1, UBA52, SLC40A1, TF, HEPH	Pericyte_1
REACTOME_KERATAN_SULFATE_DEGRADATION	0.758562	1	0.510106	0.791163	4	GALNS, GNS, OMD	Pericyte_1
REACTOME_KERATINIZATION	0.764398	1	-0.390626	-0.732742	7	PKP4, JUP	Pericyte_1
REACTOME_KINESINS	0.969512	1	0.272048	0.547688	18	KIF2A, TUBB4A, KIF6	Pericyte_1
REACTOME_KSRP_KHSRP_BINDS_AND_DESTABILIZES_MRNA	0.832884	1	-0.332936	-0.651317	8	MAPK14	Pericyte_1
REACTOME_LAGGING_STRAND_SYNTHESIS	0.914894	1	0.308111	0.590113	13	PRIM2, POLA1, RPA3, POLD2, RFC2	Pericyte_1
REACTOME_LATE_ENDOSOMAL_MICROAUTOPHAGY	0.876471	1	-0.284454	-0.656254	20	UBC, HSPA8, UBAP1, VPS37A, PCNT, CHMP2B, PLIN2	Pericyte_1
REACTOME_LIGAND_RECEPTOR_INTERACTIONS	0.93913	1	0.385259	0.573032	3	HHIP, PTCH1	Pericyte_1
REACTOME_LIPID_PARTICLE_ORGANIZATION	0.766968	1	-0.508308	-0.754147	2	HILPDA, FITM2	Pericyte_1
REACTOME_LYSOSOME_VESICLE_BIOGENESIS	0.806061	1	0.361523	0.742168	21	APP, ARRB1, DNAJC6, CLTA, AP4E1	Pericyte_1
REACTOME_MEIOTIC_RECOMBINATION	0.995427	1	0.216908	0.405289	11	ATM, RPA3, BRCA1	Pericyte_1
REACTOME_METABOLIC_DISORDERS_OF_BIOLOGICAL_OXIDATION_ENZYMES	0.854232	1	0.372958	0.671158	9	CYP7B1, CYP2U1, GCLM	Pericyte_1
REACTOME_METABOLISM_OF_AMINO_ACIDS_AND_DERIVATIVES	0.837607	1	0.29686	0.818803	185	SLC6A12, SLC44A1, RPS11, SERINC5, BCKDHB, NNMT, RIMKLB, SLC25A13, AUH, ALDH7A1, DHTKD1, RPS9, TXNRD1, RPS7, RPS27L, UBA52, SLC25A21, PAPSS1, QDPR, FAU, RPL5, MCCC1, PSMB9, AZIN2, PSMD4, PSME1, BCKDK, PSMD2, PSMB6, TXN2, SMS, SLC25A12, PSMD5, MRI1, NAT8L, PSMD8, RPS4X, EEFSEC, RPL34, KYAT1, RPL10, ADI1, RPL28, PSMC1, RPL41, HNMT	Pericyte_1
REACTOME_METABOLISM_OF_CARBOHYDRATES	0.770186	1	0.31464	0.849198	148	GPC5, BGN, GPC6, DCN, PHKB, DSE, GAPDH, SLC25A13, EXT1, PRKACB, PYGM, HK1, SDC2, PKM, CD44, UBA52, DERA, PAPSS1, SLC9A1, GLCE, CHST15, GUSB, NUP133, NAGLU, NUP205, GALNS, IDUA, NUP188	Pericyte_1
REACTOME_METABOLISM_OF_POLYAMINES	0.84058	1	-0.29327	-0.741491	37	SEM1, PSMD1, OAZ2, PSMB7, AZIN1, PSMF1, PSMD7, PSMD14, AMD1, PSMD10, SAT1, PSMD11, PSMC4, PSME3, PSMB1	Pericyte_1
REACTOME_METABOLISM_OF_VITAMINS_AND_COFACTORS	0.942821	1	0.273755	0.711496	94	PCCA, GPC5, GPC6, NADK2, NNMT, LRP1, AKR1C1, SDC2, RNLS, ACACB	Pericyte_1
REACTOME_METABOLISM_OF_WATER_SOLUBLE_VITAMINS_AND_COFACTORS	0.819149	1	0.319759	0.79109	62	PCCA, NADK2, NNMT, RNLS, ACACB, MCCC1, ACACA, PARP4, HLCS	Pericyte_1
REACTOME_METAL_ION_SLC_TRANSPORTERS	0.989181	1	0.230063	0.455683	16	SLC39A10, SLC40A1, HEPH, SLC11A2, SLC39A14, SLC39A7	Pericyte_1
REACTOME_MICRORNA_MIRNA_BIOGENESIS	0.800623	1	0.375415	0.731052	15	AGO4, POLR2J, DROSHA, AGO1, PRKRA, RAN	Pericyte_1
REACTOME_MISCELLANEOUS_TRANSPORT_AND_BINDING_EVENTS	0.824798	1	-0.339496	-0.664149	8	ANKH, TUSC3, LRRC8A	Pericyte_1
REACTOME_MISMATCH_REPAIR	0.94012	1	-0.278147	-0.551193	10	RPA1, LIG1, POLD3, MLH1, RPA2, PMS2, MSH2, POLD2, RPA3, MSH3	Pericyte_1
REACTOME_MITOCHONDRIAL_PROTEIN_IMPORT	0.899329	1	-0.262602	-0.655035	31	HSPD1, CHCHD3, HSPA9	Pericyte_1
REACTOME_MITOCHONDRIAL_TRNA_AMINOACYLATION	0.885938	1	0.344148	0.646147	12	FARS2, YARS2, CARS2, NARS2, IARS2	Pericyte_1
REACTOME_MITOCHONDRIAL_UNCOUPLING	0.889286	1	0.486383	0.688143	2	SLC25A27, SLC25A14	Pericyte_1
REACTOME_MITOTIC_PROPHASE	0.802974	1	-0.291187	-0.768808	47	PRKCA, LEMD3, ENSA, POM121, RAB1A, PPP2R1B, PPP2R2D, NUP153, PPP2CB	Pericyte_1
REACTOME_MRNA_SPLICING_MINOR_PATHWAY	1	1	-0.145838	-0.363779	31	RNPC3, SNRNP48	Pericyte_1
REACTOME_MTORC1_MEDIATED_SIGNALLING	1	1	-0.178677	-0.39853	17	RPS6KB1, RHEB, RRAGB, EIF4E	Pericyte_1
REACTOME_MTOR_SIGNALLING	0.938988	1	0.300338	0.63272	24	PRKAA2, PRKAG2, EIF4B, SLC38A9, MTOR, PRKAB2, RRAGC	Pericyte_1
REACTOME_MUSCARINIC_ACETYLCHOLINE_RECEPTORS	0.889286	1	0.487091	0.689145	2	CHRM5, CHRM3	Pericyte_1
REACTOME_MYOCLONIC_EPILEPSY_OF_LAFORA	0.889182	1	-0.324799	-0.602172	6	UBC	Pericyte_1
REACTOME_MYOGENESIS	0.773846	1	0.389286	0.755943	14	MEF2C, CTNNA2, NEO1	Pericyte_1
REACTOME_NECTIN_NECL_TRANS_HETERODIMERIZATION	0.81913	1	0.504754	0.750768	3	CADM1, NECTIN1	Pericyte_1
REACTOME_NEGATIVE_REGULATION_OF_FGFR1_SIGNALING	0.800578	1	-0.353213	-0.725558	11	BRAF, UBC, FGFR1, PPP2CB, PTPN11	Pericyte_1
REACTOME_NEGATIVE_REGULATION_OF_FGFR2_SIGNALING	0.83689	1	0.358194	0.669281	11	CBL, FGF1, UBA52, MAPK3	Pericyte_1
REACTOME_NEGATIVE_REGULATION_OF_FGFR3_SIGNALING	0.833841	1	0.359299	0.671345	11	CBL, FGF1, UBA52, MAPK3	Pericyte_1
REACTOME_NEGATIVE_REGULATION_OF_FGFR4_SIGNALING	0.841317	1	0.363762	0.67431	10	CBL, FGF1, UBA52, MAPK3	Pericyte_1
REACTOME_NICOTINAMIDE_SALVAGING	0.85479	1	0.35478	0.657661	10	NNMT, RNLS, PARP4	Pericyte_1
REACTOME_NICOTINATE_METABOLISM	0.848943	1	0.341487	0.697525	20	NADK2, NNMT, RNLS, PARP4	Pericyte_1
REACTOME_NOD1_2_SIGNALING_PATHWAY	0.909091	1	0.307807	0.631896	21	ITCH, TAB2, MAP3K7, UBA52, BIRC2, TNFAIP3, TAB1, CHUK	Pericyte_1
REACTOME_NONHOMOLOGOUS_END_JOINING_NHEJ	0.775758	1	0.377254	0.774463	21	BABAM2, HERC2, ATM, TP53BP1	Pericyte_1
REACTOME_NONSENSE_MEDIATED_DECAY_NMD	0.873385	1	0.297312	0.754135	76	SMG6, RPS11, SMG1, SMG7, RPS9, RPS7, RPS27L, UBA52, RNPS1, FAU, RPL5, RPS4X, UPF3A, RPL34, RPL10, RPL28, RPL41, RPL6	Pericyte_1
REACTOME_NOREPINEPHRINE_NEUROTRANSMITTER_RELEASE_CYCLE	0.854232	1	0.371994	0.669424	9	PPFIA1, PPFIA2	Pericyte_1
REACTOME_NRCAM_INTERACTIONS	0.941781	1	0.349445	0.541982	4	DLG3, CNTN2	Pericyte_1
REACTOME_NS1_MEDIATED_EFFECTS_ON_HOST_PATHWAYS	0.748485	1	-0.3258	-0.777409	25	PABPN1, KPNA5, POM121, NUP153, NUP85, NUP160, NUP88, RANBP2, TPR	Pericyte_1
REACTOME_NUCLEAR_ENVELOPE_BREAKDOWN	0.847896	1	-0.284318	-0.701457	29	PRKCA, LEMD3, POM121, NUP153	Pericyte_1
REACTOME_NUCLEAR_ENVELOPE_NE_REASSEMBLY	0.758242	1	-0.308275	-0.78043	38	LEMD3, PPP2R2A, RANGAP1, POM121, UBE2I, AHCTF1, TUBB4B	Pericyte_1
REACTOME_NUCLEAR_IMPORT_OF_REV_PROTEIN	0.998483	1	0.203148	0.41976	22	KPNB1, NUP133, NUP205, NUP188, NUP214	Pericyte_1
REACTOME_NUCLEAR_PORE_COMPLEX_NPC_DISASSEMBLY	0.961652	1	-0.245359	-0.550836	19	POM121, NUP153, NUP85, NUP160, NUP88, RANBP2, TPR, NUP58	Pericyte_1
REACTOME_NUCLEOTIDE_BIOSYNTHESIS	0.860353	1	0.387262	0.64523	6	GMPS, PPAT	Pericyte_1
REACTOME_NUCLEOTIDE_EXCISION_REPAIR	0.874494	1	-0.267371	-0.748674	65	MNAT1, CCNH, YY1, UBC, UBE2I, CUL4A, INO80E, RPA1, USP7, POLE2, CHD1L, TCEA1, ELL	Pericyte_1
REACTOME_NUCLEOTIDE_LIKE_PURINERGIC_RECEPTORS	0.757143	1	0.579472	0.819848	2	ADORA2B, LPAR6	Pericyte_1
REACTOME_ORGANELLE_BIOGENESIS_AND_MAINTENANCE	0.927861	1	0.277687	0.751045	155	CHD9, EXOC4, PPARGC1B, PPARA, PRKAA2, TBL1XR1, PKD2, EXOC2, MEF2C, TBL1X, SDCCAG8, MT-ATP6, MTX2, DYNC1I2, PRKAG2, EXOC6, RAB11A, TUBB4A, ATP5MC2, SSBP1	Pericyte_1
REACTOME_OTHER_INTERLEUKIN_SIGNALING	0.774725	1	-0.362416	-0.717979	9	JAK1	Pericyte_1
REACTOME_OVARIAN_TUMOR_DOMAIN_PROTEASES	0.794562	1	0.36729	0.75023	20	RHOA, APC, UBA52, OTUB1, DDX58	Pericyte_1
REACTOME_O_LINKED_GLYCOSYLATION_OF_MUCINS	0.815549	1	0.362211	0.729204	18	GALNT18, GALNT17, GALNT11, GALNT7, C1GALT1	Pericyte_1
REACTOME_P2Y_RECEPTORS	0.828063	1	-0.59131	-0.787993	1	LPAR6	Pericyte_1
REACTOME_P38MAPK_EVENTS	0.902821	1	0.340126	0.612077	9	KRAS, RALA, RALB	Pericyte_1
REACTOME_PCNA_DEPENDENT_LONG_PATCH_BASE_EXCISION_REPAIR	0.963068	1	-0.224014	-0.483195	14	RPA1, POLE2, RFC1, LIG1, POLD3, RPA2, RFC5, APEX1, POLE4, POLB, RFC2, POLD2, RPA3, POLE	Pericyte_1
REACTOME_PD_1_SIGNALING	0.840749	1	-0.404507	-0.65688	3	PTPN11	Pericyte_1
REACTOME_PENTOSE_PHOSPHATE_PATHWAY	0.980983	1	0.275499	0.48156	8	DERA, PGLS, RPIA, PRPS1	Pericyte_1
REACTOME_PEPTIDE_HORMONE_METABOLISM	0.806548	1	0.359763	0.762599	25	EXOC4, EXOC2, MYO5A, ANPEP, EXOC6, RAB27A	Pericyte_1
REACTOME_PERK_REGULATES_GENE_EXPRESSION	0.80826	1	-0.322391	-0.723776	19	CEBPB, ATF6	Pericyte_1
REACTOME_PEROXISOMAL_LIPID_METABOLISM	0.989329	1	0.236398	0.441708	11	ECI2, ACBD4, ACOX1, ACBD5, ACOX3, PECR, EHHADH, MLYCD	Pericyte_1
REACTOME_PEROXISOMAL_PROTEIN_IMPORT	0.853821	1	-0.279246	-0.696271	30	UBE2D3, UBC, AGPS, HACL1	Pericyte_1
REACTOME_PHASE_1_INACTIVATION_OF_FAST_NA_CHANNELS	0.770574	1	-0.408004	-0.72707	5	KCNIP1, KCNIP3, KCNIP2, KCNIP4, KCND2	Pericyte_1
REACTOME_PHASE_2_PLATEAU_PHASE	0.777391	1	0.534176	0.794529	3	CACNB2, CACNA2D2	Pericyte_1
REACTOME_PHASE_II_CONJUGATION_OF_COMPOUNDS	0.968345	1	0.264968	0.578185	28	NNMT, GLYATL2, PAPSS1, CNDP2, GGT7, ESD, GCLM, MGST2	Pericyte_1
REACTOME_PHOSPHORYLATION_OF_THE_APC_C	0.757053	1	0.420182	0.75614	9	ANAPC5, CDC16, ANAPC4, ANAPC7	Pericyte_1
REACTOME_PI3K_AKT_ACTIVATION	0.91129	1	0.339548	0.580173	7	RHOA, PIK3R1, PIK3CB, IRS2, IRS1	Pericyte_1
REACTOME_POLB_DEPENDENT_LONG_PATCH_BASE_EXCISION_REPAIR	0.94723	1	-0.283376	-0.525375	6	PARG, LIG1, PARP2, APEX1, POLB, PARP1	Pericyte_1
REACTOME_POLYMERASE_SWITCHING_ON_THE_C_STRAND_OF_THE_TELOMERE	0.993846	1	0.22346	0.433931	14	PRIM2, POLA1, POLD2, RFC2, TERF2	Pericyte_1
REACTOME_POSITIVE_EPIGENETIC_REGULATION_OF_RRNA_EXPRESSION	0.829446	1	0.342373	0.734478	26	MYO1C, MTA3, KAT2B, SMARCA5	Pericyte_1
REACTOME_POST_TRANSLATIONAL_PROTEIN_MODIFICATION	0.916405	1	0.277313	0.84107	670	IGFBP7, SPTBN1, SEMA5A, LSAMP, RORA, PRKN, ANK2, NR3C1, NTM, CNTN4, NR3C2, TTLL5, RNF144A, FBXL7, USP12, PPARA, LTBP1, APP, DCAF6, OPCML, TIMP1, UBA2, NCOR2, GMDS, THSD7B, HIF1A, SUMF1, RHOA, TRAPPC9, RAB7A, TTLL7, HDAC7, MELTF, SMAD2, TGFB1, SMC6, LAMC1, COMMD1, DDB2, BABAM2, HERC2, APC, DYNC1I2, UBE2D2, GAS6, ANK3, MAN1A1, ARRB1, GALNT18, USO1, MITF, KLHL5, GALNT17, SP3, STAMBPL1, PIGF, FBXL4, …	Pericyte_1
REACTOME_POTASSIUM_CHANNELS	0.749271	1	0.371176	0.796267	26	KCNB1, KCNAB1, GNB4, KCNMB4, GABBR2, KCNS3, GNG7, GNG5, KCNH8	Pericyte_1
REACTOME_PRC2_METHYLATES_HISTONES_AND_DNA	0.755988	1	0.405733	0.752113	10	JARID2, EED	Pericyte_1
REACTOME_PREGNENOLONE_BIOSYNTHESIS	0.766968	1	-0.508086	-0.753818	2	STARD3	Pericyte_1
REACTOME_PROCESSING_AND_ACTIVATION_OF_SUMO	0.863708	1	0.373404	0.652695	8	UBA2, SAE1	Pericyte_1
REACTOME_PROCESSING_OF_DNA_DOUBLE_STRAND_BREAK_ENDS	0.898449	1	0.302452	0.682978	34	BABAM2, HERC2, UBA52, ATM, TP53BP1, TIPIN, RPA3, MDC1, TOPBP1, BRCC3, SUMO2, RFC2	Pericyte_1
REACTOME_PROCESSIVE_SYNTHESIS_ON_THE_C_STRAND_OF_THE_TELOMERE	0.919162	1	-0.287615	-0.569955	10	RPA1, TERF2IP, DNA2, LIG1, POLD3, TINF2, RPA2, TERF2, POLD2, RPA3	Pericyte_1
REACTOME_PROCESSIVE_SYNTHESIS_ON_THE_LAGGING_STRAND	0.823353	1	0.372224	0.689998	10	PRIM2, POLA1, RPA3, POLD2	Pericyte_1
REACTOME_PROGRAMMED_CELL_DEATH	0.864796	1	0.298896	0.785589	111	ARHGAP10, AKT3, PTK2, UACA, BCL2, BCL2L1, ROCK1, GSN, APC, IRF2, LMNA, XIAP, DAPK2, KPNB1, SPTAN1, UBA52, UNC5B, PLEC, MAPK3, YWHAQ, TP63, PSMB9, PSMD4, FLOT1, PSME1, GSDMD, PSMD2, CARD8, PSMB6, BIRC2	Pericyte_1
REACTOME_PROLACTIN_RECEPTOR_SIGNALING	0.87188	1	0.393891	0.639581	5	GHR, SH2B1	Pericyte_1
REACTOME_PROTEIN_LOCALIZATION	0.978355	1	-0.240769	-0.681664	77	UBE2D3, VAPA, HSPD1, CHCHD3, UBC, HSPA9	Pericyte_1
REACTOME_PURINE_CATABOLISM	0.915567	1	-0.300895	-0.557855	6	NUDT9, ADPRM, NT5E, NUDT16, ITPA, NT5C	Pericyte_1
REACTOME_PURINE_RIBONUCLEOSIDE_MONOPHOSPHATE_BIOSYNTHESIS	0.851913	1	0.408016	0.662516	5	GMPS, PPAT	Pericyte_1
REACTOME_PYRIMIDINE_SALVAGE	0.910714	1	0.471626	0.667264	2	PUDP, UPP2	Pericyte_1
REACTOME_PYROPTOSIS	0.932308	1	0.292419	0.56784	14	IRF2, TP63, GSDMD, CHMP7	Pericyte_1
REACTOME_PYRUVATE_METABOLISM	0.791908	1	-0.335777	-0.747902	18	BSG, RXRA, GLO1, DLD, PDK4, PDPR, PDK3	Pericyte_1
REACTOME_PYRUVATE_METABOLISM_AND_CITRIC_ACID_TCA_CYCLE	0.962963	1	-0.239525	-0.601209	32	BSG, RXRA, ME2, OGDH	Pericyte_1
REACTOME_RAS_SIGNALING_DOWNSTREAM_OF_NF1_LOSS_OF_FUNCTION_VARIANTS	0.746388	1	0.467163	0.778356	6	SPRED1, SPRED2, KRAS	Pericyte_1
REACTOME_REACTIONS_SPECIFIC_TO_THE_COMPLEX_N_GLYCAN_SYNTHESIS_PATHWAY	0.875	1	0.501776	0.709921	2	CHST10, MAN2A2	Pericyte_1
REACTOME_RECEPTOR_MEDIATED_MITOPHAGY	0.95082	1	-0.327503	-0.531834	3	ULK1, ATG12	Pericyte_1
REACTOME_RECOGNITION_AND_ASSOCIATION_OF_DNA_GLYCOSYLASE_WITH_SITE_CONTAINING_AN_AFFECTED_PURINE	0.886544	1	-0.326982	-0.60622	6	TERF2IP, MUTYH, TINF2, OGG1, TERF2, MPG	Pericyte_1
REACTOME_RECOGNITION_OF_DNA_DAMAGE_BY_PCNA_CONTAINING_REPLICATION_COMPLEX	0.834758	1	-0.309455	-0.690224	17	UBC, UBE2B, CUL4A, RPA1, POLE2	Pericyte_1
REACTOME_RECYCLING_OF_EIF2_GDP	0.895161	1	0.361365	0.617451	7	EIF2S3, EIF2B3, EIF2B2	Pericyte_1
REACTOME_REGULATION_OF_BACH1_ACTIVITY	0.825806	1	0.401339	0.685753	7	FBXL17, UBA52	Pericyte_1
REACTOME_REGULATION_OF_EXPRESSION_OF_SLITS_AND_ROBOS	0.989744	1	0.237653	0.622917	109	ROBO1, RPS11, RPS9, RPS7, RPS27L, COL4A5, UBA52, RNPS1, ROBO3, FAU, RPL5, SLIT2, PSMB9, PSMD4, DAG1, PSME1, PSMD2, PSMB6, ELOB, PSMD5, PSMD8, RPS4X, UPF3A, RPL34, RPL10, RPL28, PSMC1, RPL41, RPL6	Pericyte_1
REACTOME_REGULATION_OF_GLUCOKINASE_BY_GLUCOKINASE_REGULATORY_PROTEIN	0.812139	1	-0.323705	-0.721013	18	POM121, NUP153, NUP85, NUP160, NUP88, RANBP2, TPR, NUP58	Pericyte_1
REACTOME_REGULATION_OF_GLYCOLYSIS_BY_FRUCTOSE_2_6_BISPHOSPHATE_METABOLISM	0.9202	1	-0.323704	-0.576846	5	PPP2R1B, PPP2CB	Pericyte_1
REACTOME_REGULATION_OF_INNATE_IMMUNE_RESPONSES_TO_CYTOSOLIC_DNA	0.760108	1	-0.367801	-0.719523	8	UBC, IRF3	Pericyte_1
REACTOME_REGULATION_OF_PTEN_GENE_TRANSCRIPTION	0.967273	1	-0.25068	-0.639164	39	PHC3, ATF2, GATAD2A, SUZ12, CBX6, RHEB, RING1, MBD3, RBBP7, CHD3, BMI1, RRAGB	Pericyte_1
REACTOME_REGULATION_OF_PTEN_LOCALIZATION	0.762903	1	0.444577	0.759631	7	XIAP, UBA52, PML	Pericyte_1
REACTOME_REGULATION_OF_PYRUVATE_DEHYDROGENASE_PDH_COMPLEX	0.901734	1	-0.286298	-0.588105	11	RXRA, DLD, PDK4, PDPR, PDK3	Pericyte_1
REACTOME_REGULATION_OF_RAS_BY_GAPS	0.884477	1	-0.273093	-0.707548	42	NF1, SEM1, PSMD1, UBC	Pericyte_1
REACTOME_REGULATION_OF_RUNX2_EXPRESSION_AND_ACTIVITY	0.982289	1	0.254856	0.60167	44	NR3C1, PPARGC1B, CBFB, RUNX2, UBA52, PSMB9, PSMD4, PSME1, PSMD2, PSMB6	Pericyte_1
REACTOME_REGULATION_OF_RUNX3_EXPRESSION_AND_ACTIVITY	0.800725	1	-0.301162	-0.761446	37	SEM1, SMURF1, PSMD1, UBC	Pericyte_1
REACTOME_REGULATION_OF_SIGNALING_BY_NODAL	0.942857	1	0.438362	0.620202	2	ACVR2A	Pericyte_1
REACTOME_REGULATION_OF_TP53_ACTIVITY	0.784062	1	0.320232	0.824639	89	AKT3, RICTOR, PIP4K2A, PRKAA2, PRKAG2, PRR5, UBA52, MDM2, ATM, CSNK2A2, SGK1, PDPK1, DYRK2, PML, TP63, BRD7	Pericyte_1
REACTOME_REGULATION_OF_TP53_ACTIVITY_THROUGH_PHOSPHORYLATION	0.761905	1	-0.307896	-0.818258	50	TP53INP1, TAF15, HIPK2, UBC, STK11, HIPK1, MAPK14, TAF2, TAF1, NUAK1, TAF4	Pericyte_1
REACTOME_RESOLUTION_OF_ABASIC_SITES_AP_SITES	0.977346	1	-0.224445	-0.553741	29	RPA1, PARG, POLE2, NEIL2, RFC1, MUTYH, LIG1, MBD4, PNKP, POLD3, NTHL1, XRCC1, RPA2, RFC5, PARP2, OGG1, APEX1, LIG3, POLE4, POLB, UNG, RFC2, MPG, POLD2, NEIL1, RPA3, PARP1, SMUG1, POLE	Pericyte_1
REACTOME_RESOLUTION_OF_AP_SITES_VIA_THE_MULTIPLE_NUCLEOTIDE_PATCH_REPLACEMENT_PATHWAY	0.968661	1	-0.2241	-0.499845	17	RPA1, PARG, POLE2, RFC1, LIG1, POLD3, RPA2, RFC5, PARP2, APEX1, POLE4, POLB, RFC2, POLD2, RPA3, PARP1, POLE	Pericyte_1
REACTOME_RESPONSE_OF_EIF2AK4_GCN2_TO_AMINO_ACID_DEFICIENCY	1	1	0.170882	0.428373	72	RPS11, RPS9, RPS7, RPS27L, UBA52, FAU, RPL5, EIF2S3, RPS4X, EIF2AK4, RPL34, RPL10, RPL28, RPL41, RPL6	Pericyte_1
REACTOME_RETINOID_CYCLE_DISEASE_EVENTS	0.760714	1	0.578604	0.81862	2	NAPEPLD, RBP1	Pericyte_1
REACTOME_RETROGRADE_TRANSPORT_AT_THE_TRANS_GOLGI_NETWORK	0.987234	1	0.245329	0.547136	32	IGF2R, RIC1, COG5, COG4	Pericyte_1
REACTOME_RET_SIGNALING	0.832317	1	0.350078	0.704777	18	PIK3CD, GAB1, GAB2, PRKACB, PDLIM7, PIK3R1	Pericyte_1
REACTOME_REVERSIBLE_HYDRATION_OF_CARBON_DIOXIDE	0.943439	1	-0.368487	-0.546703	2	CA2	Pericyte_1
REACTOME_RHOBTB3_ATPASE_CYCLE	0.808612	1	-0.406812	-0.697257	4	HGS, RAB9A	Pericyte_1
REACTOME_RHO_GTPASES_ACTIVATE_FORMINS	0.891821	1	0.293361	0.726496	61	CLASP2, DIAPH2, TAOK1, FMNL2, RHOA, DYNC1I2, ITGB1, KIF2A, TUBB4A, PPP1CC, ACTG1, FMNL3, DIAPH1, PPP2R5A, NUP133	Pericyte_1
REACTOME_RHO_GTPASES_ACTIVATE_IQGAPS	0.865385	1	-0.313713	-0.621493	9	CTNNB1, TUBB4B, CLIP1	Pericyte_1
REACTOME_RHO_GTPASES_ACTIVATE_KTN1	0.886035	1	0.369279	0.615268	6	RHOA, KIF5A	Pericyte_1
REACTOME_RHO_GTPASES_ACTIVATE_PAKS	0.74924	1	0.40505	0.775777	13	MYL9, PPP1R12B, MYLK, CTTN, PAK1, LIMK1, PAK3	Pericyte_1
REACTOME_RHO_GTPASE_EFFECTORS	0.880102	1	0.292367	0.77138	114	PTK2, CLASP2, DIAPH2, TAOK1, FMNL2, MYL9, ROCK1, RHOA, ABI1, DYNC1I2, PPP1R12B, ITGB1, MYLK, PKN2, ARPC1B, KIF2A, TUBB4A, PPP1CC, PRKCB, ACTG1, FMNL3, PDPK1, DIAPH1, MAPK3, YWHAQ, RHPN2, PKN1, PPP2R5A, NUP133, CTTN	Pericyte_1
REACTOME_RNA_POLYMERASE_III_CHAIN_ELONGATION	0.957812	1	0.286665	0.538221	12	POLR3C, POLR1D, POLR3B, POLR3H, CRCP, POLR2E, POLR3E, POLR3A	Pericyte_1
REACTOME_RNA_POLYMERASE_III_TRANSCRIPTION_INITIATION_FROM_TYPE_1_PROMOTER	0.971299	1	0.26819	0.547807	20	GTF3A, POLR3C, GTF3C5, TBP, POLR1D, GTF3C2, POLR3B, POLR3H, CRCP, POLR2E	Pericyte_1
REACTOME_RNA_POLYMERASE_III_TRANSCRIPTION_INITIATION_FROM_TYPE_3_PROMOTER	0.815549	1	0.361524	0.72782	18	ZNF143, POLR3C, TBP, POLR1D, POLR3B, SNAPC3, POLR3H, SNAPC5, CRCP, SNAPC4, POLR2E	Pericyte_1
REACTOME_RNA_POLYMERASE_II_TRANSCRIBES_SNRNA_GENES	0.762082	1	-0.302093	-0.797602	47	INTS6, RPRD2, SP1, PCF11, INTS4, SSU72, CCNK, SUPT5H, INTS7, ELL, RPRD1B, CCNT1, ELL2, GTF2B, POLR2G, TAF13	Pericyte_1
REACTOME_RNA_POLYMERASE_II_TRANSCRIPTION	0.955882	1	0.269412	0.81606	653	NOTCH3, ZFHX3, AKT3, MAML3, TEAD1, TNRC6B, AUTS2, RORA, NR3C1, SESN3, NR3C2, TRPC3, CCND3, WWOX, PPARGC1B, TCF7L1, NR2F1, CRADD, PPARA, MLLT3, RICTOR, PIP4K2A, PRKAA2, TBL1XR1, ZNF704, MYL9, MEF2C, NCOR2, FOXO3, EPC1, ITCH, WDR33, HDAC7, TBL1X, SMAD2, TGFB1, PTPN4, MAX, DDB2, SRSF11, LIFR, RPRD1A, ZNF208, SMARCC1, ZNF254, YAP1, RARB, PRKAG2, AGO4, ZNF721, PRR5, CBFB, ARID3A, SIN3A, PPARG, KAT2B, …	Pericyte_1
REACTOME_ROBO_RECEPTORS_BIND_AKAP5	0.828619	1	0.425967	0.691663	5	PPP3CB, PRKAR2A, PRKACB, ROBO3	Pericyte_1
REACTOME_ROS_AND_RNS_PRODUCTION_IN_PHAGOCYTES	0.936609	1	0.3129	0.546937	8	HVCN1, TCIRG1	Pericyte_1
REACTOME_RRNA_MODIFICATION_IN_THE_NUCLEUS_AND_CYTOSOL	1	1	0.202349	0.456931	34	RPS9, RPS7, NOL11, RRP36, RPS14, UTP6, UTP11, RPS6, BUD23, NOP10	Pericyte_1
REACTOME_RRNA_PROCESSING	1	1	0.180357	0.47873	125	RPS11, RPS9, RPS7, TEX10, RPS27L, UBA52, FAU, RPL5, EXOSC6, MRM2, ERI1, RPS4X, RPL34, RPL10, RPL28, RPL41, NOL11, RPL6, RPL15, RRP36, RPS5, WDR12, HSD17B10, RPSA, RPS14, UTP6, NCL, RPL37, TFB1M, RPLP0, EXOSC9, TRMT10C, RPP38, RPL39L, UTP11, RPS6, BUD23, NOP10, FTSJ3, RPL23, RPS27, RPL31, RPL19, RPS12, MTERF4, RPS25	Pericyte_1
REACTOME_RUNX1_REGULATES_TRANSCRIPTION_OF_GENES_INVOLVED_IN_WNT_SIGNALING	0.75	1	0.514377	0.797789	4	CBFB, ESR1	Pericyte_1
REACTOME_RUNX2_REGULATES_OSTEOBLAST_DIFFERENTIATION	0.786585	1	0.381946	0.713662	11	YAP1, CBFB, RUNX2, MAPK3	Pericyte_1
REACTOME_RUNX3_REGULATES_BCL2L11_BIM_TRANSCRIPTION	0.785358	1	0.447967	0.727386	5	FOXO3	Pericyte_1
REACTOME_SEALING_OF_THE_NUCLEAR_ENVELOPE_NE_BY_ESCRT_III	0.984375	1	0.235662	0.442462	12	TUBB4A, CHMP7, SPAST, CHMP4B, TUBA1C	Pericyte_1
REACTOME_SELENOAMINO_ACID_METABOLISM	0.769129	1	0.336042	0.838038	69	RPS11, NNMT, RPS9, TXNRD1, RPS7, RPS27L, UBA52, PAPSS1, FAU, RPL5, RPS4X, EEFSEC, RPL34, RPL10, RPL28, RPL41, HNMT, RPL6, RPL15, RPS5	Pericyte_1
REACTOME_SEMA4D_INDUCED_CELL_MIGRATION_AND_GROWTH_CONE_COLLAPSE	0.849544	1	0.357155	0.684047	13	MYL9, ROCK1, RHOA	Pericyte_1
REACTOME_SEMA4D_IN_SEMAPHORIN_SIGNALING	0.867079	1	0.329596	0.652825	16	MYL9, ROCK1, RHOA, ARHGAP35	Pericyte_1
REACTOME_SENESCENCE_ASSOCIATED_SECRETORY_PHENOTYPE_SASP	0.803977	1	0.340559	0.758698	31	IGFBP7, ANAPC5, UBA52, CDC16, MAPK3, CDK6	Pericyte_1
REACTOME_SERINE_BIOSYNTHESIS	0.768719	1	0.459775	0.746559	5	SERINC5, SRR	Pericyte_1
REACTOME_SEROTONIN_RECEPTORS	0.764113	1	0.625431	0.831225	1	HTR1F	Pericyte_1
REACTOME_SHC_MEDIATED_CASCADE_FGFR1	0.802568	1	0.426999	0.711438	6	FGF1, KRAS	Pericyte_1
REACTOME_SIGNALING_BY_ACTIVIN	0.881141	1	0.360181	0.629582	8	SMAD2, ACVR2A, MAPK3	Pericyte_1
REACTOME_SIGNALING_BY_FGFR1_IN_DISEASE	0.756098	1	0.385437	0.775963	18	GAB1, GAB2, FGF1, KRAS, BCR, PIK3R1, MYO18A	Pericyte_1
REACTOME_SIGNALING_BY_FGFR3	0.76372	1	0.381109	0.767248	18	GAB1, CBL, FGF1, KRAS, UBA52, PIK3R1, MAPK3	Pericyte_1
REACTOME_SIGNALING_BY_FGFR3_FUSIONS_IN_CANCER	0.820919	1	0.406169	0.709966	8	GAB1, KRAS, PIK3R1	Pericyte_1
REACTOME_SIGNALING_BY_FGFR4	0.75576	1	0.383704	0.76513	17	GAB1, CBL, FGF1, KRAS, UBA52, PIK3R1, MAPK3	Pericyte_1
REACTOME_SIGNALING_BY_FGFR4_IN_DISEASE	0.817742	1	0.41222	0.704345	7	GAB1, KRAS, PIK3R1	Pericyte_1
REACTOME_SIGNALING_BY_HEDGEHOG	0.908696	1	-0.266564	-0.764296	82	SEM1, CSNK1A1, GNAS, SMURF1, CUL1, PRKAR1A, P4HB, ADAM17, PSMD1, UBC, VCP, ADCY3, DERL2, TUBB4B, PSMB7, EFCAB7	Pericyte_1
REACTOME_SIGNALING_BY_LRP5_MUTANTS	0.9125	1	0.470141	0.665164	2	KREMEN1, LRP5	Pericyte_1
REACTOME_SIGNALING_BY_MEMBRANE_TETHERED_FUSIONS_OF_PDGFRA_OR_PDGFRB	0.878425	1	0.424452	0.658316	4	ETV6, KANK1	Pericyte_1
REACTOME_SIGNALING_BY_NOTCH4	0.900369	1	-0.274798	-0.734409	51	SEM1, JAG1, RBPJ, CUL1, KAT2A, PSMD1, UBC, HEY2, SMAD3, PSMB7	Pericyte_1
REACTOME_SIGNALING_BY_ROBO_RECEPTORS	0.926108	1	-0.244951	-0.751127	134	CLASP1, PRKCA, SEM1, SOS1, MYO9B, RPL13, SRGAP2, ABL1, USP33, PAK2, PSMD1, UBC	Pericyte_1
REACTOME_SIRT1_NEGATIVELY_REGULATES_RRNA_EXPRESSION	0.780549	1	-0.402633	-0.717499	5	SIRT1	Pericyte_1
REACTOME_SMAC_XIAP_REGULATED_APOPTOTIC_RESPONSE	0.845258	1	0.4136	0.671583	5	XIAP, APAF1	Pericyte_1
REACTOME_SMALL_INTERFERING_RNA_SIRNA_BIOGENESIS	0.838602	1	0.416489	0.676273	5	AGO4, AGO1, PRKRA	Pericyte_1
REACTOME_SNRNP_ASSEMBLY	0.939597	1	-0.250431	-0.624676	31	POM121, NUP153, NUP85, NUP160, NUP88, RANBP2, TPR, SNRPG, NUP58, CLNS1A	Pericyte_1
REACTOME_SODIUM_COUPLED_SULPHATE_DI_AND_TRI_CARBOXYLATE_TRANSPORTERS	0.956522	1	-0.528818	-0.704715	1	SLC13A3	Pericyte_1
REACTOME_SRP_DEPENDENT_COTRANSLATIONAL_PROTEIN_TARGETING_TO_MEMBRANE	0.993523	1	0.230852	0.582904	74	RPS11, RPS9, RPS7, RPS27L, UBA52, FAU, RPN1, RPL5, RPS4X, RPL34, RPL10, RPL28, RPL41, RPL6, RPL15, SEC61A2, RPS5, SEC11A, RPSA	Pericyte_1
REACTOME_STABILIZATION_OF_P53	0.916667	1	-0.263296	-0.664644	35	SEM1, PSMD1, UBC	Pericyte_1
REACTOME_SUMOYLATION_OF_DNA_DAMAGE_RESPONSE_AND_REPAIR_PROTEINS	0.910112	1	-0.264077	-0.688974	45	PHC3, STAG2, PIAS2, POM121, SMC5, UBE2I, NUP153, RING1, PCGF2, RPA1, NUP85, NUP160, BMI1, NUP88, RANBP2	Pericyte_1
REACTOME_SUMOYLATION_OF_IMMUNE_RESPONSE_PROTEINS	0.971204	1	-0.256432	-0.48102	7	UBE2I, RELA, TOPORS	Pericyte_1
REACTOME_SUMOYLATION_OF_TRANSCRIPTION_FACTORS	0.794833	1	0.383173	0.733877	13	MITF, SP3, MDM2, TP53BP1	Pericyte_1
REACTOME_SUMOYLATION_OF_UBIQUITINYLATION_PROTEINS	0.781818	1	-0.309356	-0.73817	25	PIAS2, POM121, UBE2I, NUP153, NUP85, NUP160, NUP88, RANBP2, TRIM27, TPR	Pericyte_1
REACTOME_SWITCHING_OF_ORIGINS_TO_A_POST_REPLICATIVE_STATE	0.932331	1	-0.25364	-0.679706	52	SEM1, CUL1, PSMD1, UBC, ANAPC10, PSMB7	Pericyte_1
REACTOME_SYNTHESIS_OF_BILE_ACIDS_AND_BILE_SALTS	0.917933	1	0.304809	0.583789	13	CYP7B1, AKR1C1, OSBPL2	Pericyte_1
REACTOME_SYNTHESIS_OF_DNA	1	1	-0.185965	-0.520707	68	SEM1, CUL1, PSMD1, UBC, ANAPC10, PSMB7	Pericyte_1
REACTOME_SYNTHESIS_OF_EPOXY_EET_AND_DIHYDROXYEICOSATRIENOIC_ACIDS_DHET	0.804348	1	-0.602045	-0.802299	1	CYP1B1	Pericyte_1
REACTOME_SYNTHESIS_OF_GDP_MANNOSE	0.867826	1	0.457322	0.680218	3	PMM2, GMPPA	Pericyte_1
REACTOME_SYNTHESIS_OF_PE	0.875989	1	-0.335636	-0.622264	6	ETNK1	Pericyte_1
REACTOME_SYNTHESIS_OF_PIPS_AT_THE_GOLGI_MEMBRANE	0.885895	1	0.355825	0.621968	8	PI4KA, FIG4, VAC14, OCRL	Pericyte_1
REACTOME_SYNTHESIS_OF_PIPS_AT_THE_LATE_ENDOSOME_MEMBRANE	0.777419	1	0.435592	0.74428	7	MTMR2, MTMR4, FIG4, MTMR9, VAC14	Pericyte_1
REACTOME_SYNTHESIS_OF_PYROPHOSPHATES_IN_THE_CYTOSOL	0.82058	1	-0.360873	-0.669053	6	NUDT4	Pericyte_1
REACTOME_SYNTHESIS_OF_SUBSTRATES_IN_N_GLYCAN_BIOSYTHESIS	0.981455	1	0.247092	0.545922	30	GMDS, GFPT1, PMM2, ST8SIA1, SLC17A5, ALG5, NAGK	Pericyte_1
REACTOME_TAK1_ACTIVATES_NFKB_BY_PHOSPHORYLATION_AND_ACTIVATION_OF_IKKS_COMPLEX	0.828528	1	0.358472	0.740702	22	APP, TAB2, MAP3K7, NFKBIA, UBA52	Pericyte_1
REACTOME_TELOMERE_C_STRAND_LAGGING_STRAND_SYNTHESIS	1	1	0.157935	0.321287	19	PRIM2, POLA1, RPA3, POLD2, RFC2, TERF2	Pericyte_1
REACTOME_TELOMERE_C_STRAND_SYNTHESIS_INITIATION	0.968304	1	0.28995	0.50682	8	PRIM2, POLA1, TERF2, STN1	Pericyte_1
REACTOME_TERMINAL_PATHWAY_OF_COMPLEMENT	0.971897	1	-0.305277	-0.49574	3	C7	Pericyte_1
REACTOME_TERMINATION_OF_TRANSLESION_DNA_SYNTHESIS	0.926471	1	-0.255968	-0.590534	20	UBC, UBA7, RPA1, POLE2, RFC1, POLI, TRIM25	Pericyte_1
REACTOME_TFAP2_AP_2_FAMILY_REGULATES_TRANSCRIPTION_OF_CELL_CYCLE_FACTORS	0.90724	1	-0.392255	-0.581966	2	CDKN1A, TFAP2A	Pericyte_1
REACTOME_THE_CANONICAL_RETINOID_CYCLE_IN_RODS_TWILIGHT_VISION	0.861897	1	0.398818	0.64758	5	NAPEPLD, CYP4V2, RBP1, RDH11	Pericyte_1
REACTOME_THE_CITRIC_ACID_TCA_CYCLE_AND_RESPIRATORY_ELECTRON_TRANSPORT	0.887324	1	-0.270097	-0.773757	91	MT-CO3, BSG, NDUFS4, NDUFV2, RXRA, ME2, OGDH, NDUFS2, ATP5F1C, ATP5MG, NDUFS7, NDUFA6, NDUFA10, LRPPRC, GLO1	Pericyte_1
REACTOME_THE_FATTY_ACID_CYCLING_MODEL	0.889286	1	0.486383	0.688143	2	SLC25A27, SLC25A14	Pericyte_1
REACTOME_TNFR1_INDUCED_NFKAPPAB_SIGNALING_PATHWAY	0.943854	1	0.294344	0.608195	22	XIAP, TAB2, MAP3K7, USP4, UBA52, BIRC2, RACK1, TNFAIP3, TAB1, CHUK	Pericyte_1
REACTOME_TNFR1_INDUCED_PROAPOPTOTIC_SIGNALING	0.797844	1	-0.349207	-0.683147	8	TNFRSF1A, RIPK1, TRAF2	Pericyte_1
REACTOME_TNFR2_NON_CANONICAL_NF_KB_PATHWAY	0.845018	1	-0.285251	-0.748474	46	SEM1, FBXW11, CUL1, PSMD1, UBC, TNFRSF1A, PSMB7	Pericyte_1
REACTOME_TP53_REGULATES_TRANSCRIPTION_OF_CELL_DEATH_GENES	0.888218	1	0.321498	0.656694	20	CRADD, CHM, ATM, TP63	Pericyte_1
REACTOME_TP53_REGULATES_TRANSCRIPTION_OF_DEATH_RECEPTORS_AND_LIGANDS	0.992519	1	-0.236629	-0.421677	5	TNFRSF10D, FAS, TP53	Pericyte_1
REACTOME_TP53_REGULATES_TRANSCRIPTION_OF_GENES_INVOLVED_IN_CYTOCHROME_C_RELEASE	0.816712	1	-0.343481	-0.671946	8	TP53INP1, BNIP3L	Pericyte_1
REACTOME_TP53_REGULATES_TRANSCRIPTION_OF_GENES_INVOLVED_IN_G2_CELL_CYCLE_ARREST	0.95509	1	-0.269676	-0.534405	10	TFDP2, PRMT1, TP53, CARM1, TFDP1	Pericyte_1
REACTOME_TP53_REGULATES_TRANSCRIPTION_OF_SEVERAL_ADDITIONAL_CELL_DEATH_GENES_WHOSE_SPECIFIC_ROLES_IN_P53_DEPENDENT_APOPTOSIS_REMAIN_UNCERTAIN	0.919137	1	-0.290496	-0.568292	8	BCL6, NDRG1	Pericyte_1
REACTOME_TRAF3_DEPENDENT_IRF_ACTIVATION_PATHWAY	0.812665	1	-0.368953	-0.684034	6	IRF3, MAVS	Pericyte_1
REACTOME_TRAF6_MEDIATED_NF_KB_ACTIVATION	0.945619	1	0.292965	0.598412	20	APP, NFKBIA, MAP3K1, DDX58	Pericyte_1
REACTOME_TRAFFICKING_AND_PROCESSING_OF_ENDOSOMAL_TLR	0.782805	1	-0.493865	-0.732719	2	LGMN, CTSL	Pericyte_1
REACTOME_TRAFFICKING_OF_MYRISTOYLATED_PROTEINS_TO_THE_CILIUM	0.830645	1	0.589649	0.783668	1	ARL3	Pericyte_1
REACTOME_TRANSCRIPTIONAL_REGULATION_BY_RUNX2	0.931034	1	0.283306	0.705517	66	AKT3, NR3C1, PPARGC1B, YAP1, CBFB, RUNX2, UBA52, MAPK3, PSMB9, PSMD4, PSME1, PSMD2, PSMB6	Pericyte_1
REACTOME_TRANSCRIPTIONAL_REGULATION_BY_SMALL_RNAS	0.912052	1	-0.262956	-0.639354	28	AGO2, POM121, NUP153, NUP85, NUP160, NUP88, RANBP2, TPR, POLR2G, NUP58	Pericyte_1
REACTOME_TRANSCRIPTIONAL_REGULATION_BY_THE_AP_2_TFAP2_FAMILY_OF_TRANSCRIPTION_FACTORS	0.884615	1	0.321422	0.624159	14	WWOX, ERBB2	Pericyte_1
REACTOME_TRANSCRIPTIONAL_REGULATION_BY_TP53	0.982885	1	0.252066	0.699502	199	AKT3, TNRC6B, SESN3, CRADD, RICTOR, PIP4K2A, PRKAA2, DDB2, PRKAG2, AGO4, PRR5, ARID3A, TXNRD1, RBL2, CHM, UBA52, POLR2J, MDM2, ATM, CSNK2A2, RGCC, SGK1, PDPK1, DYRK2, PML, YWHAQ, TP63	Pericyte_1
REACTOME_TRANSCRIPTIONAL_REGULATION_BY_VENTX	0.809524	1	-0.306122	-0.725749	23	LEF1, CEBPB, TCF7L2, CTNNB1, NFKB1	Pericyte_1
REACTOME_TRANSCRIPTION_OF_E2F_TARGETS_UNDER_NEGATIVE_CONTROL_BY_P107_RBL1_AND_P130_RBL2_IN_COMPLEX_WITH_HDAC1	0.868132	1	-0.305764	-0.605746	9	LIN52, TFDP2	Pericyte_1
REACTOME_TRANSFERRIN_ENDOCYTOSIS_AND_RECYCLING	0.98895	1	-0.192475	-0.410911	12	ATP6V0D1, ATP6V1B2, ATP6V1D, ATP6V1G1, ATP6V0A2, TFRC, MCOLN1, ATP6V0E2, STEAP2, TCIRG1, ATP6AP1, TF	Pericyte_1
REACTOME_TRANSLATION	1	1	0.136931	0.376002	180	FARS2, RPS11, PPA1, RPS9, RPS7, MRPL41, RPS27L, UBA52, EIF3A, FAU, EIF4B, RPN1, EEF1A1, RPL5, YARS2, EIF2S3, EIF2B3, EIF3D, RPS4X, CARS2, RPL34, RPL10, MRPS16, RPL28, RPL41, MRPS27, RPL6, RPL15, SEC61A2, NARS2, RPS5, MTRF1L, SEC11A, RPSA, MRPL37, MRPL16, EIF5B, MTFMT, IARS2, RPS14, MRPL50, MRPS35, MRRF, RPL37, MRPL3, TUFM, MRPS34, MRPL45, GFM1, AIMP2, RPLP0, MRPL43, N6AMT1	Pericyte_1
REACTOME_TRANSLATION_OF_REPLICASE_AND_ASSEMBLY_OF_THE_REPLICATION_TRANSCRIPTION_COMPLEX	0.960422	1	-0.264834	-0.490998	6	BECN1, CHMP2B, CHMP2A, CHMP3, CHMP4B, CHMP7	Pericyte_1
REACTOME_TRANSPORT_OF_CONNEXONS_TO_THE_PLASMA_MEMBRANE	0.841689	1	-0.352965	-0.654393	6	GJA1, TUBB4B	Pericyte_1
REACTOME_TRANSPORT_OF_MATURE_MRNAS_DERIVED_FROM_INTRONLESS_TRANSCRIPTS	0.992722	1	0.232935	0.503516	27	WDR33, NUP133, NUP205, NUP188, NUP214	Pericyte_1
REACTOME_TRANSPORT_OF_MATURE_TRANSCRIPT_TO_CYTOPLASM	0.989116	1	0.238455	0.56394	45	WDR33, SRSF11, RNPS1, CHTOP, NUP133, NUP205, NUP188, NUP214, THOC7	Pericyte_1
REACTOME_TRANSPORT_OF_NUCLEOSIDES_AND_FREE_PURINE_AND_PYRIMIDINE_BASES_ACROSS_THE_PLASMA_MEMBRANE	0.87799	1	-0.368448	-0.631503	4	SLC25A4, SLC25A5, SLC29A1, ARL2BP	Pericyte_1
REACTOME_TRANSPORT_OF_NUCLEOTIDE_SUGARS	0.86783	1	-0.356476	-0.635247	5	SLC35B3, SLC35A1, SLC35D2, SLC35B2, SLC35B4	Pericyte_1
REACTOME_TRANSPORT_OF_THE_SLBP_DEPENDANT_MATURE_MRNA	0.816327	1	-0.313178	-0.734974	22	POM121, NUP153, NUP85, NUP160, NUP88, RANBP2, EIF4E, TPR, NUP58	Pericyte_1
REACTOME_TRIGLYCERIDE_CATABOLISM	0.766129	1	0.442708	0.756437	7	PRKACB, PPP1CC, CAV1	Pericyte_1
REACTOME_TRNA_AMINOACYLATION	0.802164	1	0.367904	0.728702	16	FARS2, PPA1, YARS2, CARS2, NARS2, IARS2	Pericyte_1
REACTOME_TRNA_MODIFICATION_IN_THE_MITOCHONDRION	0.890851	1	0.364569	0.607421	6	GTPBP3, HSD17B10, TRMT10C, TRMT61B, TRIT1	Pericyte_1
REACTOME_TRNA_MODIFICATION_IN_THE_NUCLEUS_AND_CYTOSOL	0.872372	1	0.336982	0.702318	23	THADA, TYW1, NSUN6, DUS2, TRMT11, TRDMT1, TRMT12	Pericyte_1
REACTOME_TRNA_PROCESSING	1	1	0.126388	0.311126	60	THADA, TYW1, NUP133, NUP205, NUP188, NUP214, GTPBP3, NSUN6, RAN, DUS2, HSD17B10, POP4, TRMT11, XPOT, TRDMT1, TRMT12, TRMT10C, RPP38	Pericyte_1
REACTOME_TRNA_PROCESSING_IN_THE_MITOCHONDRION	0.90411	1	0.400916	0.621812	4	HSD17B10, TRMT10C, ELAC2	Pericyte_1
REACTOME_TRNA_PROCESSING_IN_THE_NUCLEUS	0.882155	1	-0.269629	-0.67677	32	POM121, NUP153, ZBTB8OS, NUP85, NUP160, NUP88, RANBP2, TPR, RPP14, FAM98B, NUP58	Pericyte_1
REACTOME_TRYPTOPHAN_CATABOLISM	0.971204	1	-0.261159	-0.489886	7	SLC7A5, SLC36A4, AADAT, AFMID, SLC3A2, HAAO, KYAT1	Pericyte_1
REACTOME_UB_SPECIFIC_PROCESSING_PROTEASES	0.954128	1	-0.24812	-0.727874	100	SEM1, TNKS, USP47, SNX3, KAT2A, SMAD4, USP33, PSMD1, UBC, USP22, USP15, SMAD7, RIPK1, SMAD3, TRAF6, PSMB7	Pericyte_1
REACTOME_UCH_PROTEINASES	0.932331	1	-0.254809	-0.682837	52	SEM1, YY1, PSMD1, UBC, USP15, SMAD7, PSMB7, INO80E, OGT	Pericyte_1
REACTOME_UNFOLDED_PROTEIN_RESPONSE_UPR	0.987871	1	0.245546	0.594227	54	ACADVL, LMNA, CTDSP2, WFS1, NFYC, GFPT1, MYDGF, EXTL3, EXOSC6, EIF2S3, TLN1, DCTN1, KLHDC3, HSPA5	Pericyte_1
REACTOME_UNWINDING_OF_DNA	0.833724	1	-0.408795	-0.663842	3	MCM7, MCM5, MCM6	Pericyte_1
REACTOME_UREA_CYCLE	0.796253	1	-0.431037	-0.699961	3	CPS1, NMRAL1, ARG2	Pericyte_1
REACTOME_VASOPRESSIN_LIKE_RECEPTORS	0.774194	1	0.619425	0.823242	1	AVPR1A	Pericyte_1
REACTOME_VIRAL_MESSENGER_RNA_SYNTHESIS	0.990506	1	-0.222599	-0.532256	26	POM121, NUP153, NUP85, NUP160, NUP88, RANBP2, TPR, POLR2G, NUP58	Pericyte_1
REACTOME_VITAMINS	0.923387	1	0.542364	0.720825	1	CYP2R1	Pericyte_1
REACTOME_VITAMIN_B1_THIAMIN_METABOLISM	0.938914	1	-0.375895	-0.557693	2	SLC19A2, TPK1	Pericyte_1
REACTOME_WNT_LIGAND_BIOGENESIS_AND_TRAFFICKING	0.874802	1	0.366542	0.640701	8	WLS, VPS35	Pericyte_1
REACTOME_ZINC_INFLUX_INTO_CELLS_BY_THE_SLC39_GENE_FAMILY	0.845907	1	0.394877	0.657918	6	SLC39A10, SLC39A14, SLC39A7	Pericyte_1
REACTOME_ZINC_TRANSPORTERS	0.964286	1	-0.243825	-0.48304	9	SLC30A7, SLC39A8, SLC39A6	Pericyte_1
REACTOME_CELLULAR_RESPONSE_TO_HEAT_STRESS	4.27636e-10	6.04671e-07	-0.90721	-2.38627	67	HSPB1, HSPH1, HSPA1B, HSPA1A, DNAJB1, HSP90AA1, HSPA4L, BAG3, PTGES3, HSPA6, FKBP4, ST13, HSP90AB1, SERPINH1, HSPA4, DNAJB6	Pericyte_2
REACTOME_REGULATION_OF_HSF1_MEDIATED_HEAT_SHOCK_RESPONSE	7.66862e-10	6.04671e-07	-0.92339	-2.35405	53	HSPB1, HSPH1, HSPA1B, HSPA1A, DNAJB1, HSPA4L, BAG3, HSPA6, FKBP4, ST13, SERPINH1, HSPA4, DNAJB6	Pericyte_2
REACTOME_HSF1_DEPENDENT_TRANSACTIVATION	3.11438e-07	0.000163713	-0.957177	-2.21141	23	HSPB1, HSPH1, HSPA1B, HSPA1A, DNAJB1, HSP90AA1, PTGES3, HSPA6, FKBP4, HSP90AB1, SERPINH1, DNAJB6	Pericyte_2
REACTOME_ATTENUATION_PHASE	1.22973e-06	0.000392772	-0.973614	-2.15545	16	HSPB1, HSPH1, HSPA1B, HSPA1A, DNAJB1, HSP90AA1, PTGES3, HSPA6, FKBP4, HSP90AB1, SERPINH1, DNAJB6	Pericyte_2
REACTOME_HSF1_ACTIVATION	1.24531e-06	0.000392772	-0.950562	-2.19613	23	HSPB1, HSPH1, HSPA1B, HSPA1A, DNAJB1, HSP90AA1, PTGES3, HSPA6, FKBP4, HSP90AB1, SERPINH1, DNAJB6	Pericyte_2
REACTOME_EPHA_MEDIATED_GROWTH_CONE_COLLAPSE	0.000423269	0.111249	0.883605	1.82181	16	ROCK2, MYL9, MYH11, EPHA2, EFNA5, MYL6	Pericyte_2
REACTOME_RESPONSE_TO_METAL_IONS	0.000565682	0.11151	0.931471	1.71307	9	MT2A, MT1A, MT1M, MT1E, CSRP1, MT1X	Pericyte_2
REACTOME_SEMA4D_INDUCED_CELL_MIGRATION_AND_GROWTH_CONE_COLLAPSE	0.000564987	0.11151	0.888535	1.80641	15	ROCK2, MYL9, MYH11, MYL6	Pericyte_2
REACTOME_SEMA4D_IN_SEMAPHORIN_SIGNALING	0.000647143	0.113394	0.874827	1.80371	16	ROCK2, MYL9, MYH11, MYL6	Pericyte_2
REACTOME_RHO_GTPASES_ACTIVATE_ROCKS	0.000781942	0.123312	0.907716	1.77484	12	ROCK2, MYL9, MYH11, MYL6	Pericyte_2
REACTOME_AUF1_HNRNP_D0_BINDS_AND_DESTABILIZES_MRNA	0.00119026	0.17064	-0.859455	-2.10491	35	HSPB1, HSPA1A, PSMA7, PSMD7, PSMC2, PSMC6, PSMF1, PSME3, UBC, PSMD6, SEM1, PSMB1	Pericyte_2
REACTOME_SEMA3A_PAK_DEPENDENT_AXON_REPULSION	0.0013151	0.172826	-0.929222	-1.91868	10	HSP90AA1, HSP90AB1	Pericyte_2
REACTOME_EPH_EPHRIN_SIGNALING	0.00169333	0.205414	0.701352	1.72768	53	ROCK2, MYL9, MYH11, EPHA2, EFNA5, VAV2, ACTG1, KALRN, MYL6, CLTA	Pericyte_2
REACTOME_METALLOTHIONEINS_BIND_METALS	0.00205562	0.231551	0.945895	1.63282	6	MT2A, MT1A, MT1M, MT1E, MT1X	Pericyte_2
REACTOME_LEUKOTRIENE_RECEPTORS	0.00270391	0.284271	-0.99823	-1.32475	1	CYSLTR2	Pericyte_2
REACTOME_LTC4_CYSLTR_MEDIATED_IL4_PRODUCTION	0.00289883	0.285716	-0.997119	-1.46492	2	CYSLTR2	Pericyte_2
REACTOME_ACTIVATED_NTRK3_SIGNALS_THROUGH_PI3K	0.00453557	0.344531	0.965881	1.52515	4	NTRK3, PIK3R1	Pericyte_2
REACTOME_EXPORT_OF_VIRAL_RIBONUCLEOPROTEINS_FROM_NUCLEUS	0.00521556	0.344531	-0.835749	-1.86762	18	HSPA1A, XPO1	Pericyte_2
REACTOME_INTERLEUKIN_10_SIGNALING	0.0054618	0.344531	0.900244	1.63296	8	STAT3, TNFRSF1B, IL6, TIMP1, TNFRSF1A, CSF1	Pericyte_2
REACTOME_INTERLEUKIN_6_FAMILY_SIGNALING	0.00529491	0.344531	0.886055	1.62954	9	STAT3, LIFR, SOCS3, IL6, CBL	Pericyte_2
REACTOME_NEURONAL_SYSTEM	0.00474874	0.344531	0.547806	1.55484	195	NTRK3, KCNAB1, ADCY3, KCNB1, ADCY5, IL1RAPL1, GRIP2, KCNMB1, GNAI3, PDLIM5, COMT, PRKAR2B, NLGN1, SLC38A2, SLC6A1, ADCY6, EPB41L5, CACNA1A, SIPA1L1, CAMK2G, SLC6A12, CACNB2, GABBR2, NCALD, DLG2, DLG1, GNAI1, EPB41L2, GNB2, CACNA2D3, PRKAA2, DNAJC5, TUBB4A, PTPRD, CREB1, PPFIBP2, DBNL, NBEA, SHARPIN, KCND2, DLG3, KRAS, GNB1, PPFIBP1, ADCY9, NRAS, ADCY1, PLCB1, KCNQ1	Pericyte_2
REACTOME_PRE_NOTCH_PROCESSING_IN_THE_ENDOPLASMIC_RETICULUM	0.00490434	0.344531	0.930905	1.60694	6	NOTCH3, POFUT1	Pericyte_2
REACTOME_RECEPTOR_TYPE_TYROSINE_PROTEIN_PHOSPHATASES	0.00423006	0.344531	0.864949	1.65448	11	NTRK3, IL1RAPL1, PTPRD, PPFIBP2	Pericyte_2
REACTOME_SCAVENGING_BY_CLASS_F_RECEPTORS	0.00403837	0.344531	-0.96267	-1.70157	5	HSPH1, HSP90AA1, SCARF1	Pericyte_2
REACTOME_SENESCENCE_ASSOCIATED_SECRETORY_PHENOTYPE_SASP	0.00492518	0.344531	0.777174	1.80128	33	IGFBP7, STAT3, CDKN1A, IL6, ANAPC1, CCNA2, CDC16	Pericyte_2
REACTOME_UPTAKE_AND_FUNCTION_OF_DIPHTHERIA_TOXIN	0.0074362	0.451034	-0.95027	-1.67965	5	HSP90AA1, HSP90AB1	Pericyte_2
REACTOME_RIPK1_MEDIATED_REGULATED_NECROSIS	0.0079058	0.45296	-0.83054	-1.84947	17	HSP90AA1, MLKL, TRADD, SDCBP, CFLAR, UBC	Pericyte_2
REACTOME_TRANSCRIPTIONAL_REGULATION_OF_PLURIPOTENT_STEM_CELLS	0.00804241	0.45296	0.889488	1.61344	8	STAT3, HIF3A, FGF2	Pericyte_2
REACTOME_RHOBTB1_GTPASE_CYCLE	0.00850536	0.462516	0.793459	1.63595	16	ROCK2, GPS1	Pericyte_2
REACTOME_CELLULAR_RESPONSES_TO_STIMULI	0.0103255	0.490051	-0.456156	-1.45897	456	HSPB1, HSPH1, HSPA1B, HSPA1A, DNAJB1, HSP90AA1, HSPA4L, STIP1, BAG3, PTGES3, HSPA6, DNAJA1, FKBP4, ST13, HSP90AB1, XPO1, PSMA7, SERPINH1, DNAJA4, NR1D1, HSPA4, MEF2C, MAP2K6, DNAJB6, PSMD7, LAMTOR1, RPL27A	Pericyte_2
REACTOME_DEFECTIVE_LFNG_CAUSES_SCDO3	0.0108762	0.490051	0.946441	1.49445	4	NOTCH3, NOTCH2	Pericyte_2
REACTOME_ENOS_ACTIVATION	0.0103608	0.490051	-0.904353	-1.74026	7	HSP90AA1	Pericyte_2
REACTOME_NUCLEAR_EVENTS_STIMULATED_BY_ALK_SIGNALING_IN_CANCER	0.0106422	0.490051	0.836149	1.5994	11	JUNB, STAT3, RPS6	Pericyte_2
REACTOME_RHO_GTPASES_ACTIVATE_PAKS	0.0106254	0.490051	0.823791	1.63492	13	MYL9, MYH11, MYL6, FLNA, MYLK	Pericyte_2
REACTOME_UPTAKE_AND_ACTIONS_OF_BACTERIAL_TOXINS	0.0104526	0.490051	-0.810236	-1.80426	17	HSP90AA1, HSP90AB1, MAP2K6, MAP2K4, CALM1	Pericyte_2
REACTOME_HSP90_CHAPERONE_CYCLE_FOR_STEROID_HORMONE_RECEPTORS_SHR_IN_THE_PRESENCE_OF_LIGAND	0.0119797	0.509135	-0.834282	-2.03743	36	HSPA1B, HSPA1A, DNAJB1, HSP90AA1, STIP1, PTGES3, DNAJA1, FKBP4, HSP90AB1, DNAJA4	Pericyte_2
REACTOME_INTERLEUKIN_6_SIGNALING	0.0121272	0.509135	0.905367	1.56286	6	STAT3, SOCS3, IL6, CBL, STAT1	Pericyte_2
REACTOME_PROTEIN_PROTEIN_INTERACTIONS_AT_SYNAPSES	0.0122683	0.509135	0.664854	1.62869	50	NTRK3, IL1RAPL1, PDLIM5, NLGN1, EPB41L5, SIPA1L1, DLG2, DLG1, EPB41L2, PTPRD, PPFIBP2, DBNL, SHARPIN, DLG3, PPFIBP1	Pericyte_2
REACTOME_BMAL1_CLOCK_NPAS2_ACTIVATES_CIRCADIAN_GENE_EXPRESSION	0.0149837	0.605878	0.765644	1.61567	18	BHLHE40, NAMPT, NCOA1, CHD9, TBL1X, PPARA, ARNTL, NCOA6	Pericyte_2
REACTOME_ASSEMBLY_OF_ACTIVE_LPL_AND_LIPC_LIPASE_COMPLEXES	0.0196149	0.606523	-0.875358	-1.68446	7	LPL	Pericyte_2
REACTOME_CONSTITUTIVE_SIGNALING_BY_AKT1_E17K_IN_CANCER	0.0191305	0.606523	0.721086	1.56093	21	NR4A1, CDKN1A, AKT3, PRR5, CREB1, RICTOR, FOXO3	Pericyte_2
REACTOME_GABA_B_RECEPTOR_ACTIVATION	0.019315	0.606523	0.728511	1.60371	23	ADCY3, ADCY5, GNAI3, ADCY6, GABBR2, GNAI1, GNB2, GNB1, ADCY9, ADCY1	Pericyte_2
REACTOME_INTERFERON_GAMMA_SIGNALING	0.0189751	0.606523	0.703525	1.66388	36	MT2A, HLA-B, SOCS3, CAMK2G, GBP4, TRIM22, B2M, IRF2, NCAM1, HLA-F, TRIM2, STAT1, MID1, HLA-C, HLA-A	Pericyte_2
REACTOME_METABOLISM_OF_NITRIC_OXIDE_NOS3_ACTIVATION_AND_REGULATION	0.0186594	0.606523	-0.872661	-1.77019	9	HSP90AA1	Pericyte_2
REACTOME_NOTCH_HLH_TRANSCRIPTION_PATHWAY	0.018165	0.606523	0.741407	1.62022	22	NOTCH3, MAML3, TBL1X, HDAC6, NCOR2, HDAC1	Pericyte_2
REACTOME_PRE_NOTCH_PROCESSING_IN_GOLGI	0.0185217	0.606523	0.815707	1.56029	11	NOTCH3, ATP2A3, ATP2A2	Pericyte_2
REACTOME_RECYCLING_OF_BILE_ACIDS_AND_SALTS	0.0178165	0.606523	0.928378	1.46593	4	NCOA1, SLCO1A2	Pericyte_2
REACTOME_SIGNALING_BY_NTRK3_TRKC	0.0174425	0.606523	0.823644	1.61046	12	NTRK3, KRAS, NRAS	Pericyte_2
REACTOME_SYNTHESIS_OF_BILE_ACIDS_AND_BILE_SALTS_VIA_27_HYDROXYCHOLESTEROL	0.0178724	0.606523	0.862502	1.52927	7	CYP7B1, NCOA1, AKR1C1	Pericyte_2
REACTOME_TRISTETRAPROLIN_TTP_ZFP36_BINDS_AND_DESTABILIZES_MRNA	0.0160378	0.606523	0.827112	1.61724	12	ZFP36, EXOSC1	Pericyte_2
REACTOME_VOLTAGE_GATED_POTASSIUM_CHANNELS	0.0195496	0.606523	0.81814	1.5997	12	KCNAB1, KCNB1, KCND2, KCNQ1	Pericyte_2
REACTOME_INTERLEUKIN_23_SIGNALING	0.0200873	0.607827	0.947423	1.42354	3	STAT3, P4HB	Pericyte_2
REACTOME_METABOLISM_OF_COFACTORS	0.0208134	0.607827	-0.849101	-1.79399	12	HSP90AA1, COQ7, CALM1	Pericyte_2
REACTOME_RUNX3_REGULATES_CDKN1A_TRANSCRIPTION	0.0207721	0.607827	0.889747	1.5359	6	ZFHX3, CDKN1A	Pericyte_2
REACTOME_HYALURONAN_BIOSYNTHESIS_AND_EXPORT	0.0217114	0.61141	-0.984006	-1.44566	2	CEMIP	Pericyte_2
REACTOME_NOTCH3_INTRACELLULAR_DOMAIN_REGULATES_TRANSCRIPTION	0.0213558	0.61141	0.793845	1.57548	13	NOTCH3, MAML3, PLXND1	Pericyte_2
REACTOME_CHAPERONE_MEDIATED_AUTOPHAGY	0.0223978	0.619673	-0.777725	-1.67105	15	HSP90AA1, HSP90AB1	Pericyte_2
REACTOME_EXTRA_NUCLEAR_ESTROGEN_SIGNALING	0.0234998	0.629782	-0.724076	-1.83486	46	HSPB1, HSP90AA1, XPO1	Pericyte_2
REACTOME_ION_HOMEOSTASIS	0.0235619	0.629782	0.706021	1.62779	30	ATP1B3, SLC8A1, ATP1A2, ITPR1, ATP2A3, ATP2A2, CAMK2G, ATP2B4, CASQ2, FXYD1, DMPK	Pericyte_2
REACTOME_MAPK6_MAPK4_SIGNALING	0.0246161	0.646194	-0.749772	-1.9163	54	HSPB1, DNAJB1, XPO1, PSMA7, PSMD7	Pericyte_2
REACTOME_TFAP2A_ACTS_AS_A_TRANSCRIPTIONAL_REPRESSOR_DURING_RETINOIC_ACID_INDUCED_CELL_DIFFERENTIATION	0.0249954	0.646194	-0.98186	-1.4425	2	HSPD1	Pericyte_2
REACTOME_SIGNALING_BY_ALK_IN_CANCER	0.0257927	0.656049	0.664904	1.56025	35	JUNB, STAT3, HIP1, TPM4, SEC31A	Pericyte_2
REACTOME_POU5F1_OCT4_SOX2_NANOG_ACTIVATE_GENES_RELATED_TO_PROLIFERATION	0.0263895	0.660574	0.904033	1.50282	5	STAT3, FGF2	Pericyte_2
REACTOME_ACTIVATED_NTRK3_SIGNALS_THROUGH_RAS	0.02727	0.666989	0.873247	1.50742	6	NTRK3, KRAS, NRAS	Pericyte_2
REACTOME_EICOSANOID_LIGAND_BINDING_RECEPTORS	0.0279146	0.666989	-0.92806	-1.60632	4	CYSLTR2	Pericyte_2
REACTOME_REGULATION_OF_MRNA_STABILITY_BY_PROTEINS_THAT_BIND_AU_RICH_ELEMENTS	0.0278729	0.666989	-0.74158	-1.90816	56	HSPB1, HSPA1A, XPO1, PSMA7, PSMD7	Pericyte_2
REACTOME_AQUAPORIN_MEDIATED_TRANSPORT	0.0293961	0.675886	0.695717	1.54219	24	ADCY3, ADCY5, PRKAR2B, ADCY6, GNB2, AQP1, GNB1, ADCY9, ADCY1, RAB11A, PRKACA, ADCY2, GNG4, GNG5	Pericyte_2
REACTOME_GABA_RECEPTOR_ACTIVATION	0.0295727	0.675886	0.691362	1.57976	29	ADCY3, ADCY5, GNAI3, ADCY6, GABBR2, GNAI1, GNB2, GNB1, ADCY9, ADCY1	Pericyte_2
REACTOME_VASOPRESSIN_REGULATES_RENAL_WATER_HOMEOSTASIS_VIA_AQUAPORINS	0.0293961	0.675886	0.695717	1.54219	24	ADCY3, ADCY5, PRKAR2B, ADCY6, GNB2, AQP1, GNB1, ADCY9, ADCY1, RAB11A, PRKACA, ADCY2, GNG4, GNG5	Pericyte_2
REACTOME_LOSS_OF_MECP2_BINDING_ABILITY_TO_THE_NCOR_SMRT_COMPLEX	0.0307472	0.692692	0.896465	1.49024	5	TBL1X, NCOR2	Pericyte_2
REACTOME_COMPLEX_I_BIOGENESIS	0.0323538	0.708638	-0.687737	-1.68956	34	MT-ND4, MT-ND3	Pericyte_2
REACTOME_HDL_ASSEMBLY	0.0321998	0.708638	0.894262	1.48658	5	ABCA1, A2M, BMP1, PRKACA	Pericyte_2
REACTOME_PIWI_INTERACTING_RNA_PIRNA_BIOGENESIS	0.0372988	0.784269	-0.805777	-1.70246	12	HSP90AA1	Pericyte_2
REACTOME_SIGNALING_BY_ERBB2_ECD_MUTANTS	0.0372028	0.784269	-0.788281	-1.66206	11	HSP90AA1, SOS1	Pericyte_2
REACTOME_TETRAHYDROBIOPTERIN_BH4_SYNTHESIS_RECYCLING_SALVAGE_AND_REGULATION	0.036322	0.784269	-0.894509	-1.58109	5	HSP90AA1	Pericyte_2
REACTOME_ARYL_HYDROCARBON_RECEPTOR_SIGNALLING	0.0398559	0.78566	-0.890977	-1.57485	5	PTGES3, HSP90AB1	Pericyte_2
REACTOME_GOLGI_ASSOCIATED_VESICLE_BIOGENESIS	0.0395894	0.78566	0.641716	1.5177	36	FTH1, SORT1, PICALM, CLTA, SNX5, DTNBP1, DNAJC6, YIPF6, SH3GL2, SH3D19, ARRB1, OCRL, TBC1D8B, ACBD3	Pericyte_2
REACTOME_NEGATIVE_REGULATION_OF_NOTCH4_SIGNALING	0.0395057	0.78566	-0.657052	-1.6092	35	PSMA7, PSMD7, PSMC2, CUL1, PSMC6, PSMF1, PSME3, UBC, PSMD6, SEM1, PSMB1	Pericyte_2
REACTOME_PI3K_AKT_SIGNALING_IN_CANCER	0.0390738	0.78566	0.608473	1.49269	51	PDGFRB, NR4A1, CDKN1A, NRG2, PDGFB, FGF2, AKT3, EGFR, PRR5, CREB1, RICTOR	Pericyte_2
REACTOME_PRE_NOTCH_EXPRESSION_AND_PROCESSING	0.0378666	0.78566	0.650373	1.5073	32	NOTCH3, MAML3, ATP2A3, ATP2A2, AGO1, PRKCI	Pericyte_2
REACTOME_ADENYLATE_CYCLASE_ACTIVATING_PATHWAY	0.044164	0.786291	0.824106	1.49485	8	ADCY3, ADCY5, ADCY6, ADCY9, ADCY1	Pericyte_2
REACTOME_ADENYLATE_CYCLASE_INHIBITORY_PATHWAY	0.0408805	0.786291	0.80869	1.52991	10	ADCY3, ADCY5, GNAI3, ADCY6, GNAI1, ADCY9, ADCY1	Pericyte_2
REACTOME_ADRENALINE_NORADRENALINE_INHIBITS_INSULIN_SECRETION	0.0428135	0.786291	0.729257	1.53889	18	CACNA1C, ADCY5, ADCY6, CACNB2, GNAI1, GNB2, GNB1, CACNA2D2, GNG4, GNG5	Pericyte_2
REACTOME_CELLULAR_SENESCENCE	0.0452617	0.786291	0.555009	1.43351	80	IGFBP7, STAT3, CDKN1A, IL6, ANAPC1, MAPK10, CCNA2, CDC16, CABIN1, AGO1, ETS2	Pericyte_2
REACTOME_CONSTITUTIVE_SIGNALING_BY_OVEREXPRESSED_ERBB2	0.0469835	0.786291	-0.843485	-1.6605	8	HSP90AA1, SOS1	Pericyte_2
REACTOME_EPHB_MEDIATED_FORWARD_SIGNALING	0.0452489	0.786291	0.700169	1.5301	22	ROCK2, ACTG1, KALRN	Pericyte_2
REACTOME_ESR_MEDIATED_SIGNALING	0.0438323	0.786291	-0.571603	-1.58257	99	HSPB1, HSP90AA1, PTGES3, FKBP4, HSP90AB1, XPO1, GTF2A2, JUND, CARM1	Pericyte_2
REACTOME_FACTORS_INVOLVED_IN_MEGAKARYOCYTE_DEVELOPMENT_AND_PLATELET_PRODUCTION	0.0483642	0.786291	0.578143	1.45641	66	CARMIL1, DOCK8, DOCK5, DOCK10, MICAL1, PRKAR2B, SH2B1, SH2B2, IRF2, TUBB4A, HDAC1, AKAP10, DOCK4, RAD51B	Pericyte_2
REACTOME_G_PROTEIN_MEDIATED_EVENTS	0.0441176	0.786291	0.638715	1.5132	37	ADCY3, ADCY5, PDE1A, GNAI3, PRKAR2B, ADCY6, ITPR1, CAMK2G, GNAI1, CREB1, NBEA, PLCB4, ADCY9, ADCY1, PLCB1	Pericyte_2
REACTOME_HEMOSTASIS	0.043871	0.786291	0.43859	1.29321	288	ATP1B3, CARMIL1, DGKG, GNA12, ACTN1, PDE1A, SLC8A1, DOCK8, A2M, DOCK5, VAV2, SPARC, SERPING1, KCNMB1, DOCK10, GNAI3, MICAL1, PRKAR2B, PSAP, ANGPT1, SH2B1, ITPR1, ATP2A3, TIMP1, ATP2A2, PRKG1, PDGFB, CRK, SH2B2, PFN1, FLNA, HABP4, PROS1, ATP2B4, GNAI1, LCP2, ANGPT2, ITGA10, GNB2, SERPINB6, IRF2, PPP2R5E, TUBB4A, LAMP2, ESAM, ITGA3, HDAC1, STX4, AKAP10, DOCK4, RAD51B, RASGRP2, PPP2R5D, APLP2, ITGA1…	Pericyte_2
REACTOME_NONCANONICAL_ACTIVATION_OF_NOTCH3	0.0483092	0.786291	0.873835	1.45262	5	NOTCH3, APH1A	Pericyte_2
REACTOME_REGULATED_NECROSIS	0.0463647	0.786291	-0.691157	-1.68491	31	HSP90AA1, MLKL, TRADD, SDCBP, CFLAR, UBC	Pericyte_2
REACTOME_RHOBTB2_GTPASE_CYCLE	0.0444994	0.786291	-0.713562	-1.59457	18	HSP90AA1, HSP90AB1, MSI2	Pericyte_2
REACTOME_RHO_GTPASES_ACTIVATE_CIT	0.0469484	0.786291	0.784182	1.5333	12	MYL9, MYH11, MYL6	Pericyte_2
REACTOME_RUNX1_REGULATES_EXPRESSION_OF_COMPONENTS_OF_TIGHT_JUNCTIONS	0.0473042	0.786291	-0.903529	-1.56386	4	CLDN5, OCLN, RUNX1, TJP1	Pericyte_2
REACTOME_THE_ROLE_OF_GTSE1_IN_G2_M_PROGRESSION_AFTER_G2_CHECKPOINT	0.0427799	0.786291	-0.673426	-1.67143	43	HSP90AA1, HSP90AB1, PSMA7, PSMD7, PSMC2, PSMC6, PSMF1, PSME3, UBC, PSMD6, SEM1, PSMB1	Pericyte_2
REACTOME_TRYPTOPHAN_CATABOLISM	0.0483548	0.786291	-0.823528	-1.58473	7	SLC7A5, SLC3A2	Pericyte_2
REACTOME_TFAP2_AP_2_FAMILY_REGULATES_TRANSCRIPTION_OF_CELL_CYCLE_FACTORS	0.0494234	0.78728	0.927363	1.3934	3	CDKN1A, TFAP2A	Pericyte_2
REACTOME_TP53_REGULATES_TRANSCRIPTION_OF_GENES_INVOLVED_IN_G1_CELL_CYCLE_ARREST	0.0490506	0.78728	0.832265	1.47565	7	CDKN1A, CCNA2, ARID3A, CDKN1B	Pericyte_2
REACTOME_CELL_EXTRACELLULAR_MATRIX_INTERACTIONS	0.0547112	0.794123	0.73912	1.50265	15	ACTN1, FBLIM1, ACTG1, FLNA, RSU1, VASP, ARHGEF6, FERMT2, PARVA	Pericyte_2
REACTOME_DAG_AND_IP3_SIGNALING	0.0540541	0.794123	0.638262	1.45843	29	ADCY3, ADCY5, PDE1A, PRKAR2B, ADCY6, ITPR1, CAMK2G, CREB1, NBEA, ADCY9, ADCY1	Pericyte_2
REACTOME_DDX58_IFIH1_MEDIATED_INDUCTION_OF_INTERFERON_ALPHA_BETA	0.0548886	0.794123	-0.634515	-1.57333	41	HSP90AA1, HSP90AB1, UBE2D3, TANK, CASP10, UBC	Pericyte_2
REACTOME_ESTROGEN_DEPENDENT_GENE_EXPRESSION	0.0512548	0.794123	-0.597814	-1.5358	57	HSP90AA1, PTGES3, FKBP4, HSP90AB1, GTF2A2, JUND, CARM1	Pericyte_2
REACTOME_FORMATION_OF_ATP_BY_CHEMIOSMOTIC_COUPLING	0.0547731	0.794123	0.771357	1.50822	12	MT-ATP6, ATP5MC2	Pericyte_2
REACTOME_MUSCLE_CONTRACTION	0.0518934	0.794123	0.54406	1.41181	82	ATP1B3, MYL9, CACNA1C, ACTA2, MYH11, SLC8A1, ATP1A2, MYL6, TPM4, ITPR1, ATP2A3, ATP2A2, CAMK2G, CACNB2, ATP2B4, NPR2, LMOD1, MYLK	Pericyte_2
REACTOME_P2Y_RECEPTORS	0.0543478	0.794123	-0.962619	-1.27749	1	P2RY14	Pericyte_2
REACTOME_PKA_ACTIVATION_IN_GLUCAGON_SIGNALLING	0.0543131	0.794123	0.782393	1.49657	11	ADCY3, ADCY5, PRKAR2B, ADCY6, ADCY9, ADCY1	Pericyte_2
REACTOME_SYNTHESIS_OF_BILE_ACIDS_AND_BILE_SALTS_VIA_7ALPHA_HYDROXYCHOLESTEROL	0.0547731	0.794123	0.772786	1.51102	12	CYP7B1, NCOA1, AKR1C1	Pericyte_2
REACTOME_SYNTHESIS_OF_IP2_IP_AND_INS_IN_THE_CYTOSOL	0.0547731	0.794123	0.770673	1.50688	12	INPP4B, ISYNA1, INPP5A, OCRL, IMPA1	Pericyte_2
REACTOME_CROSS_PRESENTATION_OF_SOLUBLE_EXOGENOUS_ANTIGENS_ENDOSOMES	0.0559326	0.80187	-0.667757	-1.61374	29	PSMA7, PSMD7, PSMC2, PSMC6, PSMF1, PSME3, PSMD6, SEM1, PSMB1	Pericyte_2
REACTOME_SIGNALING_BY_NUCLEAR_RECEPTORS	0.0564609	0.802152	-0.487047	-1.40755	136	HSPB1, HSP90AA1, PTGES3, FKBP4, HSP90AB1, XPO1, GTF2A2, JUND, CARM1, ABCG1, PPID, USF1, KDM3A, CALM1	Pericyte_2
REACTOME_CARBOXYTERMINAL_POST_TRANSLATIONAL_MODIFICATIONS_OF_TUBULIN	0.0570108	0.802732	0.70658	1.50507	19	TTLL5, TTLL7, AGBL1, TTLL11, TUBB4A	Pericyte_2
REACTOME_RAF_INDEPENDENT_MAPK1_3_ACTIVATION	0.0585443	0.809863	0.82393	1.46087	7	DUSP1, IL6, MAPK3	Pericyte_2
REACTOME_REGULATION_OF_COMMISSURAL_AXON_PATHFINDING_BY_SLIT_AND_ROBO	0.0585443	0.809863	0.823063	1.45934	7	SLIT3, NTN1, ROBO1	Pericyte_2
REACTOME_MAPK1_ERK2_ACTIVATION	0.0609555	0.83189	0.914171	1.37357	3	IL6, IL6R	Pericyte_2
REACTOME_SYNTHESIS_OF_PG	0.0611916	0.83189	0.862678	1.43407	5	PLD1, CDS2	Pericyte_2
REACTOME_CA_DEPENDENT_EVENTS	0.0620272	0.835113	0.642044	1.45179	28	ADCY3, ADCY5, PDE1A, PRKAR2B, ADCY6, CAMK2G, CREB1, NBEA, ADCY9, ADCY1	Pericyte_2
REACTOME_DEGRADATION_OF_GLI1_BY_THE_PROTEASOME	0.0624878	0.835113	-0.635674	-1.5524	36	PSMA7, PSMD7, BTRC, PSMC2, CUL1, PSMC6, PSMF1, PSME3, UBC, PSMD6, SEM1, PSMB1	Pericyte_2
REACTOME_RUNX1_REGULATES_TRANSCRIPTION_OF_GENES_INVOLVED_IN_DIFFERENTIATION_OF_HSCS	0.0630335	0.835326	-0.63064	-1.54679	37	PSMA7, PSMD7, PSMC2, PSMC6, PSMF1, PSME3, UBC, PSMD6, SEM1, RUNX1, PSMB1	Pericyte_2
REACTOME_ABC_FAMILY_PROTEINS_MEDIATED_TRANSPORT	0.0662298	0.838305	-0.601897	-1.56486	59	ABCB1, ABCA8, PSMA7, PSMD7, ABCG1, PSMC2, ABCC9, ABCA9, PSMC6, PSMF1, PSME3, UBC, PSMD6, SEM1, PSMB1, ABCC4, SEL1L	Pericyte_2
REACTOME_AGGREPHAGY	0.0828571	0.838305	-0.671645	-1.53194	20	HSP90AA1	Pericyte_2
REACTOME_BINDING_AND_UPTAKE_OF_LIGANDS_BY_SCAVENGER_RECEPTORS	0.0742857	0.838305	-0.682292	-1.55623	20	HSPH1, HSP90AA1, COL4A2, COL4A1, SCARF1	Pericyte_2
REACTOME_BUTYROPHILIN_BTN_FAMILY_INTERACTIONS	0.0829268	0.838305	-0.925373	-1.35951	2	BTNL9	Pericyte_2
REACTOME_CARDIAC_CONDUCTION	0.0662824	0.838305	0.573065	1.41147	52	ATP1B3, CACNA1C, SLC8A1, ATP1A2, ITPR1, ATP2A3, ATP2A2, CAMK2G, CACNB2, ATP2B4, NPR2, CASQ2, FXYD1, KCND2, DMPK, KAT2B, KCNQ1	Pericyte_2
REACTOME_DEFECTIVE_FACTOR_IX_CAUSES_HEMOPHILIA_B	0.0810127	0.838305	-0.887099	-1.43529	3	F8	Pericyte_2
REACTOME_EGR2_AND_SOX10_MEDIATED_INITIATION_OF_SCHWANN_CELL_MYELINATION	0.0744681	0.838305	0.705279	1.43385	15	UTRN, MBP, TEAD1	Pericyte_2
REACTOME_EPH_EPHRIN_MEDIATED_REPULSION_OF_CELLS	0.065967	0.838305	0.654157	1.45624	25	EPHA2, EFNA5, VAV2, ACTG1, CLTA, APH1A, CLTCL1, EFNA1	Pericyte_2
REACTOME_FASL_CD95L_SIGNALING	0.0731707	0.838305	-0.9302	-1.36661	2	CASP10	Pericyte_2
REACTOME_FGFR3B_LIGAND_BINDING_AND_ACTIVATION	0.0695652	0.838305	-0.95532	-1.26781	1	FGF1	Pericyte_2
REACTOME_GLUCAGON_TYPE_LIGAND_RECEPTORS	0.0744681	0.838305	-0.759499	-1.60138	11	CYSLTR2	Pericyte_2
REACTOME_GLYCOSPHINGOLIPID_METABOLISM	0.0665658	0.838305	0.636755	1.43983	28	ESYT2, SUMF1, PSAP, ARSB, UGCG, GLB1, GM2A	Pericyte_2
REACTOME_G_ALPHA_12_13_SIGNALLING_EVENTS	0.0824891	0.838305	0.572094	1.39559	48	ROCK2, GNA12, PREX1, VAV2, ARHGEF17, KALRN, GNB2, FGD1, OBSCN, ARHGEF33, ARHGEF6, GNB1, ARHGEF3, ARHGEF10L, NET1, RHOA	Pericyte_2
REACTOME_G_ALPHA_Z_SIGNALLING_EVENTS	0.0795796	0.838305	0.618611	1.41353	29	ADCY3, ADCY5, GNAI3, ADCY6, GNAI1, GNB2, GNB1, ADCY9, ADCY1	Pericyte_2
REACTOME_INTERFERON_SIGNALING	0.0750708	0.838305	0.50881	1.34121	94	MT2A, HLA-B, SOCS3, NUP93, CAMK2G, GBP4, TRIM22, FLNA, B2M, ADAR, EIF4E3, IRF2, NCAM1, HLA-F, TRIM2, EGR1, STAT1, NUP188, MID1	Pericyte_2
REACTOME_INTRACELLULAR_SIGNALING_BY_SECOND_MESSENGERS	0.0694823	0.838305	0.458051	1.29293	185	PDGFRB, NR4A1, ADCY3, ADCY5, PDE1A, CDKN1A, NRG2, PRKAR2B, ADCY6, ITPR1, PHLPP1, PDGFB, FGF2, CAMK2G, AKT3, PREX2, WWP2, EGFR, RNF146, AGO1, PRR5, ATN1, PPP2R5E, CREB1, HDAC1, RICTOR, MKRN1, CSNK2A2, MTA3, NBEA, PPARG, RBBP4, PIP4K2C, PPP2R5D, FOXO3, RING1, ADCY9, ADCY1, EGR1, GATAD2B	Pericyte_2
REACTOME_MATURATION_OF_PROTEIN_3A	0.0787402	0.838305	-0.843271	-1.49052	5	ST6GALNAC3, ST3GAL2	Pericyte_2
REACTOME_MRNA_EDITING	0.0777027	0.838305	0.934742	1.32228	2	ADARB1, ADAR	Pericyte_2
REACTOME_NOTCH4_INTRACELLULAR_DOMAIN_REGULATES_TRANSCRIPTION	0.0764431	0.838305	0.716023	1.42104	13	MAML3, ACTA2, KAT2B, RBPJ, SNW1, HES1, MAMLD1	Pericyte_2
REACTOME_NR1H3_NR1H2_REGULATE_GENE_EXPRESSION_LINKED_TO_CHOLESTEROL_TRANSPORT_AND_EFFLUX	0.080597	0.838305	0.651937	1.43514	23	ABCA1, APOD, NCOA1, TBL1X, NCOR2, APOE, AGO1	Pericyte_2
REACTOME_PHOSPHATE_BOND_HYDROLYSIS_BY_NUDT_PROTEINS	0.0804878	0.838305	-0.852739	-1.47595	4	ADPRM	Pericyte_2
REACTOME_PKA_MEDIATED_PHOSPHORYLATION_OF_CREB	0.0801233	0.838305	0.712068	1.43658	14	ADCY3, ADCY5, PRKAR2B, ADCY6, CREB1, NBEA, ADCY9, ADCY1	Pericyte_2
REACTOME_POTASSIUM_CHANNELS	0.0779412	0.838305	0.590181	1.39822	37	KCNAB1, KCNB1, KCNMB1, GABBR2, GNB2, KCND2, GNB1, KCNQ1	Pericyte_2
REACTOME_PROTON_COUPLED_MONOCARBOXYLATE_TRANSPORT	0.0804878	0.838305	-0.853968	-1.47808	4	BSG, SLC16A1	Pericyte_2
REACTOME_PTK6_PROMOTES_HIF1A_STABILIZATION	0.0810811	0.838305	0.926225	1.31023	2	HIF1A, EGFR	Pericyte_2
REACTOME_REGULATION_OF_INSULIN_SECRETION	0.0797101	0.838305	0.578913	1.40157	46	KCNB1, CACNA1C, ADCY5, PRKAR2B, ADCY6, ITPR1, CACNA1A, CACNB2, GNAI1, GNB2	Pericyte_2
REACTOME_RHO_GTPASES_ACTIVATE_PKNS	0.0674847	0.838305	0.687331	1.47768	20	MYL9, MYH11, MYL6, YWHAE	Pericyte_2
REACTOME_RORA_ACTIVATES_GENE_EXPRESSION	0.0795632	0.838305	0.713321	1.41567	13	CPT1A, NCOA1, CHD9, TBL1X, PPARA, NCOA6, RORA	Pericyte_2
REACTOME_SIGNALING_BY_LEPTIN	0.0709779	0.838305	0.794532	1.4412	8	STAT3, SOCS3, SH2B1	Pericyte_2
REACTOME_SIGNALING_BY_NOTCH1_T_7_9_NOTCH1_M1580_K2555_TRANSLOCATION_MUTANT	0.0829268	0.838305	-0.841637	-1.45674	4	ADAM17, JAG2, NOTCH1	Pericyte_2
REACTOME_SIGNALING_BY_NOTCH3	0.0793413	0.838305	0.631652	1.42361	27	NOTCH3, MAML3, PLXND1, WWP2, NEURL1B, EGFR, APH1A	Pericyte_2
REACTOME_SIGNALING_BY_PTK6	0.0655738	0.838305	0.614488	1.42413	32	STAT3, NRG2, SOCS3, CBL, CRK, HIF1A, EGFR, KRAS, NRAS, NR3C1, RHOA	Pericyte_2
REACTOME_SIGNALLING_TO_P38_VIA_RIT_AND_RIN	0.0682927	0.838305	-0.872884	-1.51082	4	NTRK1, RIT1, NGF, BRAF	Pericyte_2
REACTOME_STAT3_NUCLEAR_EVENTS_DOWNSTREAM_OF_ALK_SIGNALING	0.0692432	0.838305	0.854058	1.41974	5	STAT3, HIF1A, HDAC1	Pericyte_2
REACTOME_STING_MEDIATED_INDUCTION_OF_HOST_IMMUNE_RESPONSES	0.072973	0.838305	-0.806221	-1.55142	7	CGAS, IFI16, STAT6, XRCC5	Pericyte_2
REACTOME_SYNTHESIS_OF_PROSTAGLANDINS_PG_AND_THROMBOXANES_TX	0.0813648	0.838305	-0.837484	-1.48029	5	PTGES3	Pericyte_2
REACTOME_TERMINATION_OF_O_GLYCAN_BIOSYNTHESIS	0.0787402	0.838305	-0.843271	-1.49052	5	ST6GALNAC3, ST3GAL2	Pericyte_2
REACTOME_EXTRINSIC_PATHWAY_OF_FIBRIN_CLOT_FORMATION	0.0835443	0.839168	-0.884654	-1.43134	3	TFPI	Pericyte_2
REACTOME_DEGRADATION_OF_DVL	0.0851735	0.840003	-0.607669	-1.47867	38	PSMA7, PSMD7, PSMC2, PSMC6, PSMF1, PSME3, UBC, PSMD6, SEM1, PSMB1	Pericyte_2
REACTOME_DOWNSTREAM_SIGNAL_TRANSDUCTION	0.085758	0.840003	0.687693	1.44235	17	PDGFRB, STAT3, PDGFB, CRK, RAPGEF1, KRAS, NRAS, STAT1	Pericyte_2
REACTOME_MYOGENESIS	0.0843023	0.840003	-0.711304	-1.52834	15	MEF2A, MEF2C, MAP2K6, CDH4, TCF4, BNIP2	Pericyte_2
REACTOME_TRANS_GOLGI_NETWORK_VESICLE_BUDDING	0.0856313	0.840003	0.575118	1.39085	45	FTH1, SORT1, PICALM, CLTA, SNX5, DTNBP1, DNAJC6, STX4, HGS, YIPF6, SH3GL2, SH3D19, ARRB1, OCRL, TBC1D8B, ACBD3	Pericyte_2
REACTOME_AKT_PHOSPHORYLATES_TARGETS_IN_THE_NUCLEUS	0.0977918	0.844009	0.762384	1.38289	8	NR4A1, AKT3, CREB1, FOXO3	Pericyte_2
REACTOME_CLASS_C_3_METABOTROPIC_GLUTAMATE_PHEROMONE_RECEPTORS	0.0870712	0.844009	-0.805969	-1.49404	6	GRM3	Pericyte_2
REACTOME_COMPLEMENT_CASCADE	0.103286	0.844009	0.707198	1.38277	12	SERPING1, COLEC11, PROS1, CD46, CD59, C1S	Pericyte_2
REACTOME_CONSTITUTIVE_SIGNALING_BY_EGFRVIII	0.0904255	0.844009	-0.733539	-1.54664	11	HSP90AA1, SOS1	Pericyte_2
REACTOME_CONSTITUTIVE_SIGNALING_BY_LIGAND_RESPONSIVE_EGFR_CANCER_VARIANTS	0.0934844	0.844009	-0.705297	-1.5254	14	HSP90AA1, SOS1	Pericyte_2
REACTOME_DECTIN_1_MEDIATED_NONCANONICAL_NF_KB_SIGNALING	0.1	0.844009	-0.595527	-1.4736	40	PSMA7, PSMD7, BTRC, PSMC2, CUL1, PSMC6, PSMF1, PSME3, UBC, PSMD6, SEM1, PSMB1	Pericyte_2
REACTOME_FCGR3A_MEDIATED_IL10_SYNTHESIS	0.102446	0.844009	0.669427	1.41264	18	ADCY3, ADCY5, PRKAR2B, ADCY6, ITPR1, CREB1, ADCY9, ADCY1	Pericyte_2
REACTOME_FORMATION_OF_SENESCENCE_ASSOCIATED_HETEROCHROMATIN_FOCI_SAHF	0.101124	0.844009	0.791108	1.36563	6	CDKN1A, CABIN1	Pericyte_2
REACTOME_GDP_FUCOSE_BIOSYNTHESIS	0.0996622	0.844009	0.913611	1.29239	2	GMDS, SLC35C1	Pericyte_2
REACTOME_GLUCAGON_LIKE_PEPTIDE_1_GLP1_REGULATES_INSULIN_SECRETION	0.1	0.844009	0.638759	1.41593	24	KCNB1, ADCY5, PRKAR2B, ADCY6, ITPR1, GNB2	Pericyte_2
REACTOME_HEDGEHOG_LIGAND_BIOGENESIS	0.0873786	0.844009	-0.605095	-1.49955	42	PSMA7, PSMD7, PSMC2, ADAM17, PSMC6, PSMF1, PSME3, UBC, PSMD6, SEM1, PSMB1, SEL1L	Pericyte_2
REACTOME_HUR_ELAVL1_BINDS_AND_STABILIZES_MRNA	0.0918635	0.844009	-0.824451	-1.45726	5	XPO1, PRKCA, ELAVL1	Pericyte_2
REACTOME_HYALURONAN_METABOLISM	0.103261	0.844009	-0.744717	-1.46606	8	CEMIP, CHP1, CD44, GUSB, HYAL1	Pericyte_2
REACTOME_INFLUENZA_INFECTION	0.0947603	0.844009	-0.541868	-1.51708	110	HSPA1A, HSP90AA1, XPO1, RPL27A, RPS4Y1	Pericyte_2
REACTOME_INTERLEUKIN_20_FAMILY_SIGNALING	0.0946372	0.844009	0.772593	1.40141	8	STAT3, SOCS3, STAT1	Pericyte_2
REACTOME_ION_TRANSPORT_BY_P_TYPE_ATPASES	0.103293	0.844009	0.593228	1.36623	31	ATP1B3, ATP1A2, ATP2A3, ATP2A2, CAMK2G, ATP2B4, ATP9A, FXYD1, ATP8A1	Pericyte_2
REACTOME_METABOLISM_OF_POLYAMINES	0.102484	0.844009	-0.59999	-1.47161	37	PSMA7, PSMD7, PSMC2, NQO1, PSMC6, SRM, PSMF1, PSME3, PSMD6, SEM1, PSMB1, AZIN1	Pericyte_2
REACTOME_METHYLATION	0.093207	0.844009	0.751233	1.38159	9	COMT, MAT2A, MAT2B, MTRR, NNMT, N6AMT1	Pericyte_2
REACTOME_MUCOPOLYSACCHARIDOSES	0.0947867	0.844009	0.750046	1.37941	9	HGSNAT, ARSB, GLB1	Pericyte_2
REACTOME_NERVOUS_SYSTEM_DEVELOPMENT	0.0886889	0.844009	0.407528	1.21497	340	SLIT3, ROCK2, UTRN, MYL9, CACNA1C, MYH11, MBP, EPHA2, ANK2, EFNA5, VAV2, ABLIM2, CACNA1H, PDLIM7, ACTG1, KALRN, MYL6, RPS27L, RPS7, SHTN1, SPTBN1, PLXND1, FARP2, RPS16, DAB1, CLTA, UNC5C, NTN1, TEAD1, PFN1, ALCAM, CACNB2, NFASC, SRGAP3, SIAH2, SEMA5A, EGFR, DLG1, COL4A5, VASP, ITGA10, RPL8, RPL28, TUBB4A, CASC3, APH1A, CREB1, FAU, ROBO1, RPLP0, ABL2, RPL15, NCAM1	Pericyte_2
REACTOME_NICOTINAMIDE_SALVAGING	0.100156	0.844009	0.71003	1.38831	12	NAMPT, PARP10, NNMT, NUDT12	Pericyte_2
REACTOME_NR1H2_AND_NR1H3_MEDIATED_SIGNALING	0.0998487	0.844009	0.61725	1.39573	28	ABCA1, APOD, NCOA1, TBL1X, NCOR2, APOE, AGO1, SCD	Pericyte_2
REACTOME_NUCLEOTIDE_LIKE_PURINERGIC_RECEPTORS	0.0965496	0.844009	-0.949359	-1.39476	2	P2RY14	Pericyte_2
REACTOME_PLASMA_LIPOPROTEIN_ASSEMBLY	0.0962145	0.844009	0.767415	1.39202	8	ABCA1, A2M, BMP1, APOE	Pericyte_2
REACTOME_PLASMA_LIPOPROTEIN_REMODELING	0.0881543	0.844009	-0.729645	-1.54161	12	LPL, ABCG1	Pericyte_2
REACTOME_PRESYNAPTIC_DEPOLARIZATION_AND_CALCIUM_CHANNEL_OPENING	0.0995185	0.844009	0.792437	1.36792	6	CACNA1A, CACNB2, CACNA2D3, CACNA2D2	Pericyte_2
REACTOME_REDUCTION_OF_CYTOSOLIC_CA_LEVELS	0.0962145	0.844009	0.768046	1.39316	8	SLC8A1, ATP2A3, ATP2A2, ATP2B4, ATP2B1	Pericyte_2
REACTOME_RUNX1_AND_FOXP3_CONTROL_THE_DEVELOPMENT_OF_REGULATORY_T_LYMPHOCYTES_TREGS	0.1	0.844009	-0.906818	-1.33225	2	RUNX1	Pericyte_2
REACTOME_SIGNALING_BY_EGFR_IN_CANCER	0.0934844	0.844009	-0.705297	-1.5254	14	HSP90AA1, SOS1	Pericyte_2
REACTOME_SIGNALING_BY_NTRKS	0.0964539	0.844009	0.51739	1.32524	75	NTRK3, JUNB, STAT3, CLTA, CRK, CREB1, ID3, RAPGEF1, RALA, PPP2R5D, KRAS, NRAS, SH3GL2, EGR1	Pericyte_2
REACTOME_TNFS_BIND_THEIR_PHYSIOLOGICAL_RECEPTORS	0.102524	0.844009	0.756414	1.37206	8	TNFRSF1B, TNFRSF1A, EDA2R, EDA	Pericyte_2
REACTOME_TRANSLESION_SYNTHESIS_BY_POLK	0.0930233	0.844009	-0.702718	-1.50989	15	REV3L, UBC, RFC5, RPA2, POLK	Pericyte_2
REACTOME_DOWNREGULATION_OF_TGF_BETA_RECEPTOR_SIGNALING	0.105714	0.85187	-0.678975	-1.50316	16	XPO1, NEDD4L, SMAD3, UCHL5, PPP1R15A, UBC, SMAD7, SMURF1, STUB1, BAMBI	Pericyte_2
REACTOME_G_ALPHA_S_SIGNALLING_EVENTS	0.106109	0.85187	-0.563016	-1.42688	48	PDE7B, CYSLTR2, PDE8A, PDE10A, PDE4D, PDE3A, PDE3B	Pericyte_2
REACTOME_INTERLEUKIN_2_SIGNALING	0.104878	0.85187	-0.82932	-1.43542	4	PTK2B, STAT5B, JAK3	Pericyte_2
REACTOME_SIGNALING_BY_ALK	0.106416	0.85187	0.706051	1.38053	12	STAT3, HIF1A, HDAC1	Pericyte_2
REACTOME_SIGNALING_BY_VEGF	0.107023	0.852404	-0.531327	-1.39731	66	HSPB1, HSP90AA1, FLT1, NRP2	Pericyte_2
REACTOME_CRISTAE_FORMATION	0.108729	0.853062	0.637758	1.38055	21	MT-ATP6, ATP5MC2, CHCHD6	Pericyte_2
REACTOME_GLYCOGEN_STORAGE_DISEASES	0.108696	0.853062	-0.736612	-1.4501	8	GBE1, UBC	Pericyte_2
REACTOME_RHOC_GTPASE_CYCLE	0.108538	0.853062	0.537191	1.32329	53	ROCK2, FMNL2, PREX1, VAV2, MCAM, ARHGEF17, DIAPH1, ARHGAP1, STOM, ANLN	Pericyte_2
REACTOME_GENE_SILENCING_BY_RNA	0.11041	0.854743	-0.592263	-1.44119	38	HSP90AA1	Pericyte_2
REACTOME_METABOLISM_OF_ANGIOTENSINOGEN_TO_ANGIOTENSINS	0.111111	0.854743	0.814076	1.35328	5	AGT, ANPEP	Pericyte_2
REACTOME_NUCLEAR_RECEPTOR_TRANSCRIPTION_PATHWAY	0.110778	0.854743	0.588031	1.35426	31	NR4A1, NR2F1, NR3C2, RARA, NCOR2, PPARA, RARB, PPARG, ESRRA, RORA, NR3C1, RXRB	Pericyte_2
REACTOME_OPIOID_SIGNALLING	0.110951	0.854743	0.537286	1.32335	52	ADCY3, ADCY5, PDE1A, GNAI3, PRKAR2B, ADCY6, ITPR1, PDE4B, CAMK2G, GNAI1, GNB2, CREB1, NBEA, PLCB4, PPP2R5D, GNB1, ADCY9, ADCY1, PLCB1	Pericyte_2
REACTOME_TYPE_I_HEMIDESMOSOME_ASSEMBLY	0.113456	0.86713	-0.782891	-1.45126	6	CD151, ITGA6	Pericyte_2
REACTOME_WNT_LIGAND_BIOGENESIS_AND_TRAFFICKING	0.113821	0.86713	-0.730552	-1.48192	9	WNT5B, SNX3	Pericyte_2
REACTOME_ABACAVIR_TRANSPORT_AND_METABOLISM	0.11811	0.868929	-0.799127	-1.41249	5	ABCB1	Pericyte_2
REACTOME_ARACHIDONIC_ACID_METABOLISM	0.117143	0.868929	-0.667344	-1.47741	16	PTGES3	Pericyte_2
REACTOME_CONSTITUTIVE_SIGNALING_BY_ABERRANT_PI3K_IN_CANCER	0.121622	0.868929	0.594445	1.35831	29	PDGFRB, NRG2, PDGFB, FGF2, EGFR	Pericyte_2
REACTOME_DEFECTIVE_CFTR_CAUSES_CYSTIC_FIBROSIS	0.115625	0.868929	-0.572497	-1.41661	40	PSMA7, PSMD7, PSMC2, PSMC6, PSMF1, PSME3, UBC, PSMD6, SEM1, PSMB1, SEL1L	Pericyte_2
REACTOME_INTERLEUKIN_7_SIGNALING	0.121069	0.868929	0.713016	1.34891	10	STAT3, HGF, IL7	Pericyte_2
REACTOME_L1CAM_INTERACTIONS	0.121212	0.868929	0.513984	1.28724	61	ANK2, VAV2, ACTG1, SHTN1, SPTBN1, CLTA, ALCAM, NFASC, EGFR, DLG1, ITGA10, TUBB4A, NCAM1, CSNK2A2, SPTB, DLG3, ITGA1, SH3GL2, ITGA9, ANK3	Pericyte_2
REACTOME_MAPK3_ERK1_ACTIVATION	0.118616	0.868929	0.8786	1.32013	3	IL6, MAPK3	Pericyte_2
REACTOME_METABOLISM_OF_RNA	0.119816	0.868929	-0.373356	-1.19323	454	HSPB1, HSPA1A, UTP15, XPO1, PAPOLA, PSMA7, TYW3, TEX10, PSMD7, PRPF38A, RNMT, RPL27A, DCPS, RPS4Y1, RBM5, NOP58, TUT7, RNPC3, SNRPA1, BCAS2, SLBP, PSMC2, TPR, NCBP2, TUT4, CNOT2, PRKCA, TSR3, U2SURP, DUS2, PSMC6, HNRNPU, PSMF1, ZNF473, PSME3, SLU7, UBC, DDX46, PSMD6, SNRNP40, PPWD1, SEM1, HNRNPA3, SNRNP48, WDR36, PSMB1, GSPT1	Pericyte_2
REACTOME_REELIN_SIGNALLING_PATHWAY	0.121622	0.868929	0.90026	1.2735	2	DAB1, SH3KBP1	Pericyte_2
REACTOME_REGULATION_OF_RUNX3_EXPRESSION_AND_ACTIVITY	0.121118	0.868929	-0.580137	-1.42292	37	PSMA7, PSMD7, PSMC2, PSMC6, PSMF1, PSME3, UBC, PSMD6, SEM1, PSMB1, SRC, SMURF1	Pericyte_2
REACTOME_RHOG_GTPASE_CYCLE	0.116279	0.868929	0.544538	1.32762	49	CYFIP1, EPHA2, DOCK5, PREX1, VAV2, MCAM, PLD1, KALRN, ARHGAP1, PLEKHG3, MPP7, DOCK4	Pericyte_2
REACTOME_RHO_GTPASE_EFFECTORS	0.118046	0.868929	0.453816	1.25394	134	ROCK2, MYL9, MYH11, CYFIP1, FMNL2, ACTG1, DIAPH1, MYL6, CYBA, PFN1, FLNA, DYNC1I1, DYNC1LI2, RHOQ, MYLK, YWHAE, PPP2R5E, TUBB4A	Pericyte_2
REACTOME_SODIUM_COUPLED_PHOSPHATE_COTRANSPORTERS	0.121771	0.868929	0.947689	1.25712	1	SLC20A2	Pericyte_2
REACTOME_VEGFR2_MEDIATED_VASCULAR_PERMEABILITY	0.12	0.868929	-0.661976	-1.46552	16	HSP90AA1	Pericyte_2
REACTOME_CHOLINE_CATABOLISM	0.135135	0.871137	0.89491	1.26593	2	SLC44A1, ALDH7A1	Pericyte_2
REACTOME_DNA_METHYLATION	0.135135	0.871137	0.894041	1.2647	2	DNMT3A, DNMT1	Pericyte_2
REACTOME_DOWNREGULATION_OF_ERBB2_SIGNALING	0.125714	0.871137	-0.653163	-1.44601	16	HSP90AA1	Pericyte_2
REACTOME_ENDOGENOUS_STEROLS	0.127796	0.871137	0.704104	1.34682	11	CYP7B1, NCOA1, ARNT2	Pericyte_2
REACTOME_ENDOSOMAL_VACUOLAR_PATHWAY	0.124606	0.871137	0.73687	1.33661	8	HLA-B, B2M, HLA-F, HLA-C, HLA-A	Pericyte_2
REACTOME_FGFR2_ALTERNATIVE_SPLICING	0.127301	0.871137	0.65715	1.35491	16	RBFOX2, HNRNPH1, POLR2B, GTF2F2, POLR2H	Pericyte_2
REACTOME_FOXO_MEDIATED_TRANSCRIPTION_OF_CELL_DEATH_GENES	0.132911	0.871137	0.747717	1.32574	7	BCL6, FOXO3, FOXO1	Pericyte_2
REACTOME_GLYCOGEN_METABOLISM	0.131805	0.871137	-0.631824	-1.40697	17	GBE1, PHKG2, CALM1, UBC	Pericyte_2
REACTOME_HISTIDINE_CATABOLISM	0.135135	0.871137	0.894719	1.26566	2	CARNS1, HNMT	Pericyte_2
REACTOME_INTERACTION_BETWEEN_L1_AND_ANKYRINS	0.12766	0.871137	0.671052	1.36426	15	ANK2, ACTG1, SPTBN1, NFASC, SPTB, ANK3, SPTAN1	Pericyte_2
REACTOME_MAPK_FAMILY_SIGNALING_CASCADES	0.135338	0.871137	-0.427808	-1.25136	160	HSPB1, DNAJB1, KITLG, XPO1, PSMA7, PSMD7, VWF, SOS1, FGF1, PSMC2, PPP2CB, CALM1, FN1, PSMC6, PSMF1, PSME3, UBC, PSMD6, FGFR1, SEM1, MARK3, NRG1, SPRED3, PSMB1	Pericyte_2
REACTOME_NA_CL_DEPENDENT_NEUROTRANSMITTER_TRANSPORTERS	0.128378	0.871137	0.837837	1.32296	4	SLC6A1, SLC6A12, SLC6A9, SLC22A1	Pericyte_2
REACTOME_NICOTINATE_METABOLISM	0.130971	0.871137	0.628786	1.33937	19	NAMPT, PARP10, NNMT, NUDT12, NMNAT2, NADK2	Pericyte_2
REACTOME_PECAM1_INTERACTIONS	0.134146	0.871137	-0.80815	-1.39878	4	PECAM1, SRC, PTPN6	Pericyte_2
REACTOME_PEPTIDE_LIGAND_BINDING_RECEPTORS	0.12943	0.871137	0.631209	1.34453	19	AGT, ACKR1, SSTR2, PSAP, CX3CL1, ACKR3	Pericyte_2
REACTOME_PHASE_0_RAPID_DEPOLARISATION	0.132512	0.871137	0.669084	1.34986	14	CACNA1C, CAMK2G, CACNB2	Pericyte_2
REACTOME_RELEASE_OF_HH_NP_FROM_THE_SECRETING_CELL	0.134146	0.871137	-0.89026	-1.30793	2	ADAM17	Pericyte_2
REACTOME_RETINOID_CYCLE_DISEASE_EVENTS	0.133446	0.871137	0.896275	1.26786	2	NAPEPLD, RBP1	Pericyte_2
REACTOME_SIGNALING_BY_ACTIVIN	0.130081	0.871137	-0.715767	-1.45193	9	SMAD3, ACVR2A, FSTL3, ACVR1B, ACVR1C	Pericyte_2
REACTOME_SIGNALING_BY_BMP	0.125	0.871137	-0.65922	-1.41643	15	FSTL1, SKI, SMAD6, UBE2D3, BMPR1B, ACVR2A, SMAD1, SMAD7, SMURF1	Pericyte_2
REACTOME_SIGNALING_BY_ERBB2_IN_CANCER	0.130814	0.871137	-0.655024	-1.40741	15	HSP90AA1, SOS1	Pericyte_2
REACTOME_TRAIL_SIGNALING	0.12439	0.871137	-0.815026	-1.41068	4	CASP10, CFLAR	Pericyte_2
REACTOME_TRANSPORT_OF_ORGANIC_ANIONS	0.134831	0.871137	0.770932	1.3308	6	SLCO3A1, SLC16A2	Pericyte_2
REACTOME_ZINC_INFLUX_INTO_CELLS_BY_THE_SLC39_GENE_FAMILY	0.126689	0.871137	0.838369	1.3238	4	SLC39A14, SLC39A8	Pericyte_2
REACTOME_CATION_COUPLED_CHLORIDE_COTRANSPORTERS	0.139241	0.87483	-0.839207	-1.3578	3	SLC12A2	Pericyte_2
REACTOME_CHYLOMICRON_REMODELING	0.139024	0.87483	-0.885623	-1.30112	2	LPL	Pericyte_2
REACTOME_DEVELOPMENTAL_BIOLOGY	0.137107	0.87483	0.380185	1.15593	476	SLIT3, ROCK2, UTRN, MYL9, STAT3, MAML3, CACNA1C, MYH11, MBP, EPHA2, CDKN1A, ANK2, EFNA5, VAV2, ABLIM2, HIF3A, CACNA1H, PDLIM7, ACTG1, NCOA1, KALRN, MYL6, RPS27L, RPS7, SHTN1, PAXIP1, KAZN, SPTBN1, PLXND1, FARP2, RPS16, RARA, DAB1, CLTA, CHD9, UNC5C, FGF2, NTN1, TEAD1, AKT3, PFN1, TBL1X, ALCAM, CACNB2, NFASC, POLR2B, EBF1, SRGAP3, SIAH2, NCOR2, SEMA5A, EGFR, DLG1, COL4A5, VASP, ITGA10, RPL8, RPL28…	Pericyte_2
REACTOME_NOTCH3_ACTIVATION_AND_TRANSMISSION_OF_SIGNAL_TO_THE_NUCLEUS	0.138298	0.87483	0.661964	1.34578	15	NOTCH3, WWP2, NEURL1B, EGFR, APH1A	Pericyte_2
REACTOME_RESPIRATORY_ELECTRON_TRANSPORT	0.139159	0.87483	-0.50581	-1.30609	58	MT-ND4, MT-ND3	Pericyte_2
REACTOME_SYNTHESIS_OF_VERY_LONG_CHAIN_FATTY_ACYL_COAS	0.138504	0.87483	-0.662087	-1.43341	13	ELOVL7, ELOVL5, ACSL3, ACSL5, ACSL4	Pericyte_2
REACTOME_ERK_MAPK_TARGETS	0.140496	0.879214	-0.666163	-1.40748	12	MEF2A, MEF2C, PPP2CB, VRK3, ELK1, DUSP6	Pericyte_2
REACTOME_AMYLOID_FIBER_FORMATION	0.141141	0.879761	0.583112	1.33241	29	TSPAN15, CST3, B2M, SIAH2, APOE, PRKN, APH1A, GSN, SIAH1	Pericyte_2
REACTOME_INTERLEUKIN_9_SIGNALING	0.141707	0.87981	0.789895	1.31308	5	STAT3, STAT1	Pericyte_2
REACTOME_MECP2_REGULATES_NEURONAL_RECEPTORS_AND_CHANNELS	0.14241	0.880708	0.680439	1.33045	12	FKBP5, CREB1, HDAC1	Pericyte_2
REACTOME_NEUROTRANSMITTER_RECEPTORS_AND_POSTSYNAPTIC_SIGNAL_TRANSMISSION	0.143255	0.88247	0.46425	1.24164	103	ADCY3, ADCY5, GRIP2, GNAI3, PRKAR2B, ADCY6, CAMK2G, GABBR2, NCALD, DLG2, DLG1, GNAI1, GNB2, PRKAA2, TUBB4A, CREB1, NBEA, DLG3, KRAS, GNB1, ADCY9, NRAS, ADCY1, PLCB1, PRKAA1, GRIN2A, PRKACA, LRRC7, ADCY2, GNG4, GNG5, CAMKK2, GRIK5, CAMK2B, GRIK2, TUBA4A	Pericyte_2
REACTOME_ABACAVIR_TRANSMEMBRANE_TRANSPORT	0.146835	0.890613	-0.834674	-1.35047	3	ABCB1	Pericyte_2
REACTOME_BH3_ONLY_PROTEINS_ASSOCIATE_WITH_AND_INACTIVATE_ANTI_APOPTOTIC_BCL_2_MEMBERS	0.14557	0.890613	0.739605	1.31136	7	STAT3, BCL2	Pericyte_2
REACTOME_REGULATION_OF_INSULIN_LIKE_GROWTH_FACTOR_IGF_TRANSPORT_AND_UPTAKE_BY_INSULIN_LIKE_GROWTH_FACTOR_BINDING_PROTEINS_IGFBPS	0.146165	0.890613	0.51431	1.26693	53	IGFBP7, LTBP1, IL6, CST3, TIMP1, MGAT4A, SPP1, VWA1, CSF1, APOE, HSP90B1	Pericyte_2
REACTOME_SYNTHESIS_OF_WYBUTOSINE_AT_G37_OF_TRNA_PHE	0.146341	0.890613	-0.880505	-1.2936	2	TYW3	Pericyte_2
REACTOME_ACETYLCHOLINE_INHIBITS_CONTRACTION_OF_OUTER_HAIR_CELLS	0.179054	0.894827	0.872557	1.23431	2	KCNMB1, KCNMA1	Pericyte_2
REACTOME_ACTIVATED_NTRK2_SIGNALS_THROUGH_CDK5	0.156962	0.894827	-0.826201	-1.33676	3	CDK5R1	Pericyte_2
REACTOME_ACTIVATION_OF_TRKA_RECEPTORS	0.149367	0.894827	-0.830863	-1.3443	3	NTRK1, NGF	Pericyte_2
REACTOME_ADP_SIGNALLING_THROUGH_P2Y_PURINOCEPTOR_12	0.175719	0.894827	0.672155	1.28571	11	GNAI3, GNAI1, GNB2, GNB1, GNG4, GNG5	Pericyte_2
REACTOME_AKT_PHOSPHORYLATES_TARGETS_IN_THE_CYTOSOL	0.170579	0.894827	0.663136	1.29662	12	CDKN1A, AKT3, MKRN1, CDKN1B, AKT1, CASP9, BAD, MDM2	Pericyte_2
REACTOME_APOPTOTIC_CLEAVAGE_OF_CELL_ADHESION_PROTEINS	0.194937	0.894827	-0.797332	-1.29005	3	OCLN, TJP1	Pericyte_2
REACTOME_ASSEMBLY_OF_THE_ORC_COMPLEX_AT_THE_ORIGIN_OF_REPLICATION	0.186795	0.894827	0.768036	1.27675	5	ORC2, ORC4, ORC5, KPNA6	Pericyte_2
REACTOME_ASYMMETRIC_LOCALIZATION_OF_PCP_PROTEINS	0.15142	0.894827	-0.553833	-1.34767	38	PSMA7, PSMD7, PSMC2, PSMC6, PSMF1, PSME3, UBC, PSMD6, SEM1, PSMB1, SMURF1, SCRIB	Pericyte_2
REACTOME_CA2_ACTIVATED_K_CHANNELS	0.162641	0.894827	0.780776	1.29792	5	KCNMB1, KCNMA1, KCNN3	Pericyte_2
REACTOME_CIRCADIAN_CLOCK	0.185776	0.894827	0.512271	1.2437	47	BHLHE40, NAMPT, CPT1A, NCOA1, CRTC3, CHD9, CSNK1D, TBL1X, HIF1A, CREB1, PPARA, ARNTL, NCOA6, RORA, NR3C1	Pericyte_2
REACTOME_COLLAGEN_FORMATION	0.198083	0.894827	-0.489736	-1.2381	50	P4HA1, COL4A2, SERPINH1, CD151, ITGA6, COL4A1, LOXL1, COL19A1, PLOD1	Pericyte_2
REACTOME_DEFECTIVE_FACTOR_VIII_CAUSES_HEMOPHILIA_A	0.15748	0.894827	-0.768968	-1.35919	5	F8, VWF, TPST2	Pericyte_2
REACTOME_DEFECTS_IN_BIOTIN_BTN_METABOLISM	0.196457	0.894827	0.763333	1.26893	5	MCCC2, PCCA, PCCB, HLCS, PC	Pericyte_2
REACTOME_DEGRADATION_OF_BETA_CATENIN_BY_THE_DESTRUCTION_COMPLEX	0.180064	0.894827	-0.485474	-1.23765	53	PSMA7, LEF1, PSMD7, BTRC, CTBP2, PSMC2, PPP2CB, CUL1, PSMC6, PSMF1, PSME3, UBC, PSMD6, SEM1, PSMB1	Pericyte_2
REACTOME_DIGESTION_OF_DIETARY_CARBOHYDRATE	0.168919	0.894827	0.878064	1.2421	2	MGAM, AMY2B	Pericyte_2
REACTOME_DISEASES_ASSOCIATED_WITH_O_GLYCOSYLATION_OF_PROTEINS	0.199108	0.894827	0.536617	1.24373	33	NOTCH3, ADAMTS10, THSD7B, SEMA5A, ADAMTS2	Pericyte_2
REACTOME_DISEASES_OF_MITOTIC_CELL_CYCLE	0.18806	0.894827	0.5801	1.277	23	CDKN1A, ANAPC1, CDC16, ANAPC5, ANAPC16, CDKN1B, ANAPC4	Pericyte_2
REACTOME_DISORDERS_OF_TRANSMEMBRANE_TRANSPORTERS	0.182759	0.894827	-0.440975	-1.19578	81	SLC1A3, CP, PSMA7, PSMD7, BSG, SLC16A1, SLC3A2, PSMC2, SLC1A1, ABCC9, TPR, PSMC6, PSMF1, PSME3, UBC, PSMD6, SEM1, PSMB1	Pericyte_2
REACTOME_DNA_DAMAGE_BYPASS	0.171779	0.894827	-0.542829	-1.33357	34	REV3L, UBE2B, UBC, RFC5, RPA2	Pericyte_2
REACTOME_EARLY_PHASE_OF_HIV_LIFE_CYCLE	0.203166	0.894827	-0.685522	-1.27077	6	BANF1, XRCC5	Pericyte_2
REACTOME_EGFR_INTERACTS_WITH_PHOSPHOLIPASE_C_GAMMA	0.171587	0.894827	0.926123	1.22851	1	EGFR	Pericyte_2
REACTOME_ERBB2_ACTIVATES_PTK6_SIGNALING	0.197432	0.894827	0.735033	1.26883	6	NRG2, EGFR	Pericyte_2
REACTOME_ERBB2_REGULATES_CELL_MOTILITY	0.153239	0.894827	0.703065	1.29301	9	NRG2, DIAPH1, EGFR, RHOA	Pericyte_2
REACTOME_ESTABLISHMENT_OF_SISTER_CHROMATID_COHESION	0.202703	0.894827	-0.684492	-1.31718	7	WAPL, PDS5B, ESCO1	Pericyte_2
REACTOME_FBXW7_MUTANTS_AND_NOTCH1_IN_CANCER	0.187342	0.894827	-0.800996	-1.29598	3	CUL1, NOTCH1, FBXW7	Pericyte_2
REACTOME_FCERI_MEDIATED_NF_KB_ACTIVATION	0.170418	0.894827	-0.510848	-1.29467	48	PSMA7, PSMD7, BTRC, PSMC2, CUL1, PSMC6, PSMF1, PSME3, UBC, PSMD6, SEM1, PSMB1, TRAF6, NFKB1	Pericyte_2
REACTOME_FCGR_ACTIVATION	0.185366	0.894827	-0.857095	-1.25921	2	SRC, HCK	Pericyte_2
REACTOME_FGFRL1_MODULATION_OF_FGFR1_SIGNALING	0.196046	0.894827	0.824873	1.2394	3	FGF2, FGFRL1, SPRED1	Pericyte_2
REACTOME_FOLDING_OF_ACTIN_BY_CCT_TRIC	0.197561	0.894827	-0.764645	-1.32348	4	CCT3, CCT4, CCT8	Pericyte_2
REACTOME_GABA_SYNTHESIS_RELEASE_REUPTAKE_AND_DEGRADATION	0.201258	0.894827	0.664838	1.25777	10	SLC6A1, SLC6A12, DNAJC5, SNAP25, STXBP1, ABAT, RAB3A	Pericyte_2
REACTOME_GALACTOSE_CATABOLISM	0.172982	0.894827	0.841538	1.26444	3	PGM2L1, PGM2	Pericyte_2
REACTOME_GAP_JUNCTION_DEGRADATION	0.162461	0.894827	0.7112	1.29005	8	ACTG1, CLTA, CLTCL1, GJA1, DNM2	Pericyte_2
REACTOME_GLYCOGEN_SYNTHESIS	0.205962	0.894827	-0.648164	-1.3148	9	GBE1, UBC	Pericyte_2
REACTOME_GRB7_EVENTS_IN_ERBB2_SIGNALING	0.186161	0.894827	0.829259	1.24599	3	NRG2, ERBB2	Pericyte_2
REACTOME_G_ALPHA_I_SIGNALLING_EVENTS	0.161702	0.894827	0.465163	1.21573	87	ADCY3, ADCY5, PDE1A, AGT, RGS6, SSTR2, GNAI3, PRKAR2B, PSAP, ADCY6, ITPR1, PDE4B, CX3CL1, CAMK2G, GABBR2, GNAI1, GNB2, CREB1, ACKR3, NBEA, PLCB4, PPP2R5D, HTR1F, GNB1, ADCY9, ADCY1, PLCB1	Pericyte_2
REACTOME_G_PROTEIN_BETA_GAMMA_SIGNALLING	0.178899	0.894827	0.606184	1.27918	18	AKT3, GNB2, PIK3R6, ARHGEF6, GNB1, PLCB1, RHOA, GNG4, GNG5, AKT1	Pericyte_2
REACTOME_HOST_INTERACTIONS_OF_HIV_FACTORS	0.166102	0.894827	-0.462677	-1.24201	78	XPO1, PSMA7, PSMD7, RANGAP1, BTRC, PSMC2, TPR, PSMC6, PSMF1, PSME3, UBC, PSMD6, SEM1, BANF1, PSMB1	Pericyte_2
REACTOME_IL_6_TYPE_CYTOKINE_RECEPTOR_LIGAND_INTERACTIONS	0.184514	0.894827	0.832828	1.25136	3	LIFR, LIF	Pericyte_2
REACTOME_INACTIVATION_OF_CSF3_G_CSF_SIGNALING	0.159126	0.894827	0.65879	1.30745	13	STAT3, SOCS3, STAT1, ELOC	Pericyte_2
REACTOME_INLA_MEDIATED_ENTRY_OF_LISTERIA_MONOCYTOGENES_INTO_HOST_CELLS	0.19685	0.894827	-0.726518	-1.28416	5	UBC, SRC	Pericyte_2
REACTOME_INSERTION_OF_TAIL_ANCHORED_PROTEINS_INTO_THE_ENDOPLASMIC_RETICULUM_MEMBRANE	0.202128	0.894827	-0.613186	-1.29288	11	SGTA, VAPA, SEC61B, EMD, SEC61G	Pericyte_2
REACTOME_INTERLEUKIN_1_SIGNALING	0.181818	0.894827	-0.472261	-1.23817	65	PSMA7, MAP2K6, PSMD7, PELI2, BTRC, MAP2K4, PSMC2, CUL1, PSMC6, PSMF1, PSME3, UBC, PSMD6, SEM1, PSMB1, TRAF6	Pericyte_2
REACTOME_INTERLEUKIN_21_SIGNALING	0.158909	0.894827	0.760511	1.31281	6	STAT3, STAT1	Pericyte_2
REACTOME_INTERLEUKIN_27_SIGNALING	0.186161	0.894827	0.830439	1.24777	3	STAT3, STAT1	Pericyte_2
REACTOME_INTERLEUKIN_35_SIGNALLING	0.194257	0.894827	0.798041	1.26012	4	STAT3, STAT1	Pericyte_2
REACTOME_LECTIN_PATHWAY_OF_COMPLEMENT_ACTIVATION	0.156827	0.894827	0.935081	1.24039	1	COLEC11	Pericyte_2
REACTOME_LEISHMANIA_INFECTION	0.153955	0.894827	0.465613	1.22172	91	ADCY3, ADCY5, PTH1R, CYFIP1, VAV2, IL6, ACTG1, GNAI3, PRKAR2B, ADCY6, ENTPD1, ITPR1, CRK, CYBA, NFKB2, RAMP1, GNAI1, GNB2, GSDMD, GPR20	Pericyte_2
REACTOME_MAP3K8_TPL2_DEPENDENT_MAPK1_3_ACTIVATION	0.163934	0.894827	-0.666129	-1.37544	10	BTRC, MAP2K4, CUL1, UBC, NFKB1, TNIP2	Pericyte_2
REACTOME_MET_ACTIVATES_RAP1_AND_RAC1	0.202532	0.894827	0.711695	1.26188	7	CRK, RAPGEF1, HGF, GRB2, DOCK7	Pericyte_2
REACTOME_MITOCHONDRIAL_CALCIUM_ION_TRANSPORT	0.171745	0.894827	-0.632057	-1.3684	13	MCU, MAIP1, PMPCB, PMPCA, YME1L1	Pericyte_2
REACTOME_MITOTIC_G2_G2_M_PHASES	0.169675	0.894827	-0.434361	-1.22398	117	HSP90AA1, HSP90AB1, XPO1, PSMA7, PSMD7, CLASP1, BTRC, YWHAG, PPME1, HAUS8, PSMC2, PHLDA1, PPP2CB, CUL1, PSMC6, PSMF1, PSME3, UBC, PSMD6, E2F3, SEM1, CEP192	Pericyte_2
REACTOME_MITOTIC_PROMETAPHASE	0.202128	0.894827	-0.424354	-1.18758	111	HSP90AA1, XPO1, WAPL, CLASP1, RANGAP1, PDS5B, ITGB3BP, CENPC, YWHAG, HAUS8, NUDC, HDAC8, PPP2CB	Pericyte_2
REACTOME_NEGATIVE_REGULATION_OF_THE_PI3K_AKT_NETWORK	0.195369	0.894827	0.497908	1.22146	51	PDGFRB, NRG2, PHLPP1, PDGFB, FGF2, AKT3, EGFR, PPP2R5E, PIP4K2C, PPP2R5D	Pericyte_2
REACTOME_NEPHRIN_FAMILY_INTERACTIONS	0.205975	0.894827	0.659087	1.24688	10	ACTN1, KIRREL3, SPTBN1, SPTAN1	Pericyte_2
REACTOME_NETRIN_1_SIGNALING	0.173454	0.894827	0.584433	1.29727	26	SLIT3, ABLIM2, UNC5C, NTN1, SIAH2, ROBO1	Pericyte_2
REACTOME_NGF_INDEPENDANT_TRKA_ACTIVATION	0.190244	0.894827	-0.853272	-1.25359	2	NTRK1	Pericyte_2
REACTOME_NOTCH2_INTRACELLULAR_DOMAIN_REGULATES_TRANSCRIPTION	0.17496	0.894827	0.744254	1.28475	6	MAML3, CREB1, RBPJ, HES1, MAMLD1	Pericyte_2
REACTOME_NUCLEAR_SIGNALING_BY_ERBB4	0.155624	0.894827	0.61497	1.30994	19	NRG2, SPARC, APOE, WWOX, GFAP, APH1A	Pericyte_2
REACTOME_O_LINKED_GLYCOSYLATION_OF_MUCINS	0.163324	0.894827	-0.590821	-1.35486	21	ST6GALNAC3, GALNT9, ST3GAL2, GALNT14, GALNT15	Pericyte_2
REACTOME_PARASITE_INFECTION	0.164179	0.894827	0.560353	1.29194	30	CYFIP1, VAV2, ACTG1, CRK, NCKIPSD, CYFIP2, PTK2, ABI2, WASF2	Pericyte_2
REACTOME_PHASE_3_RAPID_REPOLARISATION	0.164557	0.894827	-0.820065	-1.32683	3	KCNE4	Pericyte_2
REACTOME_PHOSPHATE_BOND_HYDROLYSIS_BY_NTPDASE_PROTEINS	0.160473	0.894827	0.815924	1.28836	4	ENTPD1, ENTPD6, ENTPD4	Pericyte_2
REACTOME_PLATELET_ACTIVATION_SIGNALING_AND_AGGREGATION	0.167341	0.894827	0.426331	1.18299	139	DGKG, GNA12, ACTN1, A2M, VAV2, SPARC, SERPING1, GNAI3, PSAP, ITPR1, TIMP1, PDGFB, CRK, PFN1, FLNA, HABP4, PROS1, GNAI1, LCP2, GNB2, LAMP2, STX4, RASGRP2, APLP2, PIK3R6, GNB1, GAS6, VEGFA, DGKD, PTK2, ECM1, CD9, TF, RHOA, ARRB1, DGKI, VCL, MAGED2, TGFB1	Pericyte_2
REACTOME_PLATELET_CALCIUM_HOMEOSTASIS	0.154908	0.894827	0.634825	1.30888	16	SLC8A1, ITPR1, ATP2A3, ATP2A2, ATP2B4	Pericyte_2
REACTOME_PROCESSING_OF_SMDT1	0.181572	0.894827	-0.681734	-1.38289	9	MCU, MAIP1, PMPCB, PMPCA, YME1L1	Pericyte_2
REACTOME_PROGRAMMED_CELL_DEATH	0.189091	0.894827	-0.427085	-1.20425	120	HSP90AA1, PSMA7, PSMD7, MLKL, TRADD, BCAP31, YWHAG, BID, OPA1, PSMC2, OCLN, PSMC6, SDCBP, PSMF1, PSME3, CFLAR, UBC, PPP1R13B, PSMD6, SEM1, TJP1, PSMB1	Pericyte_2
REACTOME_RAC1_GTPASE_CYCLE	0.184358	0.894827	0.44203	1.18567	106	CDC42EP4, CYFIP1, EPHA2, DOCK8, DOCK5, PREX1, VAV2, MCAM, ARHGAP12, PLD1, DOCK10, KALRN, NHS, ARHGAP1, ARAP2, FARP2, CYBA, PREX2, PLEKHG3, SRGAP3, ARHGAP44, ARHGAP10, FARP1, MPP7, ABL2, CDC42BPA, DOCK4, SWAP70	Pericyte_2
REACTOME_RAC2_GTPASE_CYCLE	0.194524	0.894827	0.490966	1.22037	57	CDC42EP4, CYFIP1, EPHA2, PREX1, VAV2, MCAM, DOCK10, NHS, ARHGAP1, CYBA, MPP7, SYDE1, DOCK4, SWAP70	Pericyte_2
REACTOME_REGULATION_BY_C_FLIP	0.171504	0.894827	-0.713481	-1.3226	6	TRADD, CFLAR, TRAF2	Pericyte_2
REACTOME_REGULATION_OF_BETA_CELL_DEVELOPMENT	0.151326	0.894827	0.66582	1.3214	13	MAML3, AKT3, KAT2B, RBPJ, FOXO1, SNW1, HES1, MAMLD1, AKT1	Pericyte_2
REACTOME_REGULATION_OF_CYTOSKELETAL_REMODELING_AND_CELL_SPREADING_BY_IPP_COMPLEX_COMPONENTS	0.193038	0.894827	0.715163	1.26802	7	ACTN1, RSU1, ARHGEF6, PARVA	Pericyte_2
REACTOME_REGULATION_OF_GENE_EXPRESSION_BY_HYPOXIA_INDUCIBLE_FACTOR	0.177365	0.894827	0.803844	1.26929	4	HIF3A, HIF1A, VEGFA	Pericyte_2
REACTOME_REGULATION_OF_LIPID_METABOLISM_BY_PPARALPHA	0.15812	0.894827	0.48556	1.23269	70	AGT, ABCA1, CPT1A, NCOA1, CHD9, TBL1X, NCOR2, ACADM, ACOX1, RGL1, PPARA, FHL2, ARNTL, PPARG, NCOA6, THRAP3, ARNT2, PPARGC1B, ESRRA, RORA, MED24	Pericyte_2
REACTOME_REGULATION_OF_PTEN_LOCALIZATION	0.171504	0.894827	-0.72543	-1.34475	6	PTEN, UBC, XIAP	Pericyte_2
REACTOME_RHOB_GTPASE_CYCLE	0.164978	0.894827	0.516357	1.25962	48	ROCK2, PREX1, VAV2, MCAM, ARHGEF17, DIAPH1, ARHGAP1, STOM, ANLN	Pericyte_2
REACTOME_RHOD_GTPASE_CYCLE	0.184911	0.894827	0.535138	1.2475	34	ACTN1, MCAM, ARHGAP12, DIAPH1, ARHGAP1	Pericyte_2
REACTOME_RHOF_GTPASE_CYCLE	0.191554	0.894827	0.575182	1.27674	26	ACTN1, MCAM, ARHGAP12, DIAPH1, ARHGAP1, FARP1, SYDE1	Pericyte_2
REACTOME_RHOH_GTPASE_CYCLE	0.191045	0.894827	0.577006	1.27904	24	ROCK2, STOM	Pericyte_2
REACTOME_RUNX1_REGULATES_TRANSCRIPTION_OF_GENES_INVOLVED_IN_DIFFERENTIATION_OF_KERATINOCYTES	0.172303	0.894827	0.77337	1.28561	5	SOCS3, CTSK	Pericyte_2
REACTOME_SCAVENGING_BY_CLASS_B_RECEPTORS	0.172297	0.894827	0.875587	1.2386	2	SSC5D, CD36	Pericyte_2
REACTOME_SELECTIVE_AUTOPHAGY	0.153355	0.894827	-0.531531	-1.32954	44	HSP90AA1	Pericyte_2
REACTOME_SEPARATION_OF_SISTER_CHROMATIDS	0.192308	0.894827	-0.440916	-1.21633	97	XPO1, WAPL, PSMA7, PSMD7, CLASP1, RANGAP1, PDS5B, ITGB3BP, CENPC, NUDC, PSMC2, HDAC8, PPP2CB, PSMC6, NDEL1, PSMF1, PSME3, UBC, PSMD6, SEM1, PSMB1, CLIP1	Pericyte_2
REACTOME_SIGNALING_BY_CSF3_G_CSF	0.202454	0.894827	0.606348	1.25017	16	STAT3, SOCS3, KRAS, STAT1, ELOC	Pericyte_2
REACTOME_SIGNALING_BY_MRAS_COMPLEX_MUTANTS	0.182927	0.894827	-0.772209	-1.33657	4	BRAF, RAF1, MRAS, PPP1CC	Pericyte_2
REACTOME_SIGNALING_BY_NOTCH	0.184874	0.894827	0.441871	1.18636	108	NOTCH3, MAML3, ACTA2, ATP2A3, PLXND1, ATP2A2, TBL1X, WWP2, NEURL1B, HDAC6, NCOR2, HIF1A, EGFR, AGO1, APH1A, CREB1, HDAC1, PRKCI, NBEA	Pericyte_2
REACTOME_SIGNALING_BY_NOTCH1_HD_DOMAIN_MUTANTS_IN_CANCER	0.196721	0.894827	-0.632242	-1.30547	10	MIB1, ADAM17, UBC, JAG2, NOTCH1	Pericyte_2
REACTOME_SIGNALING_BY_PDGF	0.199108	0.894827	0.53687	1.24432	33	PDGFRB, STAT3, PDGFB, SPP1, CRK, COL4A5, RAPGEF1, COL6A1, KRAS, NRAS, STAT1	Pericyte_2
REACTOME_SIGNALING_BY_RETINOIC_ACID	0.158706	0.894827	0.61088	1.30123	19	CPT1A, RARA, RARB, RXRB	Pericyte_2
REACTOME_SMAD2_SMAD3_SMAD4_HETEROTRIMER_REGULATES_TRANSCRIPTION	0.205128	0.894827	0.576866	1.26064	22	JUNB, HDAC1	Pericyte_2
REACTOME_STABILIZATION_OF_P53	0.164038	0.894827	-0.545254	-1.3268	38	PSMA7, PSMD7, PSMC2, PSMC6, PSMF1, PSME3, UBC, PSMD6, SEM1, PSMB1	Pericyte_2
REACTOME_SUMOYLATION_OF_IMMUNE_RESPONSE_PROTEINS	0.153481	0.894827	0.735249	1.30364	7	NFKBIA, NFKB2, PIAS3	Pericyte_2
REACTOME_SYNAPTIC_ADHESION_LIKE_MOLECULES	0.174727	0.894827	0.650276	1.29055	13	DLG1, PTPRD, DLG3, RTN3, GRIN2A, LRFN3, PTPRS	Pericyte_2
REACTOME_SYNTHESIS_OF_GDP_MANNOSE	0.2	0.894827	-0.761325	-1.31773	4	PMM2, MPI	Pericyte_2
REACTOME_TANDEM_PORE_DOMAIN_POTASSIUM_CHANNELS	0.182609	0.894827	-0.902123	-1.19721	1	KCNK3	Pericyte_2
REACTOME_TCR_SIGNALING	0.197411	0.894827	-0.465254	-1.21507	61	PSMA7, PSMD7, BTRC, PTEN, PAG1, PSMC2, CUL1, PSMC6, PSMF1, PSME3, UBC, PSMD6, SEM1, PSMB1, TRAF6, NFKB1	Pericyte_2
REACTOME_TGF_BETA_RECEPTOR_SIGNALING_ACTIVATES_SMADS	0.203966	0.894827	-0.562889	-1.28451	19	XPO1, NEDD4L, SMAD3, UCHL5, PPP1R15A, UBC, SMAD7, SMURF1, STUB1	Pericyte_2
REACTOME_TNFR1_MEDIATED_CERAMIDE_PRODUCTION	0.155405	0.894827	0.883653	1.25001	2	TNFRSF1A, RACK1	Pericyte_2
REACTOME_TP53_REGULATES_TRANSCRIPTION_OF_SEVERAL_ADDITIONAL_CELL_DEATH_GENES_WHOSE_SPECIFIC_ROLES_IN_P53_DEPENDENT_APOPTOSIS_REMAIN_UNCERTAIN	0.182965	0.894827	0.70087	1.27131	8	BCL6, RABGGTB	Pericyte_2
REACTOME_TRANSLESION_SYNTHESIS_BY_Y_FAMILY_DNA_POLYMERASES_BYPASSES_LESIONS_ON_DNA_TEMPLATE	0.170088	0.894827	-0.550051	-1.32546	28	REV3L, UBC, RFC5, RPA2, POLK	Pericyte_2
REACTOME_TRANSMISSION_ACROSS_CHEMICAL_SYNAPSES	0.162602	0.894827	0.431742	1.19626	138	ADCY3, ADCY5, GRIP2, GNAI3, COMT, PRKAR2B, SLC38A2, SLC6A1, ADCY6, CACNA1A, CAMK2G, SLC6A12, CACNB2, GABBR2, NCALD, DLG2, DLG1, GNAI1, GNB2, CACNA2D3, PRKAA2, DNAJC5, TUBB4A, CREB1, NBEA, DLG3, KRAS, GNB1, ADCY9, NRAS, ADCY1, PLCB1, PRKAA1, CACNA2D2, GRIN2A, PRKACA, SLC22A1, LRRC7, PPFIA1, ADCY2, GNG4, GNG5, CAMKK2, GRIK5, ARL6IP5, CAMK2B, GRIK2, SNAP25, TUBA4A	Pericyte_2
REACTOME_TRP_CHANNELS	0.190217	0.894827	-0.674926	-1.32867	8	TRPC4, MLKL	Pericyte_2
REACTOME_UPTAKE_AND_FUNCTION_OF_ANTHRAX_TOXINS	0.154054	0.894827	-0.724148	-1.39349	7	MAP2K6, MAP2K4, CALM1	Pericyte_2
REACTOME_ZINC_TRANSPORTERS	0.205696	0.894827	0.708875	1.25688	7	SLC39A14, SLC39A8	Pericyte_2
REACTOME_ADORA2B_MEDIATED_ANTI_INFLAMMATORY_CYTOKINES_PRODUCTION	0.207353	0.89834	0.511653	1.21218	37	ADCY3, ADCY5, PTH1R, IL6, GNAI3, PRKAR2B, ADCY6, RAMP1, GNAI1, GNB2, GPR20, CREB1, RAMP3, GNB1, ADCY9, ADCY1	Pericyte_2
REACTOME_PROCESSING_OF_CAPPED_INTRONLESS_PRE_MRNA	0.209632	0.900788	-0.557786	-1.27286	19	PAPOLA, SLBP, NCBP2, ZNF473	Pericyte_2
REACTOME_SIALIC_ACID_METABOLISM	0.209632	0.900788	-0.557209	-1.27154	19	ST6GALNAC3, ST8SIA6, ST3GAL6, ST3GAL2	Pericyte_2
REACTOME_SIGNAL_TRANSDUCTION_BY_L1	0.209265	0.900788	0.652451	1.24802	11	VAV2, EGFR, NCAM1, CSNK2A2, ITGA9	Pericyte_2
REACTOME_ASSOCIATION_OF_TRIC_CCT_WITH_TARGET_PROTEINS_DURING_BIOSYNTHESIS	0.211161	0.904895	0.572993	1.25218	22	STAT3, KIFC3	Pericyte_2
REACTOME_AURKA_ACTIVATION_BY_TPX2	0.219745	0.908078	-0.474093	-1.203	49	HSP90AA1, CLASP1, YWHAG, HAUS8	Pericyte_2
REACTOME_BUTYRATE_RESPONSE_FACTOR_1_BRF1_BINDS_AND_DESTABILIZES_MRNA	0.220657	0.908078	0.636738	1.245	12	ZFP36L1, EXOSC1, AKT1	Pericyte_2
REACTOME_CDT1_ASSOCIATION_WITH_THE_CDC6_ORC_ORIGIN_COMPLEX	0.214511	0.908078	-0.50639	-1.23223	38	PSMA7, PSMD7, PSMC2, PSMC6, PSMF1, PSME3, UBC, PSMD6, SEM1, PSMB1	Pericyte_2
REACTOME_CYTOCHROME_P450_ARRANGED_BY_SUBSTRATE_TYPE	0.220339	0.908078	0.614825	1.24039	14	CYP7B1, NCOA1, ARNT2, CYP2U1	Pericyte_2
REACTOME_CYTOKINE_SIGNALING_IN_IMMUNE_SYSTEM	0.222222	0.908078	0.374844	1.11362	317	MT2A, JUNB, STAT3, TNFRSF1B, IL1RAPL1, BCL6, CDKN1A, LIFR, HLA-B, SOCS3, IL6, MAPK10, SH2B1, TIMP1, CBL, NUP93, NFKBIA, PDCD4, CRK, FGF2, CAMK2G, AKT3, GBP4, TNFRSF1A, TRIM22, FLNA, NFKB2, B2M, CSF1, ADAR, TEC, IL15, HIF1A, EDA2R, HNRNPDL, GSDMD, EIF4E3, IRF2, HSP90B1, IL4R, CREB1, RPLP0, ABL2, STX4, NCAM1, INPPL1, HLA-F, RAPGEF1, RALA, HAVCR2, PPP2R5D, TRIM2, PELI3, GHR, KRAS, FOXO3, NRAS, BCL2,…	Pericyte_2
REACTOME_GRB2_SOS_PROVIDES_LINKAGE_TO_MAPK_SIGNALING_FOR_INTEGRINS	0.218919	0.908078	-0.669315	-1.28797	7	VWF, SOS1, FN1, SRC	Pericyte_2
REACTOME_IKBA_VARIANT_LEADS_TO_EDA_ID	0.220612	0.908078	0.750211	1.24711	5	NFKBIA, NFKB2	Pericyte_2
REACTOME_INACTIVATION_OF_CDC42_AND_RAC1	0.212521	0.908078	0.818916	1.23045	3	SRGAP3, ROBO1, SRGAP2	Pericyte_2
REACTOME_MET_RECEPTOR_RECYCLING	0.223101	0.908078	0.698327	1.23817	7	CRK, ARF6, HGF, GRB2	Pericyte_2
REACTOME_MICRORNA_MIRNA_BIOGENESIS	0.223421	0.908078	0.609446	1.22954	14	POLR2B, AGO1, XPO5, POLR2H, DROSHA, POLR2D	Pericyte_2
REACTOME_PASSIVE_TRANSPORT_BY_AQUAPORINS	0.222973	0.908078	0.853374	1.20718	2	AQP1, AQP4	Pericyte_2
REACTOME_PHASE_II_CONJUGATION_OF_COMPOUNDS	0.220438	0.908078	0.504735	1.20514	39	COMT, MAT2A, MAT2B, GSTK1, MTRR, PAPSS1, SLC35D1, NNMT, OPLAH, N6AMT1, GCLM, ESD, SLC35B3	Pericyte_2
REACTOME_REGULATION_OF_GENE_EXPRESSION_IN_LATE_STAGE_BRANCHING_MORPHOGENESIS_PANCREATIC_BUD_PRECURSOR_CELLS	0.214511	0.908078	0.688646	1.24914	8	MAML3, KAT2B, RBPJ, SNW1, HES1, MAMLD1	Pericyte_2
REACTOME_REGULATION_OF_HMOX1_EXPRESSION_AND_ACTIVITY	0.21875	0.908078	-0.501712	-1.24146	40	PSMA7, PSMD7, PSMC2, CUL1, PSMC6, PSMF1, PSME3, UBC, PSMD6, SEM1, PSMB1	Pericyte_2
REACTOME_RHO_GTPASES_ACTIVATE_WASPS_AND_WAVES	0.222393	0.908078	0.576394	1.23918	20	CYFIP1, ACTG1, NCKIPSD, CYFIP2, PTK2, ABI2, WASF2, GRB2, ARPC2, ARPC3	Pericyte_2
REACTOME_RUNX1_REGULATES_GENES_INVOLVED_IN_MEGAKARYOCYTE_DIFFERENTIATION_AND_PLATELET_FUNCTION	0.222052	0.908078	0.585616	1.22825	17	MYL9, AGO1, HDAC1, KAT2B, RBBP5, THBS1, KMT2D, TNRC6A, SIN3A	Pericyte_2
REACTOME_RUNX3_REGULATES_NOTCH_SIGNALING	0.221169	0.908078	0.668079	1.22866	9	MAML3, KAT2B, RBPJ, SNW1, HES1, MAMLD1, RUNX3	Pericyte_2
REACTOME_STRIATED_MUSCLE_CONTRACTION	0.213608	0.908078	0.70261	1.24577	7	TPM4, TPM1, DMD, MYL3	Pericyte_2
REACTOME_TRANSCRIPTIONAL_REGULATION_OF_GRANULOPOIESIS	0.218798	0.908078	0.615251	1.24125	14	STAT3, CDKN1A, RARA, CREB1	Pericyte_2
REACTOME_TRANSPORT_OF_VITAMINS_NUCLEOSIDES_AND_RELATED_MOLECULES	0.216418	0.908078	0.567289	1.2488	23	SLCO3A1, APOD, SLC16A2, SLC35D1	Pericyte_2
REACTOME_HYALURONAN_UPTAKE_AND_DEGRADATION	0.224274	0.909205	-0.672871	-1.24732	6	CHP1, CD44, GUSB, HYAL1	Pericyte_2
REACTOME_ALK_MUTANTS_BIND_TKIS	0.231013	0.917788	0.692912	1.22857	7	HIP1, STRN	Pericyte_2
REACTOME_CHEMOKINE_RECEPTORS_BIND_CHEMOKINES	0.22973	0.917788	0.774041	1.22223	4	CX3CL1, ACKR3, CCL2	Pericyte_2
REACTOME_COHESIN_LOADING_ONTO_CHROMATIN	0.230978	0.917788	-0.647059	-1.27381	8	WAPL, PDS5B, NIPBL	Pericyte_2
REACTOME_FANCONI_ANEMIA_PATHWAY	0.229358	0.917788	0.580652	1.2253	18	MUS81, CENPX, FANCC	Pericyte_2
REACTOME_MITOTIC_TELOPHASE_CYTOKINESIS	0.230978	0.917788	-0.647059	-1.27381	8	WAPL, PDS5B, NIPBL	Pericyte_2
REACTOME_PROCESSING_OF_INTRONLESS_PRE_MRNAS	0.231405	0.917788	-0.590058	-1.24668	12	PAPOLA, NCBP2	Pericyte_2
REACTOME_REGULATION_OF_PLK1_ACTIVITY_AT_G2_M_TRANSITION	0.227273	0.917788	-0.458764	-1.17857	57	HSP90AA1, CLASP1, BTRC, YWHAG, HAUS8, CUL1, UBC, CEP192, CEP57, CSNK1E	Pericyte_2
REACTOME_RESOLUTION_OF_SISTER_CHROMATID_COHESION	0.227564	0.917788	-0.459091	-1.17302	55	XPO1, WAPL, CLASP1, RANGAP1, PDS5B, ITGB3BP, CENPC, NUDC, HDAC8, PPP2CB, NDEL1	Pericyte_2
REACTOME_SIGNALING_BY_CYTOSOLIC_FGFR1_FUSION_MUTANTS	0.231629	0.917788	0.638638	1.2216	11	STAT3, LRRFIP1, STAT1	Pericyte_2
REACTOME_G2_M_CHECKPOINTS	0.234899	0.922222	-0.419228	-1.13624	79	PSMA7, HERC2, PSMD7, YWHAG, PSMC2, PSMC6, PSMF1, PSME3, UBC, PSMD6, RFC5, SEM1, RBBP8, BRCC3, PSMB1, TOP3A, RPA2	Pericyte_2
REACTOME_METABOLISM_OF_VITAMINS_AND_COFACTORS	0.235088	0.922222	-0.406986	-1.1268	99	HSP90AA1, LPL, SLC19A1, SLC25A32, GPC4, SLC2A3, COQ7, SLC5A6, LRP12, CALM1	Pericyte_2
REACTOME_REGULATION_OF_RUNX2_EXPRESSION_AND_ACTIVITY	0.233974	0.922222	-0.479284	-1.21454	46	PSMA7, PSMD7, PSMC2, CUL1, PSMC6, PSMF1, PSME3, UBC, PSMD6, SEM1, PSMB1, SMURF1, STUB1	Pericyte_2
REACTOME_SIGNALING_BY_ERBB2	0.23494	0.922222	-0.501471	-1.20645	30	HSP90AA1, SOS1, PRKCA, UBC, NRG1, SRC	Pericyte_2
REACTOME_2_LTR_CIRCLE_FORMATION	0.244094	0.922282	-0.691063	-1.22149	5	BANF1, XRCC5	Pericyte_2
REACTOME_ABERRANT_REGULATION_OF_MITOTIC_EXIT_IN_CANCER_DUE_TO_RB1_DEFECTS	0.241214	0.922282	0.634993	1.21462	11	ANAPC1, CDC16, ANAPC5, ANAPC16, ANAPC4	Pericyte_2
REACTOME_ABERRANT_REGULATION_OF_MITOTIC_G1_S_TRANSITION_IN_CANCER_DUE_TO_RB1_DEFECTS	0.237872	0.922282	0.628803	1.22949	12	CDKN1A, CDKN1B	Pericyte_2
REACTOME_ACTIVATION_OF_ANTERIOR_HOX_GENES_IN_HINDBRAIN_DEVELOPMENT_DURING_EARLY_EMBRYOGENESIS	0.257186	0.922282	0.521729	1.17973	28	PAXIP1, RARA, POLR2B, RARB, RBBP4, NCOA6, POLR2H, ZNF335, RBBP5, JUN, KMT2D, POLR2D, SUZ12	Pericyte_2
REACTOME_ACTIVATION_OF_GENE_EXPRESSION_BY_SREBF_SREBP	0.257186	0.922282	0.521765	1.17982	28	NCOA1, CHD9, TBL1X, LSS, SCD, PPARA, NCOA6, ACACB, SREBF2	Pericyte_2
REACTOME_ACTIVATION_OF_KAINATE_RECEPTORS_UPON_GLUTAMATE_BINDING	0.252294	0.922282	0.570121	1.20308	18	NCALD, DLG1, GNB2, DLG3, GNB1, PLCB1, GNG4, GNG5, GRIK5, GRIK2	Pericyte_2
REACTOME_ANCHORING_OF_THE_BASAL_BODY_TO_THE_PLASMA_MEMBRANE	0.245902	0.922282	-0.440057	-1.1575	67	HSP90AA1, AHI1, CLASP1, YWHAG, HAUS8	Pericyte_2
REACTOME_APOPTOSIS_INDUCED_DNA_FRAGMENTATION	0.236585	0.922282	-0.733378	-1.26936	4	DFFB, CASP3, HMGB1, HMGB2	Pericyte_2
REACTOME_AUTOPHAGY	0.255034	0.922282	-0.413313	-1.13148	88	HSP90AA1, HSP90AB1, LAMTOR1	Pericyte_2
REACTOME_COLLAGEN_BIOSYNTHESIS_AND_MODIFYING_ENZYMES	0.255521	0.922282	-0.478006	-1.1684	39	P4HA1, COL4A2, SERPINH1, COL4A1, COL19A1, PLOD1	Pericyte_2
REACTOME_CYCLIN_A_B1_B2_ASSOCIATED_EVENTS_DURING_G2_M_TRANSITION	0.254054	0.922282	-0.643566	-1.23842	7	XPO1, PPME1, PPP2CB	Pericyte_2
REACTOME_DEGRADATION_OF_AXIN	0.23913	0.922282	-0.498776	-1.22336	37	PSMA7, PSMD7, PSMC2, TNKS, PSMC6, PSMF1, PSME3, UBC, PSMD6, SEM1, PSMB1	Pericyte_2
REACTOME_DNA_DAMAGE_TELOMERE_STRESS_INDUCED_SENESCENCE	0.254211	0.922282	0.570666	1.1969	17	CDKN1A, CCNA2, CABIN1, ATM, CDKN1B, KAT5	Pericyte_2
REACTOME_DNA_REPLICATION_PRE_INITIATION	0.250804	0.922282	-0.459807	-1.16894	51	PSMA7, PSMD7, PSMC2, PSMC6, PSMF1, PSME3, UBC, PSMD6, E2F3, SEM1, PSMB1, RPA2	Pericyte_2
REACTOME_EPHRIN_SIGNALING	0.247934	0.922282	-0.575109	-1.2151	12	SDCBP, GIT1, SRC, PAK2, ARHGEF7	Pericyte_2
REACTOME_FERTILIZATION	0.257911	0.922282	0.679882	1.20547	7	CATSPERG, CD9, CATSPER2	Pericyte_2
REACTOME_FIBRONECTIN_MATRIX_FORMATION	0.256098	0.922282	-0.828338	-1.21696	2	FN1, ITGA5	Pericyte_2
REACTOME_FRUCTOSE_METABOLISM	0.250923	0.922282	0.889294	1.17966	1	AKR1B1	Pericyte_2
REACTOME_HIV_INFECTION	0.252874	0.922282	-0.383406	-1.11009	139	XPO1, PSMA7, GTF2A2, PSMD7, RNMT, RANGAP1, NEDD4L, BTRC, PSMC2, TPR, NCBP2, TAF4B, PSMC6, PSMF1, PSME3, UBC, PSMD6, SEM1, BANF1, XRCC5, PSMB1, GTF2B, AP2A1, CHMP4B, MVB12A, SLC25A6, HCK, TAF1, VPS37A, NUP58, VPS4B, GTF2A1, TAF2, VPS37B, PAK2, NCBP1	Pericyte_2
REACTOME_INHIBITION_OF_THE_PROTEOLYTIC_ACTIVITY_OF_APC_C_REQUIRED_FOR_THE_ONSET_OF_ANAPHASE_BY_MITOTIC_SPINDLE_CHECKPOINT_COMPONENTS	0.240566	0.922282	0.640444	1.21162	10	ANAPC1, CDC16, ANAPC5, ANAPC16, ANAPC4	Pericyte_2
REACTOME_INTEGRATION_OF_PROVIRUS	0.244094	0.922282	-0.691063	-1.22149	5	BANF1, XRCC5	Pericyte_2
REACTOME_INTERLEUKIN_17_SIGNALING	0.244444	0.922282	-0.483127	-1.19795	41	MEF2A, MEF2C, MAP2K6, BTRC, MAP2K4, PPP2CB, CUL1, VRK3, UBC, FOS, TRAF6, NFKB1, MAP2K3, ELK1, DUSP6	Pericyte_2
REACTOME_INTERLEUKIN_18_SIGNALING	0.25	0.922282	-0.868392	-1.15244	1	IL18R1	Pericyte_2
REACTOME_MECP2_REGULATES_TRANSCRIPTION_OF_NEURONAL_LIGANDS	0.244767	0.922282	0.736617	1.22452	5	CREB1, HDAC1, SIN3A	Pericyte_2
REACTOME_MEIOTIC_SYNAPSIS	0.24196	0.922282	0.575233	1.20648	17	SUN2, SUN1, SYNE1, STAG1, SMC3, LMNA	Pericyte_2
REACTOME_M_PHASE	0.252033	0.922282	-0.364275	-1.08526	207	HSP90AA1, XPO1, WAPL, PSMA7, PSMD7, CLASP1, RANGAP1, PDS5B, ITGB3BP, CENPC, YWHAG, TMPO, HAUS8, NUDC, NIPBL, PSMC2, HDAC8, TPR, PPP2CB, PRKCA, PSMC6, NDEL1, PSMF1, PSME3, UBC, PSMD6, SEM1, CEP192, BANF1, PSMB1, CLIP1, CEP57, CSNK1E, SPC25, CHMP4B	Pericyte_2
REACTOME_NR1H2_NR1H3_REGULATE_GENE_EXPRESSION_TO_CONTROL_BILE_ACID_HOMEOSTASIS	0.252006	0.922282	0.706471	1.21952	6	NCOA1, NCOR2, RXRB, NR1H2	Pericyte_2
REACTOME_N_GLYCAN_ANTENNAE_ELONGATION	0.239669	0.922282	-0.579757	-1.22492	12	MGAT5, ST8SIA6	Pericyte_2
REACTOME_OTHER_SEMAPHORIN_INTERACTIONS	0.243286	0.922282	0.657686	1.20955	9	PLXND1, SEMA5A, ITGA1, SEMA6D, PLXNC1	Pericyte_2
REACTOME_PHOSPHORYLATION_OF_EMI1	0.256458	0.922282	0.879451	1.1666	1	FBXO5	Pericyte_2
REACTOME_PHOSPHORYLATION_OF_THE_APC_C	0.240566	0.922282	0.640444	1.21162	10	ANAPC1, CDC16, ANAPC5, ANAPC16, ANAPC4	Pericyte_2
REACTOME_PI3K_EVENTS_IN_ERBB2_SIGNALING	0.254344	0.922282	0.651748	1.19863	9	NRG2, EGFR, GRB2, PIK3R1, ERBB4, NRG3	Pericyte_2
[truncated: 4,317 more rows]
