# Supplementary material for: APOE4 promotes cerebrovascular fibrosis and amyloid deposition via a pericyte-to-myofibroblast transition
Source: bioRxiv. 2025 Sep 9:2025.09.04.674192. Preprint. [Version 1] doi: 10.1101/2025.09.04.674192 (PMC12439990; doi:10.1101/2025.09.04.674192)
Supplement: Supplement 7 [file media-7.xlsx]

## Sheet: Sheet1
gene	logFC	AveExpr	t	P.Value	adj.P.Val	B
SGPP2	-2.10418	5.66193	-4.70157	1.23415e-05	0.145996	0.307087
MEDAG	2.04349	6.03561	4.573	1.98788e-05	0.145996	0.26929
PI15	2.53989	5.66558	4.49068	2.68859e-05	0.145996	-0.075717
RASGRF2	-1.55694	7.05473	-4.45661	3.04413e-05	0.145996	0.35701
FKBP5	1.30547	9.19051	4.26002	6.17674e-05	0.181577	0.625165
NNMT	1.73193	7.00098	4.25334	6.32527e-05	0.181577	0.015695
DOCK9	-1.49888	8.30861	-4.24029	6.62551e-05	0.181577	0.302752
ANO2	-1.65843	7.30645	-3.95512	0.000179125	0.383848	-0.610566
LPP	0.73043	11.7473	3.95357	0.000180079	0.383848	0.418862
BCL6	1.23383	7.57084	3.83031	0.000273588	0.496483	-0.76011
ADGRL4	-1.43681	6.16064	-3.81848	0.00028468	0.496483	-1.11488
FAM13C	1.24206	7.62785	3.75086	0.000356834	0.570458	-0.872866
PAPPA	1.83628	4.81859	3.71974	0.00039563	0.583828	-1.68005
PTPRB	-1.54364	6.9482	-3.67844	0.000453361	0.621235	-1.22905
EPHA4	-1.43842	6.03135	-3.60218	0.00058168	0.654314	-1.53233
IFT81	1.34839	6.2755	3.57982	0.000625431	0.654314	-1.47029
EFNB2	-1.47377	5.98896	-3.56355	0.000659188	0.654314	-1.60599
GPC5	-1.49597	6.90772	-3.54523	0.000699293	0.654314	-1.34682
ADAMTSL3	1.56783	4.85841	3.5359	0.000720594	0.654314	-1.9337
SHC2	-1.32651	5.70657	-3.53441	0.000724041	0.654314	-1.70652
HRH2	1.56137	5.579	3.52355	0.000749726	0.654314	-1.77135
HBA2	-1.68611	5.261	-3.51548	0.00076937	0.654314	-1.87759
PHLDA2	1.22831	7.22964	3.50941	0.000784467	0.654314	-1.45134
SORT1	0.898843	9.30639	3.4838	0.000851308	0.656566	-1.11047
ENPEP	-1.40045	5.41337	-3.48222	0.000855617	0.656566	-1.84672
SUGCT	1.48854	6.08712	3.4402	0.000977644	0.686095	-1.7468
TPM2	0.974953	9.4195	3.43991	0.000978559	0.686095	-1.20277
RRAS2	1.16184	6.12296	3.42003	0.00104194	0.686095	-1.80635
TRIM41	-1.35281	5.01206	-3.41387	0.00106232	0.686095	-2.06325
ENG	-1.30471	6.81195	-3.40833	0.00108101	0.686095	-1.73558
SIPA1	-1.3595	5.39454	-3.39586	0.00112419	0.686095	-1.9986
ANGPTL1	1.27443	5.06065	3.39017	0.00114445	0.686095	-2.10797
UQCRQ	1.37163	5.73492	3.37131	0.00121401	0.696571	-2.00587
MYL9	0.797919	11.0169	3.36594	0.00123454	0.696571	-1.1576
ARFGEF3	-1.24032	5.65715	-3.35495	0.00127758	0.70026	-2.02812
DPY19L2	1.44459	5.17793	3.32455	0.00140414	0.724779	-2.16492
LMOD1	1.04953	9.17008	3.30801	0.00147786	0.724779	-1.514
PPM1L	1.00954	8.77717	3.30422	0.00149522	0.724779	-1.56337
CCDC85B	-1.18818	7.04857	-3.29351	0.00154546	0.724779	-1.89862
SFMBT2	-1.24693	6.53329	-3.29284	0.00154864	0.724779	-1.92687
RND3	1.21767	6.65179	3.28748	0.00157439	0.724779	-1.9474
EGFL7	-1.27537	6.84044	-3.28026	0.00160977	0.724779	-1.92007
CCM2L	-1.49466	4.62498	-3.25946	0.00171579	0.724779	-2.42388
HBA1	-1.63302	4.71917	-3.25864	0.0017201	0.724779	-2.39459
CMTM8	-1.37487	5.80652	-3.25542	0.00173715	0.724779	-2.1687
C12orf57	1.187	6.51796	3.25094	0.00176108	0.724779	-2.0536
MAGOH	1.29356	4.93355	3.22663	0.00189663	0.724779	-2.39232
COL6A2	0.879179	8.59584	3.22307	0.00191727	0.724779	-1.76537
DHX37	1.33941	4.6807	3.21414	0.00197	0.724779	-2.46071
RIMS2	-1.25801	6.04482	-3.21209	0.00198228	0.724779	-2.19023
RBPMS	0.680173	10.8062	3.20973	0.00199654	0.724779	-1.51906
HSPB6	1.23624	6.64752	3.20114	0.00204917	0.724779	-2.06736
ABCB1	-1.43846	7.16341	-3.19997	0.00205641	0.724779	-2.03687
INPP5D	-1.31764	5.14765	-3.19986	0.00205714	0.724779	-2.3698
FAM171A1	-1.27106	5.94343	-3.19654	0.00207792	0.724779	-2.21188
NFIC	0.946552	7.92425	3.17108	0.0022438	0.749777	-1.9753
KDM3A	1.07581	5.98381	3.16531	0.00228315	0.749777	-2.24816
PTPRD	-0.971065	7.10987	-3.16094	0.00231329	0.749777	-2.08726
TAGLN	0.799767	12.2463	3.15801	0.00233375	0.749777	-1.55928
LDHA	1.17055	7.10868	3.15215	0.00237515	0.749777	-2.14046
RNF181	1.39576	4.64428	3.14849	0.00240135	0.749777	-2.56742
EYA2	1.24339	4.86207	3.13528	0.00249825	0.749777	-2.53618
RORB	1.39443	5.75177	3.13517	0.00249903	0.749777	-2.33023
HIST1H1C	1.2057	5.50885	3.13486	0.00250134	0.749777	-2.39943
KIAA1549	-1.38973	4.87611	-3.12245	0.00259579	0.766118	-2.54644
HLF	-1.20874	5.44062	-3.10957	0.00269723	0.783995	-2.43754
CD164	1.04954	6.51321	3.09292	0.00283399	0.795216	-2.29623
SLC16A14	-1.27033	4.85136	-3.09113	0.00284906	0.795216	-2.60002
MLXIP	0.992519	6.36241	3.08729	0.0028816	0.795216	-2.31867
C1S	1.06456	6.57894	3.08441	0.00290632	0.795216	-2.29987
EMCN	-1.23381	5.67051	-3.08016	0.0029431	0.795216	-2.44244
SORBS1	0.729165	10.4203	3.06867	0.00304467	0.811235	-1.86896
MESD	1.15433	5.52023	3.03932	0.00331912	0.856788	-2.5335
MYRIP	-1.27099	7.15979	-3.03782	0.00333374	0.856788	-2.33471
CLIC5	-1.28893	4.80522	-3.03181	0.00339296	0.856788	-2.69713
SEMA6B	-1.14058	5.21852	-3.02941	0.00341691	0.856788	-2.59959
CD320	-1.18007	5.17984	-3.02303	0.00348127	0.856788	-2.62289
PATJ	0.980876	7.14424	3.0228	0.0034836	0.856788	-2.31833
DPYSL3	1.00779	7.03018	3.0133	0.0035815	0.869715	-2.35248
PDXDC1	0.964137	7.17956	3.00492	0.00367008	0.870429	-2.3559
FLT1	-1.31634	8.12859	-3.00148	0.00370705	0.870429	-2.26471
UPF3A	1.13208	6.05618	3.00023	0.00372056	0.870429	-2.51083
HBB	-1.3165	5.81886	-2.99263	0.00380362	0.879139	-2.59376
MECOM	-1.13223	8.6899	-2.98687	0.00386777	0.883324	-2.2337
SDC2	1.01184	6.44448	2.98162	0.00392698	0.886296	-2.46642
MMP16	-1.22014	5.29549	-2.97169	0.00404149	0.901533	-2.65824
COIL	1.24299	5.06251	2.95832	0.00420062	0.926262	-2.74595
RAB20	1.143	6.26479	2.95318	0.00426326	0.92939	-2.54036
PA2G4	1.23097	5.29606	2.94403	0.00437702	0.935002	-2.73534
LMO2	-1.23724	5.64167	-2.93984	0.00443	0.935002	-2.67459
THSD7A	-1.12575	6.55918	-2.93943	0.00443521	0.935002	-2.55696
BZW2	-1.19623	4.72336	-2.93109	0.00454263	0.937286	-2.82205
TRAPPC3	1.11025	5.38186	2.92488	0.0046241	0.937286	-2.72345
ACTB	0.636424	11.6758	2.92337	0.0046442	0.937286	-2.11081
SIRT1	1.02149	5.83559	2.91946	0.0046964	0.937286	-2.65272
CES1	1.25944	5.03472	2.91582	0.0047455	0.937286	-2.80967
PDCD6	-1.10399	5.13583	-2.91052	0.00481789	0.937286	-2.7833
CAVIN2	-1.24003	5.46571	-2.90839	0.00484722	0.937286	-2.74288
ITGBL1	1.59472	5.142	2.90716	0.00486429	0.937286	-2.80261
DTWD1	1.0544	5.39854	2.90561	0.00488577	0.937286	-2.75022
RASGEF1B	1.04627	6.9568	2.89864	0.0049838	0.94029	-2.5709
MRPL41	0.978968	6.33085	2.89439	0.0050444	0.94029	-2.6447
TTF2	1.07865	5.23782	2.89369	0.00505438	0.94029	-2.79797
LRRCC1	1.14299	4.91838	2.89057	0.00509941	0.94029	-2.84513
PBX3	0.954939	7.20839	2.88668	0.00515613	0.94029	-2.53565
DCTPP1	-1.23232	4.65722	-2.884	0.00519551	0.94029	-2.90904
CSRNP3	-1.09135	5.73601	-2.875	0.00532975	0.949081	-2.74135
VAT1L	-1.14804	4.69505	-2.87412	0.00534303	0.949081	-2.89123
PML	1.01059	5.51305	2.87037	0.00540004	0.950407	-2.78133
DCXR	1.11039	5.23266	2.86662	0.00545753	0.951793	-2.82394
ANXA3	-1.11733	5.17922	-2.85839	0.00558582	0.956716	-2.84106
MRPS6	-1.05199	6.64905	-2.8544	0.00564916	0.956716	-2.64721
COL5A2	0.953238	7.01706	2.85243	0.00568051	0.956716	-2.621
RRAGC	1.04894	5.47075	2.84989	0.00572126	0.956716	-2.81829
PARVB	-1.13551	6.19786	-2.84747	0.00576044	0.956716	-2.72394
AC024901.1	1.23233	4.60723	2.87148	0.00590087	0.956716	-2.97767
ACKR3	1.12201	6.89149	2.83771	0.00592067	0.956716	-2.66944
ITM2A	-1.1541	6.06697	-2.83769	0.00592107	0.956716	-2.76532
MINK1	0.989519	5.62374	2.83235	0.00601043	0.956716	-2.82023
SCP2	1.04745	6.23886	2.83226	0.00601185	0.956716	-2.73515
EPAS1	-0.710991	9.58732	-2.82442	0.00614545	0.956716	-2.44408
ADIRF	0.767772	10.2862	2.82152	0.00619548	0.956716	-2.40006
NRXN1	-1.0101	6.9177	-2.80941	0.00640872	0.956716	-2.729
ST8SIA6	-1.42842	5.93143	-2.80937	0.00640943	0.956716	-2.82693
KCNMB1	0.98456	6.35657	2.80337	0.00651754	0.956716	-2.7644
FAM208A	0.905902	6.62777	2.80267	0.00653029	0.956716	-2.73884
MT1X	1.33041	6.19994	2.79811	0.00661378	0.956716	-2.80448
SDHB	1.04246	5.26388	2.79771	0.00662111	0.956716	-2.92045
CHIC1	-0.930772	6.30827	-2.79734	0.00662792	0.956716	-2.78153
PCDH18	1.04829	5.94765	2.79602	0.00665232	0.956716	-2.83649
ATPAF1	1.05627	5.5989	2.79588	0.00665504	0.956716	-2.8758
PDCD10	1.03034	5.85618	2.79551	0.00666176	0.956716	-2.84676
SCUBE3	1.0924	5.4413	2.79233	0.00672089	0.956716	-2.90384
SOX6	0.898878	8.1876	2.78707	0.00681987	0.956716	-2.58791
C16orf45	0.988226	6.65263	2.78393	0.00687958	0.956716	-2.76893
SPRED2	-1.03082	6.05021	-2.7824	0.00690887	0.956716	-2.83198
CHCHD1	1.12664	4.67884	2.78022	0.00695072	0.956716	-3.03445
ABCA5	0.936616	6.75763	2.77685	0.00701601	0.956716	-2.75912
PFN1	0.814324	7.9419	2.77514	0.00704927	0.956716	-2.66996
PPP1R8	-1.07428	5.3732	-2.77477	0.00705653	0.956716	-2.94326
TMOD1	0.851789	7.54228	2.77392	0.00707306	0.956716	-2.70448
GLUD1	0.935763	6.79589	2.77085	0.00713341	0.956716	-2.7682
TMEM131L	0.971682	7.70785	2.76985	0.00715325	0.956716	-2.67792
KIRREL3	1.12948	5.17727	2.76569	0.00723596	0.956716	-2.96674
ALX3	1.15624	5.68907	2.76362	0.00727746	0.956716	-2.90918
CUTA	0.954563	5.89722	2.76122	0.00732579	0.956716	-2.87653
PDE10A	-1.04416	6.49517	-2.76021	0.00734611	0.956716	-2.81263
LIMCH1	-1.021	7.72647	-2.75822	0.00738667	0.956716	-2.72561
SCN3A	-1.06146	5.474	-2.75606	0.00743071	0.956716	-2.94506
HYAL2	-1.18093	5.59054	-2.75214	0.00751141	0.960659	-2.94664
COL14A1	0.846587	7.76339	2.7419	0.00772601	0.977139	-2.71536
TGFB2	1.08468	5.09602	2.73807	0.00780781	0.977139	-3.01112
PMM2	1.10285	5.56052	2.73702	0.00783026	0.977139	-2.9621
TMTC2	-1.01209	6.47999	-2.73179	0.00794337	0.977139	-2.85824
PINK1	-0.998499	5.98255	-2.72773	0.00803224	0.977139	-2.93414
SLC7A5	-1.14173	6.04832	-2.72759	0.00803532	0.977139	-2.91148
LBR	0.992482	5.84156	2.72582	0.0080743	0.977139	-2.93148
PELI1	-1.1347	7.03852	-2.72542	0.0080831	0.977139	-2.84002
CEBPD	0.858626	8.72865	2.72472	0.00809868	0.977139	-2.69637
YPEL3	0.891482	6.42609	2.71465	0.00832464	0.988837	-2.90158
WBP4	0.941572	5.8282	2.71308	0.00836043	0.988837	-2.96922
IDH3A	0.976653	5.76857	2.71278	0.00836727	0.988837	-2.98925
ASXL1	0.865645	7.44562	2.70378	0.00857502	0.988837	-2.82992
SLMAP	0.762118	8.78835	2.70239	0.00860752	0.988837	-2.71843
ASCC3	0.867402	7.50368	2.70201	0.00861653	0.988837	-2.81636
ARL17B	-1.21234	5.73931	-2.70052	0.00865137	0.988837	-2.99201
FARP1	0.865896	7.81211	2.69902	0.00868678	0.988837	-2.78738
SLC1A1	-1.05883	5.44088	-2.69896	0.00868831	0.988837	-3.01246
LCMT1	0.964298	6.00429	2.698	0.00871109	0.988837	-2.9651
ATP5MD	1.04373	5.4072	2.69358	0.00881628	0.993869	-3.04996
REXO2	0.994381	5.5676	2.6918	0.00885902	0.993869	-3.02608
TRAPPC1	1.05367	4.782	2.68645	0.0089885	0.999013	-3.13472
ZFYVE28	-1.01978	5.88889	-2.68074	0.00912855	0.999013	-3.00105
C11orf96	0.696408	10.7208	2.67485	0.00927541	0.999013	-2.66157
UBL5	1.05356	5.48062	2.67394	0.00929812	0.999013	-3.0702
TPST1	0.990797	6.12992	2.67353	0.0093086	0.999013	-2.98946
TEAD3	0.912908	6.38687	2.6717	0.00935468	0.999013	-2.96953
B4GALNT3	1.20649	4.92849	2.66965	0.00940666	0.999013	-3.13729
AASS	1.11741	5.89602	2.66694	0.00947553	0.999013	-3.00996
NRDC	0.943706	7.25109	2.66345	0.00956525	0.999013	-2.90998
ABI1	0.867845	6.93177	2.65624	0.00975288	0.999013	-2.9475
PLN	1.13084	6.50344	2.65427	0.00980488	0.999013	-2.99165
CACNA2D3	0.798465	8.12265	2.65127	0.00988434	0.999013	-2.84563
FAM20C	0.972319	6.59629	2.65108	0.00988938	0.999013	-2.97316
CYBRD1	0.885212	6.78226	2.64888	0.0099479	0.999013	-2.97085
SNX6	0.888463	6.85393	2.64784	0.00997575	0.999013	-2.96737
MYL6	0.699214	9.73216	2.6404	0.0101769	0.999013	-2.77384
ZNF846	1.02435	5.74374	2.63773	0.01025	0.999013	-3.07066
TRIM65	1.10413	4.53093	2.63342	0.010369	0.999013	-3.25613
DDT	0.951645	5.6582	2.63128	0.0104286	0.999013	-3.11288
PPARGC1A	1.05102	5.72777	2.62972	0.0104721	0.999013	-3.08825
ZBTB16	0.762072	10.0139	2.62537	0.0105946	0.999013	-2.78117
ARHGAP1	0.956996	6.12717	2.62293	0.0106639	0.999013	-3.0575
CDHR3	-1.05303	4.8847	-2.62222	0.0106842	0.999013	-3.18139
GALNT18	-0.894759	7.82442	-2.62136	0.0107087	0.999013	-2.92838
IFI6	-1.0839	5.64532	-2.62031	0.0107388	0.999013	-3.12261
TANGO2	0.999975	5.45783	2.61893	0.0107785	0.999013	-3.1351
STK10	-1.09132	5.53228	-2.61829	0.0107968	0.999013	-3.12854
PODXL	-1.03011	6.63209	-2.61553	0.0108768	0.999013	-3.04566
SLC41A2	1.06744	5.36549	2.61529	0.0108835	0.999013	-3.16009
HSPA13	-0.987042	5.32569	-2.61378	0.0109276	0.999013	-3.15585
ACTG2	1.04848	6.95602	2.60659	0.0111385	0.999013	-3.01084
NOL3	0.966553	5.69998	2.60552	0.0111703	0.999013	-3.13996
LINC02398	1.05805	4.51502	2.62616	0.0113208	0.999013	-3.2859
BAG6	0.942952	5.6176	2.60018	0.0113299	0.999013	-3.14643
MAP7D3	0.931765	5.75427	2.59893	0.0113676	0.999013	-3.1383
DSEL	1.06542	4.9024	2.59551	0.0114714	0.999013	-3.24547
S1PR3	0.989834	6.54918	2.59411	0.011514	0.999013	-3.07776
CKAP5	0.948239	5.63001	2.58833	0.0116916	0.999013	-3.15374
TRAF7	1.02226	5.11749	2.58386	0.0118308	0.999013	-3.22961
ADGRL2	-0.888707	7.39711	-2.58075	0.0119285	0.999013	-3.0162
LIX1L	0.885857	6.04071	2.57959	0.0119649	0.999013	-3.12831
ALPL	-1.13787	5.98499	-2.57576	0.0120865	0.999013	-3.15888
ADH1B	1.16344	5.99098	2.564	0.012467	0.999013	-3.15999
ZNF827	1.0471	5.25941	2.56266	0.0125112	0.999013	-3.23079
S100A6	0.844069	9.27688	2.56184	0.0125381	0.999013	-2.94348
TMEM87A	0.890452	6.68003	2.56145	0.0125509	0.999013	-3.11104
CAST	0.686659	7.95299	2.55919	0.0126256	0.999013	-3.01978
FMO3	1.0073	4.6769	2.55839	0.0126524	0.999013	-3.31782
PDIA5	0.912002	5.78876	2.54842	0.0129878	0.999013	-3.19487
PRUNE2	0.851675	8.36518	2.54472	0.0131143	0.999013	-2.99478
PLAGL1	-0.973915	5.57862	-2.5429	0.013177	0.999013	-3.22133
TCEA2	-0.962855	5.19166	-2.54125	0.013234	0.999013	-3.27461
DGKI	-1.07318	5.84889	-2.53976	0.0132854	0.999013	-3.21085
RUNDC3B	-1.01935	5.39194	-2.53974	0.0132864	0.999013	-3.25304
ID1	-0.994086	7.01388	-2.53886	0.013317	0.999013	-3.12882
FBN1	0.957002	6.38468	2.53746	0.0133656	0.999013	-3.16673
HIST2H2BE	1.02546	4.96431	2.53311	0.0135185	0.999013	-3.31247
OCLN	-1.10441	5.08595	-2.52995	0.0136305	0.999013	-3.29979
PLP2	1.02159	5.61746	2.5249	0.0138112	0.999013	-3.25275
RAB29	1.06631	4.59599	2.52282	0.0138861	0.999013	-3.36531
FAM174B	-0.902911	5.94956	-2.51673	0.0141079	0.999013	-3.23862
MTSS1	0.931156	6.76256	2.51531	0.01416	0.999013	-3.15645
IQGAP1	0.698083	8.14442	2.50123	0.0146867	0.999013	-3.09902
CYP7B1	0.852388	7.19492	2.49263	0.0150173	0.999013	-3.17124
ROMO1	1.04074	5.19699	2.4926	0.0150184	0.999013	-3.33115
RHEB	0.857375	7.06048	2.49094	0.015083	0.999013	-3.19157
THBS2	1.28931	4.74898	2.4896	0.0151351	0.999013	-3.38726
LRP11	-0.938703	4.97094	-2.48924	0.0151491	0.999013	-3.36107
NBPF15	0.913668	5.44355	2.48579	0.0152847	0.999013	-3.31311
FILIP1L	0.848687	6.57806	2.48572	0.0152876	0.999013	-3.22145
HIBCH	-1.02448	7.01078	-2.48363	0.0153699	0.999013	-3.19256
CTPS1	0.944057	5.7717	2.48349	0.0153757	0.999013	-3.28533
XAF1	-0.966011	5.8345	-2.48171	0.0154464	0.999013	-3.29116
PCAT19	-1.05934	4.71348	-2.50015	0.0156104	0.999013	-3.41673
SNAPC3	0.892372	6.05813	2.47675	0.0156449	0.999013	-3.27553
KAT5	0.905015	5.35089	2.47532	0.0157024	0.999013	-3.33752
TMLHE	0.952413	5.65072	2.47464	0.0157298	0.999013	-3.30061
MTUS1	0.706556	8.29896	2.47432	0.0157429	0.999013	-3.13466
SHANK3	-0.930173	5.68482	-2.46433	0.0161523	0.999013	-3.32683
RHOT1	0.838663	6.60877	2.46413	0.0161603	0.999013	-3.2482
TMEM59	0.822087	6.82015	2.46299	0.0162078	0.999013	-3.24896
ZNF562	-0.927593	5.5167	-2.46185	0.0162552	0.999013	-3.34142
SPRY1	-1.07283	5.39727	-2.4603	0.0163197	0.999013	-3.36257
CETN3	-0.984757	4.66873	-2.45977	0.0163419	0.999013	-3.43869
AC104574.2	1.08849	4.32207	2.48028	0.0164076	0.999013	-3.49237
CCDC71L	0.951524	4.9815	2.45737	0.0164428	0.999013	-3.40486
URB1	-0.931895	5.42054	-2.4571	0.0164542	0.999013	-3.35385
STX8	0.808947	7.02134	2.45431	0.0165721	0.999013	-3.24054
SLIT2	1.02476	5.36857	2.45382	0.016593	0.999013	-3.37472
NCSTN	0.92989	5.13349	2.4536	0.016602	0.999013	-3.38991
RAVER2	-0.924086	5.56095	-2.45343	0.0166092	0.999013	-3.34652
ATRNL1	-0.943987	5.62419	-2.45075	0.0167234	0.999013	-3.34883
PHC2	0.90575	7.08046	2.44989	0.0167604	0.999013	-3.24536
AKAP1	0.816539	6.9032	2.44893	0.0168017	0.999013	-3.25645
DACH1	-1.08495	6.52668	-2.44718	0.0168769	0.999013	-3.27595
PRKAR2B	1.00082	6.02704	2.44664	0.0169	0.999013	-3.32428
ECM2	0.915352	5.67912	2.44538	0.0169545	0.999013	-3.33739
TRIM66	1.02907	5.40013	2.4449	0.0169752	0.999013	-3.36966
TTLL4	0.992741	4.57212	2.44488	0.016976	0.999013	-3.46956
DLL4	-1.14133	4.6327	-2.44401	0.0170138	0.999013	-3.46443
MTMR8	0.981165	4.93368	2.4429	0.0170621	0.999013	-3.42436
TSHZ1	-0.939731	5.85518	-2.44206	0.0170987	0.999013	-3.32603
SAMHD1	1.00054	5.32533	2.44061	0.017162	0.999013	-3.38625
PSME4	-0.828574	7.27015	-2.43886	0.0172387	0.999013	-3.24427
PDE7A	0.87205	5.71109	2.4369	0.0173248	0.999013	-3.34892
TRIM38	0.91161	5.66107	2.43634	0.0173496	0.999013	-3.35768
ZNF717	0.894812	5.28865	2.43617	0.0173573	0.999013	-3.39241
BTG1	0.749097	7.76508	2.43328	0.0174852	0.999013	-3.23047
AFDN	-0.855139	6.8868	-2.43026	0.0176202	0.999013	-3.29057
ZNF69	0.97769	4.84828	2.42785	0.0177285	0.999013	-3.45888
KCTD12	-1.04232	6.5042	-2.4277	0.0177351	0.999013	-3.32532
PTPDC1	0.895668	5.02271	2.42602	0.0178108	0.999013	-3.43001
WBP1L	0.784957	6.68308	2.42389	0.0179075	0.999013	-3.30664
ITGB1	0.672752	8.70716	2.42222	0.0179833	0.999013	-3.19342
TOMM7	0.816104	6.66296	2.41971	0.0180985	0.999013	-3.32606
GPRC5A	0.915698	5.97044	2.41936	0.0181144	0.999013	-3.356
MTMR12	-0.911766	5.62645	-2.41901	0.0181306	0.999013	-3.38633
SCN2A	-0.960142	5.70803	-2.41702	0.0182218	0.999013	-3.39003
GNPDA1	0.89548	4.85112	2.41636	0.0182527	0.999013	-3.46284
CADM2	-0.86768	7.61008	-2.41556	0.0182895	0.999013	-3.26201
NR2F2	0.653998	8.56158	2.41555	0.01829	0.999013	-3.21886
IFI27	-0.936862	6.793	-2.41448	0.0183394	0.999013	-3.32519
SLC2A1	-0.982484	6.37321	-2.41353	0.0183836	0.999013	-3.35285
SAC3D1	1.00226	4.60467	2.4098	0.018558	0.999013	-3.50817
STARD9	0.744743	7.16803	2.40885	0.0186027	0.999013	-3.29185
NAP1L3	1.08332	5.30551	2.40404	0.0188301	0.999013	-3.4284
CYFIP2	0.819215	6.49394	2.40375	0.018844	0.999013	-3.33917
ADH5	0.837711	6.40125	2.40212	0.0189213	0.999013	-3.35701
NUDT14	-0.973627	4.4622	-2.4	0.0190228	0.999013	-3.52584
SNX25	-0.796396	7.08102	-2.39812	0.0191133	0.999013	-3.31107
MRAP2	1.08916	4.68561	2.39689	0.0191725	0.999013	-3.51118
FBXO17	0.93257	5.18759	2.39648	0.0191923	0.999013	-3.45046
RPS13	0.88736	6.35363	2.39397	0.0193142	0.999013	-3.38616
VEGFC	-1.19472	5.48454	-2.39262	0.0193798	0.999013	-3.43574
RGN	1.02701	4.66069	2.38931	0.019542	0.999013	-3.52406
FP671120.1	0.842783	6.43104	2.40905	0.0195764	0.999013	-3.28323
NEBL	-0.976247	7.64251	-2.38825	0.0195938	0.999013	-3.30124
DNAJB11	1.03644	4.41614	2.38767	0.0196225	0.999013	-3.55873
CADPS2	-0.86097	7.58584	-2.38656	0.0196774	0.999013	-3.30763
BRD8	-0.954467	5.39408	-2.38625	0.0196924	0.999013	-3.45096
GPBP1	-0.667812	8.10969	-2.38541	0.0197342	0.999013	-3.27889
SLC38A7	1.05061	4.40655	2.38223	0.0198924	0.999013	-3.56595
A1BG	1.00136	4.62188	2.38129	0.0199393	0.999013	-3.5381
CNTNAP3B	-1.13295	6.41362	-2.38019	0.0199944	0.999013	-3.38941
SIPA1L2	-0.915115	6.13646	-2.3798	0.0200139	0.999013	-3.39698
CTSC	-1.1104	4.3858	-2.37465	0.0202739	0.999013	-3.56724
HSPA4L	-1.08241	6.42383	-2.37094	0.0204632	0.999013	-3.39416
CDR2L	1.00564	4.93123	2.36506	0.0207661	0.999013	-3.52075
RPS6KA6	0.913792	5.31095	2.36432	0.0208045	0.999013	-3.48061
KLHL36	0.831045	6.00196	2.36317	0.0208644	0.999013	-3.43437
SPAG7	0.88742	5.20519	2.36265	0.0208914	0.999013	-3.49977
ACTA2	0.618829	10.8256	2.36259	0.0208945	0.999013	-3.23529
HSPB8	0.810127	7.11452	2.36123	0.0209654	0.999013	-3.3712
RAPGEF1	-0.694237	8.28273	-2.36015	0.021022	0.999013	-3.31411
CTDSPL2	0.832407	6.4371	2.3574	0.0211665	0.999013	-3.40708
CLIP1	0.767028	7.44075	2.35437	0.0213267	0.999013	-3.36069
CARMN	0.756867	6.132	2.37156	0.0214566	0.999013	-3.36139
FXYD5	-1.0355	5.02914	-2.35124	0.0214938	0.999013	-3.53088
TPPP3	-1.04658	4.80088	-2.35078	0.0215182	0.999013	-3.55071
SNHG25	1.06598	4.71968	2.36807	0.0216395	0.999013	-3.56476
TUBG2	0.966036	4.94658	2.34845	0.0216435	0.999013	-3.53521
ZNF460	1.01658	4.46778	2.34751	0.021694	0.999013	-3.59351
CIAO1	0.903174	5.1925	2.34685	0.0217295	0.999013	-3.5175
METTL7A	0.881638	6.01396	2.34675	0.0217349	0.999013	-3.46483
SAMD14	1.03483	4.78501	2.34572	0.0217905	0.999013	-3.55744
CIR1	0.839158	6.03972	2.34489	0.0218357	0.999013	-3.44375
YAE1D1	-0.950574	5.09161	-2.34413	0.0218772	0.999013	-3.53079
GANAB	0.835832	6.47529	2.34281	0.021949	0.999013	-3.42303
LMO4	0.817394	6.46219	2.34011	0.0220964	0.999013	-3.43501
PCSK2	-0.950295	4.51314	-2.33968	0.0221201	0.999013	-3.58716
TRABD2A	-1.10285	4.41416	-2.33148	0.0225737	0.999013	-3.61279
CPEB2	0.742047	6.87689	2.32632	0.0228636	0.999013	-3.42457
RAB1B	0.866606	5.91134	2.32568	0.0228997	0.999013	-3.49133
CAPN10	0.960623	4.49011	2.32558	0.0229052	0.999013	-3.61405
SLC46A3	-0.916699	4.86856	-2.32479	0.0229505	0.999013	-3.57159
ELMO1	-0.936023	7.31717	-2.32257	0.0230761	0.999013	-3.41401
AUH	0.788488	6.78117	2.32081	0.023177	0.999013	-3.44097
KHDRBS2	-0.945783	4.86543	-2.32034	0.0232034	0.999013	-3.57546
NDUFA1	0.949938	5.23988	2.32015	0.0232146	0.999013	-3.54906
ACADVL	0.817392	6.56861	2.31853	0.0233076	0.999013	-3.45703
TRMT11	0.884932	5.5622	2.31636	0.0234327	0.999013	-3.51946
LRRC8B	-0.894465	5.45949	-2.3158	0.0234646	0.999013	-3.52989
PRLR	-1.16574	4.85858	-2.31549	0.0234826	0.999013	-3.58083
TP63	1.01494	4.30639	2.31478	0.0235236	0.999013	-3.65598
BFAR	0.85198	5.51686	2.31053	0.0237713	0.999013	-3.53945
PIN4	-0.949416	5.64293	-2.31002	0.023801	0.999013	-3.52936
CAPS2	0.759962	6.20852	2.30779	0.023932	0.999013	-3.48585
HIST2H2BF	1.00631	4.49916	2.30589	0.0240436	0.999013	-3.64013
TM2D3	0.905486	5.44999	2.30501	0.0240958	0.999013	-3.54607
MSI2	-0.724327	8.26642	-2.30497	0.0240983	0.999013	-3.39369
UNC13C	1.01811	6.71971	2.30419	0.0241446	0.999013	-3.44353
FHL1	0.812946	7.92108	2.30209	0.0242693	0.999013	-3.41314
TBC1D17	0.867306	5.37422	2.30057	0.0243599	0.999013	-3.55352
EPB41	-0.908027	5.88364	-2.3005	0.0243642	0.999013	-3.52118
PDE4DIP	0.718705	7.78795	2.29796	0.0245162	0.999013	-3.42708
SUCLA2	0.803114	5.73075	2.29684	0.0245834	0.999013	-3.53852
PKP4	-0.776962	7.51806	-2.29658	0.0245993	0.999013	-3.43909
H2AFZ	0.994097	6.38532	2.29614	0.024626	0.999013	-3.51191
FHIT	-0.835527	7.33121	-2.29513	0.0246868	0.999013	-3.44707
BRK1	-0.843211	6.22383	-2.29265	0.0248372	0.999013	-3.51558
SLC26A6	0.975885	4.86056	2.29021	0.0249859	0.999013	-3.6116
PRKACA	0.817717	5.94385	2.28958	0.0250243	0.999013	-3.52915
SUZ12	0.826036	6.42281	2.28897	0.0250619	0.999013	-3.50152
NECTIN1	0.933773	4.69869	2.28864	0.0250818	0.999013	-3.6315
TESK1	0.798184	5.91143	2.28823	0.0251072	0.999013	-3.53143
ABLIM1	-0.8134	7.11029	-2.28784	0.0251312	0.999013	-3.47569
CDH18	-0.939148	4.88211	-2.28744	0.0251556	0.999013	-3.61312
KIF22	0.929576	4.72031	2.28531	0.0252867	0.999013	-3.63274
THSD4	-1.03782	7.02063	-2.28463	0.025329	0.999013	-3.47884
PPM1M	0.948412	4.4304	2.28443	0.0253412	0.999013	-3.66356
BTN2A1	0.950084	5.03078	2.28413	0.02536	0.999013	-3.60816
CUX1	0.585593	8.72154	2.2826	0.025455	0.999013	-3.41255
DCP1A	-0.754523	6.68027	-2.28156	0.0255196	0.999013	-3.50074
CCDC65	1.03644	4.31324	2.27949	0.0256487	0.999013	-3.67888
SYAP1	0.882212	5.95387	2.27926	0.0256628	0.999013	-3.54793
OOEP	0.795864	6.94897	2.27847	0.0257123	0.999013	-3.49927
CASTOR2	0.90765	4.81379	2.27667	0.0258255	0.999013	-3.62562
MMRN2	-0.863744	5.75154	-2.2766	0.0258297	0.999013	-3.56665
IKBIP	0.906394	5.0354	2.27615	0.0258585	0.999013	-3.61419
WISP2	1.10062	5.23232	2.27801	0.0258768	0.999013	-3.59142
KIAA0100	0.891895	5.58374	2.27324	0.026042	0.999013	-3.5717
KIF26B	0.950418	4.63761	2.27231	0.0261011	0.999013	-3.65999
SNRPG	0.801375	5.61588	2.27171	0.0261397	0.999013	-3.57893
AMN1	0.841349	5.11118	2.27148	0.0261537	0.999013	-3.61275
GUSB	0.863423	4.99781	2.27142	0.0261576	0.999013	-3.62523
POLR3GL	-0.942655	4.65618	-2.27038	0.0262239	0.999013	-3.654
PTPRM	-0.677104	9.1528	-2.27029	0.0262298	0.999013	-3.42042
GLIPR1	0.857384	5.46218	2.26928	0.0262946	0.999013	-3.58922
FAM168A	0.833662	7.18794	2.26641	0.0264782	0.999013	-3.49844
C14orf93	0.931982	4.28934	2.26609	0.0264987	0.999013	-3.70624
MFGE8	0.554507	9.28566	2.26296	0.026701	0.999013	-3.42426
TXNL4B	0.865371	4.93472	2.26231	0.026743	0.999013	-3.63347
SLC35F1	-0.915857	6.13789	-2.26026	0.0268766	0.999013	-3.55146
NMT1	0.775382	6.7448	2.25861	0.0269841	0.999013	-3.52332
SGCB	0.860788	5.90527	2.25667	0.0271114	0.999013	-3.58135
SAFB2	0.78844	6.13318	2.25643	0.0271275	0.999013	-3.55863
SPECC1	-0.730285	7.31591	-2.25581	0.0271678	0.999013	-3.50179
MXD1	-0.838883	5.55131	-2.25445	0.0272574	0.999013	-3.59184
CALHM2	0.82795	5.11512	2.25169	0.0274404	0.999013	-3.63315
LNPK	0.854309	6.14348	2.25051	0.0275184	0.999013	-3.56933
PRDM15	0.869212	5.05075	2.25004	0.0275497	0.999013	-3.63963
LY6H	-1.00301	4.40883	-2.25315	0.0276883	0.999013	-3.69702
KIAA0319L	0.743767	6.46734	2.24582	0.0278325	0.999013	-3.55556
GLRX3	0.838017	6.28878	2.24417	0.0279433	0.999013	-3.5698
PAG1	-0.916345	5.48292	-2.24393	0.0279597	0.999013	-3.61155
IGFBP5	0.871617	8.2547	2.24353	0.0279869	0.999013	-3.49063
ERRFI1	0.980021	6.88913	2.24328	0.0280034	0.999013	-3.54176
ARL15	-0.912441	9.51183	-2.24285	0.0280326	0.999013	-3.45773
ELAVL3	-0.915248	4.94545	-2.24155	0.0281206	0.999013	-3.66142
RBPMS2	0.90656	6.03592	2.24037	0.0282006	0.999013	-3.58109
PSMA1	-0.989121	4.4284	-2.23976	0.0282426	0.999013	-3.7143
MAP3K5	0.769481	8.81222	2.23906	0.0282903	0.999013	-3.47037
ISM1	0.957538	4.52223	2.23787	0.0285122	0.999013	-3.70475
SLC38A1	0.828609	5.07939	2.2352	0.0285544	0.999013	-3.64919
FBXL12	0.926462	4.88672	2.23447	0.0286047	0.999013	-3.67273
FAM151B	0.930869	4.45873	2.23317	0.0286942	0.999013	-3.71875
RNGTT	0.798786	6.7652	2.22875	0.0290009	0.999013	-3.56194
EPS8	0.487484	10.2628	2.22579	0.0292078	0.999013	-3.47077
CNN1	0.686897	8.14251	2.2215	0.0295097	0.999013	-3.52169
CTNND2	-0.865483	6.31755	-2.21686	0.02984	0.999013	-3.58678
TMEM203	0.808459	5.10851	2.21666	0.029854	0.999013	-3.67223
OBSL1	0.844677	5.18752	2.21622	0.0298853	0.999013	-3.66734
KDR	-0.87551	4.73429	-2.2155	0.0299371	0.999013	-3.71175
PHF10	-0.754368	6.09556	-2.215	0.0299726	0.999013	-3.61539
SRI	-0.858446	5.64235	-2.21455	0.0300053	0.999013	-3.64066
C6orf47	0.898653	4.64685	2.21313	0.0301071	0.999013	-3.71903
CNTN6	0.908038	4.25238	2.21136	0.030235	0.999013	-3.76587
NDEL1	0.831586	5.99414	2.20794	0.0304831	0.999013	-3.63024
GZF1	0.880327	4.53823	2.20644	0.0305923	0.999013	-3.73762
CARD10	-0.983425	4.32982	-2.20506	0.0306935	0.999013	-3.75775
CRYAB	0.823881	9.04751	2.20502	0.0306966	0.999013	-3.52551
ZKSCAN8	0.874169	5.18942	2.2029	0.0308522	0.999013	-3.68292
ERP44	0.80315	6.34472	2.20269	0.0308674	0.999013	-3.62133
FHL5	0.720848	8.55613	2.20217	0.030906	0.999013	-3.53252
SLC17A5	0.805277	5.63127	2.20186	0.0309286	0.999013	-3.64962
DIS3L	0.802117	5.30793	2.20171	0.03094	0.999013	-3.67668
SEC22A	0.859921	6.43042	2.20164	0.0309451	0.999013	-3.61825
AC113386.1	0.86234	4.82063	2.21783	0.0309656	0.999013	-3.70255
PCA3	0.9781	4.19152	2.22026	0.0310644	0.999013	-3.77743
SLC30A4	0.939268	4.63335	2.19824	0.0311967	0.999013	-3.73778
AEBP1	0.729802	8.55735	2.19743	0.031257	0.999013	-3.54145
ORC2	0.866952	5.85972	2.19713	0.0312794	0.999013	-3.64906
GOLGB1	0.696456	7.17889	2.19568	0.0313872	0.999013	-3.59828
CDIPT	0.768191	5.46997	2.19546	0.0314036	0.999013	-3.67136
MGAT5	-0.7573	7.13472	-2.19324	0.0315702	0.999013	-3.59343
ZSWIM7	0.852397	5.44289	2.19278	0.0316048	0.999013	-3.6767
TMEM230	0.800704	6.091	2.19249	0.0316262	0.999013	-3.64075
RAD9A	0.776409	5.66952	2.19237	0.0316355	0.999013	-3.65901
TP53INP2	-0.948528	4.5895	-2.19122	0.0317217	0.999013	-3.74989
MAP1S	0.957089	5.19698	2.19039	0.0317843	0.999013	-3.7015
ZCCHC8	0.827237	5.7343	2.19022	0.0317976	0.999013	-3.65705
DIRC3	0.861887	5.30166	2.20633	0.0318083	0.999013	-3.67065
CMSS1	0.785891	7.73377	2.18911	0.0318816	0.999013	-3.57917
AP5S1	0.946215	4.37794	2.18724	0.0320233	0.999013	-3.77166
ELL2	0.78796	9.39293	2.18582	0.0321312	0.999013	-3.54228
JAK2	0.696513	7.83423	2.18462	0.0322232	0.999013	-3.58015
FYN	-0.82216	7.10992	-2.18449	0.0322333	0.999013	-3.61198
C1R	0.840497	6.68742	2.18363	0.0322991	0.999013	-3.6297
RNF24	0.719436	6.98619	2.18352	0.0323072	0.999013	-3.61446
HIST1H2AC	0.918863	6.52973	2.18317	0.0323337	0.999013	-3.63759
CDKN2D	0.876981	4.92559	2.18194	0.0324285	0.999013	-3.72796
DCN	0.7244	7.58758	2.18063	0.0325292	0.999013	-3.60473
SEC14L1	-0.812508	7.1623	-2.18022	0.0325605	0.999013	-3.62291
DZIP3	0.790903	5.77457	2.18008	0.0325718	0.999013	-3.67894
SCAMP4	0.854744	4.74744	2.17826	0.0327122	0.999013	-3.75041
ODF2	0.889123	5.2937	2.1781	0.0327247	0.999013	-3.70237
CCAR1	0.770098	6.76719	2.17762	0.0327623	0.999013	-3.63092
ADAM15	-0.87965	6.02973	-2.1758	0.0329037	0.999013	-3.66958
SRSF10	-0.739179	6.63889	-2.17442	0.0330111	0.999013	-3.64243
DHRS7	0.779439	5.63233	2.17389	0.0330526	0.999013	-3.69195
MAP2K7	0.789979	5.69699	2.17299	0.0331231	0.999013	-3.68571
EIF4A1	0.899868	6.05336	2.17287	0.033132	0.999013	-3.6693
CADM1	-0.812839	6.43057	-2.17252	0.03316	0.999013	-3.65126
ITPR1	0.612634	8.51557	2.1719	0.033208	0.999013	-3.58144
ADCK1	0.938793	4.27541	2.17076	0.0332976	0.999013	-3.80133
FLNA	0.526938	10.8184	2.17062	0.0333088	0.999013	-3.563
VPS51	0.756187	6.43739	2.17029	0.0333352	0.999013	-3.65839
MRPS2	0.919182	5.017	2.17008	0.0333514	0.999013	-3.73675
SSR4	0.848263	5.78474	2.16946	0.0333998	0.999013	-3.69341
RGS5	-0.769511	8.30836	-2.16923	0.0334183	0.999013	-3.59655
ZIC4	0.803687	5.89116	2.16916	0.0334238	0.999013	-3.67921
RPS27L	0.719023	6.72197	2.16774	0.0335363	0.999013	-3.64955
RAB35	0.834353	5.23856	2.1667	0.0336182	0.999013	-3.71923
JAZF1	0.677192	7.55268	2.16583	0.0336877	0.999013	-3.61499
APBB1	0.823563	5.84858	2.1656	0.0337062	0.999013	-3.67976
HIF1A-AS2	-0.83455	5.44083	-2.17944	0.0338573	0.999013	-3.70609
RCSD1	-0.887268	5.6724	-2.16341	0.0338807	0.999013	-3.69904
CRTC3	0.604595	8.10882	2.16056	0.0341089	0.999013	-3.60969
TEAD1	-0.640535	7.92429	-2.15979	0.0341703	0.999013	-3.61574
RABAC1	0.704593	7.33253	2.1597	0.0341776	0.999013	-3.64061
BMI1	0.890677	4.96526	2.1593	0.0342097	0.999013	-3.74868
PAPSS2	-0.909823	5.83012	-2.15715	0.0343832	0.999013	-3.70361
PRELP	0.598093	8.50959	2.15607	0.0344707	0.999013	-3.60492
ATG2B	0.766045	6.12504	2.15596	0.0344798	0.999013	-3.68232
ATP5IF1	0.875144	5.92371	2.15588	0.0344864	0.999013	-3.70529
GTF2IRD1	0.902515	5.69159	2.15565	0.0345054	0.999013	-3.70716
FBXW5	0.76745	6.83659	2.15502	0.0345559	0.999013	-3.65946
RTN2	0.918516	4.3738	2.15413	0.0346288	0.999013	-3.81049
NMNAT3	-0.969919	4.9078	-2.15386	0.0346505	0.999013	-3.75992
PARP11	-0.800931	5.3816	-2.1536	0.0346714	0.999013	-3.72874
FRMD4B	-0.782371	5.96771	-2.15315	0.0347084	0.999013	-3.70233
PCDH19	-0.844494	4.65685	-2.15061	0.0349162	0.999013	-3.78193
ZC3H14	-0.701134	6.37633	-2.15037	0.0349361	0.999013	-3.68045
BBS4	0.869143	5.21943	2.14992	0.0349728	0.999013	-3.74447
UBFD1	0.826352	4.99671	2.14953	0.0350045	0.999013	-3.76237
RPL18	0.737858	7.31281	2.14891	0.0350559	0.999013	-3.66092
NEMP2	0.873292	4.40774	2.14849	0.03509	0.999013	-3.81105
SMARCAD1	0.830297	5.73946	2.14752	0.0351705	0.999013	-3.71024
NUP188	0.89755	4.82419	2.14685	0.0352258	0.999013	-3.77443
GNA13	-0.726405	6.34363	-2.14636	0.0352664	0.999013	-3.68675
METAP1D	0.951313	4.84255	2.14536	0.0353486	0.999013	-3.7719
FBXO33	0.818329	5.87834	2.14527	0.0353566	0.999013	-3.70701
SEMA4B	0.749962	5.82868	2.1431	0.0355363	0.999013	-3.71051
RFX7	0.803885	6.75973	2.14091	0.035719	0.999013	-3.68133
USP28	0.757393	5.81833	2.14033	0.0357681	0.999013	-3.71776
RYR1	0.965651	4.37831	2.13961	0.0358281	0.999013	-3.82256
MRPL54	0.883032	5.32298	2.13835	0.0359344	0.999013	-3.75181
VWF	-0.918343	7.94979	-2.13582	0.0361471	0.999013	-3.65393
SLC31A1	-0.793244	5.36816	-2.13274	0.0364086	0.999013	-3.75095
AMPH	-0.933949	5.0149	-2.13218	0.0364563	0.999013	-3.77672
ERG	-0.819941	7.21127	-2.13114	0.0365444	0.999013	-3.6794
C1RL	0.837437	5.88267	2.12988	0.0366523	0.999013	-3.7285
COPZ2	0.895154	4.89103	2.12604	0.0369818	0.999013	-3.78735
APTX	0.776011	5.80365	2.12496	0.0370748	0.999013	-3.73872
FBXO2	-0.853384	4.85881	-2.12327	0.0372213	0.999013	-3.79769
MAEA	0.794902	5.39658	2.12253	0.0372855	0.999013	-3.76519
GORASP2	0.830734	5.46173	2.1221	0.0373226	0.999013	-3.76615
ZNF865	0.874531	4.53782	2.12082	0.037434	0.999013	-3.82713
MTFMT	0.829305	5.13449	2.12027	0.0374822	0.999013	-3.77863
CREBL2	0.760486	5.3863	2.11922	0.0375743	0.999013	-3.7678
TEP1	0.80258	5.31785	2.1192	0.0375756	0.999013	-3.76696
CSE1L	0.859997	5.29094	2.11777	0.037701	0.999013	-3.77418
NEO1	0.874757	6.21544	2.11626	0.0378334	0.999013	-3.7306
IKBKG	0.91211	4.34499	2.11482	0.0379603	0.999013	-3.85153
GALNT17	0.662621	8.07436	2.11457	0.0379819	0.999013	-3.67058
LIMA1	0.653066	7.02168	2.11441	0.0379963	0.999013	-3.70578
ABCG2	-0.897056	6.0637	-2.11381	0.0380491	0.999013	-3.74512
MCM9	0.792312	5.75563	2.11299	0.0381219	0.999013	-3.74803
ZBTB37	0.811618	5.13393	2.11238	0.038176	0.999013	-3.78862
DCTN2	0.73001	6.07654	2.11226	0.0381868	0.999013	-3.74489
PCF11	0.79516	6.0536	2.11098	0.0382997	0.999013	-3.74218
TMA7	0.77748	6.27149	2.10899	0.0384768	0.999013	-3.74688
EXPH5	-0.988637	4.74483	-2.10881	0.0384932	0.999013	-3.8248
HEG1	-0.841963	6.97582	-2.10596	0.0387483	0.999013	-3.72285
FOXP2	0.798399	6.58001	2.10526	0.0388116	0.999013	-3.72721
MAP3K7	0.781991	6.00875	2.10429	0.0388989	0.999013	-3.74887
SUN2	0.731469	7.53656	2.10425	0.0389021	0.999013	-3.70473
GALNT1	0.7929	6.35411	2.10224	0.0390838	0.999013	-3.73823
MEPCE	0.820998	5.34793	2.10134	0.0391652	0.999013	-3.79122
SUGP1	0.877165	4.94005	2.1012	0.0391779	0.999013	-3.81394
CTSO	0.840848	4.8202	2.10085	0.0392095	0.999013	-3.82542
PLAU	0.896801	4.31257	2.09949	0.0393332	0.999013	-3.86986
SEZ6L2	-0.92257	4.58776	-2.09817	0.0394533	0.999013	-3.84278
PYROXD1	0.795862	5.00066	2.09804	0.0394645	0.999013	-3.81053
NEXN	0.772734	7.20891	2.09771	0.0394951	0.999013	-3.71981
MAML1	0.754544	5.63994	2.09758	0.0395072	0.999013	-3.77887
MAP3K21	0.928465	4.15716	2.09593	0.0396581	0.999013	-3.88079
EPC1	0.671406	7.46874	2.09489	0.0397535	0.999013	-3.71741
CDK7	0.851356	4.61902	2.09483	0.0397587	0.999013	-3.84644
FAM102A	0.784977	4.91579	2.09321	0.0399076	0.999013	-3.82327
BLZF1	-0.884538	5.19213	-2.09168	0.0400482	0.999013	-3.81291
SPOCK2	-0.817121	5.52673	-2.09135	0.0400791	0.999013	-3.79425
PWP1	0.747196	5.44737	2.08948	0.0402526	0.999013	-3.8017
TRAPPC10	0.742176	6.46285	2.08827	0.0403646	0.999013	-3.7558
RPS24	0.680156	7.17768	2.08811	0.04038	0.999013	-3.74124
MBTPS1	0.746984	6.25482	2.08796	0.0403932	0.999013	-3.76124
ANGPT1	0.616776	7.73896	2.0858	0.0405947	0.999013	-3.72015
SEMA3G	-0.90653	5.17327	-2.084	0.0407637	0.999013	-3.81944
ULK1	0.6854	6.21979	2.08371	0.0407905	0.999013	-3.77098
PRDM4	-0.820112	4.94164	-2.08348	0.0408118	0.999013	-3.8294
TGFBR3	0.869661	6.53597	2.08342	0.0408181	0.999013	-3.76194
TRNP1	0.748266	5.607	2.08235	0.0409181	0.999013	-3.79921
AGA	0.836036	4.24593	2.08065	0.0410791	0.999013	-3.89001
UBE2E1	0.677205	7.21672	2.07935	0.0412014	0.999013	-3.74645
SORBS3	0.62384	7.42654	2.07869	0.0412644	0.999013	-3.74049
PLA1A	-0.843966	5.25516	-2.07838	0.0412935	0.999013	-3.81924
CRTAP	0.766387	6.53986	2.07737	0.0413897	0.999013	-3.76935
RAD52	0.825539	5.43273	2.07692	0.0414321	0.999013	-3.8134
SLC36A1	0.82314	5.08673	2.07573	0.0415457	0.999013	-3.83214
TSPAN2	0.789869	5.48827	2.07499	0.0416164	0.999013	-3.81186
CHRD	0.798873	5.04593	2.07439	0.0416731	0.999013	-3.8365
FAM192A	0.774453	5.56248	2.07423	0.0416892	0.999013	-3.80985
ARFGAP3	0.764767	6.65786	2.07221	0.0418826	0.999013	-3.77065
ZNF333	0.819837	5.25629	2.0708	0.0420177	0.999013	-3.82926
SGCZ	-0.887975	4.95307	-2.07074	0.0420239	0.999013	-3.84868
RCL1	0.75236	6.34092	2.07001	0.0420941	0.999013	-3.77775
GTPBP2	0.812725	4.95323	2.06912	0.0421798	0.999013	-3.85043
TENT5B	0.912566	4.50911	2.08197	0.04229	0.999013	-3.87864
CDC14A	-0.780469	5.86146	-2.06563	0.042518	0.999013	-3.80538
MCF2L	-0.828054	5.29195	-2.06475	0.0426037	0.999013	-3.82863
CLDN5	-0.771163	8.22005	-2.06449	0.0426291	0.999013	-3.7441
SSBP3	0.597917	9.10635	2.06399	0.0426779	0.999013	-3.72793
NDUFA8	-0.853402	5.23896	-2.06248	0.0428259	0.999013	-3.84248
ZNF337	-0.797278	5.47115	-2.062	0.0428727	0.999013	-3.82601
TMEM14C	0.828123	5.31219	2.05961	0.0431076	0.999013	-3.84123
MARVELD2	-0.838765	4.60349	-2.05921	0.0431468	0.999013	-3.88223
VSIR	-0.722443	6.1282	-2.0588	0.0431873	0.999013	-3.80538
GPR89B	-0.850411	5.3173	-2.0583	0.0432367	0.999013	-3.83544
DGKE	-0.74288	5.60808	-2.05801	0.0432655	0.999013	-3.82164
CATSPER2	-0.742199	5.84158	-2.05772	0.0432934	0.999013	-3.81803
PM20D2	0.775848	5.54799	2.05646	0.0434187	0.999013	-3.82496
SPEG	0.707833	7.15167	2.05606	0.0434581	0.999013	-3.77548
ATF4	0.631936	7.35925	2.05316	0.0437465	0.999013	-3.7785
NCK2	-0.679545	6.70931	-2.05207	0.0438555	0.999013	-3.79439
RPN2	-0.826011	6.0077	-2.05104	0.0439586	0.999013	-3.82201
STX17	0.729301	5.62527	2.05002	0.0440608	0.999013	-3.83165
TBC1D10B	-0.806636	5.02917	-2.04978	0.0440841	0.999013	-3.86169
PLOD3	0.773773	5.68289	2.0489	0.0441731	0.999013	-3.83285
WDR48	0.731594	6.10631	2.04862	0.044201	0.999013	-3.81614
MPP7	0.730598	6.92363	2.04733	0.0443304	0.999013	-3.78964
FAM66D	0.892309	4.47748	2.05835	0.0445902	0.999013	-3.90745
MSH3	0.772486	5.78992	2.04445	0.044622	0.999013	-3.83107
DDX24	0.66927	6.99524	2.04426	0.0446413	0.999013	-3.80192
PPIB	0.778121	5.92586	2.04425	0.044642	0.999013	-3.83595
PHLDA3	0.779609	5.87674	2.04377	0.0446907	0.999013	-3.82964
FAM20A	0.826475	5.4576	2.04362	0.0447066	0.999013	-3.84137
NELFCD	0.846362	5.05834	2.04098	0.0449747	0.999013	-3.87197
PUDP	0.821695	4.86298	2.0404	0.0450344	0.999013	-3.88247
SNX24	0.707983	6.08994	2.04029	0.0450455	0.999013	-3.81732
STXBP3	0.743146	6.37839	2.0401	0.045065	0.999013	-3.81496
TOR1B	0.861858	4.88212	2.03965	0.0451113	0.999013	-3.88533
ITPR3	-0.794525	4.90743	-2.03954	0.0451222	0.999013	-3.88011
ESD	0.785424	5.90977	2.0394	0.0451372	0.999013	-3.83357
SNAP25	-0.857854	6.3123	-2.03792	0.0452882	0.999013	-3.83079
MANBAL	0.792842	5.40888	2.03615	0.0454709	0.999013	-3.85754
RPL23	0.670672	6.70525	2.03593	0.0454938	0.999013	-3.8202
MYO5C	-0.793983	5.13876	-2.03586	0.0455008	0.999013	-3.87084
HACD1	0.690956	5.94543	2.03478	0.0456119	0.999013	-3.83768
Z96074.1	-0.922962	4.25957	-2.04816	0.0456163	0.999013	-3.93382
ARHGEF12	-0.56105	8.76549	-2.03446	0.0456453	0.999013	-3.77311
GIT1	-0.744237	5.52647	-2.03376	0.0457178	0.999013	-3.85549
RFFL	0.833357	4.50813	2.03345	0.0457502	0.999013	-3.91604
SPIN4	0.880221	4.25238	2.03269	0.0458288	0.999013	-3.93519
PIWIL4	0.788559	4.4357	2.03342	0.0459197	0.999013	-3.92621
PDE1A	0.603335	8.52898	2.03129	0.0459738	0.999013	-3.7799
LITAF	0.700118	6.80366	2.03066	0.0460392	0.999013	-3.81781
NUDT4	0.696605	8.01172	2.0306	0.046046	0.999013	-3.78985
HDDC2	0.808582	5.23233	2.02997	0.0461115	0.999013	-3.8737
PPP1R18	0.712075	6.03898	2.02941	0.0461699	0.999013	-3.84173
ZNF143	0.761587	5.52427	2.02856	0.0462585	0.999013	-3.86096
USP46	-0.75552	5.04957	-2.0276	0.0463596	0.999013	-3.88323
SURF1	0.793829	4.85033	2.02732	0.0463892	0.999013	-3.90257
PWWP2A	0.722069	6.58353	2.0273	0.0463913	0.999013	-3.82579
PEX26	0.797241	5.0847	2.02662	0.0464625	0.999013	-3.88476
INHBA	0.823901	5.86439	2.02616	0.0465104	0.999013	-3.85134
USP15	0.656207	7.62921	2.02614	0.0465127	0.999013	-3.80345
YBX3	0.669258	8.26927	2.02572	0.0465569	0.999013	-3.79236
ZEB1	-0.587291	9.07343	-2.02531	0.0465996	0.999013	-3.78364
COX7C	0.702627	6.68643	2.02428	0.0467089	0.999013	-3.83658
MARCH5	0.72726	5.70133	2.02335	0.0468064	0.999013	-3.85733
EBF1	0.44584	10.8209	2.02201	0.046948	0.999013	-3.80195
NAA30	-0.783507	5.14684	-2.02163	0.0469885	0.999013	-3.88399
PCDH17	-0.832138	4.95906	-2.02042	0.0471173	0.999013	-3.89746
APAF1	0.80889	4.90861	2.01856	0.0473154	0.999013	-3.90273
GOLGA2	0.738129	5.87614	2.01815	0.0473585	0.999013	-3.85809
RPL10	0.548769	9.01268	2.01795	0.0473806	0.999013	-3.79548
SMIM37	0.797746	5.35237	2.01754	0.0474239	0.999013	-3.88393
COL1A1	0.885332	5.69428	2.01714	0.0474669	0.999013	-3.87222
ZCCHC24	0.75742	6.92241	2.01693	0.0474894	0.999013	-3.82921
VAV3	0.934747	4.52864	2.01612	0.0475764	0.999013	-3.93067
PIK3R3	-0.77118	5.2376	-2.01547	0.047646	0.999013	-3.8907
SAT1	-0.841985	7.64808	-2.01472	0.0477266	0.999013	-3.82163
LRP8	-0.828072	4.78829	-2.01466	0.0477321	0.999013	-3.91339
VIPR2	0.737326	5.29628	2.01385	0.0478195	0.999013	-3.88845
SNCA	-0.871187	4.94104	-2.01381	0.0478238	0.999013	-3.90866
DTNBP1	0.732756	6.11495	2.01366	0.0478398	0.999013	-3.85672
ANAPC10	-0.713064	6.02179	-2.0134	0.0478683	0.999013	-3.85418
AVPR1A	0.85507	4.813	2.01304	0.0479072	0.999013	-3.91657
TOX2	-0.841819	5.1471	-2.01293	0.0479193	0.999013	-3.89831
TAZ	0.866052	5.40632	2.01245	0.0479701	0.999013	-3.88522
GATA2-AS1	-0.910447	4.2202	-2.03058	0.0479852	0.999013	-3.95567
ATP5MC2	0.698966	6.80022	2.0112	0.0481054	0.999013	-3.8462
RRAD	0.830711	5.98228	2.01101	0.0481264	0.999013	-3.86492
NDE1	0.778941	5.28275	2.01083	0.0481459	0.999013	-3.88848
MZT2A	-0.745482	5.29147	-2.00999	0.0482365	0.999013	-3.89281
ACSL5	-0.842832	5.00541	-2.0096	0.0482785	0.999013	-3.90644
SCFD2	-0.79302	6.67327	-2.00938	0.0483026	0.999013	-3.84431
MFSD11	-0.732894	6.05664	-2.00908	0.0483359	0.999013	-3.86444
LRP5	0.774887	5.53636	2.00907	0.0483362	0.999013	-3.8829
CEP78	0.804178	4.92775	2.00889	0.0483566	0.999013	-3.91149
TCIRG1	0.911518	4.75363	2.00864	0.0483828	0.999013	-3.92208
TEK	-0.916032	5.82154	-2.00728	0.0485314	0.999013	-3.87732
UTP6	0.777404	5.40347	2.007	0.0485621	0.999013	-3.89317
ADCY5	0.549184	8.46383	2.00626	0.0486427	0.999013	-3.81483
IRAK1BP1	-0.782249	5.05744	-2.00442	0.0488437	0.999013	-3.90978
LZIC	-0.745814	5.30349	-2.00351	0.0489441	0.999013	-3.89769
MIR34AHG	0.897756	4.77166	2.01536	0.0490566	0.999013	-3.92295
CYC1	0.776925	5.11385	2.00207	0.0491016	0.999013	-3.90768
LRRC66	0.876761	4.21802	2.0056	0.0491352	0.999013	-3.96923
NDUFS6	0.755463	6.29933	2.00098	0.0492227	0.999013	-3.8717
CDC42EP1	0.746413	5.66361	2.0007	0.049253	0.999013	-3.88873
MCCC2	0.823697	5.46098	2.00003	0.0493274	0.999013	-3.89483
GALK2	0.721704	6.10404	1.99919	0.0494198	0.999013	-3.87238
IFI44L	-0.902333	5.29697	-1.99913	0.0494272	0.999013	-3.9062
ZMYM5	0.708806	5.40794	1.99784	0.0495698	0.999013	-3.89503
KLF7	-0.69888	7.21911	-1.99692	0.0496715	0.999013	-3.84359
HOOK3	0.695681	6.69748	1.99667	0.0496997	0.999013	-3.85877
HMGB2	0.804173	4.91079	1.99523	0.0498606	0.999013	-3.92701
RC3H1	0.661839	6.89505	1.99379	0.0500208	0.999013	-3.85879
DGKG	0.700906	7.58061	1.99311	0.0500973	0.999013	-3.84244
HIC1	-0.942672	4.52239	-1.9913	0.0502999	0.999013	-3.95577
GNAI2	-0.642833	7.73927	-1.99112	0.05032	0.999013	-3.84866
WDR46	0.84607	4.85004	1.99077	0.0503601	0.999013	-3.93499
FZD8	0.817228	4.45268	1.9906	0.0503791	0.999013	-3.96083
PPP1R3C	0.827907	5.72354	1.99035	0.0504069	0.999013	-3.89952
LRRC10B	0.803647	5.5369	1.99007	0.0504389	0.999013	-3.90587
NAA11	0.911727	4.28892	1.99123	0.0504793	0.999013	-3.96621
BBIP1	0.867796	5.6515	1.98965	0.0504865	0.999013	-3.90369
FGF18	-0.917429	4.36277	-1.98883	0.0505789	0.999013	-3.96454
TSG101	0.664538	6.3148	1.98869	0.0505938	0.999013	-3.88173
POLRMT	0.874774	4.61116	1.9886	0.0506048	0.999013	-3.95799
RPL13A	0.680549	7.69188	1.98782	0.0506928	0.999013	-3.85453
TNC	0.879134	5.4797	1.98573	0.05093	0.999013	-3.90205
SGTA	-0.776072	5.55813	-1.98263	0.0512831	0.999013	-3.91402
BTNL9	-0.770611	5.23305	-1.98068	0.0515066	0.999013	-3.92425
COG7	0.72307	6.15887	1.98003	0.0515812	0.999013	-3.88956
KLHL5	-0.78204	6.2503	-1.98001	0.0515826	0.999013	-3.89157
PBX2	0.778235	5.60438	1.97993	0.0515922	0.999013	-3.9085
CASQ2	0.696861	6.85945	1.9789	0.0517106	0.999013	-3.87802
IGFBP4	0.722577	8.76733	1.97856	0.0517499	0.999013	-3.85094
IL34	-0.796253	4.65618	-1.97818	0.0517939	0.999013	-3.9554
SAP30L	0.757513	5.09706	1.97728	0.0518976	0.999013	-3.93546
NDUFA4	0.71925	7.33273	1.97584	0.052064	0.999013	-3.87555
SELENOP	0.725397	6.22284	1.97553	0.0520993	0.999013	-3.90155
MSH4	-0.826295	4.80435	-1.97354	0.0523305	0.999013	-3.95485
GFM1	0.758609	5.50965	1.97333	0.052355	0.999013	-3.92165
AP002026.1	0.763565	5.10655	1.9843	0.0525189	0.999013	-3.93138
COMMD6	0.762465	6.17475	1.96983	0.052763	0.999013	-3.91396
PCNX3	0.833905	4.62652	1.96909	0.0528504	0.999013	-3.97211
RAP2A	-0.718093	5.88923	-1.96906	0.0528539	0.999013	-3.91733
MAK	0.800155	4.29469	1.96881	0.0528833	0.999013	-3.99695
DVL2	0.777683	4.85042	1.96858	0.0529105	0.999013	-3.95761
PSMD5	0.682417	5.86719	1.96856	0.0529117	0.999013	-3.91528
FGFR1OP2	0.738162	6.17301	1.96848	0.0529223	0.999013	-3.90444
PJVK	-0.785588	4.75326	-1.96802	0.0529761	0.999013	-3.96693
TIRAP	0.773301	4.45575	1.96439	0.0534041	0.999013	-3.98676
LRSAM1	0.72244	5.65699	1.96386	0.0534666	0.999013	-3.92756
CDH19	0.864195	4.08862	1.9668	0.0535504	0.999013	-4.01116
VKORC1L1	0.772151	6.09372	1.96165	0.0537286	0.999013	-3.91667
SLTM	0.663707	7.08211	1.96152	0.0537444	0.999013	-3.89615
CASZ1	0.735565	4.88674	1.96131	0.0537695	0.999013	-3.96194
HMG20A	-0.724968	5.66754	-1.96122	0.0537795	0.999013	-3.92954
GNG7	0.78259	5.47226	1.96097	0.0538099	0.999013	-3.93538
CDK11B	-0.72355	5.67069	-1.9596	0.0539727	0.999013	-3.93485
UBAP2L	-0.700763	5.90894	-1.95926	0.0540135	0.999013	-3.92424
LGALS1	0.544998	8.66257	1.95898	0.0540474	0.999013	-3.87795
MYOM2	-0.892082	4.29926	-1.95862	0.0540905	0.999013	-3.99168
HGS	0.716638	5.86126	1.9586	0.0540924	0.999013	-3.92626
LRRC47	0.784653	4.8015	1.95728	0.0542499	0.999013	-3.97238
ATP6V1F	0.737323	5.53269	1.95665	0.0543264	0.999013	-3.94517
ZNF366	-0.857163	5.00799	-1.95654	0.0543393	0.999013	-3.96576
POLK	0.653664	6.9318	1.95524	0.0544949	0.999013	-3.90629
SAT2	0.711211	5.74182	1.9549	0.054537	0.999013	-3.93616
TMX4	0.741051	5.88698	1.95457	0.0545758	0.999013	-3.93294
CCDC107	0.733254	7.31919	1.95399	0.0546466	0.999013	-3.90169
FHL2	0.758954	5.06657	1.95382	0.0546669	0.999013	-3.96458
ATP6V0B	-0.727262	5.97721	-1.95369	0.0546823	0.999013	-3.92903
MMGT1	0.74515	5.02014	1.95216	0.0548675	0.999013	-3.96667
HECW2	0.864383	5.70669	1.95132	0.0549687	0.999013	-3.94053
HPF1	0.794452	5.1437	1.95049	0.05507	0.999013	-3.96286
DDIT3	0.722856	5.02014	1.94949	0.0551909	0.999013	-3.97107
FAU	0.730378	7.54064	1.94851	0.0553105	0.999013	-3.90522
LMO3	0.785234	5.64951	1.94799	0.0553735	0.999013	-3.94458
NINJ2	-0.893641	4.37447	-1.94791	0.0553842	0.999013	-4.00538
CDK19	0.690099	6.30566	1.94653	0.0555523	0.999013	-3.9238
SLC47A1	0.850335	4.78415	1.94628	0.0555828	0.999013	-3.98451
CCDC134	0.855303	4.25238	1.94506	0.0557326	0.999013	-4.01958
MMP14	0.772911	5.56092	1.94404	0.0558578	0.999013	-3.94721
MRPL22	0.743854	5.07677	1.94363	0.0559082	0.999013	-3.97266
ACVRL1	-0.784461	5.71568	-1.94219	0.056086	0.999013	-3.95234
RP9	0.711077	4.94605	1.94192	0.0561186	0.999013	-3.98067
CD63	0.589095	7.60702	1.94118	0.0562097	0.999013	-3.91286
ZNF236	0.678313	5.87364	1.94074	0.0562651	0.999013	-3.94621
RAB30	-0.654435	6.32833	-1.93922	0.0564528	0.999013	-3.93596
ATL3	0.570834	7.24724	1.93879	0.0565057	0.999013	-3.92043
MEF2D	0.650213	7.3789	1.93861	0.056528	0.999013	-3.91855
KCNH8	0.901982	4.24787	1.93859	0.0565314	0.999013	-4.02398
LTN1	0.665193	5.71917	1.93817	0.0565834	0.999013	-3.95059
PKM	0.585816	7.60719	1.93786	0.0566219	0.999013	-3.91675
DDRGK1	0.754841	5.22436	1.93732	0.0566888	0.999013	-3.97238
FXYD1	0.759934	5.28503	1.93579	0.056879	0.999013	-3.97471
FAM91A1	-0.664281	6.72326	-1.93532	0.0569378	0.999013	-3.93246
SCAF1	0.702286	5.49737	1.93493	0.0569875	0.999013	-3.96378
TMEM136	0.69134	5.86427	1.93475	0.0570097	0.999013	-3.95332
PTP4A1	0.668813	6.50574	1.93462	0.0570263	0.999013	-3.93648
TMEM68	0.785576	5.14268	1.93461	0.0570274	0.999013	-3.9811
SYNGR1	-0.860086	4.92108	-1.93346	0.0571712	0.999013	-3.98874
SOX17	-0.866849	4.23076	-1.93345	0.0572295	0.999013	-4.02655
ADRM1	0.785276	5.35387	1.93229	0.0573184	0.999013	-3.97473
NOSTRIN	-0.775123	5.18486	-1.93157	0.0574087	0.999013	-3.97685
IRAK3	-0.754227	6.47189	-1.93068	0.0575207	0.999013	-3.94691
VPS37B	-0.69619	6.04081	-1.93065	0.0575242	0.999013	-3.9525
IRF3	0.695626	5.5187	1.92999	0.0576069	0.999013	-3.96697
EIF2S3	0.751014	5.72325	1.92992	0.0576168	0.999013	-3.96326
PLEKHA2	0.658669	6.77652	1.92888	0.0577474	0.999013	-3.9382
DMD	0.488085	10.0891	1.92824	0.0578292	0.999013	-3.93184
RSRC1	0.637314	6.90276	1.92784	0.0578793	0.999013	-3.93646
AL683813.1	0.828291	4.47811	1.93863	0.0579899	0.999013	-4.01772
HECTD1	0.5447	7.38126	1.92672	0.0580214	0.999013	-3.93227
NOTCH3	0.470584	8.99888	1.92511	0.0582266	0.999013	-3.92224
ATP6V0A2	0.744867	5.10901	1.92366	0.0584105	0.999013	-3.99316
DDX23	-0.7495	4.98927	-1.92329	0.0584587	0.999013	-3.99741
B3GAT2	0.735524	4.55514	1.92324	0.0584647	0.999013	-4.01744
ZBTB40	0.730852	5.45733	1.92267	0.058538	0.999013	-3.97949
RAB23	0.781358	5.3727	1.92147	0.0586908	0.999013	-3.98653
RIC8B	0.693725	6.27629	1.92058	0.0588047	0.999013	-3.95688
SFR1	0.826431	4.32982	1.92037	0.0588327	0.999013	-4.03376
SVEP1	0.851503	4.64899	1.92014	0.0588616	0.999013	-4.01681
CNNM3	0.832037	4.45575	1.91997	0.0588831	0.999013	-4.02911
NUPR1	0.676736	7.11094	1.91933	0.0589662	0.999013	-3.94737
ANKDD1B	-0.903281	4.32142	-1.919	0.0590082	0.999013	-4.03637
SBDS	0.719634	6.70578	1.91811	0.0591237	0.999013	-3.95664
PDK3	0.632402	6.73536	1.91558	0.05945	0.999013	-3.95141
TPGS2	0.737037	5.29668	1.91555	0.0594538	0.999013	-3.9922
FUT8	-0.669574	7.08433	-1.91538	0.0594767	0.999013	-3.94979
H1FX	0.691074	6.59453	1.91534	0.0594808	0.999013	-3.9586
VAPA	0.610323	7.64176	1.91406	0.0596472	0.999013	-3.94421
AP3B1	0.621026	7.32415	1.90908	0.0602983	0.999013	-3.95517
GPAA1	0.821906	5.67367	1.90895	0.0603144	0.999013	-3.98875
CD93	-0.783938	5.65184	-1.90877	0.0603386	0.999013	-3.99179
KIAA0895	0.786494	4.78382	1.9084	0.0603866	0.999013	-4.024
LINGO1	0.678299	7.82715	1.90779	0.0604676	0.999013	-3.95133
ZNF706	0.663413	6.25692	1.90752	0.0605024	0.999013	-3.9748
ADAMTS6	-0.766387	6.28387	-1.90643	0.0606459	0.999013	-3.97457
FSTL1	0.673345	6.9182	1.90587	0.0607193	0.999013	-3.96281
CHL1	-0.805541	5.84611	-1.90541	0.060781	0.999013	-3.98989
PRSS23	-0.829412	6.62244	-1.90526	0.0608003	0.999013	-3.97365
METTL26	0.678583	5.71228	1.90385	0.0609863	0.999013	-3.99102
IFFO2	0.767765	4.57333	1.90262	0.0611503	0.999013	-4.03927
SCAP	0.734215	5.52108	1.90261	0.0611513	0.999013	-3.99588
SLC38A9	0.71826	6.10544	1.90149	0.0613006	0.999013	-3.98197
MICALL1	-0.751183	5.04633	-1.90088	0.0613807	0.999013	-4.01659
KLHL42	0.641606	6.52363	1.90062	0.061416	0.999013	-3.97789
DNAJC10	0.654311	6.86136	1.89953	0.0615608	0.999013	-3.97338
KATNAL2	-0.808702	4.96526	-1.89929	0.061593	0.999013	-4.02276
C19orf70	0.816523	5.53144	1.89914	0.0616134	0.999013	-4.00111
SLC35F5	0.681875	6.44265	1.89913	0.0616144	0.999013	-3.97931
ZNF823	0.786401	4.71772	1.89778	0.0617952	0.999013	-4.03473
SLC26A3	0.730146	6.02807	1.90031	0.0619036	0.999013	-3.9961
SHISA9	-0.796518	4.45461	-1.8969	0.0619133	0.999013	-4.04915
CECR2	-0.745942	5.55553	-1.89671	0.0619384	0.999013	-3.99909
EXOSC1	0.78191	4.89771	1.89658	0.0619558	0.999013	-4.02818
GRASP	-0.731938	5.95025	-1.89518	0.0621443	0.999013	-3.99643
C6orf48	0.739922	5.18076	1.89411	0.0622879	0.999013	-4.01977
AIF1L	-0.688734	6.41642	-1.89344	0.0623792	0.999013	-3.98714
GNAO1	-0.755624	5.53075	-1.89314	0.0624189	0.999013	-4.00482
SEMA4C	-0.745179	5.34511	-1.89296	0.0624431	0.999013	-4.01588
ZBTB38	0.577457	8.22083	1.89268	0.0624811	0.999013	-3.96612
LTA4H	0.735075	5.24099	1.89262	0.062489	0.999013	-4.01648
MTO1	0.787865	5.00822	1.89225	0.0625396	0.999013	-4.02763
ANKZF1	0.728098	5.12758	1.89115	0.0626881	0.999013	-4.02245
DDX6	0.575326	7.30511	1.89015	0.0628245	0.999013	-3.97743
SMIM19	0.684559	5.12171	1.88833	0.063071	0.999013	-4.0291
SYN2	-0.815155	5.04354	-1.88815	0.063096	0.999013	-4.03142
SLC25A36	0.63316	6.5633	1.88741	0.0631976	0.999013	-3.99046
TXNDC16	0.671302	5.68834	1.88665	0.0633011	0.999013	-4.00928
ZSCAN23	0.833173	4.32494	1.88653	0.0633176	0.999013	-4.06597
ENTPD1	-0.581786	7.49405	-1.88625	0.0633555	0.999013	-3.97922
SLC22A18	0.790298	4.76496	1.88528	0.0634879	0.999013	-4.04568
TIMM23B	0.744724	6.11643	1.88503	0.0635224	0.999013	-4.00119
PTPN13	0.705888	6.49817	1.88481	0.0635526	0.999013	-3.9954
EPB41L2	-0.639021	7.19816	-1.88447	0.0635987	0.999013	-3.98463
PRKAA2	-0.664951	5.94705	-1.88442	0.0636063	0.999013	-4.00549
BIN3	-0.710551	5.76457	-1.88412	0.0636471	0.999013	-4.008
PAQR5	-0.769795	5.08289	-1.88332	0.0637574	0.999013	-4.0326
UQCRFS1	0.709187	5.59708	1.88324	0.0637684	0.999013	-4.01918
PROM1	-0.832198	4.37115	-1.8831	0.0637873	0.999013	-4.06675
ACOT2	0.812921	4.27166	1.88302	0.0637988	0.999013	-4.07224
HNRNPUL1	0.644433	6.3646	1.88129	0.0640375	0.999013	-4.00409
SSH1	-0.65734	6.39678	-1.88045	0.0641524	0.999013	-4.0037
SLC24A3	0.899545	5.73901	1.87979	0.0642439	0.999013	-4.01413
RACK1	0.600532	7.17439	1.87977	0.0642473	0.999013	-3.99307
CEP63	0.725305	5.92977	1.87972	0.0642542	0.999013	-4.0082
TNFRSF11B	0.852242	4.4887	1.87952	0.0642815	0.999013	-4.06588
RAB39B	-0.866833	4.03909	-1.8881	0.064397	0.999013	-4.07436
ATP6V1A	-0.635175	6.02947	-1.8782	0.064464	0.999013	-4.01174
LRRC45	0.860169	4.06596	1.89387	0.0645504	0.999013	-4.08308
LIMK2	-0.764736	5.85201	-1.87717	0.0646077	0.999013	-4.0169
CAPN2	0.655149	6.42311	1.87639	0.0647163	0.999013	-4.00502
NUBPL	0.673648	6.16632	1.87567	0.0648167	0.999013	-4.00912
PNPLA2	0.685396	5.62108	1.87412	0.0650333	0.999013	-4.02565
TANGO6	0.634208	6.36382	1.87399	0.0650511	0.999013	-4.00555
RANBP17	0.706375	4.95928	1.87245	0.0652672	0.999013	-4.04791
EPHA3	0.755751	5.97934	1.8716	0.0653855	0.999013	-4.0187
NTNG2	-0.855968	4.41267	-1.87145	0.0654074	0.999013	-4.07327
GMPR2	-0.806815	4.53476	-1.87015	0.0655904	0.999013	-4.06975
SLC25A44	-0.738519	4.63295	-1.86911	0.0657356	0.999013	-4.06275
ACER2	-0.754815	5.39241	-1.86762	0.065947	0.999013	-4.03932
RTL8B	0.818867	4.44512	1.86728	0.0659949	0.999013	-4.07949
GMCL1	0.713846	5.56608	1.86723	0.0660021	0.999013	-4.0332
RPL3	0.761407	6.93014	1.86674	0.0660708	0.999013	-4.01122
HIGD1B	-0.813384	5.31254	-1.8659	0.0661899	0.999013	-4.04569
C7orf50	-0.680557	6.26293	-1.86575	0.0662112	0.999013	-4.02108
MAP3K12	0.784525	4.60814	1.8656	0.0662329	0.999013	-4.07053
WASHC4	0.630201	7.12408	1.86554	0.0662419	0.999013	-4.00755
RBM26	0.545671	7.62483	1.86506	0.0663102	0.999013	-4.00329
PHF21B	-0.751995	4.48907	-1.86495	0.0663248	0.999013	-4.07417
ZNF189	-0.717723	4.98346	-1.86478	0.0663493	0.999013	-4.05538
OLAH	0.803502	4.60846	1.86448	0.0663915	0.999013	-4.07066
PCSK1N	-0.830488	5.47045	-1.86415	0.0664393	0.999013	-4.04538
SLC7A2	0.690292	6.48293	1.8629	0.0666179	0.999013	-4.02004
ELOVL7	-0.729685	7.79212	-1.86254	0.0666681	0.999013	-4.00599
SLC27A3	0.793194	4.53428	1.86216	0.0667231	0.999013	-4.07849
DES	0.904055	7.77929	1.86149	0.066818	0.999013	-4.00607
CMYA5	-0.752906	4.53233	-1.86125	0.0668526	0.999013	-4.07997
AK4	0.712176	5.71177	1.86066	0.0669374	0.999013	-4.0341
GTF2A1	0.728346	5.80777	1.85985	0.0670542	0.999013	-4.0344
YARS	0.702774	5.57781	1.8594	0.0671181	0.999013	-4.04275
RYR2	0.584163	8.84844	1.85937	0.0671225	0.999013	-4.01006
CATSPERE	-0.747339	4.7571	-1.85924	0.0671409	0.999013	-4.06969
ADAMTS1	0.581262	9.50759	1.85886	0.0671952	0.999013	-4.01352
CCP110	-0.768395	5.39768	-1.8585	0.067248	0.999013	-4.04862
BCKDHB	0.629088	6.90458	1.85808	0.0673075	0.999013	-4.01777
PIGT	0.674325	5.95242	1.85776	0.067354	0.999013	-4.03724
FLG-AS1	0.846791	4.38933	1.86798	0.0674115	0.999013	-4.09218
LMNTD1	0.782569	4.15897	1.85847	0.067436	0.999013	-4.10067
FAM69B	-0.853713	4.29844	-1.85697	0.0674678	0.999013	-4.09371
SCAMP2	-0.647731	5.54902	-1.85643	0.0675458	0.999013	-4.04543
SCN1A	-0.856598	4.64791	-1.8557	0.067651	0.999013	-4.07681
NLRP1	-0.830435	5.72155	-1.85491	0.0677655	0.999013	-4.04373
BCL7B	0.71918	5.54843	1.85448	0.0678275	0.999013	-4.04963
ZNF471	0.800216	5.06392	1.85379	0.0679281	0.999013	-4.06226
SMYD3	-0.602876	8.11063	-1.85295	0.0680502	0.999013	-4.01542
LIMS2	-0.572772	7.76419	-1.8514	0.0682756	0.999013	-4.01912
KIF5C	-0.731043	5.56547	-1.85069	0.0683781	0.999013	-4.05042
ROBO1	0.691189	6.85989	1.85019	0.0684516	0.999013	-4.02746
SKP2	-0.720707	4.57333	-1.84978	0.0685119	0.999013	-4.08826
AXIN2	-0.712841	4.78362	-1.84929	0.0685827	0.999013	-4.07731
SET	0.662366	6.45766	1.84886	0.0686456	0.999013	-4.03936
LEPROTL1	0.778528	5.3785	1.84698	0.068921	0.999013	-4.06172
SESTD1	0.547064	8.05159	1.84626	0.0690272	0.999013	-4.0242
PHACTR3	0.700666	5.90447	1.84542	0.0691502	0.999013	-4.04568
NLGN4X	-0.76639	4.56126	-1.845	0.0692129	0.999013	-4.08892
L3MBTL1	0.729983	4.73082	1.84489	0.0692281	0.999013	-4.08449
PIK3C2B	-0.803909	5.97578	-1.84433	0.0693115	0.999013	-4.05167
TBC1D13	0.799533	4.89932	1.84395	0.0693672	0.999013	-4.07845
HCFC1	0.736309	5.09021	1.84269	0.069554	0.999013	-4.0721
FAM89A	-0.834614	4.60434	-1.84203	0.0696511	0.999013	-4.09206
POLR3K	-0.853745	4.33627	-1.84187	0.0696744	0.999013	-4.10107
CUTC	0.771276	4.94444	1.84174	0.0696947	0.999013	-4.07934
GSTA4	0.692854	5.32417	1.8417	0.0696999	0.999013	-4.06412
UTP23	-0.794024	5.53168	-1.84106	0.0697942	0.999013	-4.06106
KHDRBS3	-0.636408	6.24727	-1.83923	0.0700666	0.999013	-4.05082
PAIP1	0.752541	5.57155	1.83897	0.070105	0.999013	-4.06371
PAFAH1B2	0.636864	6.5952	1.83862	0.0701575	0.999013	-4.04631
DEXI	-0.674167	5.42233	-1.83852	0.0701732	0.999013	-4.06824
NIT1	0.786027	4.83913	1.83789	0.0702666	0.999013	-4.08721
SRSF11	0.539046	7.63506	1.83788	0.0702684	0.999013	-4.03668
ZNF708	0.654597	5.68846	1.83764	0.0703044	0.999013	-4.05932
PNRC1	0.602988	6.98311	1.83706	0.0703905	0.999013	-4.04487
ANAPC4	0.725845	5.36509	1.83673	0.0704392	0.999013	-4.06773
AC013565.1	0.730355	5.17251	1.847	0.0704486	0.999013	-4.06877
TSGA10	-0.70123	4.93918	-1.83569	0.0705952	0.999013	-4.08273
FAM129B	0.668842	6.47931	1.83385	0.0708721	0.999013	-4.0512
SMURF1	0.49706	8.98129	1.83224	0.071113	0.999013	-4.04497
ASS1	0.663949	5.78546	1.83173	0.0711903	0.999013	-4.06653
ADNP	0.553034	7.65273	1.83164	0.0712039	0.999013	-4.04328
CDH5	-0.815486	5.20211	-1.83053	0.0713723	0.999013	-4.08206
GEMIN6	-0.782626	4.14985	-1.83646	0.0714228	0.999013	-4.11942
IDH1	0.748423	4.5541	1.82992	0.0714645	0.999013	-4.10595
TMEM229B	-0.807315	4.15332	-1.82979	0.0714839	0.999013	-4.12418
AK3	0.641126	6.56864	1.8287	0.0716491	0.999013	-4.05531
CHD8	0.632707	6.2131	1.82832	0.0717069	0.999013	-4.06237
S100A4	0.662297	7.87854	1.82823	0.0717201	0.999013	-4.04687
QTRT2	-0.730459	4.84401	-1.82813	0.0717359	0.999013	-4.09484
FSTL4	-0.868929	4.50561	-1.82811	0.071738	0.999013	-4.10702
NEIL1	-0.793657	4.3975	-1.82787	0.0717745	0.999013	-4.11452
UBE2D2	0.643408	7.01275	1.8276	0.0718151	0.999013	-4.05294
GEMIN2	0.755551	4.26896	1.8276	0.071816	0.999013	-4.12135
WDR49	0.805834	4.48831	1.82742	0.0718424	0.999013	-4.10848
AKR1A1	0.760455	5.0653	1.8272	0.0718771	0.999013	-4.08924
RBSN	0.609986	5.67481	1.82709	0.0718933	0.999013	-4.07447
PLSCR4	-0.624314	6.67599	-1.82634	0.0720081	0.999013	-4.05749
VDAC2	0.659723	5.94179	1.82542	0.072148	0.999013	-4.07023
CUL3	0.63214	7.14151	1.82502	0.0722093	0.999013	-4.05433
PQLC1	-0.699622	5.74187	-1.82476	0.0722491	0.999013	-4.07445
KIAA0825	0.817656	5.6741	1.82446	0.0722941	0.999013	-4.07269
NINJ1	0.680986	5.6403	1.82423	0.0723289	0.999013	-4.07553
ST6GALNAC3	-0.785034	8.69265	-1.82413	0.0723452	0.999013	-4.05204
EBF3	-0.849352	4.13587	-1.8241	0.0723495	0.999013	-4.12568
CADPS	-0.791094	5.22904	-1.82336	0.0724628	0.999013	-4.08799
TMEM242	0.636363	5.54604	1.82317	0.072491	0.999013	-4.08278
PLEKHF2	0.748884	4.70969	1.82297	0.072522	0.999013	-4.10553
RPL7A	0.598436	7.11367	1.82291	0.0725316	0.999013	-4.05967
NEK9	0.657518	6.05172	1.82272	0.0725611	0.999013	-4.06841
P2RX7	0.767961	4.64899	1.8225	0.072594	0.999013	-4.1086
ZNF496	-0.750152	5.26345	-1.8222	0.07264	0.999013	-4.08685
COA1	0.643663	6.28875	1.82209	0.0726573	0.999013	-4.0674
ORAOV1	0.773845	5.05118	1.82197	0.0726747	0.999013	-4.09351
ATG4B	0.64677	5.91344	1.82004	0.0729728	0.999013	-4.07414
IFI27L2	-0.71808	5.39219	-1.81982	0.0730054	0.999013	-4.08644
SPR	0.759565	4.54827	1.81951	0.0730532	0.999013	-4.11686
ZBTB22	0.71649	4.4951	1.81923	0.0730967	0.999013	-4.11779
TRERF1	-0.781457	4.93689	-1.81736	0.0733861	0.999013	-4.10278
PPP2R5B	-0.710869	5.13389	-1.81716	0.0734165	0.999013	-4.09511
PARP1	-0.715488	5.26544	-1.81715	0.0734181	0.999013	-4.09281
MPHOSPH6	-0.706544	4.95349	-1.81626	0.0735564	0.999013	-4.10287
DNAJC11	-0.693106	5.33157	-1.81543	0.0736857	0.999013	-4.09197
IMMP2L	0.494599	9.92501	1.81456	0.0738197	0.999013	-4.08489
IL32	-0.754144	5.21477	-1.81207	0.0742075	0.999013	-4.09894
REL	-0.693599	5.68271	-1.81149	0.0742989	0.999013	-4.08761
CDK16	-0.724277	5.13531	-1.81148	0.0743006	0.999013	-4.10162
UBE2I	0.631089	6.17331	1.81127	0.0743325	0.999013	-4.08064
ABCB7	0.683156	5.98199	1.81035	0.0744766	0.999013	-4.08264
ZNF106	0.635308	6.72039	1.80987	0.0745525	0.999013	-4.07714
ADCY4	-0.729367	4.67347	-1.80974	0.0745732	0.999013	-4.11992
GAB3	0.720091	5.09709	1.80877	0.0747255	0.999013	-4.10337
NNAT	-0.746421	4.17635	-1.80968	0.0747689	0.999013	-4.13419
TMEM220	0.660756	5.23115	1.80775	0.0748848	0.999013	-4.10485
TIAL1	0.679553	6.16579	1.80722	0.0749692	0.999013	-4.08436
RPS15	0.57148	7.88882	1.80712	0.0749846	0.999013	-4.07195
HNRNPA2B1	0.501155	8.4638	1.80685	0.0750266	0.999013	-4.07236
HDAC6	0.65599	5.04407	1.80562	0.0752213	0.999013	-4.11088
AC099560.1	0.808754	4.13964	1.81769	0.0752371	0.999013	-4.1437
MED14	0.626925	5.91569	1.80537	0.0752608	0.999013	-4.08932
FAM208B	0.581985	7.47952	1.80435	0.0754224	0.999013	-4.07628
GLMN	0.751201	5.11119	1.80406	0.0754679	0.999013	-4.10967
MYH11	0.423335	10.7805	1.8039	0.0754934	0.999013	-4.1222
DNM3	-0.649504	7.15012	-1.80317	0.0756093	0.999013	-4.07889
TMEM44	-0.830583	4.47878	-1.80166	0.0758488	0.999013	-4.13556
ARHGAP18	-0.725868	4.86216	-1.80148	0.075877	0.999013	-4.12129
ELOF1	0.735352	5.05479	1.8014	0.0758897	0.999013	-4.11355
TLR2	0.790258	4.18887	1.80135	0.0758974	0.999013	-4.1486
STX18	-0.630953	6.39425	-1.80134	0.0758996	0.999013	-4.08706
AP3M2	-0.691563	5.0287	-1.80128	0.0759091	0.999013	-4.11546
SEMA3B	0.726716	5.27058	1.80061	0.0760154	0.999013	-4.10687
GRK4	0.745316	4.7766	1.80056	0.0760239	0.999013	-4.12208
SERINC3	0.682362	6.5657	1.80039	0.0760508	0.999013	-4.08837
USP38	-0.686306	5.00276	-1.79922	0.0762375	0.999013	-4.11637
SCML1	0.682075	5.40787	1.79915	0.0762488	0.999013	-4.10632
CPNE8	-0.570105	7.20087	-1.79915	0.0762492	0.999013	-4.08409
SMG9	0.701687	5.25016	1.799	0.076272	0.999013	-4.11113
CLIC1	0.663358	6.8341	1.79881	0.0763025	0.999013	-4.08801
MAP3K7CL	0.733642	4.98619	1.79804	0.0764256	0.999013	-4.11697
ABAT	0.793074	5.15538	1.79746	0.0765186	0.999013	-4.11559
FAM133B	0.600282	6.10664	1.79739	0.0765295	0.999013	-4.09677
PPP1R12C	-0.596107	6.71877	-1.79728	0.0765476	0.999013	-4.08935
RPS25	0.609562	6.98392	1.79718	0.0765636	0.999013	-4.08992
ZZEF1	-0.65058	6.37098	-1.79621	0.0767199	0.999013	-4.09452
LAPTM4A	0.573235	7.27601	1.79619	0.0767221	0.999013	-4.08651
TRIOBP	0.585317	6.63252	1.79614	0.0767311	0.999013	-4.09282
NT5DC3	0.649003	6.12995	1.79533	0.0768609	0.999013	-4.09476
C19orf53	0.747239	5.84274	1.79483	0.0769416	0.999013	-4.10662
STAT4	0.806825	4.6992	1.79473	0.0769568	0.999013	-4.13492
ACP6	0.646736	4.80091	1.79431	0.0770257	0.999013	-4.13155
OPTN	0.630089	6.74877	1.79333	0.0771832	0.999013	-4.09438
DIRC2	0.69698	5.58157	1.79314	0.0772138	0.999013	-4.10854
TMIE	-0.811988	4.03909	-1.80544	0.0772892	0.999013	-4.15779
MT-CO1	-0.392741	10.8558	-1.79211	0.0773809	0.999013	-4.13279
STRIP2	-0.779349	4.02776	-1.79847	0.0774996	0.999013	-4.15985
STX4	0.67481	4.96386	1.79116	0.0775333	0.999013	-4.12751
CEP192	0.608815	6.29482	1.79089	0.0775777	0.999013	-4.09942
SNAP29	0.741937	5.19577	1.79076	0.0775988	0.999013	-4.12074
TBC1D5	0.519916	8.45173	1.79062	0.0776217	0.999013	-4.09294
NAALADL2	0.674995	7.14753	1.79017	0.077694	0.999013	-4.09283
SPAG16	0.688309	6.051	1.78749	0.0781306	0.999013	-4.10742
SEZ6	-0.776433	4.11512	-1.79354	0.0782935	0.999013	-4.15738
CHSY3	0.81758	7.18842	1.78417	0.0786731	0.999013	-4.09961
CAND2	0.747189	4.78974	1.78417	0.0786733	0.999013	-4.13803
TTC7A	-0.709847	6.50226	-1.78397	0.0787058	0.999013	-4.10548
S100A16	-0.744463	4.96746	-1.78363	0.0787619	0.999013	-4.13382
GTDC1	-0.569399	7.20001	-1.7825	0.0789478	0.999013	-4.10207
CBR4	-0.580064	6.43873	-1.78174	0.079072	0.999013	-4.10865
EPB41L1	0.673554	5.33645	1.78041	0.0792911	0.999013	-4.12784
ANKH	0.631684	7.09879	1.78002	0.0793558	0.999013	-4.10542
KCTD13	0.654154	5.03793	1.7771	0.0798386	0.999013	-4.13701
CNEP1R1	-0.777552	4.57936	-1.77631	0.0799703	0.999013	-4.15161
CTSB	0.579138	6.95671	1.77624	0.0799824	0.999013	-4.11176
MAST4	-0.588434	8.38779	-1.77543	0.0801161	0.999013	-4.1108
CDADC1	0.689191	5.13746	1.77534	0.0801323	0.999013	-4.1377
PACRG	-0.799483	4.69565	-1.77527	0.0801432	0.999013	-4.14816
HTT	0.654151	6.49626	1.77405	0.0803467	0.999013	-4.11564
FASTK	0.711789	5.17689	1.77326	0.080479	0.999013	-4.13833
TOR1A	0.751454	4.63258	1.77301	0.0805201	0.999013	-4.15478
SHTN1	0.690827	6.03219	1.77276	0.0805629	0.999013	-4.12254
GCA	0.680178	5.1545	1.76863	0.0812555	0.999013	-4.14023
MED30	0.722339	4.84273	1.76819	0.0813301	0.999013	-4.1513
C1QTNF2	0.67512	4.71808	1.76781	0.081393	0.999013	-4.15541
TCIM	-0.859478	4.45087	-1.76717	0.0815005	0.999013	-4.16392
PKD1	0.596604	6.73006	1.76697	0.0815358	0.999013	-4.12255
ENOSF1	-0.696939	5.30668	-1.76612	0.0816789	0.999013	-4.13908
AC021231.1	0.754632	4.51883	1.77544	0.081685	0.999013	-4.16037
EMSY	0.571136	6.8047	1.76377	0.0820764	0.999013	-4.12484
PPP1R14A	0.569438	8.41806	1.7636	0.0821063	0.999013	-4.12497
SUPT16H	-0.610627	5.93688	-1.76312	0.0821876	0.999013	-4.13389
RETREG3	0.613277	5.97249	1.76276	0.0822485	0.999013	-4.1321
ICAM2	-0.704163	6.02874	-1.76236	0.0823164	0.999013	-4.13646
MBNL2	-0.601371	7.68416	-1.76058	0.0826207	0.999013	-4.12607
AFAP1	0.650088	5.54654	1.76038	0.0826542	0.999013	-4.14194
INTS9	0.677604	5.6414	1.76012	0.0826986	0.999013	-4.14073
ARHGDIA	-0.582145	6.8952	-1.75973	0.082766	0.999013	-4.12909
U2AF1	0.687421	4.32551	1.75934	0.0828317	0.999013	-4.17861
GNG12	0.549399	7.05147	1.75878	0.0829277	0.999013	-4.12917
GRAMD4	0.750254	4.57643	1.75633	0.0833483	0.999013	-4.17152
HLA-DPA1	-0.759655	4.61745	-1.75616	0.083378	0.999013	-4.16953
NSD2	0.619709	5.84672	1.75603	0.0834005	0.999013	-4.14082
SDC4	0.715912	5.83472	1.75577	0.083444	0.999013	-4.14148
LAMA3	-0.700742	5.75755	-1.75577	0.0834454	0.999013	-4.14418
FGR	-0.728834	4.73266	-1.75518	0.0835456	0.999013	-4.16708
PNKD	0.650994	5.76012	1.75487	0.0836005	0.999013	-4.14624
NR3C2	-0.56561	7.3964	-1.75435	0.083689	0.999013	-4.13312
ECI1	0.717552	5.61923	1.75419	0.0837175	0.999013	-4.14771
NPIPB3	0.764691	4.55396	1.7541	0.083733	0.999013	-4.17487
CARS	0.651761	5.73371	1.75404	0.0837423	0.999013	-4.14449
UCHL1	-0.666359	5.82651	-1.75399	0.0837508	0.999013	-4.14843
LUZP1	0.605741	6.51995	1.75397	0.0837553	0.999013	-4.13789
EIF3L	0.583711	6.67245	1.7539	0.0837679	0.999013	-4.13754
GLA	-0.737316	4.30191	-1.75355	0.0838271	0.999013	-4.17856
EXD3	0.59952	5.52231	1.7535	0.0838368	0.999013	-4.14906
GATA2	-0.749428	4.67788	-1.75268	0.0839788	0.999013	-4.17157
SUMF2	0.650395	5.65252	1.75231	0.0840422	0.999013	-4.1485
CFAP20	0.721764	4.55898	1.75136	0.0842077	0.999013	-4.17623
AMPD2	0.669595	5.0284	1.75075	0.0843135	0.999013	-4.16144
NDUFAF5	0.696647	5.09327	1.74971	0.0844936	0.999013	-4.16065
UNC13B	0.599442	6.99158	1.74953	0.0845242	0.999013	-4.13979
RNF139	0.711249	4.84785	1.74925	0.0845743	0.999013	-4.16797
HMGN5	0.706679	4.89221	1.74909	0.0846021	0.999013	-4.16739
HTATIP2	0.674577	5.11155	1.74842	0.0847184	0.999013	-4.16183
CXorf36	-0.714329	4.99534	-1.74822	0.0847529	0.999013	-4.16459
CPLX2	-0.838486	4.57643	-1.74805	0.0847822	0.999013	-4.17821
IFNG-AS1	0.794563	4.1854	1.75684	0.0848403	0.999013	-4.19297
PLCE1	0.535725	8.83131	1.74676	0.085008	0.999013	-4.15137
GLUL	0.589416	7.6282	1.74605	0.085132	0.999013	-4.14245
NPR3	0.759597	4.28181	1.74682	0.085188	0.999013	-4.18772
DCP2	0.627555	6.06386	1.7447	0.0853679	0.999013	-4.15067
PLCD3	0.704132	4.47764	1.74453	0.0853991	0.999013	-4.18529
PTMA	0.445617	9.75454	1.74421	0.0854552	0.999013	-4.16693
ASNS	0.689912	5.00914	1.74402	0.0854887	0.999013	-4.16904
KLHL24	0.599534	6.74586	1.74352	0.0855751	0.999013	-4.14708
ELAVL4	-0.788366	4.38617	-1.74345	0.0855876	0.999013	-4.18693
HS2ST1	-0.663154	5.36379	-1.7434	0.0855974	0.999013	-4.16128
IQCB1	0.658109	5.87204	1.74315	0.0856405	0.999013	-4.1536
ALDH1A1	0.828954	4.51627	1.74282	0.0856989	0.999013	-4.18431
IGFBP2	0.62185	7.23979	1.74277	0.085708	0.999013	-4.14669
RASL12	0.548598	7.39515	1.74272	0.0857159	0.999013	-4.14621
PCED1B	-0.624823	6.90074	-1.74248	0.0857583	0.999013	-4.14706
PRPSAP2	0.712424	5.50405	1.74232	0.0857861	0.999013	-4.15961
MARCKSL1	-0.68885	4.69401	-1.74222	0.0858043	0.999013	-4.17878
ABCA7	0.722876	4.56304	1.74205	0.0858343	0.999013	-4.18565
APBA2	-0.717993	4.58954	-1.74177	0.0858835	0.999013	-4.18231
RSL24D1	0.642324	5.56666	1.74141	0.0859468	0.999013	-4.16119
GTF2F1	0.703094	4.98054	1.74132	0.0859631	0.999013	-4.17318
MAN1B1	0.667805	4.93887	1.74098	0.0860226	0.999013	-4.17362
NREP	-0.704725	4.91677	-1.74083	0.0860503	0.999013	-4.17377
CABIN1	0.543933	7.08865	1.74062	0.0860866	0.999013	-4.14899
VPS45	0.635837	6.42923	1.74062	0.0860874	0.999013	-4.15182
ANKRD37	-0.766284	5.80131	-1.74051	0.0861058	0.999013	-4.15989
PSMD8	0.623112	6.38638	1.7398	0.0862316	0.999013	-4.155
MOB3A	0.659304	5.53461	1.7396	0.0862667	0.999013	-4.16194
KSR1	0.6762	7.27197	1.73915	0.0863469	0.999013	-4.15023
INSIG1	-0.753468	5.26084	-1.73811	0.086531	0.999013	-4.16866
ENOX2	0.693205	5.96123	1.73765	0.0866127	0.999013	-4.15864
BNC2	-0.610199	5.94316	-1.73741	0.0866545	0.999013	-4.15968
SGCA	0.656008	5.514	1.7371	0.086711	0.999013	-4.16434
TMED1	0.752263	4.36049	1.73692	0.0867432	0.999013	-4.1966
RNF169	0.607341	6.44134	1.73655	0.0868074	0.999013	-4.15698
CLCN5	0.688723	4.86203	1.73597	0.0869121	0.999013	-4.18093
EMC6	0.711101	4.8042	1.73544	0.0870058	0.999013	-4.17925
FEZ2	-0.617583	6.95858	-1.73533	0.0870259	0.999013	-4.15579
RPL14	0.576825	7.68652	1.73505	0.087076	0.999013	-4.15478
TNKS2	-0.599874	6.72713	-1.73487	0.0871077	0.999013	-4.15656
RPL34	0.604818	6.99898	1.73162	0.0876887	0.999013	-4.16038
ZBTB46	-0.627136	6.39409	-1.73156	0.0876995	0.999013	-4.16166
ITSN2	-0.554146	7.85122	-1.73133	0.0877409	0.999013	-4.15977
IPO7	0.604483	6.7975	1.73118	0.0877681	0.999013	-4.16007
DNAJC9	0.645364	5.22823	1.73088	0.0878222	0.999013	-4.17678
LMAN2L	0.679665	5.14861	1.73079	0.087837	0.999013	-4.17735
GRB2	0.660109	6.24748	1.73063	0.0878667	0.999013	-4.1637
RHBDD2	-0.704161	5.34969	-1.73049	0.0878914	0.999013	-4.17583
PATL1	0.679697	4.9899	1.73048	0.0878925	0.999013	-4.18338
ATP2C1	-0.608939	7.03995	-1.73032	0.0879213	0.999013	-4.16023
SEC22B	0.594553	6.03602	1.73007	0.0879667	0.999013	-4.16645
OSBPL3	-0.767679	5.27685	-1.73006	0.0879683	0.999013	-4.17607
FUNDC2	0.641236	5.60448	1.72995	0.0879882	0.999013	-4.17305
ZKSCAN4	-0.774029	4.06559	-1.72938	0.0880914	0.999013	-4.21056
LTBP2	0.722375	5.4506	1.72914	0.0881348	0.999013	-4.173
CRYBG3	-0.61991	6.33514	-1.72913	0.0881358	0.999013	-4.16431
TFPI2	0.731663	4.12417	1.72807	0.0883269	0.999013	-4.21097
RHOU	0.787963	4.68513	1.72755	0.0884217	0.999013	-4.1933
PLPP5	0.709688	4.79028	1.72745	0.0884391	0.999013	-4.18963
RRAS	0.548435	7.41607	1.72743	0.0884425	0.999013	-4.16319
ZIC1	0.542815	8.4694	1.72721	0.088483	0.999013	-4.16963
GGA1	0.684019	5.51239	1.72692	0.0885354	0.999013	-4.1757
HEMK1	0.696303	4.58954	1.72677	0.0885617	0.999013	-4.1977
ECH1	0.634835	5.63575	1.72574	0.0887494	0.999013	-4.17683
TET3	-0.668744	5.74924	-1.72541	0.0888077	0.999013	-4.1736
EXT1	0.579661	8.87498	1.72459	0.0889563	0.999013	-4.17866
TMEM30B	0.744095	4.1699	1.72411	0.0890443	0.999013	-4.21338
DNAJA4	-0.763069	5.27405	-1.72371	0.0891162	0.999013	-4.18179
TNPO3	0.607455	6.48915	1.7237	0.089118	0.999013	-4.16929
ST3GAL1	-0.611794	6.01712	-1.72342	0.0891691	0.999013	-4.17406
COQ8B	0.733985	4.81895	1.72312	0.089224	0.999013	-4.19402
PRKCE	-0.521068	7.23931	-1.72311	0.0892256	0.999013	-4.16794
HEXIM1	0.715627	5.35585	1.72246	0.0893437	0.999013	-4.18399
HOMER2	-0.694697	5.13589	-1.72219	0.0893937	0.999013	-4.18665
KCNC2	-0.799475	4.51694	-1.72214	0.0894022	0.999013	-4.20124
NME3	0.650341	6.23118	1.72213	0.089404	0.999013	-4.17247
HECTD2	0.648602	6.45348	1.7221	0.08941	0.999013	-4.17182
NFYB	0.681909	5.12776	1.72106	0.0895995	0.999013	-4.18719
CCNB1IP1	0.682619	5.04674	1.72038	0.0897228	0.999013	-4.19067
C15orf61	-0.692587	4.54956	-1.71986	0.0898185	0.999013	-4.20055
ADRA2A	0.706713	4.3356	1.71978	0.0898337	0.999013	-4.21047
VPS26A	0.671148	5.92858	1.71935	0.0899117	0.999013	-4.1776
RALBP1	0.610361	6.14024	1.71811	0.0901391	0.999013	-4.1782
TMEM179B	-0.623312	5.02857	-1.71791	0.0901763	0.999013	-4.19261
MRPS27	0.644716	5.99029	1.7165	0.0904348	0.999013	-4.18029
COL6A1	0.555539	7.79837	1.71604	0.0905194	0.999013	-4.17688
BROX	0.681347	5.04644	1.71571	0.0905813	0.999013	-4.19454
BMS1	0.606556	5.84394	1.71567	0.0905873	0.999013	-4.18157
PSMC2	0.615596	5.50387	1.71564	0.0905934	0.999013	-4.18835
CEMIP	-0.886987	6.10724	-1.71533	0.0906504	0.999013	-4.18134
SHKBP1	-0.652089	4.94633	-1.71495	0.0907206	0.999013	-4.19616
TMEM67	0.726631	4.8165	1.71393	0.090909	0.999013	-4.20115
COMP	0.797271	3.94003	1.72682	0.0909209	0.999013	-4.22359
BBC3	0.678765	4.76459	1.71324	0.0910355	0.999013	-4.20343
TXNL1	-0.617988	6.06244	-1.71248	0.0911777	0.999013	-4.1839
TEX9	0.712836	4.72775	1.71132	0.0913912	0.999013	-4.20572
SMC3	0.624001	5.81746	1.71122	0.0914107	0.999013	-4.18717
ZNF248	0.616484	6.10878	1.71046	0.0915519	0.999013	-4.18534
ARMC3	-0.752918	4.12682	-1.71125	0.0915978	0.999013	-4.2206
TADA3	0.719998	5.40155	1.7099	0.0916562	0.999013	-4.19402
ERAP1	0.69139	5.04005	1.70962	0.0917085	0.999013	-4.19977
TBXA2R	0.649806	4.96145	1.70925	0.0917774	0.999013	-4.20067
TMEM109	-0.633505	6.05115	-1.70846	0.0919245	0.999013	-4.18834
LAMA5	0.590064	7.3388	1.70826	0.0919605	0.999013	-4.18425
PLCB1	-0.443673	8.90239	-1.70769	0.0920686	0.999013	-4.20013
CRIP1	-0.710045	4.54956	-1.70865	0.0920809	0.999013	-4.20908
OPA3	-0.676401	5.64645	-1.70735	0.0921318	0.999013	-4.19149
DHX32	0.659298	5.20206	1.70686	0.092222	0.999013	-4.1986
ERC2	0.711829	5.24062	1.70528	0.0925176	0.999013	-4.20069
TMEM267	0.636772	5.29824	1.7049	0.0925896	0.999013	-4.19899
CEP76	0.726212	4.424	1.70481	0.0926075	0.999013	-4.22056
JOSD1	-0.618117	5.71832	-1.70405	0.0927499	0.999013	-4.19541
SP3	0.564396	6.93568	1.70367	0.0928208	0.999013	-4.18915
SPAAR	-0.758752	4.74145	-1.70335	0.0928817	0.999013	-4.21221
RPL41	0.592232	8.61666	1.70321	0.0929074	0.999013	-4.19673
ITGAE	0.641074	4.80924	1.70276	0.092991	0.999013	-4.21169
PDE4A	-0.627033	5.397	-1.70256	0.0930302	0.999013	-4.20053
EMD	0.573491	5.95835	1.70235	0.0930689	0.999013	-4.19507
PROSER2	-0.750422	4.65234	-1.70201	0.0931337	0.999013	-4.21633
SCFD1	-0.586473	6.88079	-1.7016	0.0932108	0.999013	-4.19125
SIAE	0.683477	4.55538	1.70152	0.0932262	0.999013	-4.21969
GGT7	0.656682	5.59655	1.7005	0.0934177	0.999013	-4.19917
NFRKB	-0.656058	5.1067	-1.70023	0.0934698	0.999013	-4.20586
CRLF1	0.722461	4.99671	1.70013	0.0934884	0.999013	-4.20954
ANXA4	0.585319	6.56977	1.69997	0.093518	0.999013	-4.19347
P4HB	0.540306	7.24035	1.69963	0.0935829	0.999013	-4.19335
KCTD16	-0.694745	5.19393	-1.69962	0.0935848	0.999013	-4.20874
PLXNB1	0.6099	6.44322	1.69941	0.0936246	0.999013	-4.19402
PPP2R1B	-0.624512	5.66846	-1.6977	0.0939476	0.999013	-4.19991
CERK	-0.584953	5.54398	-1.69765	0.0939582	0.999013	-4.20291
CLTCL1	0.629106	6.19367	1.69765	0.0939584	0.999013	-4.1973
MGAM	-0.71437	4.4349	-1.69723	0.0940379	0.999013	-4.22309
TIPARP	0.653356	5.76823	1.69693	0.0940943	0.999013	-4.20247
NCOA7	0.604783	6.30069	1.69627	0.0942203	0.999013	-4.19869
LINC00843	0.722476	4.5544	1.70458	0.0942497	0.999013	-4.22169
PLOD2	-0.658511	6.412	-1.69542	0.0943822	0.999013	-4.19907
C15orf39	-0.616678	5.55884	-1.69518	0.0944283	0.999013	-4.20527
TXN	-0.651637	5.60704	-1.69494	0.0944733	0.999013	-4.20617
NFATC2IP	0.603792	5.94045	1.69462	0.0945337	0.999013	-4.20297
RNF185	0.642924	6.08458	1.69417	0.0946209	0.999013	-4.2021
SGCD	0.673452	6.9277	1.69388	0.0946754	0.999013	-4.19961
PPFIA3	-0.771498	4.68823	-1.69373	0.094704	0.999013	-4.22079
WHRN	-0.677285	4.50561	-1.69372	0.0947069	0.999013	-4.22557
PDK4	0.788548	7.68497	1.69243	0.0949519	0.999013	-4.20242
MXRA7	0.578837	6.29417	1.69161	0.0951101	0.999013	-4.2035
CHGA	-0.760491	4.25238	-1.69241	0.0954357	0.999013	-4.23256
RNPEP	0.637332	5.22332	1.68943	0.0955276	0.999013	-4.21545
GAPVD1	0.543017	6.86641	1.68943	0.0955278	0.999013	-4.20419
INPP5K	0.613382	5.67898	1.68917	0.0955794	0.999013	-4.21059
ZNF552	0.692501	4.28674	1.69009	0.0955953	0.999013	-4.23673
ATP5MC3	0.653054	5.7324	1.68862	0.0956849	0.999013	-4.2121
TMEM185A	0.690396	4.75755	1.68848	0.0957118	0.999013	-4.22501
ARMT1	0.703764	4.5806	1.68842	0.0957236	0.999013	-4.23065
SSH2	-0.575118	7.61667	-1.68841	0.0957244	0.999013	-4.20668
SOX5	0.362526	10.6495	1.68782	0.0958382	0.999013	-4.27986
ARL17A	-0.639243	5.1205	-1.68776	0.0958504	0.999013	-4.21805
AC106869.1	0.735318	4.28029	1.69563	0.0959444	0.999013	-4.23906
SMCO4	-0.611036	5.02914	-1.68716	0.0959666	0.999013	-4.22038
STAG1	0.425892	9.12381	1.6868	0.0960359	0.999013	-4.22859
MFSD14B	0.57478	6.16094	1.68524	0.0963383	0.999013	-4.21009
FAM229B	-0.718892	4.44703	-1.68499	0.0963854	0.999013	-4.23527
TMEM219	0.621835	5.78391	1.68487	0.0964088	0.999013	-4.21447
TNRC18	0.52254	7.58722	1.68456	0.0964687	0.999013	-4.21084
GDI2	0.554545	6.80951	1.68233	0.096902	0.999013	-4.21173
UBR5	0.443081	8.45268	1.68219	0.0969291	0.999013	-4.22142
UBE4B	0.598406	7.14116	1.68166	0.0970336	0.999013	-4.21251
ACP1	0.6345	5.14364	1.68155	0.0970545	0.999013	-4.22362
MSRB2	-0.616338	5.22982	-1.68064	0.0972317	0.999013	-4.2238
INPP5B	0.581104	6.5328	1.67939	0.0974754	0.999013	-4.21484
CAMTA1	0.474357	8.17807	1.67928	0.0974985	0.999013	-4.22162
EVA1C	-0.561136	7.52194	-1.67843	0.0976641	0.999013	-4.21689
TPP1	0.667957	5.94853	1.67778	0.0977922	0.999013	-4.21967
ARHGAP15	0.720061	4.69686	1.67761	0.0978256	0.999013	-4.23685
DOPEY1	0.555644	6.67571	1.67744	0.0978576	0.999013	-4.21686
SCLT1	-0.574108	6.42176	-1.6752	0.0982989	0.999013	-4.21939
CSRP1	0.547005	8.93406	1.67503	0.098332	0.999013	-4.23874
KYNU	-0.868744	5.26221	-1.67483	0.0983721	0.999013	-4.22942
C1orf115	-0.681309	4.82266	-1.67463	0.0984105	0.999013	-4.23558
PABPC1L	0.708414	4.31096	1.67408	0.0985195	0.999013	-4.24988
PIPOX	0.824786	4.15972	1.67818	0.0988914	0.999013	-4.25211
SCD	0.675795	4.91983	1.67205	0.0989207	0.999013	-4.23567
PHYKPL	0.634381	6.34294	1.67148	0.0990327	0.999013	-4.22326
CACTIN	0.752761	4.35528	1.67145	0.0990394	0.999013	-4.25057
MSL2	-0.567827	5.81385	-1.67096	0.0991358	0.999013	-4.22572
NDUFB4	0.679237	5.59249	1.67067	0.0991946	0.999013	-4.22952
EMX2	0.636881	4.9101	1.67041	0.0992456	0.999013	-4.2374
CMTM7	-0.672671	4.87155	-1.6694	0.0994473	0.999013	-4.24018
KDM1A	0.586621	5.92533	1.66932	0.0994626	0.999013	-4.22737
RUNDC1	0.659181	4.86631	1.667	0.0999239	0.999013	-4.24119
RAP2C-AS1	0.747094	4.53762	1.67455	0.100035	0.999013	-4.24754
GPR176	0.651793	5.67878	1.66596	0.100133	0.999013	-4.23175
LRRC57	-0.679045	4.78459	-1.66592	0.100141	0.999013	-4.24379
SPG7	0.559828	6.25007	1.66579	0.100167	0.999013	-4.22929
TMEM106C	0.661498	4.98041	1.66512	0.100301	0.999013	-4.24072
MYADM	0.575661	6.53124	1.66495	0.100335	0.999013	-4.22973
ADAMTSL4	0.72682	4.27541	1.66488	0.100348	0.999013	-4.2562
ALDH1B1	0.732792	4.93924	1.66485	0.100354	0.999013	-4.24143
SETX	-0.605611	6.81757	-1.66475	0.100374	0.999013	-4.22983
NES	-0.609111	6.32073	-1.66474	0.100377	0.999013	-4.23073
AHCYL1	0.575429	7.15478	1.6646	0.100404	0.999013	-4.23045
ZCCHC17	-0.667222	5.29265	-1.66346	0.100634	0.999013	-4.23834
IMPA1	0.666658	4.84099	1.66224	0.100878	0.999013	-4.24677
ATN1	0.564251	7.04444	1.66218	0.100891	0.999013	-4.23269
NAT8L	0.686593	4.64287	1.66208	0.100911	0.999013	-4.25078
RGS22	0.739422	4.11896	1.66298	0.100924	0.999013	-4.26196
SUSD1	0.618043	5.51232	1.66164	0.100999	0.999013	-4.2377
CISD2	0.678935	5.14926	1.66157	0.101013	0.999013	-4.24121
AC103810.2	-0.773721	4.20285	-1.66921	0.101095	0.999013	-4.25967
EFTUD2	0.697131	5.36242	1.66075	0.101179	0.999013	-4.23942
COPS6	0.58718	5.83864	1.66045	0.101239	0.999013	-4.23703
ASXL3	0.621391	5.93719	1.66034	0.101261	0.999013	-4.23554
FLVCR2	-0.735522	4.92527	-1.66006	0.101317	0.999013	-4.2461
MKLN1	0.408953	9.31373	1.65922	0.101488	0.999013	-4.2665
SEC61G	0.723474	5.1755	1.6592	0.101491	0.999013	-4.24458
MRPL51	0.581616	5.7873	1.65916	0.1015	0.999013	-4.2389
ROBO4	-0.651275	4.80177	-1.65858	0.101617	0.999013	-4.24953
RPS6KA5	-0.620111	6.54063	-1.65843	0.101646	0.999013	-4.23639
PPAT	0.698262	4.30575	1.6584	0.101654	0.999013	-4.26232
NGLY1	0.569264	6.10728	1.65791	0.101753	0.999013	-4.2373
AC097376.2	-0.654538	4.99523	-1.66586	0.101763	0.999013	-4.24354
APP	-0.448741	8.47031	-1.65702	0.101932	0.999013	-4.24963
XXYLT1	0.600827	5.50028	1.65673	0.101992	0.999013	-4.24279
DGCR8	0.619111	5.23483	1.65673	0.101992	0.999013	-4.24532
SEPHS2	0.654515	4.76112	1.65634	0.102072	0.999013	-4.25283
RAB3GAP1	-0.500322	7.75698	-1.65607	0.102126	0.999013	-4.24397
DNMT3A	-0.616107	6.17553	-1.65529	0.102283	0.999013	-4.24006
NKIRAS1	-0.700359	4.70675	-1.65452	0.10244	0.999013	-4.25506
ZNF594	0.651676	4.66819	1.65436	0.102472	0.999013	-4.25704
IPP	0.637352	5.16142	1.65404	0.102539	0.999013	-4.24813
LURAP1	0.653995	4.99677	1.65385	0.102578	0.999013	-4.25066
CAV2	0.528403	7.18066	1.65359	0.102631	0.999013	-4.24177
NSL1	-0.598787	5.8985	-1.65313	0.102725	0.999013	-4.24312
GABPB2	0.576846	6.06364	1.65191	0.102974	0.999013	-4.24332
GHDC	0.660265	4.77847	1.65186	0.102983	0.999013	-4.25623
ICAM1	-0.796335	4.73562	-1.65159	0.103039	0.999013	-4.25756
RPS6KA4	0.675518	5.37399	1.65083	0.103195	0.999013	-4.24874
HECTD3	0.686833	4.74599	1.65073	0.103215	0.999013	-4.25859
FAM189B	-0.638929	5.05569	-1.65038	0.103286	0.999013	-4.25367
GSTK1	-0.663394	5.03524	-1.64976	0.103415	0.999013	-4.25356
FAM3C	0.576694	5.7352	1.64881	0.10361	0.999013	-4.24845
COCH	-0.638444	4.61079	-1.64839	0.103695	0.999013	-4.26274
KLHL28	0.62341	5.64137	1.64817	0.103741	0.999013	-4.24874
FBLN2	-0.717825	5.15433	-1.64797	0.103781	0.999013	-4.2549
TAL1	-0.720256	4.32635	-1.64739	0.103901	0.999013	-4.26999
AC018682.1	0.727945	4.20237	1.65519	0.103918	0.999013	-4.27185
TCN2	-0.658363	4.9471	-1.64727	0.103927	0.999013	-4.25674
SMYD5	-0.659643	4.56766	-1.64719	0.103942	0.999013	-4.2645
SHISAL1	0.719978	4.29926	1.647	0.103983	0.999013	-4.27102
PARM1	0.596358	6.63711	1.64698	0.103985	0.999013	-4.24798
ATF3	0.620171	7.09885	1.64593	0.104203	0.999013	-4.24969
NCAPD3	-0.628349	5.04394	-1.64567	0.104257	0.999013	-4.25726
AGBL3	-0.636455	4.67952	-1.64521	0.104352	0.999013	-4.26343
LAMC1	0.518881	8.00536	1.64465	0.104466	0.999013	-4.25972
PHYH	-0.699024	4.60268	-1.64464	0.10447	0.999013	-4.26588
KLHL20	0.615015	5.80995	1.64379	0.104646	0.999013	-4.2526
TTC33	0.660236	5.45215	1.6429	0.10483	0.999013	-4.25464
SLC25A26	-0.575204	5.79671	-1.6424	0.104933	0.999013	-4.25344
UBL3	-0.523535	7.01041	-1.64231	0.104953	0.999013	-4.25342
GBP2	0.592268	6.16306	1.64179	0.105061	0.999013	-4.25357
NPDC1	-0.760007	4.16118	-1.64178	0.105062	0.999013	-4.27547
HSPA12B	-0.676681	4.66738	-1.64173	0.105073	0.999013	-4.26648
HEATR5B	-0.556696	6.18871	-1.64145	0.105131	0.999013	-4.25359
CREBBP	0.50264	7.6222	1.64142	0.105138	0.999013	-4.25776
CFL2	0.665075	5.93771	1.641	0.105226	0.999013	-4.25417
GIMAP4	-0.678158	5.12478	-1.64082	0.105263	0.999013	-4.26068
HAUS6	0.722524	4.49936	1.6404	0.10535	0.999013	-4.27214
HTRA2	-0.666991	4.69993	-1.63994	0.105446	0.999013	-4.26773
SLC13A3	-0.628466	4.88464	-1.63951	0.105535	0.999013	-4.26428
CD74	-0.65347	6.27982	-1.63942	0.105555	0.999013	-4.25604
OLFML3	0.715828	4.20285	1.63941	0.105557	0.999013	-4.28074
CDK5RAP3	0.627917	5.14175	1.63925	0.10559	0.999013	-4.26136
ZNF688	0.696627	4.39105	1.63863	0.105718	0.999013	-4.27543
ZNF568	0.603677	5.39946	1.63799	0.105852	0.999013	-4.25967
PALLD	0.501531	8.50915	1.63731	0.105995	0.999013	-4.27494
LRRC1	0.582996	6.48782	1.63681	0.106101	0.999013	-4.25832
GNL3	0.646314	5.28827	1.6361	0.106249	0.999013	-4.2629
SPOCK3	-0.620991	5.90178	-1.63573	0.106327	0.999013	-4.25966
POC5	0.653868	4.61372	1.63568	0.106337	0.999013	-4.27353
SAMD12	-0.66787	7.1387	-1.63555	0.106364	0.999013	-4.2608
TLCD2	0.692918	4.50561	1.63547	0.10638	0.999013	-4.27567
GPRASP1	-0.659546	5.06355	-1.63518	0.106443	0.999013	-4.26662
FAM81A	0.680819	4.71022	1.63477	0.106529	0.999013	-4.27248
PGM2	0.591408	5.66962	1.63445	0.106596	0.999013	-4.26186
SERAC1	0.678713	4.87327	1.63328	0.106842	0.999013	-4.27057
MRGBP	-0.715457	4.22935	-1.63307	0.106887	0.999013	-4.28245
PLXDC2	0.599108	7.82651	1.63296	0.106909	0.999013	-4.2683
TOX4	0.648873	5.53064	1.63207	0.107098	0.999013	-4.26541
C1orf35	0.654566	4.82988	1.63197	0.107119	0.999013	-4.27334
C3	0.72097	4.4951	1.63142	0.107235	0.999013	-4.27858
INTS6	0.562274	6.92264	1.63085	0.107356	0.999013	-4.26455
PPP3CC	0.527506	7.45825	1.63077	0.107372	0.999013	-4.26842
PHF14	0.616051	7.35733	1.63004	0.107525	0.999013	-4.26811
SHQ1	-0.623334	5.55828	-1.62926	0.107691	0.999013	-4.26731
SLC19A3	-0.635751	4.66096	-1.62898	0.107752	0.999013	-4.278
FAM227A	-0.714341	4.3858	-1.6285	0.107853	0.999013	-4.28178
CXorf38	0.739874	5.0783	1.62841	0.107871	0.999013	-4.27226
RNASE4	0.738377	4.24626	1.62831	0.107893	0.999013	-4.28817
SLC16A2	-0.638747	5.48235	-1.62763	0.108038	0.999013	-4.26901
GOLGA4	0.449501	8.18709	1.62745	0.108075	0.999013	-4.27877
NDST1	0.590158	5.46613	1.62673	0.10823	0.999013	-4.26997
CLEC11A	-0.748444	4.28711	-1.62625	0.108332	0.999013	-4.28627
NELFB	0.621062	5.59034	1.62586	0.108414	0.999013	-4.27055
GDF15	-0.706376	4.64552	-1.62559	0.108473	0.999013	-4.27936
C1orf56	0.690715	4.48357	1.62491	0.108617	0.999013	-4.28454
PXMP4	0.629582	4.51173	1.62432	0.108744	0.999013	-4.28481
S100A10	-0.670943	5.8685	-1.62432	0.108744	0.999013	-4.27111
UFL1	0.588029	6.04963	1.62425	0.108759	0.999013	-4.27033
CHMP3	0.586848	5.87708	1.62408	0.108796	0.999013	-4.27163
MOK	-0.648106	4.8159	-1.62366	0.108885	0.999013	-4.27902
LONRF2	0.591323	5.23642	1.62299	0.109027	0.999013	-4.27615
TPM1	0.398045	9.57153	1.62139	0.109372	0.999013	-4.31778
CMTM4	0.576736	5.69366	1.62127	0.109397	0.999013	-4.27365
PAPSS1	0.631501	5.72586	1.62099	0.109457	0.999013	-4.2742
NTN4	0.529197	7.5691	1.6209	0.109476	0.999013	-4.27955
PDK2	0.677659	5.14581	1.62062	0.109538	0.999013	-4.2781
ZPR1	0.657477	4.636	1.62027	0.109613	0.999013	-4.28416
ZNF624	0.705156	4.3621	1.62026	0.109614	0.999013	-4.29043
BICC1	0.815706	5.27174	1.62	0.10967	0.999013	-4.27745
MTHFD2	0.635312	5.74199	1.61999	0.109673	0.999013	-4.27526
CHMP7	0.67684	4.86216	1.6199	0.109693	0.999013	-4.28332
TACO1	0.656597	4.53699	1.61796	0.11011	0.999013	-4.28966
TEC	-0.671536	4.69889	-1.61791	0.110121	0.999013	-4.28626
LINC00310	-0.704404	4.38617	-1.62505	0.110207	0.999013	-4.29008
ATAT1	0.673353	4.77737	1.61729	0.110255	0.999013	-4.28565
MOB3B	0.591762	7.1654	1.6156	0.110621	0.999013	-4.28162
LRRC37A	0.631289	4.46708	1.61525	0.110697	0.999013	-4.2931
NARS2	0.594295	5.79109	1.61432	0.110899	0.999013	-4.28027
UQCRH	0.648838	6.18046	1.61427	0.110909	0.999013	-4.27996
C2orf76	0.630184	4.6377	1.61413	0.110941	0.999013	-4.29069
NSUN2	-0.620701	5.29735	-1.614	0.110968	0.999013	-4.28228
SLC35B4	-0.635751	4.88444	-1.61381	0.111008	0.999013	-4.28682
EBLN3P	0.654118	4.72107	1.62047	0.111189	0.999013	-4.28834
ZNF316	0.655929	4.99797	1.61208	0.111386	0.999013	-4.28715
IGF2BP2	0.618763	5.55972	1.61173	0.111462	0.999013	-4.28302
ZNF641	0.655705	5.13217	1.61142	0.111531	0.999013	-4.28669
PTGFRN	0.713622	4.30977	1.61136	0.111544	0.999013	-4.29872
GRIK1	0.680357	4.6053	1.6108	0.111664	0.999013	-4.29337
SRRM1	0.549591	6.3612	1.61067	0.111694	0.999013	-4.28343
AAMDC	0.614781	5.8959	1.60999	0.111842	0.999013	-4.28407
IWS1	-0.527753	6.58229	-1.60949	0.111951	0.999013	-4.28497
ARPC5	0.537943	6.83935	1.60867	0.11213	0.999013	-4.28647
SLC29A1	0.615427	5.00198	1.60852	0.112163	0.999013	-4.29043
SLC25A12	0.558726	6.4457	1.60839	0.112192	0.999013	-4.28601
SH3BGR	-0.69825	4.85132	-1.60833	0.112205	0.999013	-4.29202
WASHC3	0.63595	5.45693	1.60811	0.112253	0.999013	-4.287
SREK1IP1	0.640702	5.82858	1.60766	0.112352	0.999013	-4.2867
UBR1	0.501836	7.51167	1.60637	0.112637	0.999013	-4.29414
LRRIQ1	0.746305	4.16118	1.60569	0.112786	0.999013	-4.30628
FAM135B	-0.754268	4.4622	-1.60554	0.112819	0.999013	-4.30074
GNB2	0.515238	6.82625	1.60497	0.112945	0.999013	-4.29002
ZFP36L2	0.579281	6.56802	1.60487	0.112967	0.999013	-4.28945
SLC7A1	-0.673349	6.29148	-1.60452	0.113044	0.999013	-4.28936
PHLDB2	0.460881	8.24258	1.60406	0.113145	0.999013	-4.30767
AGAP9	0.612134	4.8285	1.60341	0.113288	0.999013	-4.29715
ZNF862	-0.655567	5.19997	-1.60337	0.113298	0.999013	-4.29299
PLEKHJ1	0.675392	4.95998	1.60294	0.113392	0.999013	-4.29581
SPARC	0.491425	8.56021	1.60228	0.113538	0.999013	-4.31155
RNF6	-0.684062	4.83981	-1.60203	0.113594	0.999013	-4.29752
ARHGAP26	-0.459056	8.63746	-1.60163	0.113682	0.999013	-4.31501
SRP9	0.572818	5.99679	1.60097	0.113829	0.999013	-4.29263
DSE	0.600141	5.53448	1.60037	0.113963	0.999013	-4.2934
ZNF263	0.582374	5.429	1.59977	0.114095	0.999013	-4.29459
RPUSD3	0.614359	4.75467	1.59871	0.11433	0.999013	-4.30148
TCERG1	-0.562146	6.07679	-1.59786	0.114519	0.999013	-4.29553
RING1	0.619851	5.48622	1.59775	0.114545	0.999013	-4.29609
PON2	-0.524458	6.571	-1.59739	0.114625	0.999013	-4.29691
PTCHD4	0.719281	5.55812	1.59693	0.114727	0.999013	-4.29708
ULK3	-0.62782	4.7416	-1.59679	0.114758	0.999013	-4.30328
NMT2	-0.617684	5.79364	-1.59666	0.114788	0.999013	-4.29668
NAB2	0.631268	5.10902	1.59651	0.114821	0.999013	-4.2996
XRN1	0.499972	7.49237	1.59646	0.114832	0.999013	-4.30326
BIRC2	0.610122	5.77609	1.59631	0.114866	0.999013	-4.29715
TEAD2	0.566841	5.6763	1.59622	0.114887	0.999013	-4.29749
BAD	0.620361	5.68946	1.59615	0.114901	0.999013	-4.29757
FAM32A	0.597337	5.36722	1.59595	0.114947	0.999013	-4.29914
EPB41L4A	-0.570735	7.16506	-1.59589	0.11496	0.999013	-4.30229
WDR11	0.577768	5.89095	1.59535	0.11508	0.999013	-4.29783
TMEM163	-0.734696	4.17982	-1.59524	0.115106	0.999013	-4.31233
FIBIN	0.662255	4.94229	1.59464	0.115238	0.999013	-4.30204
ACBD6	0.539924	6.80639	1.59419	0.11534	0.999013	-4.30148
LINC01500	0.736695	4.04028	1.60442	0.115476	0.999013	-4.31486
EWSR1	0.526053	6.85625	1.5934	0.115518	0.999013	-4.30186
ADCY6	0.59488	5.97633	1.59267	0.115682	0.999013	-4.30033
MRPL40	0.683036	4.70373	1.59264	0.115688	0.999013	-4.30636
COL1A2	0.614881	7.41956	1.59247	0.115725	0.999013	-4.30738
TTC1	0.585871	6.07219	1.59223	0.115781	0.999013	-4.30084
AAK1	-0.519726	7.42131	-1.59219	0.115789	0.999013	-4.30671
NDUFB10	0.651406	6.06343	1.59214	0.115801	0.999013	-4.30083
RPL12	0.697953	5.67475	1.59192	0.11585	0.999013	-4.30141
AC116366.3	0.613405	5.07644	1.59889	0.115913	0.999013	-4.30042
GRIA4	-0.735739	5.43973	-1.59125	0.116001	0.999013	-4.30236
XKR4	-0.703956	4.58224	-1.59113	0.116029	0.999013	-4.30932
BEX1	-0.732155	4.52306	-1.58998	0.116287	0.999013	-4.31011
NMRAL1	0.650791	5.06015	1.5896	0.116373	0.999013	-4.30597
WDR17	0.648646	5.33543	1.5894	0.116418	0.999013	-4.30468
DPF1	-0.77411	4.15332	-1.58934	0.116432	0.999013	-4.31787
CDYL2	-0.676038	5.47012	-1.5889	0.11653	0.999013	-4.3046
ELOVL5	-0.480755	7.4848	-1.58881	0.116552	0.999013	-4.31179
LDB2	-0.562107	7.45616	-1.58868	0.11658	0.999013	-4.3097
FOXC1	0.567092	7.76171	1.58848	0.116627	0.999013	-4.3137
TTC39B	0.527065	6.51087	1.58842	0.11664	0.999013	-4.30605
SEZ6L	-0.720895	4.68335	-1.58796	0.116744	0.999013	-4.31084
BAG1	0.622697	5.54789	1.58789	0.116758	0.999013	-4.30541
THBS1	0.644665	6.72939	1.58788	0.116761	0.999013	-4.30758
YIF1A	0.61126	5.10376	1.58775	0.116791	0.999013	-4.30717
LDB1	0.674485	4.76942	1.58735	0.116881	0.999013	-4.31104
PPCDC	0.553374	6.21288	1.58723	0.116908	0.999013	-4.3061
ST3GAL5	-0.60964	5.17344	-1.58707	0.116945	0.999013	-4.30727
CXXC4	0.727979	4.06943	1.59207	0.117006	0.999013	-4.32077
SMIM14	0.509634	7.20629	1.58669	0.117031	0.999013	-4.31049
F2R	0.694181	4.31361	1.5859	0.11721	0.999013	-4.31807
TMF1	0.53246	6.1831	1.58513	0.117387	0.999013	-4.30745
MT-ND6	-0.665934	4.89581	-1.58511	0.117391	0.999013	-4.31113
LNPEP	-0.516076	7.13505	-1.58413	0.117614	0.999013	-4.3152
COQ10B	0.601546	5.15627	1.58307	0.117855	0.999013	-4.31099
ADGB	-0.694959	4.1737	-1.58248	0.117989	0.999013	-4.32129
SEC24A	0.60233	5.98932	1.58233	0.118023	0.999013	-4.31005
U2AF2	0.548661	5.61201	1.58231	0.118027	0.999013	-4.31005
SEPT9	-0.495643	7.54187	-1.58176	0.118154	0.999013	-4.32006
HSPBP1	-0.599014	4.89912	-1.58165	0.11818	0.999013	-4.31419
TNFAIP8L3	0.682872	4.26694	1.58161	0.118188	0.999013	-4.32284
NME6	0.724282	4.4622	1.58155	0.118201	0.999013	-4.32008
CHFR	0.543818	5.79053	1.58152	0.118209	0.999013	-4.31065
LINC02381	0.707683	4.26143	1.58702	0.118578	0.999013	-4.32343
IDH3B	0.612223	5.06503	1.57982	0.118597	0.999013	-4.3141
ALDH2	-0.597982	6.21349	-1.57972	0.11862	0.999013	-4.31267
PRKCI	0.61353	5.92244	1.57919	0.118743	0.999013	-4.31281
GRM3	-0.660411	5.72981	-1.57851	0.118897	0.999013	-4.31352
SMARCD3	0.517056	5.74398	1.57851	0.118899	0.999013	-4.31339
KDELC2	0.605744	4.84893	1.57842	0.118918	0.999013	-4.31733
DOCK10	0.511172	7.1807	1.57759	0.11911	0.999013	-4.32227
ATP8A2	-0.661802	4.65568	-1.57757	0.119113	0.999013	-4.32009
FAM160B2	0.581013	5.35036	1.57748	0.119135	0.999013	-4.31477
CASC2	0.690279	4.26929	1.58408	0.119247	0.999013	-4.32408
TOR1AIP1	0.606195	5.63255	1.5763	0.119407	0.999013	-4.3154
UBLCP1	0.635883	5.05747	1.57629	0.11941	0.999013	-4.31765
RFX4	0.650043	4.95755	1.57601	0.119474	0.999013	-4.31781
CYP2E1	-0.725612	4.09209	-1.57575	0.119534	0.999013	-4.32736
SLC38A10	0.594414	5.79901	1.57559	0.119571	0.999013	-4.31605
EFR3B	-0.649456	5.2165	-1.57553	0.119584	0.999013	-4.31726
HIST1H4C	0.572465	5.75391	1.57551	0.119589	0.999013	-4.31627
FRMD4A	0.394487	9.37924	1.57542	0.11961	0.999013	-4.36787
RUNX2	0.659311	4.62028	1.57538	0.11962	0.999013	-4.32313
SH3BP5	0.624323	5.91424	1.57472	0.119772	0.999013	-4.31688
ZMYM1	0.651502	4.85475	1.5744	0.119845	0.999013	-4.32001
FRS3	0.66472	4.20285	1.57435	0.119858	0.999013	-4.32978
FABP3	0.659971	4.49797	1.57379	0.119986	0.999013	-4.32532
POMC	-0.718032	4.04256	-1.57891	0.119996	0.999013	-4.32767
SNED1	0.587316	6.53422	1.57355	0.120042	0.999013	-4.3196
MRPL13	0.581557	5.01298	1.57323	0.120116	0.999013	-4.32041
GALNT13	-0.728362	4.83578	-1.57319	0.120125	0.999013	-4.3215
TTLL1	-0.634735	4.43917	-1.57276	0.120225	0.999013	-4.32651
PRRT1	-0.721243	4.51738	-1.57256	0.120271	0.999013	-4.3263
PLD3	0.578296	6.86844	1.57214	0.120368	0.999013	-4.32239
FARP2	0.598276	6.10253	1.57134	0.120554	0.999013	-4.32081
SGPP1	0.628538	5.53087	1.5702	0.120819	0.999013	-4.32103
EHD1	0.567435	5.99116	1.5701	0.120843	0.999013	-4.32127
MRPS33	0.685632	4.22729	1.56958	0.120963	0.999013	-4.33235
FBXO32	0.519457	8.25846	1.56934	0.121019	0.999013	-4.3458
DVL3	-0.568991	5.50629	-1.56904	0.121088	0.999013	-4.32197
EPHB6	0.649128	4.80039	1.56891	0.12112	0.999013	-4.32582
LPAR6	-0.637613	4.98465	-1.56875	0.121156	0.999013	-4.32417
CLCN6	0.645695	5.08282	1.56809	0.121311	0.999013	-4.32416
BMP6	-0.759798	6.19	-1.56782	0.121373	0.999013	-4.32336
HARS	0.634222	5.61922	1.5677	0.121401	0.999013	-4.32318
SOCS7	0.625118	5.42376	1.56724	0.121509	0.999013	-4.32371
VPS13A	0.515729	7.45919	1.56716	0.121528	0.999013	-4.33392
IQCK	0.603349	5.57795	1.56702	0.12156	0.999013	-4.32379
APOOL	0.566472	6.319	1.56679	0.121615	0.999013	-4.32558
HCN1	0.743342	4.45873	1.56672	0.121631	0.999013	-4.33009
POLR1C	0.662001	4.89052	1.56665	0.121647	0.999013	-4.32713
DNAJB9	0.669056	4.38798	1.56663	0.121651	0.999013	-4.33284
WDR20	0.5887	6.36503	1.5665	0.121682	0.999013	-4.32613
TXNRD3	0.65313	4.35702	1.56726	0.121702	0.999013	-4.33216
GMEB2	0.576969	5.08318	1.5664	0.121705	0.999013	-4.32549
SLC37A3	0.567335	5.75588	1.56593	0.121816	0.999013	-4.32485
SIX5	0.624053	4.77588	1.56543	0.121934	0.999013	-4.32861
KATNA1	0.634473	5.08895	1.56493	0.122051	0.999013	-4.32676
WSB2	-0.563573	5.34956	-1.56481	0.122078	0.999013	-4.32607
CARD8	0.646097	5.58689	1.56469	0.122106	0.999013	-4.32592
TBC1D7	-0.626579	4.58548	-1.56428	0.122203	0.999013	-4.33018
HHLA3	0.649191	4.46183	1.56414	0.122235	0.999013	-4.33299
MAOA	0.585832	6.84493	1.56331	0.122432	0.999013	-4.33163
TBRG4	-0.632972	4.96308	-1.56288	0.122533	0.999013	-4.32924
DENND1B	-0.557434	5.95598	-1.56275	0.122563	0.999013	-4.32821
AMFR	0.54701	6.2099	1.56249	0.122624	0.999013	-4.32927
ABCE1	-0.569521	5.53042	-1.56204	0.122729	0.999013	-4.32827
TCEAL9	0.551671	5.88488	1.56196	0.122749	0.999013	-4.32838
SPSB1	-0.630485	5.01063	-1.56157	0.122841	0.999013	-4.32984
MT1G	-0.680166	4.43187	-1.56156	0.122842	0.999013	-4.33531
SLIT1	-0.662663	4.23721	-1.56149	0.122859	0.999013	-4.33786
DMXL1	0.485163	7.46482	1.56148	0.122862	0.999013	-4.34091
REV1	-0.530458	6.33414	-1.56122	0.122922	0.999013	-4.33109
SYNRG	0.545657	6.34911	1.56109	0.122955	0.999013	-4.33063
SKAP2	0.578975	5.28171	1.56056	0.12308	0.999013	-4.32989
CXCL1	0.758381	4.29058	1.5604	0.123115	0.999013	-4.33895
BMP5	0.723854	4.23203	1.56029	0.123142	0.999013	-4.33942
SLC14A2	0.675019	4.49052	1.56082	0.123213	0.999013	-4.33524
TBRG1	0.576641	5.9375	1.55998	0.123215	0.999013	-4.33046
GLRX5	-0.615533	5.34663	-1.55982	0.123254	0.999013	-4.33061
PLEKHB1	0.659755	4.90543	1.55936	0.123363	0.999013	-4.33303
EEPD1	0.652398	6.76014	1.55837	0.123597	0.999013	-4.33685
THRAP3	0.481106	7.2579	1.55829	0.123616	0.999013	-4.33945
DUSP6	-0.641457	4.628	-1.55816	0.123647	0.999013	-4.3358
AC087564.1	0.747338	4.42958	1.56497	0.123664	0.999013	-4.336
GATM	0.622136	4.5868	1.55809	0.123664	0.999013	-4.33697
KRAS	-0.545611	5.96297	-1.55793	0.123701	0.999013	-4.33256
TP53BP2	0.565433	5.79381	1.5579	0.123707	0.999013	-4.33206
RUNX1	0.665009	6.13526	1.55783	0.123724	0.999013	-4.33395
NXNL2	0.670288	4.18768	1.55734	0.123842	0.999013	-4.34144
WDR27	0.568706	5.88836	1.55703	0.123913	0.999013	-4.33322
SLC11A2	-0.601734	5.7315	-1.55694	0.123935	0.999013	-4.33286
SLC7A8	0.602404	5.0902	1.55564	0.124245	0.999013	-4.3346
MRPS34	0.563612	5.6327	1.55457	0.1245	0.999013	-4.3349
HHIP	0.646188	4.35404	1.55424	0.124579	0.999013	-4.34221
UGDH	0.630136	5.4574	1.55409	0.124613	0.999013	-4.3353
MAP2	-0.513245	7.89873	-1.55392	0.124653	0.999013	-4.35273
ARID5B	0.435101	8.58723	1.55365	0.124718	0.999013	-4.36759
DHCR24	0.630577	4.74007	1.55363	0.124723	0.999013	-4.33828
HMG20B	0.588731	5.30497	1.5536	0.124731	0.999013	-4.33579
PPFIBP1	-0.54949	7.25127	-1.55301	0.124872	0.999013	-4.34526
ZNF302	0.561231	5.63816	1.5527	0.124945	0.999013	-4.33663
LRP4	0.647495	5.18584	1.55197	0.125121	0.999013	-4.33784
ANO1	0.630649	5.21802	1.55192	0.125133	0.999013	-4.3377
MKX	0.58943	4.95007	1.551	0.125353	0.999013	-4.33893
RIPOR2	0.65156	5.01719	1.5509	0.125376	0.999013	-4.33894
CDKN1C	0.533774	6.02647	1.55059	0.12545	0.999013	-4.33941
PIGH	-0.669699	4.6659	-1.54997	0.1256	0.999013	-4.34198
ATP5ME	0.608453	5.65865	1.54981	0.125639	0.999013	-4.33905
DDX20	0.68142	4.4622	1.5494	0.125737	0.999013	-4.34463
RNF150	0.58665	6.34475	1.54936	0.125746	0.999013	-4.34256
SGMS2	0.557625	5.35945	1.54873	0.125898	0.999013	-4.33999
ZNF592	0.573857	5.39962	1.54863	0.125921	0.999013	-4.34008
EMC8	-0.636658	4.73809	-1.54863	0.125922	0.999013	-4.34251
TAF8	0.622612	5.00637	1.54727	0.126248	0.999013	-4.34215
GPS2	0.553601	5.66277	1.54696	0.126324	0.999013	-4.34215
DKC1	-0.670507	4.67078	-1.54643	0.126452	0.999013	-4.34547
ANKAR	-0.571052	6.24772	-1.54609	0.126534	0.999013	-4.34555
KCNH1	0.694775	4.08862	1.54607	0.126537	0.999013	-4.35322
SF3B6	0.645834	5.5303	1.54584	0.126594	0.999013	-4.34251
XYLT2	-0.590782	4.56126	-1.54578	0.126607	0.999013	-4.3465
TRAPPC4	0.592797	5.17696	1.54555	0.126663	0.999013	-4.34316
GOLGA8B	0.607418	5.32149	1.5454	0.126699	0.999013	-4.34299
NCAPD2	0.654268	4.70955	1.54509	0.126775	0.999013	-4.34587
AP4M1	0.624119	4.6988	1.54423	0.126984	0.999013	-4.34673
UFSP2	0.582082	5.27124	1.54416	0.127	0.999013	-4.34403
PDE4D	0.387416	10.8225	1.5437	0.127111	0.999013	-4.47107
ETFA	0.562036	6.21535	1.54362	0.12713	0.999013	-4.34693
RNF146	0.605799	5.35966	1.54304	0.127271	0.999013	-4.34494
TMEM63B	0.560431	5.34547	1.54274	0.127343	0.999013	-4.34519
CPNE3	0.621065	6.02441	1.54207	0.127506	0.999013	-4.34699
PKDCC	0.571219	5.74375	1.54192	0.127543	0.999013	-4.34637
MTHFD1	0.618735	5.17556	1.54161	0.127618	0.999013	-4.34643
ADARB2	0.673287	5.17818	1.54154	0.127634	0.999013	-4.34627
FAM118A	-0.598535	5.87072	-1.54139	0.127672	0.999013	-4.34734
RNF13	0.559813	6.65667	1.54122	0.127714	0.999013	-4.35212
NRBF2	-0.607545	4.72378	-1.54077	0.127823	0.999013	-4.34895
AHI1	0.475721	7.76216	1.54061	0.127861	0.999013	-4.36419
RPS11	0.497126	7.99287	1.54053	0.12788	0.999013	-4.3664
MRPL24	0.605246	4.81349	1.53966	0.128092	0.999013	-4.34931
RALGAPB	0.514648	6.74134	1.53948	0.128137	0.999013	-4.35389
ZBTB18	-0.606745	5.32039	-1.53935	0.128169	0.999013	-4.34812
PPP1R3D	0.685544	4.18123	1.53931	0.128178	0.999013	-4.35589
PLB1	0.684209	4.39105	1.53922	0.1282	0.999013	-4.3535
AC002429.2	0.67434	4.27995	1.54587	0.128209	0.999013	-4.35293
SLC1A5	0.655074	4.54464	1.53809	0.128476	0.999013	-4.35222
CEP57	0.565964	6.10732	1.53675	0.128804	0.999013	-4.35207
NID1	0.539959	7.26176	1.53474	0.129297	0.999013	-4.36341
LYRM4	0.548927	6.27171	1.53462	0.129326	0.999013	-4.35586
NHS	-0.480144	8.40359	-1.53401	0.129475	0.999013	-4.39044
KCNQ2	-0.696353	4.50003	-1.53395	0.129491	0.999013	-4.35603
PSPC1	0.455065	7.56261	1.53383	0.129521	0.999013	-4.36927
FANK1	-0.674514	4.44844	-1.53383	0.129521	0.999013	-4.35635
ZGRF1	0.648877	4.74354	1.53368	0.129557	0.999013	-4.35465
LY6E	-0.616685	5.8147	-1.53273	0.129791	0.999013	-4.35443
POU2F2	0.615413	4.80427	1.53269	0.1298	0.999013	-4.35503
SORBS2	0.345725	10.874	1.53238	0.129877	0.999013	-4.47961
ROGDI	0.607865	4.63836	1.5322	0.129921	0.999013	-4.35648
ASB13	0.665783	5.21396	1.53195	0.129982	0.999013	-4.35455
GTF2H2	0.631221	5.0896	1.53146	0.130104	0.999013	-4.35504
MEAF6	-0.58814	5.66311	-1.53145	0.130106	0.999013	-4.35537
HDHD3	0.635485	4.69018	1.53132	0.130139	0.999013	-4.35684
TOLLIP	0.53893	5.81986	1.53109	0.130196	0.999013	-4.35594
PSD4	0.636733	4.13247	1.53084	0.130256	0.999013	-4.36364
MLLT3	-0.524196	7.78245	-1.53021	0.130413	0.999013	-4.37733
CDH2	-0.580099	5.84796	-1.53	0.130466	0.999013	-4.35723
COX17	0.640963	5.15222	1.52961	0.130561	0.999013	-4.35652
FAM3A	0.58725	5.19123	1.52907	0.130694	0.999013	-4.35691
UPP1	-0.63265	4.85594	-1.52875	0.130773	0.999013	-4.35794
DOK4	0.646806	4.40433	1.52815	0.130922	0.999013	-4.36159
FAM69A	0.577254	6.52256	1.52798	0.130964	0.999013	-4.36384
NEGR1	0.610886	6.93622	1.52697	0.131217	0.999013	-4.36929
BCL2L13	0.551557	6.24442	1.52691	0.131231	0.999013	-4.36205
C1orf61	-0.609802	5.02837	-1.52688	0.131238	0.999013	-4.35891
PIAS3	0.561385	4.95331	1.52688	0.131239	0.999013	-4.35911
AAED1	0.579189	5.13723	1.5263	0.131383	0.999013	-4.35928
RPRD1A	0.540935	6.36456	1.52609	0.131434	0.999013	-4.3639
CHPF2	0.579744	4.80844	1.52583	0.131499	0.999013	-4.36058
CTIF	0.475137	7.26158	1.52539	0.131608	0.999013	-4.37319
SMARCA5	0.516006	6.57296	1.52513	0.131674	0.999013	-4.36649
ANAPC13	0.650229	4.62212	1.52491	0.131728	0.999013	-4.36206
CDK5RAP2	0.509119	6.57473	1.52473	0.131772	0.999013	-4.36629
CUL9	0.589521	5.03464	1.52367	0.132037	0.999013	-4.36156
AC007388.1	0.604682	4.96007	1.53011	0.13206	0.999013	-4.35866
SUFU	-0.549909	5.30556	-1.52356	0.132064	0.999013	-4.36167
PPP5C	0.553805	5.95292	1.52349	0.132082	0.999013	-4.36478
SHF	-0.653361	4.43187	-1.52326	0.132139	0.999013	-4.36509
ZNF821	0.612667	4.67656	1.5226	0.132306	0.999013	-4.36386
SPDL1	-0.661011	4.08862	-1.52123	0.132843	0.999013	-4.36853
RASA3	0.556658	6.27175	1.51955	0.133071	0.999013	-4.3695
TPST2	-0.619586	5.67687	-1.51905	0.133195	0.999013	-4.36643
IRF2BPL	0.518847	5.71168	1.51887	0.13324	0.999013	-4.36739
GJA1	-0.592314	5.80547	-1.51886	0.133243	0.999013	-4.36712
GLCE	-0.600962	5.06119	-1.5187	0.133284	0.999013	-4.36563
ACOT7	-0.613056	4.9181	-1.51869	0.133287	0.999013	-4.36595
MRPL35	-0.589266	4.72676	-1.51838	0.133364	0.999013	-4.36682
DCHS1	-0.657617	4.27952	-1.51806	0.133445	0.999013	-4.37036
MTMR3	0.492112	7.21667	1.51798	0.133465	0.999013	-4.37964
SPCS1	-0.623691	5.75103	-1.51793	0.133477	0.999013	-4.36705
PRPF3	0.532634	5.56941	1.51786	0.133494	0.999013	-4.36697
AL122035.1	0.682434	4.11425	1.52416	0.133536	0.999013	-4.37085
TSPYL4	-0.577996	5.08391	-1.51733	0.133628	0.999013	-4.36676
TBC1D32	0.588501	5.82	1.5172	0.13366	0.999013	-4.36917
CCNT1	0.575152	5.77905	1.51698	0.133716	0.999013	-4.3691
CDYL	0.511684	6.84056	1.51689	0.133739	0.999013	-4.37596
ZNF71	-0.622883	4.6652	-1.51688	0.133741	0.999013	-4.3682
NKD1	0.484447	7.10478	1.51683	0.133755	0.999013	-4.37992
COPB1	0.569846	5.90898	1.5168	0.133762	0.999013	-4.36906
AC090579.1	0.694781	4.13029	1.52298	0.133831	0.999013	-4.37175
G3BP1	-0.570726	6.83288	-1.51506	0.134202	0.999013	-4.37777
LXN	0.637032	4.31324	1.51504	0.134206	0.999013	-4.37245
CCT3	-0.515227	6.55438	-1.5142	0.134418	0.999013	-4.37531
RSBN1	0.557198	6.00636	1.51397	0.134478	0.999013	-4.37302
NXPH3	0.614535	4.50003	1.51361	0.134568	0.999013	-4.37178
GBA2	-0.584694	5.15957	-1.51356	0.134582	0.999013	-4.36995
BRWD3	0.486917	6.76872	1.51334	0.134636	0.999013	-4.37968
ARL4D	-0.63852	4.26371	-1.51279	0.134776	0.999013	-4.37331
FNDC3A	0.472544	8.11693	1.51251	0.134848	0.999013	-4.39937
TDRD9	-0.701965	3.94003	-1.51884	0.134869	0.999013	-4.37382
GTF3C5	0.57695	4.91524	1.51215	0.13494	0.999013	-4.37118
CCDC14	0.565122	5.95421	1.51169	0.135056	0.999013	-4.37501
LINC01482	0.677357	4.45608	1.51793	0.135097	0.999013	-4.37143
PGM5	-0.613416	6.5955	-1.51092	0.135251	0.999013	-4.3786
BAG4	0.551294	5.10646	1.51068	0.135313	0.999013	-4.37227
RINT1	0.611208	4.99114	1.50964	0.135577	0.999013	-4.37312
RGPD8	0.595316	4.70417	1.50954	0.135603	0.999013	-4.37398
KCNIP4	-0.496842	6.9085	-1.50933	0.135658	0.999013	-4.38207
PECAM1	-0.536011	7.07588	-1.50832	0.135913	0.999013	-4.38394
RPS15A	0.592488	5.88695	1.50764	0.136087	0.999013	-4.37644
HPCAL1	-0.536754	6.10299	-1.5074	0.136149	0.999013	-4.37801
INTS1	-0.514928	5.8197	-1.50723	0.136192	0.999013	-4.37786
ATG16L2	-0.598143	5.31728	-1.50657	0.136361	0.999013	-4.3761
NXN	-0.550337	8.02451	-1.50593	0.136527	0.999013	-4.40367
MXD3	0.666612	4.33627	1.5052	0.136712	0.999013	-4.37945
MGA	0.529657	6.026	1.50399	0.137025	0.999013	-4.38135
CHRNA5	-0.745955	4.14162	-1.50393	0.137039	0.999013	-4.38184
PTGER4	0.660957	4.35144	1.503	0.137278	0.999013	-4.38112
FOXJ3	-0.548698	6.88743	-1.50224	0.137473	0.999013	-4.39222
PTCHD1-AS	0.662097	4.44545	1.50854	0.137476	0.999013	-4.37813
NFKBIZ	0.636052	5.72026	1.50206	0.137521	0.999013	-4.38201
RNF44	0.614873	4.73252	1.50187	0.137571	0.999013	-4.37989
NAGPA	-0.671675	4.14162	-1.50133	0.137709	0.999013	-4.38324
BNIP2	-0.494468	6.38215	-1.50061	0.137895	0.999013	-4.38611
DNHD1	0.562127	5.40547	1.49973	0.138122	0.999013	-4.38235
GGT5	0.566602	7.2384	1.49969	0.138132	0.999013	-4.39769
NOP14	0.572035	4.50181	1.49966	0.13814	0.999013	-4.38273
AK2	-0.51429	5.55808	-1.49909	0.138289	0.999013	-4.38325
BCAP29	0.509851	7.00925	1.49877	0.13837	0.999013	-4.39445
ACCS	0.637265	4.53093	1.49781	0.138621	0.999013	-4.38388
NEDD4L	-0.545835	6.01665	-1.49772	0.138642	0.999013	-4.38688
KL	-0.656283	4.33019	-1.49769	0.138651	0.999013	-4.38502
SUPT20H	0.588176	6.25695	1.49743	0.138719	0.999013	-4.38976
ACVR2B	0.582939	5.06378	1.49727	0.138761	0.999013	-4.38326
DOCK1	-0.400215	8.57089	-1.49698	0.138836	0.999013	-4.42739
TMEM159	0.584621	5.28872	1.49677	0.138891	0.999013	-4.38459
ITGA6	-0.669858	5.88357	-1.49676	0.138893	0.999013	-4.38681
NAV3	-0.542523	6.20155	-1.49642	0.138982	0.999013	-4.39062
C2orf40	-0.648362	4.51466	-1.49576	0.139152	0.999013	-4.38504
ZNF586	0.564732	5.70687	1.49565	0.139182	0.999013	-4.38722
CUL7	0.636175	4.30977	1.49471	0.139427	0.999013	-4.3877
USP3	0.468402	7.03289	1.49449	0.139484	0.999013	-4.39939
TGIF1	0.655167	4.76644	1.49385	0.139651	0.999013	-4.38604
SLC35A5	-0.623579	4.85757	-1.49374	0.139678	0.999013	-4.38602
XPO7	-0.519245	5.90867	-1.49327	0.139803	0.999013	-4.39132
ATP8B1	-0.470004	8.11697	-1.49318	0.139826	0.999013	-4.42252
NUMBL	0.615399	4.87065	1.49305	0.139859	0.999013	-4.38655
NTN1	0.538385	7.27021	1.49217	0.14009	0.999013	-4.40756
RNF144B	-0.662964	6.33344	-1.49193	0.140152	0.999013	-4.39311
LAMA4	0.487912	7.76407	1.49173	0.140204	0.999013	-4.41427
TCP1	-0.514162	6.02025	-1.49141	0.140287	0.999013	-4.39194
WASHC1	0.572305	5.94147	1.49141	0.140288	0.999013	-4.39294
CYBA	0.606057	5.97385	1.49101	0.140393	0.999013	-4.39117
MAPK11	-0.595785	5.0347	-1.49097	0.140404	0.999013	-4.38831
DAXX	0.61352	4.6667	1.49088	0.140428	0.999013	-4.38858
SENP6	0.400783	8.41266	1.49087	0.140428	0.999013	-4.43124
MAPK8IP2	-0.69762	4.3593	-1.49064	0.140491	0.999013	-4.38948
NELL2	0.705434	5.06846	1.48935	0.140828	0.999013	-4.38961
CXCL16	-0.648642	4.25238	-1.4888	0.140972	0.999013	-4.39199
BMP2	-0.617378	4.4357	-1.48782	0.141232	0.999013	-4.39187
CITED4	0.6097	4.76378	1.48757	0.141296	0.999013	-4.39094
SYT2	-0.673374	4.24105	-1.48752	0.141309	0.999013	-4.39353
ZNF345	0.601459	5.62486	1.48727	0.141374	0.999013	-4.3937
ACYP1	0.534483	5.58699	1.48726	0.141377	0.999013	-4.39346
ZC3H12B	-0.593621	5.57344	-1.48726	0.141379	0.999013	-4.39321
LIMD1	-0.569048	5.5184	-1.4865	0.141578	0.999013	-4.39342
DPY19L4	0.562691	5.60854	1.48636	0.141615	0.999013	-4.39443
KLHL32	0.610711	4.76992	1.48622	0.141653	0.999013	-4.39202
TANC1	-0.492908	7.94366	-1.48563	0.141808	0.999013	-4.42287
PHLDA1	-0.61958	5.46169	-1.48557	0.141825	0.999013	-4.39393
CLEC16A	0.496495	6.7632	1.48543	0.14186	0.999013	-4.40412
ZMAT1	-0.581331	5.46842	-1.48529	0.141897	0.999013	-4.39526
BNIP3L	0.486169	7.16195	1.48517	0.141929	0.999013	-4.41042
TMEM176B	-0.676581	3.98956	-1.49086	0.141935	0.999013	-4.39323
TUBB2B	-0.655626	4.56647	-1.48505	0.141962	0.999013	-4.39325
MED28	0.536021	5.97606	1.48502	0.141971	0.999013	-4.39803
EML1	-0.575224	5.66523	-1.48492	0.141996	0.999013	-4.39688
DAP	0.617965	5.49199	1.48481	0.142026	0.999013	-4.39465
MCUR1	0.613512	4.68823	1.48477	0.142036	0.999013	-4.3932
ADAM19	0.569662	4.96699	1.48459	0.142082	0.999013	-4.39333
IK	0.57746	5.35585	1.48438	0.142139	0.999013	-4.39412
STK33	-0.643066	4.69804	-1.48426	0.14217	0.999013	-4.39351
TRIM52	0.622448	4.94741	1.48392	0.142261	0.999013	-4.39378
MSH2	0.617211	5.23005	1.4839	0.142266	0.999013	-4.39469
FDFT1	0.471895	6.66646	1.4834	0.142399	0.999013	-4.4052
ITIH5	-0.480704	7.78741	-1.48269	0.142587	0.999013	-4.42814
MAML3	0.443404	8.56201	1.48248	0.142641	0.999013	-4.44678
SPAG1	-0.582684	4.97138	-1.4823	0.142689	0.999013	-4.39515
FYB1	-0.716162	4.27541	-1.48189	0.142798	0.999013	-4.39693
SLC52A2	-0.593605	4.52363	-1.48114	0.142999	0.999013	-4.39634
SEPT11	-0.484827	6.85668	-1.48102	0.14303	0.999013	-4.40883
NTF3	0.563283	4.97098	1.48066	0.143127	0.999013	-4.39666
PHF5A	0.599828	4.74805	1.48061	0.14314	0.999013	-4.39636
CD47	0.505379	6.39927	1.48001	0.143299	0.999013	-4.4071
CLMP	0.660393	4.10379	1.47983	0.143346	0.999013	-4.40022
UBL7	0.656076	4.3619	1.47968	0.143386	0.999013	-4.39846
GRK5	-0.443966	8.18215	-1.47964	0.143398	0.999013	-4.43619
PSMB7	0.546148	6.20118	1.47956	0.143417	0.999013	-4.40414
ANGEL2	0.568587	5.13023	1.47953	0.143426	0.999013	-4.39802
LTBP1	0.351518	9.89951	1.47952	0.14343	0.999013	-4.50223
IMPDH2	0.666143	4.80928	1.47948	0.143439	0.999013	-4.39727
RGPD2	0.630597	4.31947	1.4792	0.143514	0.999013	-4.39895
PEA15	0.470972	7.01178	1.47888	0.143601	0.999013	-4.41271
MXI1	0.466562	7.76941	1.47869	0.143652	0.999013	-4.42793
GPRIN3	0.614259	4.6625	1.47863	0.143668	0.999013	-4.39802
RAB7A	0.421088	7.60666	1.4786	0.143676	0.999013	-4.4228
FAM220A	0.624737	4.18768	1.47834	0.143743	0.999013	-4.40036
CA2	-0.544538	4.99687	-1.47821	0.143778	0.999013	-4.39846
MAU2	0.520515	5.91765	1.47815	0.143795	0.999013	-4.40388
QSOX1	0.617981	5.27374	1.47787	0.14387	0.999013	-4.39961
MRPL37	0.606697	4.98917	1.4776	0.143943	0.999013	-4.39898
XPNPEP3	0.553771	5.18718	1.47718	0.144053	0.999013	-4.39991
OS9	0.514567	6.45889	1.47687	0.144136	0.999013	-4.40835
SYF2	0.574938	5.7105	1.47684	0.144144	0.999013	-4.40206
PRKAA1	0.530885	6.55034	1.47679	0.144158	0.999013	-4.41144
DAW1	-0.651732	3.917	-1.48128	0.144351	0.999013	-4.40033
SPTY2D1	0.585985	4.94224	1.47588	0.144401	0.999013	-4.40014
LYN	0.550572	5.32443	1.47561	0.144475	0.999013	-4.40187
MCAT	-0.591463	4.477	-1.47522	0.14458	0.999013	-4.40092
ODF3B	-0.667085	4.16465	-1.47507	0.144619	0.999013	-4.4019
PLEKHH1	-0.578727	4.95051	-1.47494	0.144654	0.999013	-4.40111
ZMAT4	-0.629365	4.27888	-1.47472	0.144713	0.999013	-4.40186
PDE7B	0.56993	7.768	1.47448	0.144778	0.999013	-4.43297
LPAR1	0.599231	5.95532	1.47412	0.144875	0.999013	-4.40902
ARV1	-0.598577	4.74599	-1.47391	0.144931	0.999013	-4.40156
TYW5	0.549998	4.79891	1.47362	0.145008	0.999013	-4.40178
SMAD6	-0.517909	7.10372	-1.47347	0.14505	0.999013	-4.41796
NUP54	0.527535	5.44766	1.47305	0.145162	0.999013	-4.40524
NFATC1	-0.643594	4.7695	-1.47292	0.145196	0.999013	-4.40236
NTRK3	0.438524	9.2223	1.47286	0.145212	0.999013	-4.47599
MICAL3	0.458747	7.54856	1.4728	0.145228	0.999013	-4.42879
SLC25A27	0.543917	6.23862	1.47221	0.145388	0.999013	-4.41116
NSMCE2	0.478697	7.58092	1.47166	0.145535	0.999013	-4.43084
CASC4	0.472764	7.47017	1.47166	0.145537	0.999013	-4.42962
AC004889.1	-0.645477	4.36049	-1.47744	0.145598	0.999013	-4.40191
PCIF1	0.566926	5.13835	1.47138	0.14561	0.999013	-4.40431
TRARG1	0.651469	4.10867	1.47866	0.14564	0.999013	-4.40275
ANKRD29	-0.604132	5.06251	-1.4705	0.145849	0.999013	-4.40487
ATXN7L3	0.617669	4.71267	1.47031	0.1459	0.999013	-4.40433
UPF2	0.494736	6.50506	1.46974	0.146053	0.999013	-4.41655
CSTB	-0.629598	6.17507	-1.46961	0.146089	0.999013	-4.41191
SURF6	-0.66632	4.81859	-1.46935	0.14616	0.999013	-4.40511
DHRS4L2	-0.53169	5.48991	-1.4691	0.146227	0.999013	-4.40813
AC145212.1	-0.680931	3.89397	-1.47799	0.146237	0.999013	-4.40453
DNAH14	-0.617797	4.29844	-1.46905	0.146239	0.999013	-4.40595
ACTN4	-0.394414	9.60011	-1.46881	0.146306	0.999013	-4.49468
CLDN10	-0.696973	4.41907	-1.47075	0.146421	0.999013	-4.4051
TVP23B	0.574472	4.41907	1.46831	0.146441	0.999013	-4.40642
RBM45	0.598162	4.57978	1.46813	0.14649	0.999013	-4.4061
CCSER1	-0.543833	6.51023	-1.46808	0.146502	0.999013	-4.4171
TFB1M	0.564867	5.33948	1.46798	0.146529	0.999013	-4.40857
SERINC1	0.477133	7.2936	1.46796	0.146536	0.999013	-4.42721
ARMCX5	0.628633	4.53694	1.46795	0.146538	0.999013	-4.40634
MRPL36	0.637101	4.38964	1.46737	0.146696	0.999013	-4.40693
TRDMT1	0.626631	4.82856	1.46727	0.146722	0.999013	-4.40674
RAD54L2	0.60861	5.60787	1.46675	0.146865	0.999013	-4.41093
COX5A	0.598546	5.28375	1.46593	0.147086	0.999013	-4.40937
DNAJB6	-0.4529	7.8575	-1.46495	0.147353	0.999013	-4.4419
C9orf16	0.603886	5.49412	1.46486	0.147377	0.999013	-4.4112
SULT1B1	-0.659005	4.9575	-1.46478	0.1474	0.999013	-4.40894
TXNL4A	0.553047	5.75424	1.46414	0.147575	0.999013	-4.41476
PLCL1	-0.459152	8.09275	-1.46392	0.147635	0.999013	-4.45434
EMP1	-0.607236	5.91194	-1.46381	0.147664	0.999013	-4.41438
CTNS	-0.661943	4.4505	-1.4636	0.14772	0.999013	-4.40961
KRT10	0.612015	5.70596	1.46337	0.147784	0.999013	-4.41317
NBPF26	0.560852	5.23755	1.46319	0.147834	0.999013	-4.41167
MECR	0.61581	4.66855	1.46273	0.147958	0.999013	-4.4101
NSMF	0.590705	5.75763	1.46271	0.147963	0.999013	-4.41632
USP10	-0.498784	6.38087	-1.46262	0.147989	0.999013	-4.4215
ZNF154	0.572539	4.4814	1.46223	0.148096	0.999013	-4.41063
MN1	0.534956	6.39366	1.46129	0.148352	0.999013	-4.42347
CCNJL	-0.653033	4.19333	-1.46158	0.148468	0.999013	-4.41161
SDCCAG8	0.468255	7.25235	1.46067	0.148523	0.999013	-4.43639
IL7	0.626526	4.6109	1.46016	0.14866	0.999013	-4.41205
REV3L	0.447879	8.19364	1.46	0.148704	0.999013	-4.45973
UBA52	0.491338	7.64242	1.45975	0.148773	0.999013	-4.44042
ZBTB49	0.587819	4.41002	1.4595	0.148842	0.999013	-4.41284
SMAD9	0.563085	6.48375	1.45865	0.149077	0.999013	-4.42557
HIVEP1	0.492497	7.18939	1.45861	0.149086	0.999013	-4.4358
AC068234.1	0.611784	4.9082	1.46423	0.149159	0.999013	-4.41119
UBA2	0.389901	8.55823	1.45798	0.14926	0.999013	-4.46633
DACT3	0.517443	6.48958	1.45791	0.149278	0.999013	-4.42799
MAP3K4	0.534619	6.36456	1.45756	0.149375	0.999013	-4.42574
MPHOSPH8	0.446154	7.27095	1.45755	0.149377	0.999013	-4.43494
CRIPT	0.562168	4.95477	1.45741	0.149417	0.999013	-4.4149
EXOC6	-0.595125	7.44388	-1.45735	0.149434	0.999013	-4.43995
CLEC2D	0.571276	5.32911	1.45714	0.14949	0.999013	-4.41696
CLCN7	0.554035	5.29477	1.4557	0.149888	0.999013	-4.41857
SLC19A2	0.555421	5.0397	1.45535	0.149983	0.999013	-4.41688
PPP1R2	-0.518453	6.08218	-1.4552	0.150026	0.999013	-4.42387
LRP10	0.568474	6.24505	1.45483	0.150128	0.999013	-4.42605
SNTG1	-0.564352	5.21119	-1.45452	0.150214	0.999013	-4.41774
PRDX6	0.503641	6.47661	1.45439	0.15025	0.999013	-4.42828
CGRRF1	-0.549031	4.66151	-1.45414	0.15032	0.999013	-4.41662
PHF19	0.58968	4.89126	1.45405	0.150344	0.999013	-4.41714
MAPK4	0.561884	6.31808	1.4532	0.150578	0.999013	-4.42921
MTX3	-0.566355	4.76448	-1.45308	0.150613	0.999013	-4.41756
ARRB2	-0.674421	4.37588	-1.45237	0.150809	0.999013	-4.41799
BEND3	-0.62615	4.08076	-1.45224	0.150843	0.999013	-4.41861
CYHR1	-0.552957	5.86807	-1.45151	0.151047	0.999013	-4.42604
FMN1	0.677492	4.80998	1.45086	0.151228	0.999013	-4.41926
CDC37	-0.533291	6.62088	-1.4508	0.151243	0.999013	-4.43376
C9orf147	0.639242	4.07464	1.45147	0.151252	0.999013	-4.41983
ZDHHC9	-0.628154	4.84249	-1.45038	0.151361	0.999013	-4.41985
TIPRL	0.557214	5.66097	1.44996	0.151476	0.999013	-4.42511
SNF8	0.53605	5.72657	1.44873	0.151819	0.999013	-4.4268
CMKLR1	-0.578565	5.70136	-1.44865	0.151842	0.999013	-4.42647
ADAM23	-0.615852	4.83003	-1.44854	0.151872	0.999013	-4.42127
FZD4	-0.587324	4.59718	-1.44835	0.151926	0.999013	-4.4209
POU3F2	-0.674236	4.11512	-1.44885	0.151982	0.999013	-4.42085
SNX11	-0.584877	4.83796	-1.44782	0.152072	0.999013	-4.4218
KLHDC8B	0.551681	5.21328	1.44717	0.152253	0.999013	-4.42407
GCNT1	-0.599306	4.72758	-1.44713	0.152265	0.999013	-4.42196
ACTR1B	-0.556093	5.14933	-1.44684	0.152348	0.999013	-4.42392
ELAVL2	-0.692463	4.16118	-1.44552	0.152717	0.999013	-4.42331
QSER1	-0.520722	5.85755	-1.44546	0.152733	0.999013	-4.4323
STK38	-0.457626	6.91536	-1.44487	0.152897	0.999013	-4.44458
CHN1	-0.49751	7.56168	-1.44482	0.152912	0.999013	-4.45323
CSDC2	0.513891	6.23691	1.44387	0.153178	0.999013	-4.43612
RAD51B	-0.497881	7.30794	-1.44338	0.153315	0.999013	-4.45613
PRKN	0.470823	7.65257	1.44307	0.153401	0.999013	-4.46282
NUAK1	0.477213	7.44044	1.44289	0.153453	0.999013	-4.45498
ITM2C	-0.523834	6.03262	-1.44269	0.153508	0.999013	-4.43371
LMF1	0.543179	5.67668	1.44218	0.153653	0.999013	-4.43275
USP51	-0.614363	4.37566	-1.4418	0.153761	0.999013	-4.42567
PHF2	0.530742	5.9957	1.43994	0.154284	0.999013	-4.43806
HSPB7	0.549441	6.31201	1.43989	0.154298	0.999013	-4.44222
ADGRG1	-0.577875	5.44229	-1.43988	0.154301	0.999013	-4.43158
[truncated: 17,185 more rows]
