# Supplementary material for: APOE4 promotes cerebrovascular fibrosis and amyloid deposition via a pericyte-to-myofibroblast transition
Source: bioRxiv. 2025 Sep 9:2025.09.04.674192. Preprint. [Version 1] doi: 10.1101/2025.09.04.674192 (PMC12439990; doi:10.1101/2025.09.04.674192)
Supplement: Supplement 8 [file media-8.xlsx]

## Sheet: Sheet1
pathway	pval	padj	ES	NES	size	leadingEdge
REACTOME_EUKARYOTIC_TRANSLATION_INITIATION	1.91269e-11	3.32042e-08	0.664437	2.16176	118	RPS13, EIF4A1, RPS27L, RPL18, RPS24, RPL23, RPL10, RPL13A, FAU, EIF2S3, RPL3, RPL7A, RPS15, RPS25, EIF3L, RPL14, RPL34, RPL41, RPL12, RPS11, RPS15A, UBA52, RPL19, RPL10A, RPS14, RPL7, EIF2S1, RPS27, RPL23A, RPL37, EIF3B, RPS16, EIF3J, EIF2B1, EIF4A2, RPLP1, RPS9, RPS4X, RPL30, RPL22, EIF3I, RPSA, EIF3C, RPS28, EIF3K, EIF3F, RPS6, EIF4B, RPL37A, EIF4G1, PABPC1, RPL4, RPS26, RPL38, RPL22L1, RPL39, …
REACTOME_RESPONSE_OF_EIF2AK4_GCN2_TO_AMINO_ACID_DEFICIENCY	1.31824e-10	1.14423e-07	0.673535	2.15417	100	RPS13, RPS27L, RPL18, RPS24, ATF4, RPL23, RPL10, RPL13A, DDIT3, FAU, EIF2S3, RPL3, RPL7A, RPS15, RPS25, ASNS, RPL14, RPL34, RPL41, ATF3, RPL12, RPS11, RPS15A, UBA52, RPL19, RPL10A, RPS14, RPL7, EIF2S1, RPS27, RPL23A, RPL37, RPS16, RPLP1, RPS9, RPS4X, RPL30, RPL22, RPSA, RPS28, RPS6, RPL37A, RPL4, RPS26, RPL38, RPL22L1, RPL39, RPL18A, IMPACT, RPS12, RPS3A, RPS27A, RPLP2, RPLP0, RPS17, RPS23, RPL32…
REACTOME_EUKARYOTIC_TRANSLATION_ELONGATION	4.41048e-10	2.5522e-07	0.667429	2.11705	92	RPS13, RPS27L, RPL18, RPS24, RPL23, RPL10, RPL13A, FAU, RPL3, RPL7A, RPS15, RPS25, RPL14, RPL34, RPL41, RPL12, RPS11, RPS15A, UBA52, RPL19, RPL10A, RPS14, RPL7, RPS27, RPL23A, RPL37, RPS16, EEF1A1, RPLP1, RPS9, RPS4X, RPL30, RPL22, RPSA, RPS28, RPS6, RPL37A, RPL4, RPS26, RPL38, RPL22L1, RPL39, RPL18A, RPS12, RPS3A, RPS27A, EEF1A2, RPLP2, RPLP0, RPS17, RPS23, RPL32, RPL24
REACTOME_TRANSLATION	6.22522e-10	2.70175e-07	0.529074	1.84864	267	MRPL41, CHCHD1, RPS13, EIF4A1, MRPS2, SSR4, RPS27L, RPL18, MRPL54, MTFMT, RPS24, RPL23, RPL10, RPL13A, GFM1, FAU, MRPL22, EIF2S3, RPL3, RPL7A, RPS15, RPS25, EIF3L, RPL14, RPL34, MRPS27, RPL41, SEC61G, MRPL51, NARS2, SRP9, MRPL40, RPL12, MRPL13, MRPS33, MRPS34, RPS11, MRPL24, RPS15A, MRPL37, MRPL36, UBA52, SPCS3, RPL19, RPL10A, RPS14, RPL7, EIF2S1, RPS27, RPL23A, RPL37, EIF3B, RPS16, FARSA, MRPL15…
REACTOME_SELENOAMINO_ACID_METABOLISM	3.39333e-09	1.0048e-06	0.640587	2.05344	103	NNMT, RPS13, RPS27L, RPL18, RPS24, RPL23, RPL10, RPL13A, FAU, RPL3, RPL7A, RPS15, RPS25, RPL14, RPL34, RPL41, SEPHS2, PAPSS1, RPL12, RPS11, RPS15A, UBA52, RPL19, RPL10A, RPS14, RPL7, RPS27, RPL23A, RPL37, RPS16, SEPSECS, RPLP1, RPS9, RPS4X, RPL30, RPL22, RPSA, RPS28, RPS6, GSR, RPL37A, AIMP1, RPL4, RPS26, RPL38, RPL22L1, RPL39, AHCY, RPL18A, RPS12, RPS3A, RPS27A, RPLP2, RPLP0, RPS17, RPS23, RPL32…
REACTOME_METABOLISM_OF_RNA	3.47281e-09	1.0048e-06	0.435351	1.58673	684	MAGOH, DHX37, UPF3A, WBP4, REXO2, UBL5, RPS13, TRMT11, SNRPG, RNGTT, CCAR1, EIF4A1, RPS27L, RPL18, NUP188, PCF11, SUGP1, CDK7, RPS24, RCL1, RPL23, RPL10, UTP6, WDR46, RPL13A, PSMD5, FAU, EXOSC1, MTO1, DDX6, RPL3, SET, PAIP1, SRSF11, GEMIN2, RPL7A, RPS15, HNRNPA2B1, SMG9, RPS25, FASTK, U2AF1, DCP2, GTF2F1, PSMD8, RPL14, RPL34, PATL1, BMS1, PSMC2, RPL41, CACTIN, EFTUD2, GNL3, IGF2BP2, SRRM1, XRN1, …
REACTOME_NONSENSE_MEDIATED_DECAY_NMD	2.43415e-08	6.0367e-06	0.617715	2.00787	113	MAGOH, UPF3A, RPS13, RPS27L, RPL18, RPS24, RPL23, RPL10, RPL13A, FAU, RPL3, RPL7A, RPS15, SMG9, RPS25, RPL14, RPL34, RPL41, RPL12, RPS11, RPS15A, UPF2, UBA52, RPL19, RPL10A, RPS14, RPL7, RPS27, RPL23A, RPL37, RPS16, RPLP1, RPS9, RPS4X, RPL30, RPL22, SMG1, RPSA, RPS28, RPS6, RPL37A, EIF4G1, PABPC1, RPL4, RPS26, EIF4A3, RPL38, RPL22L1, RPL39, RPL18A, RPS12, CASC3, RPS3A, RPS27A, RPLP2, RPLP0, RPS17…
REACTOME_CELLULAR_RESPONSE_TO_STARVATION	3.00999e-08	6.53168e-06	0.578497	1.93197	147	RRAGC, RHEB, RPS13, CASTOR2, RPS27L, RPL18, RPS24, ATF4, RPL23, RPL10, TCIRG1, RPL13A, ATP6V1F, DDIT3, FAU, EIF2S3, SLC38A9, RPL3, RPL7A, RPS15, RPS25, ASNS, RPL14, RPL34, RPL41, ATF3, RPL12, RPS11, RPS15A, UBA52, RPL19, RPL10A, RPS14, RPL7, EIF2S1, ATP6V1G1, RPS27, RPL23A, RPL37, RPS16, MTOR, RPLP1, RPS9, RPS4X, RPL30, RPL22, RPSA, RPS28, RPS6, ATP6V1E1, SESN1, RPL37A, RPL4, RPS26, RPL38, RPL22L…
REACTOME_SIGNALING_BY_ROBO_RECEPTORS	3.93339e-08	7.58708e-06	0.535681	1.83964	206	MAGOH, UPF3A, PFN1, SLIT2, RPS13, PRKACA, RPS27L, RPL18, RPS24, RPL23, RPL10, RPL13A, PSMD5, FAU, RPL3, ROBO1, RPL7A, RPS15, RPS25, PSMD8, RPL14, RPL34, PSMC2, RPL41, RPL12, LDB1, RPS11, RPS15A, NTN1, NELL2, PSMB7, UPF2, UBA52, RPL19, RPL10A, GPC1, RPS14, RPL7, RPS27, RPL23A, RBX1, RPL37, RPS16, PSMB6, VASP, SRGAP1, PSMD13, CAP1, CDC42, DAG1, RPLP1, RPS9, RPS4X, RPL30, RPL22, RPSA, RPS28, ABL1, U…
REACTOME_SRP_DEPENDENT_COTRANSLATIONAL_PROTEIN_TARGETING_TO_MEMBRANE	5.15794e-08	8.95419e-06	0.609663	1.97401	111	RPS13, SSR4, RPS27L, RPL18, RPS24, RPL23, RPL10, RPL13A, FAU, RPL3, RPL7A, RPS15, RPS25, RPL14, RPL34, RPL41, SEC61G, SRP9, RPL12, RPS11, RPS15A, UBA52, SPCS3, RPL19, RPL10A, RPS14, RPL7, RPS27, RPL23A, RPL37, RPS16, RPLP1, RPS9, RPS4X, RPL30, RPL22, RPSA, RPS28, SSR2, SEC61B, RPS6, RPN1, RPL37A, RPL4, RPS26, RPL38, RPL22L1, RPL39, TRAM1, RPL18A, SRP68, RPS12, RPS3A, RPS27A, RPLP2, RPLP0, SEC11A,…
REACTOME_INFLUENZA_INFECTION	8.01364e-08	1.2647e-05	0.572062	1.91657	153	RPS13, RPS27L, RPL18, NUP188, RPS24, RPL23, RPL10, RPL13A, FAU, RPL3, RPL7A, RPS15, RPS25, GTF2F1, RPL14, RPL34, RPL41, RPL12, RPS11, RPS15A, NUP54, UBA52, RPL19, RPL10A, RPS14, POM121, RPL7, NUP214, RPS27, RPL23A, RPL37, NUP107, RPS16, NUP35, POM121C, POLR2H, RPLP1, RPS9, RPS4X, RPL30, IPO5, RPL22, RPSA, POLR2C, RPS28, CALR, SLC25A6, RPS6, POLR2I, CLTA, RPL37A, RPL4, NUP43, PABPN1, RPS26, NUP133…
REACTOME_REGULATION_OF_EXPRESSION_OF_SLITS_AND_ROBOS	1.097e-07	1.58699e-05	0.56295	1.89224	161	MAGOH, UPF3A, SLIT2, RPS13, RPS27L, RPL18, RPS24, RPL23, RPL10, RPL13A, PSMD5, FAU, RPL3, ROBO1, RPL7A, RPS15, RPS25, PSMD8, RPL14, RPL34, PSMC2, RPL41, RPL12, LDB1, RPS11, RPS15A, PSMB7, UPF2, UBA52, RPL19, RPL10A, RPS14, RPL7, RPS27, RPL23A, RBX1, RPL37, RPS16, PSMB6, PSMD13, DAG1, RPLP1, RPS9, RPS4X, RPL30, RPL22, RPSA, RPS28, UBB, RPS6, PSME1, PSMA4, RPL37A, ELOB, EIF4G1, PABPC1, RPL4, RPS26,…
REACTOME_ACTIVATION_OF_THE_MRNA_UPON_BINDING_OF_THE_CAP_BINDING_COMPLEX_AND_EIFS_AND_SUBSEQUENT_BINDING_TO_43S	2.11542e-07	2.8249e-05	0.679447	2.03235	59	RPS13, EIF4A1, RPS27L, RPS24, FAU, EIF2S3, RPS15, RPS25, EIF3L, RPS11, RPS15A, RPS14, EIF2S1, RPS27, EIF3B, RPS16, EIF3J, EIF4A2, RPS9, RPS4X, EIF3I, RPSA, EIF3C, RPS28, EIF3K, EIF3F, RPS6, EIF4B, EIF4G1, PABPC1, RPS26, EIF4E, EIF3D, RPS12, RPS3A, RPS27A, RPS17, RPS23
REACTOME_RRNA_PROCESSING	1.51203e-06	0.000187491	0.514413	1.75877	197	DHX37, RPS13, RPS27L, RPL18, RPS24, RCL1, RPL23, RPL10, UTP6, WDR46, RPL13A, FAU, EXOSC1, RPL3, RPL7A, RPS15, RPS25, RPL14, RPL34, BMS1, RPL41, GNL3, RPL12, RPS11, RPS15A, NOP14, TFB1M, UBA52, RPL19, RPL10A, RPS14, RPL7, RBM28, RIOK1, RPS27, RPL23A, ELAC2, RPL37, SNU13, RPS16, TRMT10C, FTSJ3, RPP30, RPLP1, MTREX, RPS9, RPS4X, EXOSC10, RPL30, RPL22, RPSA, RPS28, NOP56, EXOSC5, RPS6, TEX10, RPL37A,…
REACTOME_CELLULAR_RESPONSES_TO_STIMULI	1.67141e-06	0.000193437	0.398518	1.45212	696	FKBP5, SIRT1, RRAGC, MINK1, MT1X, PPARGC1A, PDIA5, RHEB, KAT5, PHC2, RPS13, DNAJB11, HSPB8, ACADVL, SUZ12, CASTOR2, MAP3K5, CRYAB, CDKN2D, MAP2K7, RPS27L, CRTC3, BMI1, RPL18, NUP188, DCTN2, RPS24, MBTPS1, UBE2E1, ATF4, RPL23, COX7C, RPL10, TCIRG1, RPL13A, NDUFA4, PSMD5, ATP6V1F, DDIT3, FAU, MEF2D, EIF2S3, SLC38A9, EXOSC1, RPL3, ANAPC4, IDH1, UBE2D2, CUL3, RPL7A, RPS15, HDAC6, RPS25, DCP2, ASNS, C…
REACTOME_AEROBIC_RESPIRATION_AND_RESPIRATORY_ELECTRON_TRANSPORT	2.42376e-06	0.000262978	0.498505	1.7337	233	UQCRQ, LDHA, SDHB, IDH3A, NDUFA1, SUCLA2, MAEA, SURF1, COX7C, ATP5MC2, CYC1, NDUFS6, NDUFA4, PKM, PDK3, UQCRFS1, NUBPL, COA1, PNKD, NDUFAF5, PDK4, ATP5MC3, NDUFB4, MKLN1, PDK2, TACO1, UQCRH, SLC25A12, NDUFB10, COQ10B, IDH3B, ATP5ME, ETFA, LYRM4, COX17, SLC25A27, COX5A, UBA52, ATP5MG, ATP5PF, DMAC2, NDUFB1, NDUFA3, NDUFS5, COX6C, ACAT1, NDUFAF3, ATP5MC1, TMEM126B, MPC2, VDAC1, COX7B, COX5B, UQCC2,…
REACTOME_METABOLISM_OF_AMINO_ACIDS_AND_DERIVATIVES	4.46075e-06	0.000432619	0.461049	1.61844	307	NNMT, GLUD1, AASS, TMLHE, RPS13, AUH, RPS27L, RPL18, RPS24, RPL23, RPL10, MCCC2, RPL13A, PSMD5, FAU, RPL3, BCKDHB, ASS1, RPL7A, RPS15, SERINC3, RPS25, GLUL, ASNS, PSMD8, RPL14, RPL34, PSMC2, RPL41, PIPOX, PHYKPL, NAT8L, SEPHS2, PAPSS1, SLC25A12, RPL12, NMRAL1, GATM, RPS11, RPS15A, PSMB7, SERINC1, UBA52, RPL19, RPL10A, RPS14, RPL7, RPS27, RPL23A, RPL37, RPS16, PSMB6, SEPSECS, ACAT1, PSMD13, ALDH7A…
REACTOME_INFECTIOUS_DISEASE	4.48568e-06	0.000432619	0.382595	1.40257	868	PATJ, SDC2, ACTB, PML, CEBPD, ABI1, PRKAR2B, ITGB1, CYFIP2, RPS13, GANAB, PRKACA, SUZ12, SNRPG, NMT1, RNGTT, JAK2, MAP2K7, ITPR1, RPS27L, RPL18, NUP188, IKBKG, MAP3K7, GALNT1, CDK7, RPS24, PPIB, NELFCD, RPL23, RPL10, VAV3, ADCY5, TSG101, RPL13A, SAP30L, DVL2, PSMD5, GNG7, HGS, FAU, CDK19, FXYD1, IRF3, RPL3, GTF2A1, GEMIN2, CUL3, RPL7A, P2RX7, UBE2I, RPS15, MED14, TLR2, RPS25, MED30, GNG12, SDC4, …
REACTOME_VIRAL_INFECTION_PATHWAYS	6.12212e-06	0.000559368	0.392983	1.43201	698	PATJ, SDC2, PML, CEBPD, ITGB1, RPS13, GANAB, SUZ12, SNRPG, NMT1, RNGTT, JAK2, RPS27L, RPL18, NUP188, IKBKG, MAP3K7, GALNT1, CDK7, RPS24, PPIB, NELFCD, RPL23, RPL10, TSG101, RPL13A, SAP30L, PSMD5, FAU, CDK19, FXYD1, IRF3, RPL3, GTF2A1, GEMIN2, CUL3, RPL7A, UBE2I, RPS15, MED14, TLR2, RPS25, MED30, SDC4, NPIPB3, GTF2F1, MAN1B1, VPS45, PSMD8, RPL14, RPL34, GRB2, PSMC2, RPL41, KDM1A, CREBBP, NELFB, CH…
REACTOME_RNA_POLYMERASE_II_TRANSCRIPTION	4.57885e-05	0.00397444	0.353978	1.30366	1167	FKBP5, BCL6, MYL9, MAGOH, RORB, SIRT1, ITGBL1, PML, RRAGC, LBR, TEAD3, PPARGC1A, RHEB, SNAPC3, KAT5, PHC2, ZNF717, BTG1, ZNF460, TP63, PRKACA, SUZ12, SNRPG, RNGTT, ZKSCAN8, RAD9A, ELL2, BMI1, PCF11, MAML1, EPC1, CDK7, UBE2E1, ZNF333, NELFCD, RFFL, ZNF143, COX7C, APAF1, COL1A1, NDUFA4, PSMD5, DDIT3, NOTCH3, ZNF706, SLC38A9, GTF2A1, ZNF471, L3MBTL1, SRSF11, ZNF708, ANAPC4, SMURF1, UBE2I, HDAC6, MED…
REACTOME_SARS_COV_2_HOST_INTERACTIONS	5.1576e-05	0.00426362	0.482622	1.63136	174	PATJ, RPS13, SNRPG, RPS27L, NUP188, IKBKG, MAP3K7, RPS24, FAU, IRF3, GEMIN2, RPS15, TLR2, RPS25, VPS45, CREBBP, SEC24A, DDX20, RPS11, RPS15A, NUP54, UBA52, SNRPD3, RPS14, POM121, AKT3, NUP214, HLA-F, HLA-A, RPS27, NUP107, RPS16, NUP35, POM121C, STAT2, IL17RA, MAP1LC3B, RNF135, RPS9, RPS4X, SNRPD2, RPSA, RPS28, JAK1, YWHAH, UBB, MASP2, RPS6, SEC24D, STAT1, MASP1, NUP43, RPS26, NUP133, CAV1, CNBP, …
REACTOME_REGULATION_OF_INSULIN_LIKE_GROWTH_FACTOR_IGF_TRANSPORT_AND_UPTAKE_BY_INSULIN_LIKE_GROWTH_FACTOR_BINDING_PROTEINS_IGFBPS	5.73072e-05	0.00432545	0.560674	1.77806	90	PAPPA, SDC2, FAM20C, FBN1, MFGE8, IGFBP5, MBTPS1, FAM20A, TNC, IGFBP4, LGALS1, FSTL1, PNPLA2, IGFBP2, P4HB, LAMC1, C3, LTBP1, QSOX1, IGFBP6, LAMB2, SPARCL1, TIMP1, HSP90B1, CP, VWA1, APOB, MATN3, FN1
REACTOME_PROTEIN_PROTEIN_INTERACTIONS_AT_SYNAPSES	5.55632e-05	0.00432545	-0.509085	-1.83707	83	PTPRD, NRXN1, EPB41, EPB41L2, NLGN4X, APBA2, HOMER2, PPFIA3, GRIA4, PPFIBP1, SYT2, SYT7, GRIN1, GRIA3, GRIN2B, DLGAP1, GRM5, SHANK2, STX1A, DLG4, SLITRK1, APBA1
REACTOME_SYNDECAN_INTERACTIONS	7.67986e-05	0.0055551	0.747688	1.88801	24	SDC2, COL5A2, ITGB1, COL1A1, TNC, SDC4, COL1A2, THBS1, TRAPPC4, ITGB5, FGF2, ACTN1, FN1
REACTOME_POST_TRANSLATIONAL_PROTEIN_MODIFICATION	9.20291e-05	0.0063905	0.350721	1.29215	1227	ADAMTSL3, RNF181, SDC2, RAB20, TRAPPC3, ACTB, PML, PMM2, ASXL1, TRAPPC1, TPST1, FAM20C, PPARGC1A, ZBTB16, FBN1, RAB29, THBS2, RHOT1, PHC2, TTLL4, FBXO17, GANAB, RAB1B, SUZ12, MFGE8, IGFBP5, FBXL12, OBSL1, SLC17A5, SEC22A, GOLGB1, RAB35, BMI1, FBXW5, NUP188, USP28, COPZ2, IKBKG, GALNT17, DCTN2, MAP3K7, GALNT1, TRAPPC10, MBTPS1, UBE2E1, RAD52, ARFGAP3, STX17, WDR48, FAM20A, USP15, GOLGA2, TNC, COG7…
REACTOME_SMOOTH_MUSCLE_CONTRACTION	0.000143901	0.00960816	0.656792	1.83097	41	TPM2, MYL9, LMOD1, SORBS1, MYL6, ACTG2, ACTA2, SORBS3, MYH11, TPM1, TLN1, MYL12A, ITGB5, MYL6B
REACTOME_PROCESSING_OF_CAPPED_INTRON_CONTAINING_PRE_MRNA	0.000245388	0.0157776	0.429768	1.50283	271	MAGOH, WBP4, UBL5, SNRPG, CCAR1, NUP188, PCF11, SUGP1, SRSF11, HNRNPA2B1, U2AF1, GTF2F1, CACTIN, EFTUD2, SRRM1, FAM32A, U2AF2, SF3B6, PRPF3, IK, PHF5A, SYF2, NUP54, TXNL4A, SNRPD3, POM121, CPSF2, SRRT, NUP214, GPKOW, PRCC, METTL14, SNU13, LSM3, NUP107, SNRPC, CDC5L, PUF60, DDX46, NUP35, GCFC2, POM121C, SRRM2, FAM50A, POLR2H, PRPF31, SNRPB2, LSM7, SRSF5, PPIH, SNRPA, MTREX, WBP11, ACIN1, CCDC12, S…
REACTOME_ABACAVIR_TRANSMEMBRANE_TRANSPORT	0.000254852	0.0158008	-0.944518	-1.7879	5	ABCB1, ABCG2
REACTOME_TGF_BETA_RECEPTOR_SIGNALING_ACTIVATES_SMADS	0.000349192	0.0209034	0.624652	1.76652	46	TGFB2, FBN1, ITGB1, TGFBR3, USP15, SMURF1, LTBP2, LTBP1, UBA52, ITGA8, TGFBR1, LTBP3, ITGB5, LTBP4, TGFBR2, UBE2M, UBB, SMAD2, BAMBI, FURIN, TGFB3, SMURF2, RPS27A
REACTOME_SARS_COV_1_MODULATES_HOST_TRANSLATION_MACHINERY	0.000395117	0.0221265	0.657039	1.79331	36	RPS13, RPS27L, RPS24, FAU, RPS15, RPS25, RPS11, RPS15A, RPS14, RPS27, RPS16, EEF1A1, RPS9, RPS4X, RPSA, RPS28, RPS6, RPS26, RPS12, RPS3A, RPS27A, RPS17, RPS23
REACTOME_SCAVENGING_OF_HEME_FROM_PLASMA	0.000385766	0.0221265	-0.864873	-1.91962	9	HBA2, HBA1, HBB
REACTOME_AURKA_ACTIVATION_BY_TPX2	0.000541751	0.02939	0.557626	1.6911	66	CKAP5, PRKAR2B, PRKACA, ODF2, DCTN2, NDE1, CEP78, CEP63, CEP192, CEP76, HAUS6, CEP57, CDK5RAP2, SDCCAG8, SSNA1, PAFAH1B1, CEP135, TUBB4A, TUBG1, TUBA4A
REACTOME_ECM_PROTEOGLYCANS	0.000583377	0.0306891	0.568461	1.74517	70	COL6A2, COL5A2, TGFB2, ITGB1, DCN, COL1A1, TNC, COL6A1, COMP, LAMA5, LAMC1, SPARC, COL1A2, LRP4, LAMA4, COL4A2, LAMB2, ITGA8, ITGB5, COL4A1, DAG1, PTPRS, MATN3, FN1, COL6A3
REACTOME_NEURONAL_SYSTEM	0.000725336	0.0370348	-0.311841	-1.37532	355	RASGRF2, PTPRD, NRXN1, SLC1A1, EPB41, SNAP25, GIT1, GNAI2, SYN2, EPB41L2, PRKAA2, NLGN4X, ADCY4, APBA2, HOMER2, KCNC2, PLCB1, PPFIA3, GRIA4, ALDH2, KRAS, PPFIBP1, KCNQ2, CHRNA5, SYT2, TUBB2B, SYT7, KCNJ2, GRIA2, GABRB1, CACNG8, GABRB3, GNG4, CAMK2A, KCNC4, GRIN1, ADCY1, GRIA3, GABRG2, ABCC8, GRIN2B, KCNJ12, BCHE, CACNG3, TSPOAP1, KCNN3, DLGAP1, TUBA1B, GRM5, KCNH5, KCND2, KCNS3, SHANK2, STX1A, ER…
REACTOME_DEGRADATION_OF_THE_EXTRACELLULAR_MATRIX	0.000851398	0.0388954	0.494857	1.60457	110	COL6A2, COL5A2, SCUBE3, COL14A1, CAST, FBN1, NCSTN, CAPN10, DCN, COL1A1, MMP14, CAPN2, ADAMTS1, CTSB, COL6A1, LAMA5, PHYKPL, LAMC1, COL1A2, NID1, COL4A2, COL16A1, TIMP1, CAPN5, MMP11, COL4A1, KLKB1, COL8A1, CAPN7, PSEN1, ADAMTS9, BMP1, FN1, COL6A3, COL8A2, ADAMTS5
REACTOME_RESPIRATORY_ELECTRON_TRANSPORT	0.000823186	0.0388954	0.468427	1.56002	143	UQCRQ, SDHB, NDUFA1, SURF1, COX7C, CYC1, NDUFS6, NDUFA4, UQCRFS1, NUBPL, COA1, PNKD, NDUFAF5, NDUFB4, TACO1, UQCRH, SLC25A12, NDUFB10, COQ10B, ETFA, LYRM4, COX17, COX5A, DMAC2, NDUFB1, NDUFA3, NDUFS5, COX6C, NDUFAF3, TMEM126B, COX7B, COX5B, UQCC2, COX16, COX20, TRAP1, SMIM20, UQCRB, NDUFAF6, SCO1, SLC25A13, NDUFV2, SLC25A18, NDUFS2, COQ10A, RAB5IF, PYURF, ISCU
REACTOME_TRANSCRIPTIONAL_REGULATION_BY_TP53	0.000794431	0.0388954	0.399981	1.4093	333	BCL6, PML, RRAGC, RHEB, KAT5, TP63, RAD9A, CDK7, NELFCD, RFFL, COX7C, APAF1, NDUFA4, SLC38A9, L3MBTL1, GTF2F1, BBC3, TMEM219, CREBBP, NELFB, TP53BP2, GTF2H2, CCNT1, DAXX, BNIP3L, MSH2, PRKAA1, COX5A, UBA52, NUAK1, TAF12, AKT3, PRKAB1, TAF7, USP2, USP7, ELOA, TP53RK, RBBP7, COX6C, CHEK1, EP300, BRD1, MAP2K6, POLR2H, RFC2, MTOR, TAF10, COX7B, PERP, COX5B, ATM, DNA2, MDM2, FANCC, BRD7, SUPT4H1, DDB2…
REACTOME_SENSORY_PERCEPTION_OF_TASTE	0.000842441	0.0388954	-0.714149	-1.93344	19	SCN3A, SCN2A, ITPR3, KCNJ2, TRPM4, GNB1, SCN2B, SCN4B, PLCB2
REACTOME_CLASS_I_MHC_MEDIATED_ANTIGEN_PROCESSING_PRESENTATION	0.000879461	0.0389405	0.396222	1.39892	346	ZBTB16, TRAF7, FBXO17, FBXL12, DZIP3, FBXW5, IKBKG, UBE2E1, PSMD5, TIRAP, LRSAM1, HECW2, LTN1, HECTD1, KLHL42, ANAPC4, SMURF1, UBE2D2, CUL3, GLMN, TLR2, STX4, PSMD8, SEC22B, HECTD2, PSMC2, ERAP1, SEC61G, HECTD3, KLHL20, UFL1, UBR1, SEC24A, FBXO32, ASB13, ANAPC13, CUL7, CYBA, PSMB7, UBA52, PRKN, UBE2J2, SNAP23, RCHY1, HLA-F, HLA-A, RBX1, HMGB1, PSMB6, ANAPC1, ARIH2, PSMD13, FBXL3, RNF41, UBE2L3, K…
REACTOME_VEGF_LIGAND_RECEPTOR_INTERACTIONS	0.000897247	0.0389405	-0.86641	-1.83102	8	FLT1, VEGFC, KDR
REACTOME_NEUREXINS_AND_NEUROLIGINS	0.00104049	0.0440559	-0.518252	-1.75452	53	NRXN1, EPB41, EPB41L2, NLGN4X, APBA2, HOMER2, SYT2, SYT7, GRIN1, GRIN2B, DLGAP1, GRM5, SHANK2, STX1A, DLG4, APBA1
REACTOME_SARS_COV_1_HOST_INTERACTIONS	0.00113306	0.0468331	0.518583	1.64743	91	RPS13, RPS27L, RPS24, PPIB, FAU, IRF3, UBE2I, RPS15, RPS25, NPIPB3, RUNX1, RPS11, RPS15A, UBA52, RPS14, RPS27, RPS16, EP300, EEF1A1, PPIH, RPS9, RPS4X, RPSA, RPS28, YWHAH, NFKB1, UBB, RPS6, RPS26, CAV1, SP1, RPS12, RPS3A, IRAK2, RPS27A, YWHAQ, RPS17, RPS23, RPS2, SERPINE1, MAVS, PCBP2, RELA
REACTOME_SARS_COV_2_MODULATES_HOST_TRANSLATION_MACHINERY	0.00128937	0.0471842	0.59612	1.71522	49	RPS13, SNRPG, RPS27L, RPS24, FAU, GEMIN2, RPS15, RPS25, DDX20, RPS11, RPS15A, SNRPD3, RPS14, RPS27, RPS16, RPS9, RPS4X, SNRPD2, RPSA, RPS28, RPS6, RPS26, RPS12, RPS3A, RPS27A, RPS17, RPS23
REACTOME_EXTRACELLULAR_MATRIX_ORGANIZATION	0.00130463	0.0471842	0.426083	1.48903	255	COL6A2, SDC2, COL5A2, SCUBE3, COL14A1, TGFB2, CAST, FBN1, NCSTN, ITGB1, CAPN10, DCN, CRTAP, PLOD3, PPIB, COL1A1, TNC, MMP14, DMD, CAPN2, ADAMTS1, CTSB, SDC4, LTBP2, COL6A1, COMP, LAMA5, ITGAE, P4HB, PHYKPL, LAMC1, NTN4, SPARC, COL1A2, THBS1, LRP4, TRAPPC4, NID1, LAMA4, ADAM19, CD47, LTBP1, COL4A2, LAMB2, ITGA8, COLGALT2, LTBP3, COL16A1, TIMP1, CAPN5, ITGB5, MMP11, ITGA11, COL4A1, LOXL1, FBLN1, DA…
REACTOME_ORGANELLE_BIOGENESIS_AND_MAINTENANCE	0.00122507	0.0471842	0.413945	1.44844	260	IFT81, GLUD1, PPARGC1A, CKAP5, PRKAR2B, PRKACA, ODF2, CRTC3, BBS4, DCTN2, ATP5MC2, NDE1, CEP78, BBIP1, POLRMT, MEF2D, CEP63, HCFC1, HDAC6, CEP192, PKD1, IQCB1, TMEM67, CEP76, ATP5MC3, CREBBP, HAUS6, ATAT1, SMARCD3, APOOL, ATP5ME, AHI1, CEP57, CDK5RAP2, TFB1M, SDCCAG8, ATP5MG, PRKAB1, ATP5PF, SSNA1, PAFAH1B1, TTBK2, TRAF3IP1, TTC8, CEP135, ATP5MC1, TUBB4A, IFT57, TUBG1, MTX1, IFT74, TUBA4A, MARK4,…
REACTOME_NERVOUS_SYSTEM_DEVELOPMENT	0.00128359	0.0471842	0.369068	1.33166	539	MYL9, MAGOH, COL6A2, DPYSL3, UPF3A, SDC2, ACTB, COL5A2, PFN1, MYL6, SLIT2, NCSTN, ITGB1, RPS13, RPS6KA6, PRKACA, CNTN6, RPS27L, RPL18, NEO1, RPS24, RPL23, RPL10, VAV3, RPL13A, PSMD5, FAU, EPHA3, RPL3, ROBO1, RPL7A, RPS15, MYH11, RPS25, SHTN1, PSMD8, RPL14, RPL34, GRB2, RRAS, COL6A1, PSMC2, RPL41, PLXNB1, CLTCL1, RPS6KA4, LAMC1, NTN4, ARPC5, NAB2, RPL12, LDB1, FARP2, EPHB6, RPS11, DOK4, RPS15A, NT…
REACTOME_REELIN_SIGNALLING_PATHWAY	0.00124151	0.0471842	-0.917649	-1.73704	5	FYN, DAB1, SH3KBP1
REACTOME_ERYTHROCYTES_TAKE_UP_OXYGEN_AND_RELEASE_CARBON_DIOXIDE	0.0012665	0.0471842	-0.879871	-1.78494	7	HBA2, HBA1, HBB, CA2
REACTOME_STRIATED_MUSCLE_CONTRACTION	0.00133365	0.0472493	0.689534	1.74116	24	TPM2, TMOD1, DMD, DES, TPM1, VIM, TNNC1, ACTC1, ACTA1, TPM4, TPM3
REACTOME_SIGNALING_BY_TGF_BETA_RECEPTOR_COMPLEX	0.0013722	0.0476428	0.514498	1.63017	89	TGFB2, FBN1, ITGB1, TGFBR3, USP15, SMURF1, LTBP2, COL1A2, CCNT1, TGIF1, LTBP1, UBA52, ITGA8, TGFBR1, EP300, LTBP3, ITGB5, LTBP4, TGFBR2, NCOR1, MAPK3, UBE2M, UBB, SMAD2, SKIL, STAT1, BAMBI, FURIN, TFDP2, SNW1, SP1, RNF111, HDAC1, TGFB3, SMURF2, YBX1, RPS27A
REACTOME_PTK6_REGULATES_RHO_GTPASES_RAS_GTPASE_AND_MAP_KINASES	0.00142477	0.048498	-0.737584	-1.86591	14	ELMO1, KRAS, DOCK1
REACTOME_UNFOLDED_PROTEIN_RESPONSE_UPR	0.00148194	0.0494742	0.511452	1.62308	88	PDIA5, DNAJB11, ACADVL, MBTPS1, ATF4, DDIT3, EIF2S3, EXOSC1, DCP2, ASNS, NFYB, TPP1, ATF3, YIF1A, DNAJB9, CUL7, TLN1, EIF2S1, HSP90B1, WIPI1, CXCL8, HDGF
REACTOME_SARS_COV_1_INFECTION	0.00153555	0.0502966	0.469783	1.55813	135	RPS13, GANAB, RPS27L, GALNT1, RPS24, PPIB, FAU, IRF3, UBE2I, RPS15, RPS25, NPIPB3, CHMP3, CHMP7, RUNX1, RPS11, RPS15A, UBA52, RPS14, RPS27, RPS16, EP300, ST6GAL1, EEF1A1, MAP1LC3B, PPIH, RPS9, RPS4X, RPSA, RPS28, YWHAH, VHL, PARP14, NFKB1, CHMP4C, ST3GAL4, UBB, RPS6, PARP8, ST3GAL3, CHMP6, RPS26, CAV1, CHMP2A, SP1, DDX5, RPS12, PIK3R4, RPS3A, IRAK2, RPS27A, YWHAQ, RPS17, RPS23, RPS2, SERPINE1, MA…
REACTOME_REGULATION_OF_PLK1_ACTIVITY_AT_G2_M_TRANSITION	0.00159775	0.0513648	0.523264	1.63507	80	CKAP5, PRKAR2B, PRKACA, ODF2, DCTN2, NDE1, CEP78, CEP63, OPTN, CEP192, CEP76, HAUS6, CEP57, CDK5RAP2, SDCCAG8, UBA52, SSNA1, PAFAH1B1, CEP135, TUBB4A, TUBG1, TUBA4A, UBB, FBXW11, CEP72, HAUS8, CEP131, HAUS7, TUBB4B, RPS27A, ACTR1A, PCNT, PLK1, CUL1, HAUS2, NINL, PPP2R1A, DYNC1I2
REACTOME_RAS_ACTIVATION_UPON_CA2_INFLUX_THROUGH_NMDA_RECEPTOR	0.00165573	0.0522607	-0.675346	-1.84579	20	RASGRF2, KRAS, CAMK2A, GRIN1, GRIN2B, RASGRF1, DLG4, CAMK2D
REACTOME_MTORC1_MEDIATED_SIGNALLING	0.00170365	0.0528131	0.686026	1.7173	23	RRAGC, RHEB, SLC38A9, MTOR, RPS6, EIF4B, EIF4G1, EIF4E, EEF2K, LAMTOR2
REACTOME_ANCHORING_OF_THE_BASAL_BODY_TO_THE_PLASMA_MEMBRANE	0.00196845	0.0599515	0.49357	1.56558	92	CKAP5, PRKAR2B, PRKACA, ODF2, DCTN2, NDE1, CEP78, CEP63, CEP192, IQCB1, TMEM67, CEP76, HAUS6, AHI1, CEP57, CDK5RAP2, SDCCAG8, SSNA1, PAFAH1B1, TTBK2, CEP135, TUBB4A, TUBG1, TUBA4A, MARK4, CEP162
REACTOME_NON_INTEGRIN_MEMBRANE_ECM_INTERACTIONS	0.00208768	0.0624864	0.566513	1.65966	55	SDC2, COL5A2, ITGB1, COL1A1, TNC, DMD, SDC4, LAMA5, LAMC1, NTN4, COL1A2, THBS1, TRAPPC4, LAMA4, COL4A2, LAMB2, ITGB5, COL4A1, DAG1, FGF2, ACTN1, FN1
REACTOME_SARS_COV_INFECTIONS	0.00213591	0.0628464	0.387238	1.37536	371	PATJ, SDC2, ITGB1, RPS13, GANAB, SNRPG, JAK2, RPS27L, NUP188, IKBKG, MAP3K7, GALNT1, RPS24, PPIB, SAP30L, FAU, FXYD1, IRF3, GEMIN2, CUL3, UBE2I, RPS15, TLR2, RPS25, SDC4, NPIPB3, MAN1B1, VPS45, GRB2, KDM1A, CREBBP, CHMP3, CHMP7, SEC24A, RUNX1, HMG20B, ANO1, DDX20, RPS11, RPS15A, IMPDH2, NUP54, UBA52, SNRPD3, GPC1, RPS14, POM121, AKT3, NUP214, HLA-F, HLA-A, RPS27, RBX1, ZDHHC11, NUP107, RPS16, RBB…
REACTOME_CALNEXIN_CALRETICULIN_CYCLE	0.00227638	0.0658634	0.677519	1.71082	24	GANAB, RNF139, MAN1B1, RNF185, AMFR, OS9, UBA52, EDEM3, SEL1L, UGGT1, CALR, UBB, EDEM2, RPS27A
REACTOME_ERYTHROCYTES_TAKE_UP_CARBON_DIOXIDE_AND_RELEASE_OXYGEN	0.00244582	0.0696057	-0.794314	-1.79786	10	HBA2, HBA1, HBB, CA2
REACTOME_MRNA_SPLICING	0.00249559	0.0698765	0.427556	1.46832	206	MAGOH, WBP4, UBL5, SNRPG, CCAR1, SUGP1, SRSF11, HNRNPA2B1, U2AF1, GTF2F1, CACTIN, EFTUD2, SRRM1, FAM32A, U2AF2, SF3B6, PRPF3, IK, PHF5A, SYF2, TXNL4A, SNRPD3, SRRT, GPKOW, PRCC, SNU13, LSM3, SNRPC, CDC5L, PUF60, DDX46, GCFC2, SRRM2, FAM50A, POLR2H, PRPF31, SNRPB2, LSM7, SRSF5, PPIH, SNRPA, MTREX, WBP11, ACIN1, CCDC12, SNRPD2, RBM25, TRA2B, HNRNPH1, ALYREF, LUC7L3, BUD13, POLR2C, PRPF6, SNRNP200, …
REACTOME_ERK_MAPK_TARGETS	0.00278293	0.0766851	-0.647836	-1.79384	21	PPP2R1B, RPS6KA5, DUSP6, MAPK11, MEF2C, MAPK14, PPP2R5D, MEF2A
REACTOME_PHASE_0_RAPID_DEPOLARISATION	0.00288959	0.0772178	-0.580035	-1.74996	31	SCN3A, SCN2A, SCN1A, CACNG8, CAMK2A, SCN8A, CAMK2D, SCN7A, SCN2B, SCN4B, SCN3B, FGF12
REACTOME_INTERACTION_BETWEEN_L1_AND_ANKYRINS	0.00289122	0.0772178	-0.598964	-1.76705	29	SCN3A, SCN2A, SCN1A, KCNQ2, SPTAN1, ANK1, ANK2, NRCAM, KCNQ3, SCN8A, SPTBN2, SCN7A, SCN2B, SCN4B, SCN3B
REACTOME_LGI_ADAM_INTERACTIONS	0.00306281	0.0805613	-0.715542	-1.81015	14	ADAM23, CACNG8, LGI1, CACNG3, STX1A, DLG4
REACTOME_SUMOYLATION_OF_RNA_BINDING_PROTEINS	0.00315031	0.0816259	0.568653	1.59969	44	PHC2, BMI1, NUP188, UBE2I, RING1, NUP54, POM121, NUP214, NUP107, NUP35, POM121C
REACTOME_REGULATION_OF_PYRUVATE_METABOLISM	0.00332167	0.0830487	0.633678	1.69215	32	LDHA, MAEA, PKM, PDK3, PDK4, MKLN1, PDK2, UBA52, PDHX, UBB, RMND5B, PDK1, PGAM5, RPS27A, DLD, GSTZ1, WDR26, ME1
REACTOME_COLLAGEN_DEGRADATION	0.00339658	0.0830487	0.565275	1.62647	49	COL6A2, COL5A2, COL14A1, COL1A1, MMP14, CTSB, COL6A1, PHYKPL, COL1A2, COL4A2, COL16A1, MMP11, COL4A1, COL8A1, COL6A3, COL8A2
REACTOME_MITOCHONDRIAL_TRANSLATION	0.00336052	0.0830487	0.486868	1.544	90	MRPL41, CHCHD1, MRPS2, MRPL54, MTFMT, GFM1, MRPL22, MRPS27, MRPL51, MRPL40, MRPL13, MRPS33, MRPS34, MRPL24, MRPL37, MRPL36, MRPL15, MRPS22, MRPS31, MRPL46, MRPL2, ERAL1, MRPS12, MRPS10, MRPL49, MRPL11, DAP3, MTIF2, MRPS26, MRPL9, MRPL23, MRPS15, MRPL17
REACTOME_DNA_REPAIR	0.00332054	0.0830487	0.403453	1.40945	264	EYA2, ACTB, ASCC3, KAT5, RAD9A, APBB1, CDK7, RAD52, WDR48, MSH3, POLK, UBE2I, NSD2, COPS6, GTF2H2, PIAS3, SMARCA5, PPP5C, MSH2, REV3L, UBA52, PALB2, RFC1, RCHY1, POLD4, RBX1, USP7, CHEK1, ACD, COPS2, POLR2H, INO80D, RFC2, POLD3, ERCC8, MSH6, ATM, OGG1, DNA2, ACTL6A, RUVBL1, NPLOC4, FANCC, DDB2, PPP4C, POLR2C, UNG, XPA, LIG3, CDK2, POLL, BARD1, RAD23A, GTF2H3, ABL1, UBB, YY1, MDC1, POLR2I, XPC, CO…
REACTOME_ER_QUALITY_CONTROL_COMPARTMENT_ERQC	0.00357067	0.083766	0.697581	1.68677	19	RNF139, MAN1B1, RNF185, AMFR, OS9, UBA52, EDEM3, SEL1L, UGGT1, UBB, EDEM2, RPS27A
REACTOME_ISG15_ANTIVIRAL_MECHANISM	0.00349434	0.083766	0.527154	1.62215	71	EIF4A1, NUP188, UBE2E1, IRF3, NUP54, UBA52, POM121, NUP214, NUP107, NUP35, POM121C, EIF4G3, EIF4A2, HERC5, EIF4G2, JAK1, MAPK3, UBB, STAT1, EIF4G1, NUP43, NUP133, KPNA1, EIF4A3, PIN1, EIF4E, SEC13, RPS27A
REACTOME_SIGNALING_BY_NUCLEAR_RECEPTORS	0.00354815	0.083766	0.414196	1.42295	208	FKBP5, KDM3A, S1PR3, KAT5, GNG7, PDK3, GTF2A1, GNG12, ALDH1A1, GTF2F1, SMC3, PDK4, STAG1, SCD, KDM1A, CAV2, CREBBP, PDK2, GNB2, EEPD1, RUNX1, GPS2, PPP5C, CCNT1, AKT3, PIK3R1, RAD21, SREBF1, KDM1B, EP300, POLR2H, RARB, PDHX, NCOA2, EBAG9, MYLIP, POLR2C, NCOR1, MAPK3, CDKN1B, YY1, POLR2I, ALDH1A3, RDH10, RDH13, NR1H2, MOV10, TNRC6A, APOD, CAV1, SRF, GNAI1, CPT1A, POLR2B, SP1, AKR1C3, DDX5, KAT2B, …
REACTOME_POST_TRANSLATIONAL_MODIFICATION_SYNTHESIS_OF_GPI_ANCHORED_PROTEINS	0.0038009	0.0879782	-0.435268	-1.51233	66	ALPL, LY6H, NTNG2, PIGH, LY6E, GPIHBP1, OPCML, PIGC, PGAP1, MDGA2, LY6K, PIGU, CNTN5, CD109, LYPD1, THY1, LSAMP, CPM, LYPD5, PIGW, PIGP
REACTOME_CELL_CYCLE_MITOTIC	0.00438547	0.100173	0.36823	1.31832	447	LBR, LCMT1, CKAP5, PRKAR2B, CLIP1, TUBG2, RAB1B, PRKACA, NDEL1, ORC2, JAK2, CDKN2D, ODF2, NUP188, GORASP2, DCTN2, CDK7, UBE2E1, GOLGA2, NDE1, CEP78, PSMD5, CEP63, SET, ANAPC4, NEK9, UBE2I, OPTN, CEP192, PSMD8, PSMC2, SMC3, CEP76, EMD, STAG1, HAUS6, CHMP3, CHMP7, CDKN1C, NCAPD2, CEP57, CDK5RAP2, PSMB7, MAU2, LYN, NUP54, SDCCAG8, UBA52, POM121, AKT3, RFC1, NUP214, CDK6, RPS27, POLD4, RBX1, SSNA1, N…
REACTOME_CITRIC_ACID_CYCLE_TCA_CYCLE	0.00484795	0.106532	0.612553	1.61959	31	SDHB, IDH3A, SUCLA2, IDH3B, LYRM4, ACAT1, TRAP1, FH, IDH2, OGDH, SDHAF3, ISCU, DLD, SDHA
REACTOME_TRANSCRIPTION_COUPLED_NUCLEOTIDE_EXCISION_REPAIR_TC_NER	0.0048317	0.106532	0.508859	1.56891	74	CDK7, POLK, COPS6, GTF2H2, UBA52, RFC1, POLD4, RBX1, USP7, COPS2, POLR2H, RFC2, POLD3, ERCC8, POLR2C, XPA, LIG3, GTF2H3, UBB, POLR2I, COPS3, POLR2B, RPA2, ELL, COPS4, ZNF830, RPS27A, RPA1, PCNA, CUL4A, GPS1, CCNH, POLR2G, COPS8, RFC5
REACTOME_TRANSPORT_OF_MATURE_TRANSCRIPT_TO_CYTOPLASM	0.00478861	0.106532	0.500499	1.55469	76	MAGOH, NUP188, SRSF11, U2AF1, SRRM1, U2AF2, NUP54, POM121, CPSF2, NUP214, NUP107, NUP35, POM121C, SRSF5, ALYREF, WDR33, CPSF1, NUP43, NUP133, EIF4A3, SRSF2, EIF4E, CPSF4, SEC13, CASC3, SARNP, THOC7, FYTTD1, CDC40, RBM8A, MAGOHB
REACTOME_EPHRIN_SIGNALING	0.00500782	0.10867	-0.653718	-1.76984	19	EFNB2, FYN, NCK2, GIT1
REACTOME_M_PHASE	0.00539104	0.115541	0.385047	1.35698	321	LBR, CKAP5, PRKAR2B, CLIP1, TUBG2, RAB1B, PRKACA, NDEL1, ODF2, NUP188, GORASP2, DCTN2, UBE2E1, GOLGA2, NDE1, CEP78, PSMD5, CEP63, SET, ANAPC4, NEK9, UBE2I, CEP192, PSMD8, PSMC2, SMC3, CEP76, EMD, STAG1, HAUS6, CHMP3, CHMP7, NCAPD2, CEP57, CDK5RAP2, PSMB7, MAU2, NUP54, SDCCAG8, UBA52, POM121, NUP214, RPS27, SSNA1, NUP107, RAD21, PSMB6, PAFAH1B1, NUP35, ANAPC1, POM121C, PPP2R5A, ENSA, CEP135, PSMD1…
REACTOME_MITOPHAGY	0.00564074	0.119419	0.58149	1.57933	35	TOMM7, ULK1, UBE2D2, VDAC2, OPTN, UBA52, PRKN, UBE2L3, TOMM20, VDAC3, MAP1LC3B, VDAC1, ATG5, MFN1, CSNK2A2, UBB
REACTOME_FGFR1_MUTANT_RECEPTOR_ACTIVATION	0.00617573	0.12613	0.635999	1.61534	25	CUX1, FGFR1OP2, GRB2, BAG4, PIK3R1, FGF2, GAB2, ERLIN2, FGF17, STAT1
REACTOME_DEVELOPMENTAL_BIOLOGY	0.0060848	0.12613	0.328055	1.20606	1006	MYL9, MAGOH, COL6A2, DPYSL3, UPF3A, SDC2, ACTB, SIRT1, PML, COL5A2, ADIRF, PFN1, ALX3, CEBPD, MYL6, PPARGC1A, KAT5, SLIT2, NCSTN, ITGB1, NR2F2, RPS13, RPS6KA6, TP63, PRKACA, SUZ12, CNTN6, EIF4A1, RPS27L, RPL18, NEO1, MAML1, RPS24, RPL23, EBF1, RPL10, VAV3, RPL13A, PSMD5, ATP6V1F, FAU, CDK19, MEF2D, EPHA3, RPL3, BCL7B, ROBO1, PAIP1, RPL7A, RPS15, MED14, MYH11, RPS25, SHTN1, MED30, PSMD8, RPL14, RP…
REACTOME_SIGNALING_BY_PTK6	0.0061534	0.12613	-0.464647	-1.57305	53	EPAS1, ELMO1, KHDRBS2, KHDRBS3, KRAS, DOCK1, CCND1, NR3C1, ERBB4, ERBB2, KHDRBS1, HIF1A
REACTOME_N_GLYCAN_TRIMMING_IN_THE_ER_AND_CALNEXIN_CALRETICULIN_CYCLE	0.00638781	0.128945	0.610149	1.63897	33	GANAB, RNF139, MAN1B1, RNF185, NGLY1, AMFR, OS9, UBA52, EDEM3, SEL1L, UGGT1, CALR, UBB
REACTOME_SIGNALING_BY_NTRKS	0.00664826	0.131152	-0.362598	-1.43508	129	SHC2, ID1, RAPGEF1, FYN, DNM3, PPP2R1B, RPS6KA5, DUSP6, KRAS, MAPK11, MEF2C, ADCYAP1R1, DNM1, TIAM1, DOCK3, MAPK14, PCSK5, PPP2R5D, REST, GRIN2B, MEF2A, LYL1, ASCL1, SOS1, MAPK12, BAX, SGK1, BDNF
REACTOME_ATORVASTATIN_ADME	0.00662597	0.131152	-0.849096	-1.66021	6	ABCB1, SLCO2B1
REACTOME_E3_UBIQUITIN_LIGASES_UBIQUITINATE_TARGET_PROTEINS	0.00699436	0.136429	0.556226	1.56648	43	RNF181, UBE2E1, UBE2D2, UBA52, UBE2J2, HLA-A, PAF1, UBE2L3, SELENOS, RTF1, HLTF, UBB, PEX10, TMEM129, RPS27A, PCNA
REACTOME_TRANSCRIPTIONAL_REGULATION_OF_WHITE_ADIPOCYTE_DIFFERENTIATION	0.00714096	0.137741	0.494677	1.5393	78	ADIRF, CEBPD, PPARGC1A, NR2F2, EBF1, CDK19, MED14, MED30, CREBBP, SMARCD3, THRAP3, MED28, SREBF1, EP300, MED29, PPARG, MED13L, NCOA2, NCOR1, KLF4, ZNF638, CHD9, NFKB1, MED21, MED17, MED19, MED13, ANGPTL4, MED16, NCOA1, PLIN1, TGS1, TBL1XR1
REACTOME_FOXO_MEDIATED_TRANSCRIPTION	0.00753223	0.14213	0.514226	1.53421	58	BCL6, SIRT1, PPARGC1A, BTG1, DDIT3, NFYB, BBC3, CREBBP, FBXO32, AKT3, SREBF1, EP300, ABCA6, CCNG2, TXNIP, KLF4, CDKN1B, SMAD2, RBL2, CAV1, KAT2B, HDAC1, YWHAQ, SOD2, BCL2L11
REACTOME_SIGNALING_BY_VEGF	0.00750546	0.14213	-0.373335	-1.42865	101	SHC2, FLT1, VEGFC, ELMO1, BRK1, KDR, FYN, NCK2, ITPR3, CDH5, KRAS, DOCK1, MAPK11
REACTOME_MITOCHONDRIAL_PROTEIN_DEGRADATION	0.00773061	0.142961	0.465474	1.48502	94	UQCRQ, GLUD1, IDH3A, PRKACA, MRPS2, ACOT2, ECI1, ECH1, SPG7, ALDH1B1, COX5A, ATP5MG, SLC25A5, ATP5PF, ACAT1, COX5B, OXCT1, ATP5F1A, FH, TIMM22, CHCHD2, ALDH18A1, SLC25A6, ATP5PD, IDH2, TIMM9, OGDH, MRPS10, MICU2
REACTOME_HIV_LIFE_CYCLE	0.007741	0.142961	0.428598	1.42546	142	NMT1, RNGTT, NUP188, CDK7, NELFCD, TSG101, GTF2A1, GTF2F1, NELFB, CHMP3, CHMP7, GTF2H2, CCNT1, NUP54, UBA52, TAF12, POM121, NUP214, TAF7, NUP107, ELOA, NUP35, POM121C, POLR2H, TAF10, BANF1, SUPT4H1, POLR2C, CHMP4C, TAF4B, GTF2H3, UBB, RCC1, VPS4A, UBAP1, POLR2I, ELOB, CHMP6, NUP43, NUP133, KPNA1, XRCC4, FURIN, CHMP2A, POLR2B, PSIP1, SSRP1, ELL, SEC13, NELFA
REACTOME_RAB_GEFS_EXCHANGE_GTP_FOR_GDP_ON_RABS	0.00789191	0.144214	0.491215	1.55284	86	TRAPPC3, TRAPPC1, RAB1B, RAB35, TRAPPC10, ULK1, GAPVD1, GDI2, TRAPPC4, RAB7A, AKT3, RAB31, RAB8B, DENND3, RAB12, RAB9A, RAB18, TRAPPC13, RABGEF1, TRAPPC8, RAB6A, CCZ1, RIC1, RIN3, MADD, DENND4C, DENND4A, RAB7B, DENND4B, RAB5A
REACTOME_GLYCOGEN_STORAGE_DISEASES	0.00847483	0.146781	0.727398	1.65462	15	PPP1R3C, UBA52, GYG1, G6PC3, GBE1, UBB, GAA, GYG2, RPS27A, SLC37A4
REACTOME_PERK_REGULATES_GENE_EXPRESSION	0.0085724	0.146781	0.596216	1.57639	31	ATF4, DDIT3, EIF2S3, EXOSC1, DCP2, ASNS, NFYB, ATF3, EIF2S1, CXCL8, EXOSC5
REACTOME_PYRUVATE_METABOLISM	0.00821899	0.146781	0.555348	1.56544	45	LDHA, MAEA, PKM, PDK3, PDK4, MKLN1, PDK2, UBA52, MPC2, VDAC1, PDHX, LDHB, UBB, GLO1, RMND5B, PDK1, PGAM5, RPS27A, DLD, GSTZ1, WDR26, ME1, PC, HAGH
REACTOME_RECRUITMENT_OF_MITOTIC_CENTROSOME_PROTEINS_AND_COMPLEXES	0.00825477	0.146781	0.496234	1.54059	77	CKAP5, PRKAR2B, TUBG2, PRKACA, ODF2, DCTN2, NDE1, CEP78, CEP63, CEP192, CEP76, HAUS6, CEP57, CDK5RAP2, SDCCAG8, SSNA1, PAFAH1B1, CEP135, TUBB4A, TUBG1, TUBA4A
REACTOME_RAB_REGULATION_OF_TRAFFICKING	0.00862425	0.146781	0.437631	1.42674	116	TRAPPC3, TRAPPC1, RAB1B, TBC1D17, RAB35, TRAPPC10, ULK1, TBC1D13, OPTN, GGA1, GAPVD1, GDI2, TRAPPC4, RAB7A, AKT3, RAB31, RAB8B, DENND3, RAB12, RAB9A, MAP1LC3B, RAB18, TRAPPC13, RABGEF1, TRAPPC8, RAB6A, CCZ1, TBC1D16, RIC1, RIN3, MADD, DENND4C, DENND4A, RAB7B, DENND4B, TBC1D20, RAB5A, RABGAP1, RAB32
REACTOME_MUSCLE_CONTRACTION	0.00848382	0.146781	0.413909	1.40368	176	TPM2, MYL9, LMOD1, SORBS1, CES1, TMOD1, PLN, MYL6, ACTG2, ACTA2, PRKACA, ITPR1, RYR1, SORBS3, CASQ2, FXYD1, DMD, DES, RYR2, MYH11, AHCYL1, TPM1, CACNB2, TLN1, MYL12A, VIM, TNNC1, ACTC1, ITGB5, ATP1A1, MYL6B, RANGRF, CAMK2B, KCNK2, KCNQ1, ATP2A2, KCNK1, KCNA5, CALD1
REACTOME_RELEASE_OF_HH_NP_FROM_THE_SECRETING_CELL	0.00835862	0.146781	-0.862567	-1.63277	5	GPC5, DHH
REACTOME_SIGNALING_BY_RECEPTOR_TYROSINE_KINASES	0.00872385	0.147035	-0.25836	-1.1418	481	SHC2, FLT1, SPRED2, ID1, SPRY1, VEGFC, RAPGEF1, ELMO1, BRK1, PAG1, KDR, FYN, NCK2, ITPR3, PIK3R3, FGF18, ATP6V0B, ATP6V1A, CDH5, DNM3, LAMA3, PRKCE, PPP2R1B, RPS6KA5, TEC, DUSP6, KRAS, KL, DOCK1, MAPK11, CDC37, STAM, COL27A1, ATP6V0D1, MEF2C, ADCYAP1R1, GABRB1, GABRB3, GTF2F2, APH1A, NOS3, ATP6V0E2, MDK, DNM1, TIAM1, DOCK3, GABRG2, MAPK14, PCSK5, PPP2R5D, REST, GRIN2B, PDE3B, MEF2A, LYL1, PLAT, A…
REACTOME_DISEASES_OF_CARBOHYDRATE_METABOLISM	0.00927769	0.151944	0.606628	1.59463	30	DCXR, GUSB, PPP1R3C, UBA52, GYG1, G6PC3, GBE1, UBB, GAA, IDS, GYG2, HYAL1, RPS27A, SLC37A4, GLB1
REACTOME_ANTIGEN_PROCESSING_UBIQUITINATION_PROTEASOME_DEGRADATION	0.00918791	0.151944	0.379468	1.33129	284	ZBTB16, TRAF7, FBXO17, FBXL12, DZIP3, FBXW5, UBE2E1, PSMD5, LRSAM1, HECW2, LTN1, HECTD1, KLHL42, ANAPC4, SMURF1, UBE2D2, CUL3, GLMN, PSMD8, HECTD2, PSMC2, HECTD3, KLHL20, UFL1, UBR1, FBXO32, ASB13, ANAPC13, CUL7, PSMB7, UBA52, PRKN, UBE2J2, RCHY1, RBX1, PSMB6, ANAPC1, ARIH2, PSMD13, FBXL3, RNF41, UBE2L3, KEAP1, RNF130, CDC26, KLHL2, KLHL3, TRIM69, ATG7, LONRF1, HERC5, ANAPC7, KLHL9, NPEPPS, UBR4,…
REACTOME_CELL_CYCLE	0.00927387	0.151944	0.348775	1.26176	565	LBR, LCMT1, CKAP5, KAT5, PRKAR2B, CLIP1, TUBG2, RAB1B, PRKACA, NDEL1, ORC2, RAD9A, JAK2, CDKN2D, ODF2, NUP188, GORASP2, DCTN2, SUN2, CDK7, UBE2E1, GOLGA2, NDE1, CEP78, PSMD5, CEP63, SET, ANAPC4, NEK9, UBE2I, OPTN, CEP192, NSD2, PSMD8, PSMC2, SMC3, CEP76, EMD, STAG1, HAUS6, CHMP3, CHMP7, CDKN1C, NCAPD2, CEP57, SMARCA5, CDK5RAP2, DAXX, PSMB7, MAU2, LYN, NUP54, SDCCAG8, UBA52, POM121, AKT3, RFC1, NU…
REACTOME_HDMS_DEMETHYLATE_HISTONES	0.00941594	0.152767	0.643621	1.59295	22	KDM3A, KDM1A, ARID5B, PHF2, KDM7A, KDM1B, KDM5D
REACTOME_COMPLEX_III_ASSEMBLY	0.00952737	0.153144	0.643098	1.59165	22	UQCRQ, CYC1, UQCRFS1, UQCRH, LYRM4, UQCC2, UQCRB, ISCU
REACTOME_MEMBRANE_TRAFFICKING	0.00968411	0.154235	0.3461	1.25397	574	SORT1, TRAPPC3, ACTB, TRAPPC1, RAB1B, TBC1D17, KIF22, CUX1, KIF26B, SEC22A, GOLGB1, VPS51, RAB35, COPZ2, DCTN2, GALNT1, TRAPPC10, ULK1, ARFGAP3, STX17, STXBP3, TOR1B, GOLGA2, DTNBP1, TSG101, COG7, DVL2, HGS, AP3B1, TBC1D13, PAFAH1B2, OPTN, STX4, SNAP29, TOR1A, VPS45, LMAN2L, GRB2, SEC22B, GGA1, CLTCL1, GAPVD1, GDI2, COPS6, GOLGA4, CHMP3, CHMP7, ARPC5, TMF1, SEC24A, TRAPPC4, AP4M1, RALGAPB, COPB1,…
REACTOME_NEUTROPHIL_DEGRANULATION	0.00981165	0.154846	0.365644	1.30098	385	PA2G4, TRAPPC1, IQGAP1, NCSTN, A1BG, GUSB, GLIPR1, ERP44, PLAU, AGA, APAF1, TCIRG1, CD63, PKM, VAPA, LTA4H, PAFAH1B2, IDH1, TLR2, SNAP29, CTSB, GCA, PSMC2, GDI2, GHDC, PGM2, C1orf35, C3, ARPC5, CXCL1, CPNE3, TOLLIP, COPB1, CYBA, CD47, PSMB7, IMPDH2, RAB7A, QSOX1, PRDX6, SIRPA, ADGRE3, P2RX1, SNAP23, RAB31, HMGB1, ASAH1, ATP8B4, RAP2B, CYSTM1, ENPP4, HEXB, EEF1A1, PSMD13, GYG1, CAP1, TMBIM1, FTH1,…
REACTOME_Z_DECAY_DEGRADATION_OF_MATERNAL_MRNAS_BY_ZYGOTICALLY_EXPRESSED_FACTORS	0.0101342	0.158495	0.734835	1.60945	12	EIF4A1, PAIP1, EIF4A2, EIF4B, EIF4G1, PABPC1, PABPN1, EIF4A3, EIF4E, TUT4, TUT7
REACTOME_HCMV_INFECTION	0.0104182	0.161481	0.473019	1.50268	91	PML, CEBPD, ITGB1, SUZ12, NUP188, TSG101, CHMP3, CHMP7, GPS2, DAXX, NUP54, SNF8, POM121, NUP214, NUP107, RBBP7, NUP35, POM121C, TUBB4A, TUBA4A, NCOR1, NFKB1, CHMP4C, VPS4A, UBAP1, CHMP6, NUP43, NUP133, CHMP2A, CBX1, SEC13, TUBB4B, TUBA1C, RBBP4, TRIM28
REACTOME_PROTEIN_UBIQUITINATION	0.0106863	0.162732	0.519553	1.55125	61	RNF181, UBE2E1, UBE2D2, UBA52, UBE2J2, HLA-A, PAF1, USP7, UBE2L3, SELENOS, RTF1, HLTF, USP5, UBB, UBE2R2, UBE2K, PEX10, TMEM129, UBA1, RPS27A, PCNA
REACTOME_SARS_COV_2_INFECTION	0.0106274	0.162732	0.389439	1.3606	265	PATJ, SDC2, RPS13, GANAB, SNRPG, RPS27L, NUP188, IKBKG, MAP3K7, GALNT1, RPS24, FAU, IRF3, GEMIN2, UBE2I, RPS15, TLR2, RPS25, SDC4, MAN1B1, VPS45, CREBBP, CHMP3, CHMP7, SEC24A, ANO1, DDX20, RPS11, RPS15A, NUP54, UBA52, SNRPD3, GPC1, RPS14, POM121, AKT3, NUP214, HLA-F, HLA-A, RPS27, ZDHHC11, NUP107, RPS16, NUP35, POM121C, ST6GAL1, STAT2, IL17RA, GPC4, MAP1LC3B, RNF135, RPS9, RPS4X, SNRPD2, SRPK1, R…
REACTOME_COLLAGEN_BIOSYNTHESIS_AND_MODIFYING_ENZYMES	0.0109254	0.164925	0.493455	1.49105	65	COL6A2, COL5A2, COL14A1, CRTAP, PLOD3, PPIB, COL1A1, COL6A1, P4HB, COL1A2, COL4A2, COLGALT2, COL16A1, COL4A1, COL8A1, BMP1, COL6A3, COL8A2
REACTOME_SIGNALING_BY_TGFB_FAMILY_MEMBERS	0.0111112	0.166285	0.432397	1.43975	141	TGFB2, FBN1, NCSTN, ITGB1, TGFBR3, INHBA, USP15, MMP14, FSTL1, SMURF1, LTBP2, COL1A2, CCNT1, ACVR2B, TGIF1, LTBP1, UBA52, SMAD9, ACVR1B, APH1B, ITGA8, TGFBR1, EP300, LTBP3, TIMP1, ITGB5, BMPR1B, PSEN1, LTBP4, FGF2, PSEN2, TGFBR2, BMPR1A, NCOR1, MAPK3, UBE2M, HELLS, UBB, SMAD2, SKIL, STAT1, MOV10, TNRC6A, BAMBI, FURIN, ACVR1C, TFDP2, SNW1, SP1, RNF111, HDAC1, TGFB3, RARA, SMURF2, YBX1, RPS27A
REACTOME_CELLULAR_SENESCENCE	0.0115855	0.169012	0.439232	1.44249	123	MINK1, KAT5, PHC2, SUZ12, MAP3K5, CDKN2D, MAP2K7, BMI1, UBE2E1, ANAPC4, CABIN1, RING1, UBA52, CDK6, RBBP7, CBX6, ANAPC1, ACD, MAP2K6, CDC26, CXCL8, ATM, MDM2, ASF1A, ANAPC7, ANAPC5, CDK2, NFKB1, MAPK3, CDKN1B, UBB, MOV10, TNRC6A, UBN1, TFDP2, ANAPC16, ANAPC11, SP1, FOS, RPS6KA2, RPS27A, RBBP4, HMGA1
REACTOME_CILIUM_ASSEMBLY	0.011515	0.169012	0.410659	1.38844	172	IFT81, CKAP5, PRKAR2B, PRKACA, ODF2, BBS4, DCTN2, NDE1, CEP78, BBIP1, CEP63, HDAC6, CEP192, PKD1, IQCB1, TMEM67, CEP76, HAUS6, ATAT1, AHI1, CEP57, CDK5RAP2, SDCCAG8, SSNA1, PAFAH1B1, TTBK2, TRAF3IP1, TTC8, CEP135, TUBB4A, IFT57, TUBG1, IFT74, TUBA4A, MARK4, CEP162, EXOC7, ARL3, RP2, DYNC2H1, LZTFL1, EXOC5, C2CD3, CEP72, HAUS8, CEP131, FBF1, EXOC8, HAUS7, TUBB4B, TUBA1C, UNC119B, IFT88, IFT27
REACTOME_PLATELET_SENSITIZATION_BY_LDL	0.0115076	0.169012	-0.64547	-1.67789	16	LRP8, PPP2R5B, FGR, PPP2R1B, PECAM1, MAPK14, PPP2R5D
REACTOME_COLLAGEN_CHAIN_TRIMERIZATION	0.0123635	0.175984	0.5358	1.49896	42	COL6A2, COL5A2, COL14A1, COL1A1, COL6A1, COL1A2, COL4A2, COL16A1, COL4A1, COL8A1, COL6A3, COL8A2
REACTOME_MAPK_FAMILY_SIGNALING_CASCADES	0.012247	0.175984	-0.289951	-1.22923	288	RASGRF2, SHC2, SPRED2, PSME4, PSMA1, FYN, VWF, CDC14A, TEK, FGF18, PPP2R5B, PPP2R1B, DUSP6, KRAS, KL, ARRB2, ZDHHC9, SPTAN1, FNTA, PSMC4, CAMK2A, APBB1IP, GRIN1, AGO3, PPP2R5D, GRIN2B, ABHD17C, RCE1, SOS1, PSMB9, DUSP5, MMP2, ERBB4, PDGFA, RASGRF1, DLG4, RASA2, PSMD7, MAPK12, PPP1CB, TGFA, ERBB2, CNKSR2, MET, FGF10, CDC42EP3, CAMK2D, SPTBN2, RASGRP3, PSME3, PRKCQ, AGO4, SHC3, PSMC6, CSK, SPRED1, …
REACTOME_PEPTIDE_HORMONE_METABOLISM	0.0123676	0.175984	-0.43874	-1.48534	53	ENPEP, MYRIP, PCSK2, KIF5C, POMC, SPCS1, EXOC6, GHRL, INHBB, BCHE, STX1A, EXOC4, EXOC1, KIF5A, GNB1, CTNNB1
REACTOME_RESPONSE_OF_EIF2AK1_HRI_TO_HEME_DEFICIENCY	0.0125071	0.176504	0.712659	1.62109	15	ATF4, DDIT3, EIF2S3, ASNS, ATF3, EIF2S1, EIF2AK1
REACTOME_RECRUITMENT_OF_NUMA_TO_MITOTIC_CENTROSOMES	0.0126074	0.176504	0.469386	1.48082	84	CKAP5, PRKAR2B, TUBG2, PRKACA, ODF2, DCTN2, NDE1, CEP78, CEP63, CEP192, CEP76, HAUS6, CEP57, CDK5RAP2, SDCCAG8, SSNA1, PAFAH1B1, CEP135, TUBB4A, TUBG1, TUBA4A
REACTOME_CELLULAR_RESPONSE_TO_MITOCHONDRIAL_STRESS	0.0131646	0.180044	0.793759	1.58803	8	EIF2S3, EIF2S1, EIF2AK1, STOML2
REACTOME_NUCLEOTIDE_EXCISION_REPAIR	0.0131513	0.180044	0.445959	1.4305	104	ACTB, CDK7, POLK, UBE2I, COPS6, GTF2H2, PIAS3, UBA52, RFC1, POLD4, RBX1, USP7, COPS2, POLR2H, INO80D, RFC2, POLD3, ERCC8, ACTL6A, RUVBL1, DDB2, POLR2C, XPA, LIG3, RAD23A, GTF2H3, UBB, YY1, POLR2I, XPC, COPS3, POLR2B, RPA2, ELL, RNF111, COPS4, ZNF830, RPS27A, RPA1, PCNA, CUL4A, GPS1, CCNH, POLR2G, COPS8, RFC5, INO80E, CETN2, POLR2D, ACTR8, PIAS1
REACTOME_MAPK_TARGETS_NUCLEAR_EVENTS_MEDIATED_BY_MAP_KINASES	0.0131714	0.180044	-0.528415	-1.58453	30	PPP2R1B, RPS6KA5, DUSP6, MAPK11, MEF2C, MAPK14, PPP2R5D, MEF2A
REACTOME_RUNX1_INTERACTS_WITH_CO_FACTORS_WHOSE_PRECISE_EFFECT_ON_RUNX1_TARGETS_IS_NOT_KNOWN	0.0138801	0.183937	0.556765	1.51218	35	PHC2, BMI1, RING1, SMARCD3, RUNX1, CBX6, EP300, SMARCD1, ACTL6A, SMARCD2, CSNK2A2, SMARCA4, ARID1A, PBRM1, HIPK2
REACTOME_DNA_DOUBLE_STRAND_BREAK_RESPONSE	0.0136102	0.183937	0.531911	1.48808	42	EYA2, KAT5, APBB1, UBE2I, NSD2, SMARCA5, PPP5C, UBA52, ATM, BARD1, ABL1, UBB, MDC1
REACTOME_CDC42_GTPASE_CYCLE	0.0138559	0.183937	-0.339433	-1.33217	147	RASGRF2, DOCK9, GNA13, MCF2L, ARHGEF12, GIT1, CPNE8, ARHGDIA, SHKBP1, ARHGAP26, CHN1, PLEKHG1, ARHGAP32, YKT6, TFRC, TIAM1, ARHGAP42, KCTD3, CDC42BPA, ARHGAP24, PREX2, GIT2, ARHGEF15, ARHGAP31, OPHN1, FMNL1, ARHGAP4, STARD13, CDC42EP3, ARHGAP30, ARHGAP20, FMNL3, ARHGAP27, ARHGAP17, ABR, BCR
REACTOME_PTK6_REGULATES_PROTEINS_INVOLVED_IN_RNA_PROCESSING	0.0136983	0.183937	-0.848748	-1.60662	5	KHDRBS2, KHDRBS3, KHDRBS1
REACTOME_FORMATION_OF_TC_NER_PRE_INCISION_COMPLEX	0.0143306	0.187067	0.526361	1.5145	49	CDK7, COPS6, GTF2H2, UBA52, RBX1, USP7, COPS2, POLR2H, ERCC8, POLR2C, XPA, GTF2H3, UBB, POLR2I, COPS3, POLR2B, COPS4, ZNF830, RPS27A, CUL4A, GPS1, CCNH, POLR2G, COPS8
REACTOME_SIGNALLING_TO_RAS	0.0143318	0.187067	-0.593515	-1.62213	20	SHC2, KRAS, MAPK11, MAPK14, SOS1, MAPK12, SHC3, RALGDS, HRAS, NTRK1
REACTOME_TNF_SIGNALING	0.0144621	0.187359	0.50397	1.49394	57	IKBKG, MAP3K7, ULK1, RACK1, UBE2D2, OPTN, BIRC2, BAG4, UBA52, TNFRSF1A, USP2, UBE2L3, UBB, XIAP, MADD, TAB3
REACTOME_RUNX2_REGULATES_GENES_INVOLVED_IN_CELL_MIGRATION	0.014759	0.18979	0.813992	1.56692	7	ITGBL1, RUNX2, AKT3, ITGA5
REACTOME_FORMATION_OF_ATP_BY_CHEMIOSMOTIC_COUPLING	0.0153658	0.19614	0.705691	1.60525	15	ATP5MC2, ATP5MC3, ATP5ME, ATP5MG, ATP5PF, ATP5MC1, ATP5F1A, ATP5PD, ATP5PB, ATP5F1E, ATP5F1B
REACTOME_SUMOYLATION_OF_CHROMATIN_ORGANIZATION_PROTEINS	0.0156352	0.198122	0.509844	1.47909	52	PHC2, SUZ12, BMI1, NUP188, UBE2I, RING1, NUP54, POM121, NUP214, NUP107, NUP35, POM121C, SATB2
REACTOME_TP53_REGULATES_TRANSCRIPTION_OF_DNA_REPAIR_GENES	0.0161497	0.201697	0.501184	1.50162	60	CDK7, NELFCD, GTF2F1, NELFB, GTF2H2, CCNT1, MSH2, ELOA, CHEK1, POLR2H, ATM, FANCC, SUPT4H1, DDB2, POLR2C, GTF2H3, MDC1, POLR2I, ELOB, PMS2, POLR2B, SSRP1, ELL, NELFA, FOS, ATF2, CTDP1, CCNH, POLR2G
REACTOME_UNBLOCKING_OF_NMDA_RECEPTORS_GLUTAMATE_BINDING_AND_ACTIVATION	0.0160442	0.201697	-0.577206	-1.59827	21	GRIA4, GRIA2, CAMK2A, GRIN1, GRIA3, GRIN2B, DLG4, CAMK2D, GRIN2A
REACTOME_INTERLEUKIN_23_SIGNALING	0.0163795	0.203106	0.832677	1.5371	6	JAK2, STAT4, P4HB, TYK2
REACTOME_ACTIVATED_NTRK2_SIGNALS_THROUGH_FYN	0.0166526	0.205027	-0.796393	-1.61559	7	FYN, DOCK3, GRIN2B, BDNF
REACTOME_PREVENTION_OF_PHAGOSOMAL_LYSOSOMAL_FUSION	0.0168555	0.206064	0.780768	1.56204	8	HGS, RAB7A, UBA52, UBB, RAB5A, RPS27A
REACTOME_ATF6_ATF6_ALPHA_ACTIVATES_CHAPERONES	0.0170334	0.206672	0.715955	1.5681	12	MBTPS1, ATF4, DDIT3, NFYB, HSP90B1, CALR
REACTOME_HCMV_EARLY_EVENTS	0.0172624	0.206672	0.481733	1.46633	67	PML, ITGB1, SUZ12, NUP188, GPS2, DAXX, NUP54, POM121, NUP214, NUP107, RBBP7, NUP35, POM121C, TUBB4A, TUBA4A, NCOR1, NFKB1, NUP43, NUP133, CBX1, SEC13, TUBB4B, TUBA1C, RBBP4, TRIM28, TBL1XR1, NUP93
REACTOME_PROTEIN_LOCALIZATION	0.0171552	0.206672	0.408711	1.36495	147	SCP2, BAG6, TOMM7, PEX26, CYC1, VAPA, ACOT2, IDH1, UBE2D2, ECH1, EMD, PIPOX, SEC61G, PXMP4, SLC25A12, COX17, UBA52, UBE2J2, GFER, PMPCB, TOMM20, ALDH3A2, ATP5MC1, VDAC1, MTX1, ATP5F1A, GRPEL1, ACOX3, TIMM22, SEC61B, CHCHD2, SLC25A6, UBB, TIMM9, SLC25A13, TIMM23, CRAT, PEX10, ZFAND6, FIS1, HACL1
REACTOME_GLYCOGEN_METABOLISM	0.0176849	0.20885	0.598734	1.52069	25	PPP1R3C, UBA52, GYG1, PYGB, GBE1, UBB, GAA, GYG2, RPS27A, PHKG1, GYS1, PYGL, PHKA1, PGM1
REACTOME_NEUROTOXICITY_OF_CLOSTRIDIUM_TOXINS	0.0176393	0.20885	-0.737977	-1.63797	9	SNAP25, SYT2, SV2A, STX1A, SV2B
REACTOME_RHO_GTPASES_ACTIVATE_PAKS	0.0184463	0.210105	0.633168	1.55597	21	MYL9, MYL6, FLNA, MYH11, CDC42
REACTOME_MTOR_SIGNALLING	0.0180741	0.210105	0.545149	1.50507	39	RRAGC, RHEB, SLC38A9, PRKAA1, PRKAB1, STRADB, STRADA, MTOR, RPS6, EIF4B, EIF4G1, EIF4E, EEF2K, LAMTOR2, PRKAG2
REACTOME_GLOBAL_GENOME_NUCLEOTIDE_EXCISION_REPAIR_GG_NER	0.0180626	0.210105	0.455832	1.42653	81	ACTB, CDK7, POLK, UBE2I, COPS6, GTF2H2, PIAS3, UBA52, RFC1, POLD4, RBX1, COPS2, INO80D, RFC2, POLD3, ACTL6A, RUVBL1, DDB2, XPA, LIG3, RAD23A, GTF2H3, UBB, YY1, XPC, COPS3, RPA2, RNF111, COPS4, RPS27A, RPA1, PCNA, CUL4A
REACTOME_SUMOYLATION	0.0182714	0.210105	0.409087	1.37193	158	PML, PPARGC1A, PHC2, SUZ12, BMI1, NUP188, IKBKG, RAD52, UBE2I, SMC3, SP3, STAG1, CREBBP, RING1, PIAS3, DAXX, NUP54, NSMCE2, UBA2, TOPORS, POM121, NUP214, TOP2B, RORA, NUP107, RAD21, NUP35, EP300, POM121C, SATB2, THRA, NSMCE4A, NR2C1, MDM2, PPARG, NCOA2, VHL, MDC1, XPC, THRB, NR1H2, SENP2, NUP43, NUP133, XRCC4, SAE1, DDX5, SEC13, HDAC1, RARA, HIPK2, MITF, RPA1, CTBP1, PCNA, NCOA1, SP100
REACTOME_DISEASES_OF_METABOLISM	0.0185174	0.210105	0.389048	1.33753	207	ADAMTSL3, SDC2, DCXR, PMM2, FMO3, CYP7B1, THBS2, GUSB, DCN, PRELP, MCCC2, PPP1R3C, NOTCH3, ADAMTS1, IDH1, SDC4, MAN1B1, EXT1, ADAMTSL4, THBS1, MAOA, UBA52, LMBRD1, GPC1, ADAMTS10, GCLM, ADAMTS12, HEXB, SLC26A2, GYG1, B3GALT6, BTD, GCLC, GPC4, POMT2, GALK1, DAG1, G6PC3, CYP1B1, ADAMTS9, ALG8, ADAMTS15, GBE1, MCCC1, MTR, DOLK, UBB, SBSPON, GAA, IDS, ADAMTS5, GYG2, ST3GAL3, SPON1, GGT1, TBXAS1, OGN,…
REACTOME_CA2_PATHWAY	0.0183065	0.210105	-0.416195	-1.41541	58	ITPR3, GNAO1, AXIN2, PLCB1, KRAS, NFATC1, FZD4, GNG4, CAMK2A, PPP3CB, AGO3, TCF7L1, PPP3CA, FZD6, GNB1, CTNNB1, GNG11, AGO4, TNRC6B, AGO1, PLCB2, GNB4
REACTOME_MITOTIC_TELOPHASE_CYTOKINESIS	0.0201303	0.213141	0.707652	1.54992	12	SMC3, STAG1, MAU2, RAD21, KIF23, PDS5B, PLK1, PDS5A
REACTOME_ATF4_ACTIVATES_GENES_IN_RESPONSE_TO_ENDOPLASMIC_RETICULUM_STRESS	0.0203809	0.213141	0.596458	1.51649	26	ATF4, DDIT3, EXOSC1, DCP2, ASNS, NFYB, ATF3, CXCL8, EXOSC5, HERPUD1
REACTOME_OXIDATIVE_STRESS_INDUCED_SENESCENCE	0.0194749	0.213141	0.500296	1.49375	61	MINK1, PHC2, SUZ12, MAP3K5, CDKN2D, MAP2K7, BMI1, RING1, UBA52, CDK6, RBBP7, CBX6, MAP2K6, MDM2, MAPK3, UBB, MOV10, TNRC6A, TFDP2, FOS, RPS27A, RBBP4
REACTOME_HDR_THROUGH_HOMOLOGOUS_RECOMBINATION_HRR	0.0197164	0.213141	0.4961	1.48639	60	KAT5, RAD9A, POLK, UBA52, PALB2, RFC1, POLD4, CHEK1, RFC2, POLD3, ATM, DNA2, BARD1, UBB, RAD1, RPA2, MUS81, RPS27A, RPA1, PCNA, TOPBP1, SLX4, SPIDR, RFC5, EME2, TOP3A, SEM1, BRCA1
REACTOME_INTERACTIONS_OF_VPR_WITH_HOST_CELLULAR_PROTEINS	0.0196015	0.213141	0.545851	1.48254	35	NUP188, NUP54, POM121, SLC25A5, NUP214, NUP107, NUP35, POM121C, BANF1, SLC25A6, NUP43, NUP133, KPNA1, PSIP1, SEC13, HMGA1
REACTOME_TRANSPORT_OF_MATURE_MRNAS_DERIVED_FROM_INTRONLESS_TRANSCRIPTS	0.0203157	0.213141	0.531007	1.48032	41	NUP188, NUP54, POM121, CPSF2, NUP214, NUP107, NUP35, POM121C, ALYREF, WDR33, CPSF1, NUP43, NUP133, EIF4E, CPSF4, SEC13
REACTOME_TP53_REGULATES_TRANSCRIPTION_OF_CELL_DEATH_GENES	0.0203157	0.213141	0.530978	1.48024	41	BCL6, TP63, APAF1, BBC3, TMEM219, CREBBP, TP53BP2, BNIP3L, PERP, ATM, FAS
REACTOME_ADIPOGENESIS	0.0189814	0.213141	0.445674	1.42757	102	ADIRF, CEBPD, PPARGC1A, NR2F2, EBF1, CDK19, MED14, MED30, CREBBP, SMARCD3, THRAP3, MED28, ZNF423, SREBF1, RBBP7, EP300, MED29, PPARG, MED13L, NCOA2, NCOR1, KLF4, ZNF638, CHD9, NFKB1, MED21, HNRNPU, MED17, MED19, MED13, ANGPTL4, HDAC1, PRDM16, MED16, NCOA1, RBBP4, PLIN1, TGS1, TBL1XR1, SMAD1, COX7A1, RELA, PPARA
REACTOME_PTEN_REGULATION	0.0192892	0.213141	0.417267	1.37879	132	PML, RRAGC, RHEB, PHC2, SUZ12, BMI1, PSMD5, SLC38A9, PSMD8, PSMC2, KDM1A, ATN1, RING1, RNF146, PSMB7, UBA52, AKT3, USP7, PSMB6, RBBP7, CBX6, PSMD13, MTOR, PPARG, FRK, MAF1, MAPK3, CSNK2A2, UBB, PSME1, PSMA4, SNAI2, USP13, MOV10, TNRC6A, XIAP, HDAC5, PSMD12, PSMB1, LAMTOR2, HDAC1, EGR1, PSMD14, RPS27A, PSMD6, RBBP4, PSMF1
REACTOME_CHROMATIN_MODIFYING_ENZYMES	0.0200349	0.213141	0.394991	1.35047	197	KDM3A, ACTB, KAT5, SUZ12, JAK2, EPC1, SAP30L, HCFC1, NSD2, TADA3, KDM1A, CREBBP, SMARCD3, ARID5B, HMG20B, GPS2, SUPT20H, ATXN7L3, PHF2, TAF12, SETD7, TADA1, KDM7A, TAF5L, KDM1B, RBBP7, EP300, MSL3, BRD1, PRMT7, HAT1, TAF10, DMAP1, SMARCD1, ACTL6A, RUVBL1, SMARCD2, HDAC8, NCOA2, ASH1L, NCOR1, JADE1, NFKB1, SMARCA4, TAF6L, ELP2, ARID1A, KDM5D, KMT5B, ASH2L, ATF7IP, ATXN7, TADA2B, SAP30, SETD1B, KAT…
REACTOME_N_GLYCAN_ANTENNAE_ELONGATION_IN_THE_MEDIAL_TRANS_GOLGI	0.0192776	0.213141	-0.558687	-1.55772	22	ST8SIA6, MGAT5, FUT8, MGAT4B, MGAT4A, B4GALT1, CHST10
REACTOME_FATTY_ACIDS_BOUND_TO_GPR40_FFAR1_REGULATE_INSULIN_SECRETION	0.0203014	0.213141	-0.784402	-1.59126	7	PLCB1, GNA15, GNA14, PLCB2
REACTOME_VITAMIN_C_ASCORBATE_METABOLISM	0.0192041	0.213141	-0.78691	-1.59635	7	SLC2A1, SLC2A3
REACTOME_RNA_POLYMERASE_II_TRANSCRIPTION_TERMINATION	0.0210206	0.214658	0.483274	1.44573	63	MAGOH, SNRPG, PCF11, SRSF11, U2AF1, SRRM1, U2AF2, SNRPD3, CPSF2, SRSF5, ALYREF, WDR33, CPSF1, PABPN1, EIF4A3, SRSF2, CPSF4, CASC3, SARNP, THOC7, FYTTD1, CDC40, RBM8A, MAGOHB, CPSF7, NUDT21, NCBP1, SRSF3
REACTOME_METABOLISM_OF_CARBOHYDRATES	0.0206975	0.214658	0.379181	1.32351	252	SDC2, DCXR, DSEL, GNPDA1, PRKACA, GUSB, DCN, PRELP, NUP188, PPP1R3C, PKM, B3GAT2, AKR1A1, CHSY3, SDC4, ALDH1A1, EXT1, PGM2, NDST1, PAPSS1, DSE, CHPF2, NUP54, UBA52, GPC1, PGP, GAPDH, POM121, HPSE2, NUP214, FUT10, SLC35B3, NUP107, NUP35, STAB2, POM121C, HEXB, SLC26A2, XYLT1, GYG1, B3GALT6, SLC35D2, GPC4, CHST1, GALK1, G6PC3, SLC35B2, MAN2B1, PYGB, CHST12, GBE1, ST3GAL4, UBB, TKT, GAA, IDS, GYG2, P…
REACTOME_DIGESTION_OF_DIETARY_CARBOHYDRATE	0.0210066	0.214658	-0.881373	-1.55712	4	MGAM
REACTOME_SYNAPTIC_ADHESION_LIKE_MOLECULES	0.0208464	0.214658	-0.568234	-1.57343	21	PTPRD, GRIA4, GRIN1, GRIA3, GRIN2B, DLG4, GRIN2A
REACTOME_RHO_GTPASES_ACTIVATE_PKNS	0.0214494	0.215238	0.58412	1.53547	30	MYL9, MYL6, MYH11, PPP1R14A, KDM1A, RHOB, NCOA2, YWHAH
REACTOME_EVASION_BY_RSV_OF_HOST_INTERFERON_RESPONSES	0.0213565	0.215238	0.631829	1.52778	19	IRF3, CREBBP, UBA52, RBX1, EP300, STAT2, JAK1, UBB, ELOB, RPS27A, TYK2, MAVS
REACTOME_PECAM1_INTERACTIONS	0.0214002	0.215238	-0.71078	-1.60879	10	INPP5D, FYN, PECAM1
REACTOME_PINK1_PRKN_MEDIATED_MITOPHAGY	0.0218177	0.217109	0.581228	1.5173	29	TOMM7, UBE2D2, VDAC2, OPTN, UBA52, PRKN, UBE2L3, TOMM20, VDAC3, MAP1LC3B, VDAC1, ATG5, MFN1, UBB
REACTOME_COLLAGEN_FORMATION	0.021886	0.217109	0.451957	1.41492	82	COL6A2, COL5A2, COL14A1, CRTAP, PLOD3, PPIB, COL1A1, CTSB, COL6A1, P4HB, COL1A2, COL4A2, COLGALT2, COL16A1, COL4A1, LOXL1, CD151, COL8A1, BMP1, COL6A3, COL8A2
REACTOME_HUR_ELAVL1_BINDS_AND_STABILIZES_MRNA	0.0220753	0.217742	0.794756	1.52989	7	SET, NUP214, PRKCD, ELAVL1
REACTOME_DUAL_INCISION_IN_TC_NER	0.0222811	0.218531	0.494073	1.47517	61	CDK7, POLK, GTF2H2, UBA52, RFC1, POLD4, RBX1, USP7, POLR2H, RFC2, POLD3, ERCC8, POLR2C, XPA, GTF2H3, UBB, POLR2I, POLR2B, RPA2, ZNF830, RPS27A, RPA1, PCNA, CUL4A, CCNH, POLR2G, RFC5
REACTOME_INSULIN_PROCESSING	0.0225949	0.220364	-0.564164	-1.56216	21	MYRIP, PCSK2, KIF5C, EXOC6, STX1A, EXOC4, EXOC1, KIF5A
REACTOME_TRANS_GOLGI_NETWORK_VESICLE_BUDDING	0.0237184	0.229902	0.469769	1.42991	67	SORT1, GOLGB1, DTNBP1, HGS, AP3B1, STX4, AP4M1, SNAP23, FTH1, AP1G1, AP1M1, TXNDC5, SNAPIN, PIK3C2A, AP1S3, CLTA, HIP1R, SH3D19, ARF1, GAK, CHMP2A
REACTOME_REGULATION_OF_LIPID_METABOLISM_BY_PPARALPHA	0.0238378	0.229902	0.43566	1.40244	106	PPARGC1A, GLIPR1, FHL2, CDK19, MED14, MED30, NFYB, CREBBP, SMARCD3, THRAP3, GPS2, MED28, FDFT1, ARNT, RORA, SREBF1, EP300, MED29, PPARG, MED13L, NCOA2, NCOR1, CHD9, NR1H2, FADS1, SLC27A1, MED21, CPT2, CPT1A, SP1, MED17, MED19, MED13, ANGPTL4, AGT, MED16, MTF1, NCOA1, RXRB, TGS1, TBL1XR1, ARNT2, ABCA1, ME1
REACTOME_COHESIN_LOADING_ONTO_CHROMATIN	0.0247315	0.235237	0.734057	1.53053	10	SMC3, STAG1, MAU2, RAD21, PDS5B, PDS5A
REACTOME_INTERLEUKIN_27_SIGNALING	0.0247315	0.235237	0.732722	1.52775	10	JAK2, CRLF1, JAK1, STAT1, IL6ST, IL27RA, TYK2
REACTOME_RNA_POLYMERASE_II_TRANSCRIBES_SNRNA_GENES	0.0247975	0.235237	0.472024	1.45141	72	SNAPC3, ELL2, PCF11, CDK7, ZNF143, GTF2A1, INTS9, GTF2F1, INTS6, TAF8, POU2F2, RPRD1A, CCNT1, SRRT, SNAPC1, INTS14, POLR2H, SUPT4H1, RPRD2, POLR2C, POLR2I, POLR2B, SP1, ELL, SSU72, GTF2B, RPRD1B, SNAPC4, ICE2, INTS8
REACTOME_SIGNALING_BY_NOTCH1_T_7_9_NOTCH1_M1580_K2555_TRANSLOCATION_MUTANT	0.0250566	0.236403	-0.774311	-1.57079	7	DLL4, JAG2, DLL1, NOTCH1, ADAM10
REACTOME_ATF6_ATF6_ALPHA_ACTIVATES_CHAPERONE_GENES	0.0257109	0.241265	0.727893	1.51768	10	ATF4, DDIT3, NFYB, HSP90B1, CALR
REACTOME_MATERNAL_TO_ZYGOTIC_TRANSITION_MZT	0.0263515	0.243331	0.502753	1.44657	49	EIF4A1, PAIP1, CREBBP, ZFP36L2, EP300, EIF4A2, SRPK1, NPM2, UNG, EIF4B, EIF4G1, PABPC1, PABPN1, EIF4A3, CNOT6, EIF4E, YAP1, TNKS1BP1, DICER1, CNOT8, RPS2, TUT4, TUT7, PAIP2, POLR2D, CNOT3, KDM5B, KDM6A, CNOT6L
REACTOME_HIV_INFECTION	0.0262134	0.243331	0.378836	1.30761	216	NMT1, RNGTT, NUP188, CDK7, NELFCD, TSG101, PSMD5, GTF2A1, GTF2F1, PSMD8, PSMC2, NELFB, CHMP3, CHMP7, GTF2H2, CCNT1, PSMB7, NUP54, UBA52, TAF12, POM121, SLC25A5, NUP214, HLA-A, TAF7, RBX1, NUP107, PSMB6, ELOA, NUP35, POM121C, PSMD13, POLR2H, TAF10, BANF1, AP1G1, AP1M1, SUPT4H1, POLR2C, AP1S3, CHMP4C, TAF4B, GTF2H3, SLC25A6, UBB, RCC1, VPS4A, UBAP1, POLR2I, PSME1, AP2A2, PSMA4, ELOB, AP2A1, CHMP6, …
REACTOME_MATURATION_OF_SPIKE_PROTEIN	0.0263249	0.243331	-0.45329	-1.40824	37	MGAT5, RPN2, FUT8, ST6GALNAC3, ST3GAL1, ZDHHC9, MGAT4B, ZDHHC20, MGAT4A, ZDHHC5, ZDHHC3, PRKCSH, ZDHHC8
REACTOME_INTERLEUKIN_35_SIGNALLING	0.0265741	0.244088	0.693375	1.51865	12	JAK2, STAT4, JAK1, STAT1, IL6ST, IL27RA, TYK2
REACTOME_GLYCOGEN_SYNTHESIS	0.0268817	0.244933	0.672609	1.52181	14	PPP1R3C, UBA52, GYG1, GBE1, UBB, GYG2, RPS27A, GYS1
REACTOME_RAB_GERANYLGERANYLATION	0.0271347	0.244933	0.486582	1.43698	56	RAB20, RAB29, RAB1B, RAB35, RAB23, RAB7A, RAB31, RAB8B, RAB12, RAB34, RAB9A, RAB37, RAB18, RAB6A, RAB40C, RAB3D, RAB26, RAB7B, RAB5A, RAB32, RABGGTA, RAB40B
REACTOME_RHO_GTPASE_CYCLE	0.0272305	0.244933	-0.261381	-1.15158	418	RASGRF2, DOCK9, STK10, RAPGEF1, MSI2, PKP4, BRK1, GNA13, MCF2L, NCK2, ARHGEF12, GIT1, PIK3R3, FAM91A1, CCP110, IL32, ARHGAP18, CPNE8, ARHGDIA, ITSN2, SHKBP1, TXNL1, SCFD1, ARHGAP26, NHS, GJA1, DOCK1, CDC37, STK38, CHN1, STAM, SPTAN1, PLEKHG1, STMN2, NDUFA5, AKAP12, ARHGAP32, LMNB1, PICALM, YKT6, TFRC, AAAS, C1QBP, VRK2, TIAM1, DOCK3, ARHGAP42, SLC4A7, KCTD3, RBMX, CDC42BPA, CEP97, BCAP31, ARHGAP2…
REACTOME_CALCINEURIN_ACTIVATES_NFAT	0.0271496	0.244933	-0.747474	-1.57967	8	NFATC1, PPP3CB, PPP3CA
REACTOME_METABOLISM_OF_INGESTED_SEMET_SEC_MESEC_INTO_H2SE	0.0276956	0.247101	0.84565	1.5028	5	NNMT, AHCY
REACTOME_SPHINGOLIPID_CATABOLISM	0.0277562	0.247101	-0.679247	-1.54408	11	SGPP2, ACER2
REACTOME_DEUBIQUITINATION	0.0279642	0.247683	0.376126	1.30341	227	ACTB, ASXL1, RHOT1, USP28, IKBKG, MAP3K7, WDR48, USP15, PSMD5, HGS, ADRM1, HCFC1, VDAC2, PSMD8, PSMC2, TADA3, BIRC2, WDR20, RNF146, USP3, PSMB7, UBA52, PRKN, VCPIP1, USP2, USP7, PSMB6, USP47, KDM1B, MUL1, TGFBR1, EP300, PSMD13, INO80D, TOMM20, KEAP1, USP48, VDAC3, USP24, TAF10, VDAC1, RNF135, ACTL6A, MDM2, JOSD2, RUVBL1, TGFBR2, DDB2, FOXK1, USP5, BARD1, RAD23A, UBB, YY1, SMAD2, PSME1, USP25, MBD…
REACTOME_IRF3_MEDIATED_ACTIVATION_OF_TYPE_1_IFN	0.0285234	0.248962	0.867477	1.45234	4	IRF3, DTX4
REACTOME_DIGESTION	0.0285389	0.248962	-0.79572	-1.55585	6	MGAM, PIR
REACTOME_ABACAVIR_ADME	0.0282887	0.248962	-0.74291	-1.57002	8	ABCB1, ABCG2
REACTOME_NEF_AND_SIGNAL_TRANSDUCTION	0.0287144	0.249241	-0.767812	-1.55761	7	ELMO1, FYN
REACTOME_RECYCLING_OF_EIF2_GDP	0.029921	0.258422	0.756981	1.51445	8	EIF2S3, EIF2S1, EIF2B1, EIF2B5
REACTOME_TRANSLATION_OF_REPLICASE_AND_ASSEMBLY_OF_THE_REPLICATION_TRANSCRIPTION_COMPLEX	0.0302121	0.258814	0.664977	1.50454	14	CHMP3, CHMP7, MAP1LC3B, CHMP4C, CHMP6, CHMP2A, ISCU, PIK3R4
REACTOME_SUMOYLATION_OF_DNA_DAMAGE_RESPONSE_AND_REPAIR_PROTEINS	0.0302645	0.258814	0.461718	1.41972	72	PML, PHC2, BMI1, NUP188, RAD52, UBE2I, SMC3, STAG1, RING1, NUP54, NSMCE2, POM121, NUP214, NUP107, RAD21, NUP35, POM121C, NSMCE4A, MDC1, XPC, NUP43, NUP133, XRCC4
REACTOME_VESICLE_MEDIATED_TRANSPORT	0.0304878	0.259445	0.331867	1.20493	607	SORT1, TRAPPC3, ACTB, TRAPPC1, RAB1B, TBC1D17, KIF22, CUX1, KIF26B, SEC22A, GOLGB1, VPS51, RAB35, COPZ2, DCTN2, GALNT1, TRAPPC10, ULK1, ARFGAP3, STX17, STXBP3, TOR1B, GOLGA2, COL1A1, DTNBP1, TSG101, COG7, DVL2, HGS, AP3B1, TBC1D13, PAFAH1B2, OPTN, STX4, SNAP29, TOR1A, VPS45, LMAN2L, GRB2, SEC22B, GGA1, CLTCL1, GAPVD1, GDI2, COPS6, GOLGA4, CHMP3, CHMP7, ARPC5, SPARC, COL1A2, TMF1, SEC24A, TRAPPC4,…
REACTOME_EPIGENETIC_REGULATION_OF_GENE_EXPRESSION	0.0308219	0.260313	0.38623	1.31236	181	ACTB, SIRT1, SUZ12, ZCCHC8, CDK7, PIWIL4, SAP30L, BCL7B, HCFC1, ZNF708, UBE2I, TADA3, SMARCD3, POLR1C, GTF2H2, SMARCA5, MPHOSPH8, PHF19, UBTF, RBBP7, EP300, TASP1, JARID2, POLR2H, RRP8, MTREX, SMARCD1, ACTL6A, SMARCD2, BOD1, ZNF224, ZNF778, ZNF93, MTF2, GTF2H3, SMARCA4, SS18, ARID1A, ZNF649, ASH2L, DPF2, ATF7IP, SAP30, SAP30BP, SETD1B, PSIP1, KAT2B, HDAC1, POLR1B
REACTOME_G_ALPHA_Q_SIGNALLING_EVENTS	0.0309718	0.260313	-0.312643	-1.24298	154	DGKI, RGS5, DGKE, ITPR3, PIK3R3, PRKCE, PLCB1, APP, LPAR6, KRAS, GRK5, GHRL, PLCB4, GNG4, RGS19, GNA15, SOS1, GRM5, PRKCH, GNA14, NMB, EDN1, CHRM1, OXTR, GNB1, GNG11, HRH1, PRKCQ, DGKB, DGKZ, TAC1, PLCB2, GNB4, GRK2, TRPC3, P2RY1, GPR132
REACTOME_ACETYLCHOLINE_REGULATES_INSULIN_SECRETION	0.0310397	0.260313	-0.691682	-1.56556	10	PLCB1, GNA15, GNA14, PLCB2
REACTOME_REGULATION_OF_PTEN_LOCALIZATION	0.0313745	0.26108	0.755662	1.52589	9	PML, UBA52, USP7, UBB, XIAP, RPS27A
REACTOME_REGULATION_OF_TP53_ACTIVITY	0.0314319	0.26108	0.402928	1.34564	147	PML, KAT5, TP63, RAD9A, RFFL, L3MBTL1, TP53BP2, DAXX, PRKAA1, UBA52, NUAK1, TAF12, AKT3, PRKAB1, TAF7, USP2, USP7, TP53RK, RBBP7, CHEK1, EP300, BRD1, MAP2K6, RFC2, MTOR, TAF10, ATM, DNA2, MDM2, BRD7, CDK2, BARD1, TAF4B, CSNK2A2, UBB, RAD1, DYRK2, PIN1, RPA2, SSRP1, HDAC1, HIPK1, HIPK2, PRKAG2, SMYD2, RPS27A, RPA1, BRPF1, TP53INP1, RBBP4, PIP4K2A, TOPBP1, ING5
REACTOME_NEUROTRANSMITTER_RECEPTORS_AND_POSTSYNAPTIC_SIGNAL_TRANSMISSION	0.0320251	0.263228	-0.30764	-1.23582	176	RASGRF2, GIT1, GNAI2, PRKAA2, ADCY4, PLCB1, GRIA4, KRAS, CHRNA5, TUBB2B, KCNJ2, GRIA2, GABRB1, CACNG8, GABRB3, GNG4, CAMK2A, GRIN1, ADCY1, GRIA3, GABRG2, GRIN2B, KCNJ12, CACNG3, TUBA1B, ERBB4, RASGRF1, KIF17, DLG4, APBA1, GABRA1, KCNJ9, GRIP1, TSPAN7, CAMK2D, GNB1, ADCY7, GRIN2A, MYO6, PRKAR1B, GNG11, PRKCB, TUBB2A, GRIP2, NSF, GRIK2, PLCB2, GNB4, GABRB2
REACTOME_CREB1_PHOSPHORYLATION_THROUGH_NMDA_RECEPTOR_MEDIATED_ACTIVATION_OF_RAS_SIGNALING	0.0320588	0.263228	-0.499929	-1.47562	28	RASGRF2, KRAS, CAMK2A, GRIN1, GRIN2B, RASGRF1, DLG4, CAMK2D
REACTOME_N_GLYCAN_ANTENNAE_ELONGATION	0.0321454	0.263228	-0.625257	-1.58175	14	ST8SIA6, MGAT5, MGAT4B, MGAT4A, B4GALT1
REACTOME_REGULATION_OF_INNATE_IMMUNE_RESPONSES_TO_CYTOSOLIC_DNA	0.0323197	0.263413	0.680362	1.49014	12	IRF3, UBA52, UBB, TRIM21, RPS27A, TRIM32
REACTOME_MAPK3_ERK1_ACTIVATION	0.0328805	0.266731	0.752411	1.51932	9	JAK2, MAP2K1, JAK1, MAPK3, IL6ST, IL6R, TYK2
REACTOME_RHO_GTPASE_EFFECTORS	0.0333704	0.269447	0.368841	1.28158	230	MYL9, ACTB, PFN1, ABI1, MYL6, CKAP5, IQGAP1, ITGB1, CYFIP2, CLIP1, NDEL1, FLNA, NDE1, DVL2, MYH11, PPP1R14A, GRB2, KDM1A, ARPC5, CYBA, RPS27, ACTG1, RHOB, NUP107, PAFAH1B1, PPP2R5A, CDC42, RHOD, NCKAP1, TUBB4A, PRKCD, TUBA4A, NCOA2, TAOK1, KLC4, YWHAH, MAPK3, CDKN1B, ABL1, PPP2R5E, KNL1, NCKIPSD, WASL, NUP43, SCAI, NUP133, SRF, KIF5B, GOPC, WASF3, PIN1, CDH1, SEC13, PIK3R4, PAK2, RHOG, TUBB4B, TU…
REACTOME_AUTOPHAGY	0.0340376	0.273561	0.396667	1.32103	143	RRAGC, RHEB, TOMM7, ULK1, TSG101, SLC38A9, UBE2D2, VDAC2, ATG4B, HDAC6, OPTN, CHMP3, CHMP7, MTMR3, PRKAA1, UBA52, PRKN, PRKAB1, VIM, EEF1A1, UBE2L3, TOMM20, MTOR, VDAC3, MAP1LC3B, TUBB4A, VDAC1, WIPI1, ATG7, ATG5, ATM, TUBA4A, MFN1, CHMP4C, CSNK2A2, UBB, UBAP1, CHMP6, CHMP2A, LAMTOR2, PIK3R4, PRKAG2, ATG4C, TUBB4B, PGAM5, RPS27A, TUBA1C, IFT88
REACTOME_UCH_PROTEINASES	0.0342205	0.273764	0.444518	1.38867	79	ACTB, ASXL1, USP15, PSMD5, ADRM1, HCFC1, PSMD8, PSMC2, PSMB7, UBA52, PSMB6, KDM1B, TGFBR1, PSMD13, INO80D, ACTL6A, RUVBL1, TGFBR2, FOXK1, BARD1, UBB, YY1, PSME1, MBD6, PSMA4
REACTOME_INACTIVATION_OF_CDC42_AND_RAC1	0.0348665	0.277166	0.74852	1.49752	8	SLIT2, ROBO1, SRGAP1, CDC42
REACTOME_SUMOYLATION_OF_UBIQUITINYLATION_PROTEINS	0.034965	0.277166	0.534271	1.46715	37	PML, NUP188, UBE2I, NUP54, POM121, NUP214, NUP107, NUP35, POM121C, MDM2, VHL, NUP43, NUP133, SEC13
REACTOME_CLASS_C_3_METABOTROPIC_GLUTAMATE_PHEROMONE_RECEPTORS	0.0354017	0.279352	-0.647462	-1.52912	12	GRM3, GRM5, GRM7, GRM8
REACTOME_SYNTHESIS_OF_ACTIVE_UBIQUITIN_ROLES_OF_E1_AND_E2_ENZYMES	0.0363901	0.285513	0.584779	1.51439	28	UBE2E1, UBE2D2, UBA52, USP7, UBE2L3, USP5, UBB, UBE2R2, UBE2K, UBA1, RPS27A, UBE2G1, UBE2Q2, UBE2H
REACTOME_NRAGE_SIGNALS_DEATH_THROUGH_JNK	0.0365115	0.285513	-0.390302	-1.32465	57	RASGRF2, GNA13, MCF2L, ARHGEF12, TIAM1, SOS1, ARHGEF15
REACTOME_TRANSMISSION_ACROSS_CHEMICAL_SYNAPSES	0.0368535	0.286896	-0.286148	-1.19733	234	RASGRF2, SLC1A1, SNAP25, GIT1, GNAI2, SYN2, PRKAA2, ADCY4, PLCB1, PPFIA3, GRIA4, ALDH2, KRAS, CHRNA5, TUBB2B, KCNJ2, GRIA2, GABRB1, CACNG8, GABRB3, GNG4, CAMK2A, GRIN1, ADCY1, GRIA3, GABRG2, GRIN2B, KCNJ12, BCHE, CACNG3, TSPOAP1, TUBA1B, STX1A, ERBB4, RASGRF1, KIF17, DLG4, APBA1, GABRA1, KCNJ9, GRIP1, TSPAN7, CAMK2D, GNB1, ADCY7, GRIN2A, MYO6, PRKAR1B, GNG11, PRKCB, TUBB2A, GRIP2, SLC6A12, NSF, S…
REACTOME_TRANSPORT_OF_ORGANIC_ANIONS	0.0371274	0.287738	-0.749007	-1.51946	7	SLC16A2, SLCO2B1, SLCO1C1, SLCO2A1, SLCO4A1
REACTOME_ENERGY_DEPENDENT_REGULATION_OF_MTOR_BY_LKB1_AMPK	0.0378457	0.289823	0.574741	1.48839	28	RRAGC, RHEB, SLC38A9, PRKAA1, PRKAB1, STRADB, STRADA, MTOR
REACTOME_SYNTHESIS_OF_BILE_ACIDS_AND_BILE_SALTS_VIA_7ALPHA_HYDROXYCHOLESTEROL	0.0377644	0.289823	0.620151	1.48259	18	SCP2, CYP7B1, AKR1C2, NCOA2, AKR1C1, AKR1C3, NCOA1, CYP27A1
REACTOME_DNA_DOUBLE_STRAND_BREAK_REPAIR	0.0378973	0.289823	0.416016	1.36478	122	EYA2, KAT5, RAD9A, APBB1, RAD52, POLK, UBE2I, NSD2, SMARCA5, PPP5C, UBA52, PALB2, RFC1, POLD4, CHEK1, RFC2, POLD3, ATM, DNA2, PPP4C, LIG3, CDK2, POLL, BARD1, ABL1, UBB, MDC1, RAD1, TDP1, XRCC4, RPA2, MUS81, EYA1, RPS27A, RPA1, PCNA, EYA3, TOPBP1
REACTOME_SPHINGOLIPID_METABOLISM	0.039352	0.299627	-0.33617	-1.256	92	SGPP2, ABCG2, ACER2, GLA, CERK, ST3GAL5, GBA2, B3GALNT1, ARSJ, DEGS2, ST6GALNAC5, ARSG, ORMDL2, PRKD2, VAPB, B3GNT5, ARSD, M6PR, NEU4, MFSD2B, PRKD1, ACER1, SPHK2, ORMDL3, PRKD3, ARSB
REACTOME_REGULATION_OF_PTEN_GENE_TRANSCRIPTION	0.0398406	0.302023	0.472911	1.41457	59	RRAGC, RHEB, PHC2, SUZ12, BMI1, SLC38A9, KDM1A, ATN1, RING1, RBBP7, CBX6, MTOR, PPARG, MAF1, MAPK3, SNAI2, HDAC5, LAMTOR2, HDAC1, EGR1, RBBP4
REACTOME_ACTIVATION_OF_NMDA_RECEPTORS_AND_POSTSYNAPTIC_EVENTS	0.0405655	0.306181	-0.359741	-1.29922	84	RASGRF2, GIT1, PRKAA2, GRIA4, KRAS, TUBB2B, GRIA2, CAMK2A, GRIN1, ADCY1, GRIA3, GRIN2B, TUBA1B, ERBB4, RASGRF1, KIF17, DLG4, APBA1, CAMK2D, GRIN2A, PRKAR1B
REACTOME_INTERLEUKIN_6_SIGNALING	0.0413331	0.306642	0.694721	1.49066	11	JAK2, JAK1, STAT1, IL6ST, SOCS3, IL6R, TYK2, CBL
REACTOME_FORMATION_OF_THE_EARLY_ELONGATION_COMPLEX	0.0409605	0.306642	0.548946	1.46588	32	CDK7, NELFCD, GTF2F1, NELFB, GTF2H2, POLR2H, SUPT4H1, POLR2C, GTF2H3, POLR2I, POLR2B, NELFA, CTDP1, CCNH, POLR2G, NCBP1, POLR2D, ERCC3
REACTOME_SIGNALING_BY_RETINOIC_ACID	0.0411932	0.306642	0.538104	1.45295	34	PDK3, ALDH1A1, PDK4, PDK2, RARB, PDHX, ALDH1A3, RDH10, RDH13, CPT1A, AKR1C3, RARA, PDK1, DHRS3, RXRB, DLD
REACTOME_HCMV_LATE_EVENTS	0.0409836	0.306642	0.492049	1.42747	52	CEBPD, NUP188, TSG101, CHMP3, CHMP7, NUP54, SNF8, POM121, NUP214, NUP107, NUP35, POM121C, CHMP4C, VPS4A, UBAP1, CHMP6, NUP43, NUP133, CHMP2A, SEC13
REACTOME_NOTCH2_INTRACELLULAR_DOMAIN_REGULATES_TRANSCRIPTION	0.0418165	0.307599	0.694526	1.49024	11	MAML1, MAML3, EP300, MAML2
REACTOME_GOLGI_ASSOCIATED_VESICLE_BIOGENESIS	0.041779	0.307599	0.487642	1.41421	51	SORT1, GOLGB1, DTNBP1, AP3B1, FTH1, AP1G1, AP1M1, TXNDC5, SNAPIN, PIK3C2A, AP1S3, CLTA, HIP1R, SH3D19, ARF1, GAK
REACTOME_FORMATION_OF_THE_URETERIC_BUD	0.0422961	0.309814	0.614427	1.46891	18	SLIT2, ITGB1, FOXC1, ITGA8, NPNT, SALL1, EYA1
REACTOME_RHO_GTPASES_ACTIVATE_WASPS_AND_WAVES	0.0426136	0.310829	0.537012	1.45	34	ACTB, ABI1, CYFIP2, GRB2, ARPC5, ACTG1, CDC42, NCKAP1, MAPK3, ABL1, NCKIPSD, WASL, WASF3
REACTOME_ACTIVATED_NTRK3_SIGNALS_THROUGH_PI3K	0.0431034	0.313086	0.796969	1.47118	6	NTF3, NTRK3, PIK3R1
REACTOME_REGULATION_OF_ENDOGENOUS_RETROELEMENTS	0.0433121	0.313291	0.444368	1.38033	76	ACTB, ZCCHC8, PIWIL4, BCL7B, ZNF708, UBE2I, SMARCD3, MPHOSPH8, RBBP7, MTREX, SMARCD1, ACTL6A, SMARCD2, ZNF224, ZNF778, ZNF93, SMARCA4, SS18, ARID1A, ZNF649, DPF2, ATF7IP
REACTOME_INACTIVATION_OF_CSF3_G_CSF_SIGNALING	0.0440529	0.316236	0.57999	1.47308	25	JAK2, UBE2D2, LYN, UBA52, CSF3, JAK1, UBB, STAT1, ELOB, RPS27A, SOCS3, TYK2
REACTOME_UB_SPECIFIC_PROCESSING_PROTEASES	0.0440835	0.316236	0.386568	1.29708	155	RHOT1, USP28, IKBKG, MAP3K7, WDR48, USP15, PSMD5, HGS, ADRM1, VDAC2, PSMD8, PSMC2, TADA3, BIRC2, WDR20, RNF146, USP3, PSMB7, UBA52, USP2, USP7, PSMB6, USP47, MUL1, TGFBR1, PSMD13, TOMM20, KEAP1, USP48, VDAC3, USP24, TAF10, VDAC1, MDM2, RUVBL1, DDB2, USP5, UBB, SMAD2, PSME1, USP25, PSMA4, USP13, ATXN7, TADA2B, PSMD12, PSMB1, RNF123, USP14, PSMD14, SMURF2, USP19, RPS27A
REACTOME_TGF_BETA_RECEPTOR_SIGNALING_IN_EMT_EPITHELIAL_TO_MESENCHYMAL_TRANSITION	0.0443038	0.316508	0.648844	1.46804	14	SMURF1, UBA52, TGFBR1, TGFBR2, UBB, RPS27A
REACTOME_ASSEMBLY_OF_COLLAGEN_FIBRILS_AND_OTHER_MULTIMERIC_STRUCTURES	0.0453297	0.319887	0.484269	1.40838	53	COL6A2, COL5A2, COL14A1, COL1A1, CTSB, COL6A1, COL1A2, COL4A2, COL4A1, LOXL1, CD151, COL8A1, BMP1, COL6A3, COL8A2
REACTOME_DEADENYLATION_DEPENDENT_MRNA_DECAY	0.045082	0.319887	0.483318	1.40214	52	EIF4A1, EXOSC1, DDX6, PAIP1, DCP2, PATL1, XRN1, LSM3, LSM7, EIF4A2, NT5C3B, PAN3, EXOSC5, EIF4B, DCPS, LSM2, EIF4G1, PABPC1, HBS1L, EIF4A3, CNOT6, EIF4E, TNKS1BP1
REACTOME_PREDNISONE_ADME	0.0452465	0.319887	-0.774336	-1.51404	6	ABCB1
REACTOME_UPTAKE_AND_FUNCTION_OF_ANTHRAX_TOXINS	0.0461673	0.323171	0.689759	1.48001	11	MAP2K7, MAP2K6, MAP2K1, ANTXR2, FURIN, MAP2K2
REACTOME_MITOTIC_G2_G2_M_PHASES	0.0460299	0.323171	0.377935	1.27875	175	LCMT1, CKAP5, PRKAR2B, TUBG2, PRKACA, ODF2, DCTN2, CDK7, NDE1, CEP78, PSMD5, CEP63, OPTN, CEP192, PSMD8, PSMC2, CEP76, HAUS6, CEP57, CDK5RAP2, PSMB7, SDCCAG8, UBA52, RBX1, SSNA1, PSMB6, PAFAH1B1, LIN9, EP300, CEP135, PSMD13, TUBB4A, TUBG1, TUBA4A, CDK2, UBB, PSME1, PSMA4, FBXW11, PSMD12, PSMB1, CEP72, HAUS8, CEP131, LIN54, HAUS7, PSMD14, TUBB4B, RPS27A, TUBA1C, PPME1, PSMD6, RBBP4, ACTR1A, PSMF1,…
REACTOME_SEROTONIN_NEUROTRANSMITTER_RELEASE_CYCLE	0.0466891	0.325511	-0.557798	-1.49024	17	SNAP25, SYN2, PPFIA3, TSPOAP1, STX1A
REACTOME_MYOCLONIC_EPILEPSY_OF_LAFORA	0.048414	0.332201	0.722424	1.45877	9	PPP1R3C, UBA52, GYG1, UBB, RPS27A, GYS1
REACTOME_TNFR1_INDUCED_NF_KAPPA_B_SIGNALING_PATHWAY	0.048227	0.332201	0.534119	1.43474	33	IKBKG, MAP3K7, RACK1, OPTN, BIRC2, UBA52, TNFRSF1A, USP2, UBB, XIAP, TAB3, RPS27A
REACTOME_HDR_THROUGH_SINGLE_STRAND_ANNEALING_SSA	0.048227	0.332201	0.533878	1.43409	33	KAT5, RAD9A, RAD52, RFC2, ATM, DNA2, BARD1, ABL1, RAD1, RPA2, RPA1, TOPBP1, RFC5, TOP3A, BRCA1
REACTOME_PD_1_SIGNALING	0.0483548	0.332201	-0.598812	-1.51485	14	HLA-DPA1, PDCD1LG2, PTPN6, HLA-DRB5, CSK, HLA-DRA
REACTOME_RECOGNITION_OF_DNA_DAMAGE_BY_PCNA_CONTAINING_REPLICATION_COMPLEX	0.0488506	0.333876	0.549895	1.43551	29	WDR48, UBA52, RFC1, POLD4, RBX1, RFC2, POLD3, UBB, USP1, RPA2, RPS27A, RPA1, PCNA, CUL4A
REACTOME_SENSORY_PERCEPTION	0.0493421	0.335913	-0.309119	-1.24668	166	ANO2, GPC5, CLIC5, SCN3A, SCN2A, ITPR3, SNAP25, LRP8, PJVK, TMIE, WHRN, NMT2, GPIHBP1, SPTAN1, MYO3A, CAPZA1, FNTA, KCNJ2, AGRN
REACTOME_SENESCENCE_ASSOCIATED_SECRETORY_PHENOTYPE_SASP	0.0502717	0.340905	0.48678	1.40061	49	CDKN2D, UBE2E1, ANAPC4, UBA52, CDK6, ANAPC1, CDC26, CXCL8, ANAPC7, ANAPC5, CDK2, NFKB1, MAPK3, CDKN1B, UBB, ANAPC16, ANAPC11, FOS, RPS6KA2, RPS27A, RELA, CDKN2A, CEBPB, RPS6KA3, IGFBP7, ANAPC15, EHMT2, EHMT1
REACTOME_RHO_GTPASES_ACTIVATE_ROCKS	0.0508221	0.3428	0.602553	1.45699	19	MYL9, MYL6, MYH11, RHOB
REACTOME_M_DECAY_DEGRADATION_OF_MATERNAL_MRNAS_BY_MATERNALLY_STORED_FACTORS	0.0509461	0.3428	0.555526	1.43863	28	EIF4A1, PAIP1, ZFP36L2, EIF4A2, EIF4B, EIF4G1, PABPC1, EIF4A3, CNOT6, EIF4E, TNKS1BP1, DICER1, CNOT8, RPS2, PAIP2, POLR2D, CNOT3
REACTOME_MITOTIC_PROMETAPHASE	0.0513113	0.343924	0.372777	1.26534	177	CKAP5, PRKAR2B, CLIP1, TUBG2, PRKACA, NDEL1, ODF2, DCTN2, NDE1, CEP78, CEP63, NEK9, CEP192, SMC3, CEP76, STAG1, HAUS6, NCAPD2, CEP57, CDK5RAP2, SDCCAG8, RPS27, SSNA1, NUP107, RAD21, PAFAH1B1, PPP2R5A, CEP135, TUBB4A, TUBG1, HDAC8, TUBA4A, TAOK1, NUMA1, CSNK2A2, PDS5B, PPP2R5E, KNL1, NUP43, NUP133, CEP72, HAUS8, CEP131, SEC13, HAUS7, TUBB4B, TUBA1C, BUB3
REACTOME_COMPLEMENT_CASCADE	0.0517483	0.345519	0.520195	1.42849	37	C1S, C1R, C3, CD81, C2, PROS1, C5AR1, C5, MASP2, CFH, MASP1, CD46, SERPING1, CFB
REACTOME_DEFECTIVE_RIPK1_MEDIATED_REGULATED_NECROSIS	0.0523718	0.348343	-0.759115	-1.48428	6	MLKL, TRAF2, RIPK1, FADD
REACTOME_SEMA4D_IN_SEMAPHORIN_SIGNALING	0.0526316	0.348734	0.57771	1.45879	24	MYL9, MYL6, MYH11, RRAS, PLXNB1, RHOB, SEMA4D
REACTOME_SCAVENGING_BY_CLASS_A_RECEPTORS	0.0528701	0.348983	0.602396	1.44014	18	COL1A1, COL1A2, COL4A2, HSP90B1, FTH1, COL4A1, APOB, CALR, MASP1, SCARA5, COL3A1
REACTOME_LATE_SARS_COV_2_INFECTION_EVENTS	0.0533855	0.35105	-0.358252	-1.25712	68	ANO2, MGAT5, RPN2, FUT8, ST6GALNAC3, ST3GAL1, ZDHHC9, PARP10, MGAT4B, ZDHHC20, MGAT4A, PARP4, ZDHHC5, ZDHHC3, PRKCSH, ZDHHC8
REACTOME_MITOCHONDRIAL_BIOGENESIS	0.053616	0.351235	0.427097	1.35538	88	GLUD1, PPARGC1A, CRTC3, ATP5MC2, POLRMT, MEF2D, HCFC1, ATP5MC3, CREBBP, SMARCD3, APOOL, ATP5ME, TFB1M, ATP5MG, PRKAB1, ATP5PF, ATP5MC1, MTX1, ATP5F1A, NCOA2, NCOR1, CHD9, ACSS2, ATP5PD, IDH2, ATP5PB
REACTOME_BETA_DEFENSINS	0.0543071	0.353098	0.889743	1.38922	3	TLR2, CCR2
REACTOME_MITOCHONDRIAL_PROTEIN_IMPORT	0.0542328	0.353098	0.464294	1.38524	58	TOMM7, CYC1, SLC25A12, COX17, GFER, PMPCB, TOMM20, ATP5MC1, VDAC1, MTX1, ATP5F1A, GRPEL1, TIMM22, CHCHD2, SLC25A6, TIMM9, SLC25A13, TIMM23, CHCHD10, ATP5F1B, PITRM1, GRPEL2, TOMM22, TIMM21, TIMM50, PMPCA, CMC2
REACTOME_SIGNALING_BY_LTK_IN_CANCER	0.0568966	0.35859	0.783046	1.44548	6	CLIP1, PIK3R1, MAPK3
REACTOME_RUNX3_REGULATES_NOTCH_SIGNALING	0.056962	0.35859	0.635596	1.43806	14	MAML1, CREBBP, MAML3, EP300, MAML2, SNW1, KAT2B
REACTOME_SIGNALING_BY_CSF3_G_CSF	0.056196	0.35859	0.539918	1.41927	30	JAK2, UBE2D2, GRB2, LYN, UBA52, CSF3, GAB2, JAK1, UBB, STAT1, ELOB, RPS27A, SOCS3, TYK2
REACTOME_INTERLEUKIN_4_AND_INTERLEUKIN_13_SIGNALING	0.056962	0.35859	0.429405	1.34432	82	BCL6, CEBPD, ITGB1, JAK2, RHOU, LAMA5, COL1A2, MAOA, PIK3R1, RORA, VIM, TIMP1, HSP90B1, CXCL8, FGF2, STAT6, IL4R, JAK1, FN1, STAT1, NDN, HGF, ALOX5, FOS, SOCS3, IL6R, VCAM1, TYK2
REACTOME_P75_NTR_RECEPTOR_MEDIATED_SIGNALLING	0.0562917	0.35859	-0.333992	-1.24063	94	RASGRF2, GNA13, PRDM4, MCF2L, ARHGEF12, ARHGDIA, APH1A, TIAM1, CASP3, NFKBIA, SOS1, IKBKB, ARHGEF15, SQSTM1
REACTOME_APOPTOTIC_CLEAVAGE_OF_CELLULAR_PROTEINS	0.0570108	0.35859	-0.448003	-1.37566	34	OCLN, SPTAN1, FNTA, LMNB1, ADD1, BCAP31, CASP3, PLEC, CASP7, CLSPN, CTNNB1, PRKCQ
REACTOME_SIGNALLING_TO_ERKS	0.0570108	0.35859	-0.448102	-1.37596	34	SHC2, RAPGEF1, KRAS, MAPK11, MAPK14, SOS1, MAPK12
REACTOME_POLB_DEPENDENT_LONG_PATCH_BASE_EXCISION_REPAIR	0.0559345	0.35859	-0.752706	-1.47175	6	PARP1
REACTOME_DIGESTION_AND_ABSORPTION	0.0568569	0.35859	-0.706934	-1.49399	8	MGAM, PIR
REACTOME_VLDLR_INTERNALISATION_AND_DEGRADATION	0.0575428	0.359332	0.619542	1.43926	16	UBA52, MYLIP, UBB, AP2A2, CLTA, NR1H2, AP2A1, RPS27A
REACTOME_SIGNALING_BY_GPCR	0.0574523	0.359332	-0.245317	-1.08335	477	RASGRF2, PDE10A, DGKI, RGS5, GNA13, MCF2L, DGKE, ITPR3, ARHGEF12, PIK3R3, GNAI2, ADCY4, PRKCE, PLCB1, PDE4A, PPP2R1B, APP, GRM3, POMC, LPAR6, KRAS, CXCL16, GRK5, ARRB2, CMKLR1, FZD4, GHRL, PLCB4, DHH, ADCYAP1R1, GNG4, CAMK2A, PPP3CB, WNT6, RGS19, PLPPR2, PTH2R, TIAM1, ADCY1, PPP2R5D, PDE3B, GRK6, GNA15, SOS1, GRM5, PRKCH, ARHGEF15, VIPR1, PPP3CA, PTH1R, GNA14, HEBP1, NMB, EDN1, GPR37L1, CHRM1, RA…
REACTOME_NTRK2_ACTIVATES_RAC1	0.0578704	0.360082	-0.782531	-1.48127	5	FYN, DOCK3, BDNF
REACTOME_SUMOYLATION_OF_SUMOYLATION_PROTEINS	0.058156	0.360567	0.525426	1.41139	33	NUP188, UBE2I, NUP54, TOPORS, POM121, NUP214, NUP107, NUP35, POM121C, NUP43, NUP133, SEC13
REACTOME_SARS_COV_2_ACTIVATES_MODULATES_INNATE_AND_ADAPTIVE_IMMUNE_RESPONSES	0.05875	0.362954	0.414948	1.32915	102	NUP188, IKBKG, MAP3K7, IRF3, TLR2, CREBBP, SEC24A, NUP54, UBA52, POM121, NUP214, HLA-F, HLA-A, NUP107, NUP35, POM121C, STAT2, IL17RA, RNF135, JAK1, UBB, MASP2, SEC24D, STAT1, MASP1, NUP43, NUP133, CNBP, HLA-C, TAB3, SEC13, PIK3R4, IRAK2, RPS27A, B2M
REACTOME_RESPONSE_TO_ELEVATED_PLATELET_CYTOSOLIC_CA2	0.0590406	0.363456	0.410916	1.33224	109	PFN1, TGFB2, A1BG, FLNA, GTPBP2, STXBP3, SELENOP, CD63, STX4, FAM3C, SPARC, THBS1, APOOL, QSOX1, TLN1, OLA1, TIMP1, CAP1, CYB5R1, ITIH3, NHLRC2, PROS1, TUBA4A, ACTN1, FN1, PRKCG, WDR1, CD9, STXBP2, VEGFB, HGF, TGFB3, ISLR
REACTOME_SEMA4D_INDUCED_CELL_MIGRATION_AND_GROWTH_CONE_COLLAPSE	0.05997	0.365291	0.584623	1.42908	20	MYL9, MYL6, MYH11, PLXNB1, RHOB, SEMA4D
REACTOME_ACETYLCHOLINE_INHIBITS_CONTRACTION_OF_OUTER_HAIR_CELLS	0.0599251	0.365291	0.877588	1.37024	3	KCNMB1, KCNMA1
REACTOME_DOPAMINE_NEUROTRANSMITTER_RELEASE_CYCLE	0.0598686	0.365291	-0.511331	-1.42568	22	SNAP25, SYN2, PPFIA3, TSPOAP1, STX1A, APBA1
REACTOME_SYNTHESIS_OF_PG	0.0603448	0.366289	0.778278	1.43668	6	PLD3, CDS2, PLD2, PGS1
REACTOME_TP53_REGULATES_TRANSCRIPTION_OF_SEVERAL_ADDITIONAL_CELL_DEATH_GENES_WHOSE_SPECIFIC_ROLES_IN_P53_DEPENDENT_APOPTOSIS_REMAIN_UNCERTAIN	0.0608974	0.368355	0.637169	1.41659	13	BCL6, TP63, TP53BP2, PERP, BCL2L14, RABGGTA
REACTOME_RHO_GTPASES_ACTIVATE_CIT	0.0612855	0.369228	0.596379	1.44206	19	MYL9, MYL6, MYH11, RHOB, CDKN1B
REACTOME_TRANSCRIPTION_OF_THE_HIV_GENOME	0.0616798	0.369228	0.443871	1.34612	66	RNGTT, CDK7, NELFCD, GTF2A1, GTF2F1, NELFB, GTF2H2, CCNT1, TAF12, TAF7, ELOA, POLR2H, TAF10, SUPT4H1, POLR2C, TAF4B, GTF2H3, POLR2I, ELOB, POLR2B, SSRP1, ELL, NELFA
REACTOME_TRNA_PROCESSING	0.0614806	0.369228	0.412127	1.3211	103	TRMT11, NUP188, MTO1, TYW5, NUP54, TRDMT1, POM121, NUP214, ELAC2, NUP107, WDR4, TP53RK, NUP35, TRMT10C, POM121C, RPP30, ADAT1, TRMT13, TRMT44, POP1, CPSF1, NUP43, NUP133, CPSF4, TSEN2, TRMT61B, SEC13, TRMT61A, TRMT1, TRMT112, TRMT5, TRMT10A, NUP93, HSD17B10
REACTOME_SODIUM_COUPLED_SULPHATE_DI_AND_TRI_CARBOXYLATE_TRANSPORTERS	0.0619658	0.369665	-0.867482	-1.44872	3	SLC13A3, SLC13A4
REACTOME_ERYTHROPOIETIN_ACTIVATES_PHOSPHOINOSITIDE_3_KINASE_PI3K	0.062701	0.370234	0.665864	1.42874	11	JAK2, LYN, PIK3R1, PIK3R5, IRS2
REACTOME_NR1H2_AND_NR1H3_MEDIATED_SIGNALING	0.0625	0.370234	0.506	1.40296	40	KDM3A, SCD, KDM1A, EEPD1, GPS2, SREBF1, KDM1B, EP300, MYLIP, NCOR1, NR1H2, MOV10, TNRC6A, APOD, NCOA1, RXRB, PLIN1, TBL1XR1, ABCA1
REACTOME_COBALAMIN_CBL_VITAMIN_B12_TRANSPORT_AND_METABOLISM	0.0623093	0.370234	-0.579763	-1.49382	15	CD320, TCN2, MMAB, MTRR, MMADHC
REACTOME_DISEASES_ASSOCIATED_WITH_GLYCOSYLATION_PRECURSOR_BIOSYNTHESIS	0.0636943	0.37094	0.628558	1.42979	15	PMM2, GALK1, DOLK, GNE, DPM2, PGM1
REACTOME_MAPK1_ERK2_ACTIVATION	0.0634391	0.37094	0.705729	1.42506	9	JAK2, JAK1, IL6ST, MAP2K2, IL6R, TYK2
REACTOME_MISMATCH_REPAIR	0.0632911	0.37094	0.622018	1.40734	14	MSH3, MSH2, POLD4, POLD3, MSH6, PMS2, RPA2, RPA1, PCNA
REACTOME_RHOF_GTPASE_CYCLE	0.0638889	0.37094	0.504373	1.39845	40	ACTB, FARP1, ARHGAP1, TOR1AIP1, RAB7A, SNAP23, ARHGAP21, PIK3R1, MCAM, ACTN1, BASP1, RHOF, MYO9B, CAV1
REACTOME_TRANSCRIPTIONAL_REGULATION_BY_SMALL_RNAS	0.0638889	0.37094	0.488749	1.37771	45	NUP188, NUP54, POM121, NUP214, NUP107, NUP35, POM121C, POLR2H, POLR2C, POLR2I, TNRC6A, NUP43, NUP133, POLR2B, SEC13
REACTOME_HATS_ACETYLATE_HISTONES	0.0641026	0.37094	0.432532	1.34283	77	ACTB, KAT5, EPC1, HCFC1, TADA3, CREBBP, SUPT20H, ATXN7L3, TAF12, TADA1, TAF5L, RBBP7, EP300, MSL3, BRD1, HAT1, TAF10, DMAP1, ACTL6A, RUVBL1, NCOA2, JADE1, TAF6L, ELP2, ATXN7, TADA2B
REACTOME_ACTIVATION_OF_RAS_IN_B_CELLS	0.0648148	0.373816	-0.774138	-1.46538	5	KRAS, RASGRP3, HRAS
REACTOME_BINDING_OF_TCF_LEF_CTNNB1_TO_TARGET_GENE_PROMOTERS	0.0659898	0.379332	-0.700901	-1.48125	8	AXIN2, TCF7L1, CTNNB1, TCF7
REACTOME_REGULATION_OF_COMMISSURAL_AXON_PATHFINDING_BY_SLIT_AND_ROBO	0.0667752	0.379368	0.686738	1.43187	10	SLIT2, ROBO1, NTN1, NELL2
REACTOME_GLUTAMATE_AND_GLUTAMINE_METABOLISM	0.066879	0.379368	0.646843	1.41673	12	GLUD1, GLUL, OAT, ALDH18A1, KYAT1
REACTOME_REGULATION_OF_GENE_EXPRESSION_IN_LATE_STAGE_BRANCHING_MORPHOGENESIS_PANCREATIC_BUD_PRECURSOR_CELLS	0.066879	0.379368	0.64673	1.41648	12	MAML1, CREBBP, MAML3, EP300, MAML2, SNW1, KAT2B
REACTOME_ACTIVATION_OF_ANTERIOR_HOX_GENES_IN_HINDBRAIN_DEVELOPMENT_DURING_EARLY_EMBRYOGENESIS	0.0665761	0.379368	0.47807	1.37555	49	SUZ12, CREBBP, PBX1, RBBP7, EP300, POLR2H, RARB, ZNF335, CTCF, POLR2C, NCOR1, YY1, POLR2I, ASH2L, CNOT6, MEIS1, PKNOX1, POLR2B, RARA, RBBP4
REACTOME_REGULATION_OF_TP53_ACTIVITY_THROUGH_PHOSPHORYLATION	0.0670886	0.379368	0.421687	1.32016	82	KAT5, RAD9A, PRKAA1, UBA52, NUAK1, TAF12, PRKAB1, TAF7, TP53RK, CHEK1, RFC2, TAF10, ATM, DNA2, MDM2, CDK2, BARD1, TAF4B, CSNK2A2, UBB, RAD1, DYRK2, PIN1, RPA2, SSRP1, HIPK1, HIPK2, PRKAG2, RPS27A, RPA1, TP53INP1, TOPBP1
REACTOME_SIGNALING_BY_CYTOSOLIC_FGFR1_FUSION_MUTANTS	0.0675883	0.380952	0.604953	1.41924	17	CUX1, FGFR1OP2, GRB2, PIK3R1, GAB2, STAT1
REACTOME_FOXO_MEDIATED_TRANSCRIPTION_OF_CELL_DEATH_GENES	0.0684713	0.38468	0.62512	1.42197	15	BCL6, DDIT3, NFYB, BBC3, CREBBP, EP300
REACTOME_LDL_REMODELING	0.0691489	0.387234	0.812414	1.36016	4	P4HB, APOB, MTTP
REACTOME_METABOLIC_DISORDERS_OF_BIOLOGICAL_OXIDATION_ENZYMES	0.0695266	0.387472	0.554949	1.38918	23	FMO3, CYP7B1, MAOA, GCLM, GCLC, CYP1B1, GGT1, TBXAS1, AHCY, CYP27A1, OPLAH
REACTOME_COMPLEX_IV_ASSEMBLY	0.0696379	0.387472	0.496995	1.3855	41	SURF1, COX7C, NDUFA4, COA1, PNKD, TACO1, COQ10B, COX17, COX5A, COX6C, COX7B, COX5B, COX16, COX20, SMIM20, SCO1, COQ10A, RAB5IF
REACTOME_S_PHASE	0.0699301	0.387855	0.374347	1.25369	151	ORC2, CDK7, UBE2E1, PSMD5, ANAPC4, PSMD8, PSMC2, SMC3, STAG1, PSMB7, UBA52, AKT3, RFC1, POLD4, RBX1, RAD21, PSMB6, ANAPC1, LIN9, PSMD13, RFC2, CDC26, POLD3, DNA2, ANAPC7, ANAPC5, CDK2, PRIM2, CDKN1B, MCM5, UBB, PSME1, PDS5B, PSMA4, RBL2, GINS3, PSMD12, TFDP2, POLA2, ANAPC16, ANAPC11, RPA2, PSMB1, LIN54, PSMD14, RPS27A, RPA1, PCNA, PSMD6, RBBP4, PSMF1, E2F4, CDC25B, PSMB4, CCNH, PDS5A, CUL1, PSMD1…
REACTOME_MET_ACTIVATES_PTK2_SIGNALING	0.0704023	0.389231	0.535236	1.39724	29	COL5A2, ITGB1, COL1A1, LAMA5, LAMC1, COL1A2, LAMA4, LAMB2, FN1, ITGA3, HGF, COL24A1, COL3A1
REACTOME_ROLE_OF_ABL_IN_ROBO_SLIT_SIGNALING	0.0723684	0.39016	0.715105	1.43067	8	SLIT2, ROBO1, CAP1, ABL1
REACTOME_SYNTHESIS_OF_BILE_ACIDS_AND_BILE_SALTS_VIA_27_HYDROXYCHOLESTEROL	0.0716612	0.39016	0.683025	1.42413	10	CYP7B1, AKR1C2, NCOA2, AKR1C1, AKR1C3, NCOA1, CYP27A1, HSD3B7, RXRA
REACTOME_APC_CDC20_MEDIATED_DEGRADATION_OF_NEK2A	0.0718563	0.39016	0.557028	1.37863	22	UBE2E1, ANAPC4, UBA52, ANAPC1, CDC26, ANAPC7, ANAPC5, UBB, ANAPC16, ANAPC11, RPS27A, BUB3
REACTOME_ANTIVIRAL_MECHANISM_BY_IFN_STIMULATED_GENES	0.07109	0.39016	0.380747	1.26298	138	EIF4A1, FLNA, NUP188, IKBKG, UBE2E1, IRF3, EIF2S3, UBE2I, NUP54, UBA52, POM121, NUP214, EIF2S1, NUP107, NUP35, POM121C, PPP2R5A, EIF4G3, MAP2K6, TUBB4A, EIF4A2, FANCC, HERC5, TUBA4A, EIF4G2, JAK1, MAPK3, UBB, STAT1, EIF4G1, NUP43, NUP133, KPNA1, EIF4A3, TARBP2, PIN1, EIF4E, FANCE, SEC13, DNAJC3, TUBB4B, RPS27A, TUBA1C
REACTOME_ESR_MEDIATED_SIGNALING	0.072093	0.39016	0.37602	1.25639	148	FKBP5, S1PR3, KAT5, GNG7, GTF2A1, GNG12, GTF2F1, SMC3, STAG1, KDM1A, CAV2, CREBBP, GNB2, RUNX1, PPP5C, CCNT1, AKT3, PIK3R1, RAD21, EP300, POLR2H, NCOA2, EBAG9, POLR2C, MAPK3, CDKN1B, YY1, POLR2I, MOV10, TNRC6A, CAV1, SRF, GNAI1, POLR2B, SP1, DDX5, KAT2B, HDAC1, FOS
REACTOME_TRAFFICKING_OF_AMPA_RECEPTORS	0.071948	0.39016	-0.448778	-1.35396	31	GRIA4, GRIA2, CACNG8, CAMK2A, GRIA3, CACNG3, DLG4, GRIP1, TSPAN7, CAMK2D, MYO6, PRKCB, GRIP2, NSF
REACTOME_PTK6_EXPRESSION	0.0717593	0.39016	-0.768722	-1.45513	5	EPAS1, NR3C1, HIF1A
REACTOME_FREE_FATTY_ACIDS_REGULATE_INSULIN_SECRETION	0.0721649	0.39016	-0.648163	-1.46706	10	PLCB1, GNA15, GNA14, PLCB2
REACTOME_NEDDYLATION	0.0727069	0.390772	0.356074	1.23275	224	ZBTB16, FBXO17, FBXL12, OBSL1, FBXW5, COMMD6, PSMD5, KLHL42, UBE2D2, CUL3, PSMD8, PSMC2, COPS6, KLHL20, FBXO32, ASB13, CUL9, CUL7, PSMB7, UBA52, PALB2, NAE1, RBX1, PSMB6, RBBP7, MUL1, PSMD13, FBXL3, COPS2, KEAP1, KLHL2, ERCC8, KLHL3, CCDC8, NPLOC4, KLHL9, NUB1, DDB2, COMMD9, FBXL19, BTBD6, VHL, UBE2M, FBXL22, UBB, UBXN7, ANKRD9, DCAF6, DCUN1D2, PSME1, PSMA4, COPS3, ELOB, COMMD1, FBXW11, PSMD12, C…
REACTOME_DISEASES_OF_GLYCOSYLATION	0.0729927	0.391097	0.387796	1.2725	126	ADAMTSL3, SDC2, PMM2, THBS2, DCN, PRELP, NOTCH3, ADAMTS1, SDC4, MAN1B1, EXT1, ADAMTSL4, THBS1, GPC1, ADAMTS10, ADAMTS12, HEXB, SLC26A2, B3GALT6, GPC4, POMT2, GALK1, DAG1, ADAMTS9, ALG8, ADAMTS15, DOLK, SBSPON, ADAMTS5, ST3GAL3, SPON1
REACTOME_ETHANOL_OXIDATION	0.0732899	0.391481	0.68049	1.41884	10	ADH1B, ADH5, ALDH1A1, ALDH1B1, ACSS2
REACTOME_MITOTIC_METAPHASE_AND_ANAPHASE	0.0736961	0.392443	0.358537	1.23174	208	LBR, CKAP5, CLIP1, NDEL1, NUP188, UBE2E1, NDE1, PSMD5, ANAPC4, UBE2I, PSMD8, PSMC2, SMC3, EMD, STAG1, CHMP3, CHMP7, PSMB7, NUP54, UBA52, POM121, RPS27, NUP107, RAD21, PSMB6, PAFAH1B1, NUP35, ANAPC1, PPP2R5A, PSMD13, CDC26, TUBB4A, BANF1, ANAPC7, HDAC8, TUBA4A, ANAPC5, TAOK1, CHMP4C, UBB, RCC1, VPS4A, PSME1, PDS5B, PSMA4, PPP2R5E, KNL1, CHMP6, NUP43, NUP133, PSMD12, ANAPC16, CHMP2A, ANAPC11, PSMB1…
REACTOME_SIGNALING_BY_ACTIVIN	0.0746501	0.392705	0.606997	1.41012	16	TGFBR3, INHBA, ACVR2B, ACVR1B, MAPK3, SMAD2, ACVR1C
REACTOME_SIGNALING_BY_NODAL	0.0746501	0.392705	0.606549	1.40908	16	ACVR2B, ACVR1B, MAPK3, SMAD2, FURIN, ACVR1C, DRAP1, FOXO3, MAPK1
REACTOME_BIOLOGICAL_OXIDATIONS	0.0740306	0.392705	0.380567	1.26571	142	NNMT, CES1, TPST1, ADH1B, FMO3, CYP7B1, ADH5, ESD, GSTA4, AKR1A1, ALDH1A1, GGT7, ALDH1B1, PAPSS1, MAOA, UGDH, GGT5, ARNT, GCLM, SLC35B3, AOC3, SLC26A2, GCLC, FMO2, SLC35B2, CYP1B1, NCOA2, MTR, ACSS2, CYB5B, GGT1, TBXAS1, AHCY, AIP, CES2, MGST3, PTGIS, CYP2J2, NCOA1, TRMT112, BPNT1, CYP27A1, GSTZ1, OPLAH, GGCT, ARNT2
REACTOME_INTEGRATION_OF_ENERGY_METABOLISM	0.074418	0.392705	-0.319549	-1.18718	95	SLC2A1, ITPR3, SNAP25, GNAI2, PRKAA2, ADCY4, KCNC2, PLCB1, PPP2R1B, GNG4, ADCY1, ABCC8, PPP2R5D, GNA15, AGPAT1, KCNS3, STX1A, ADIPOR2, GNA14, GNAS, KCNB1, GNB1, ADCY7, PRKAR1B, SYT5, RAPGEF3, GNG11, ACACB
REACTOME_ACETYLCHOLINE_NEUROTRANSMITTER_RELEASE_CYCLE	0.0756757	0.396897	-0.588563	-1.48893	14	SNAP25, PPFIA3, TSPOAP1, STX1A
REACTOME_VIRAL_MESSENGER_RNA_SYNTHESIS	0.0763889	0.398232	0.490826	1.37314	42	NUP188, GTF2F1, NUP54, POM121, NUP214, NUP107, NUP35, POM121C, POLR2H, POLR2C, POLR2I, NUP43, NUP133, POLR2B, SEC13
REACTOME_RUNX1_REGULATES_EXPRESSION_OF_COMPONENTS_OF_TIGHT_JUNCTIONS	0.0763889	0.398232	-0.758493	-1.43577	5	OCLN, CLDN5
REACTOME_GLUCURONIDATION	0.077193	0.399024	0.786207	1.39717	5	UGDH, SLC35D1, UGP2
REACTOME_LRR_FLII_INTERACTING_PROTEIN_1_LRRFIP1_ACTIVATES_TYPE_I_IFN_PRODUCTION	0.077193	0.399024	0.785775	1.3964	5	IRF3, CREBBP, EP300
REACTOME_SEMAPHORIN_INTERACTIONS	0.0772304	0.399024	0.439813	1.31571	63	MYL9, DPYSL3, MYL6, ITGB1, MYH11, RRAS, PLXNB1, FARP2, TLN1, RHOB, SEMA4D
REACTOME_ELASTIC_FIBRE_FORMATION	0.0779944	0.400587	0.493036	1.37446	41	TGFB2, FBN1, ITGB1, LTBP2, LTBP1, ITGA8, LTBP3, ITGB5, LOXL1, FBLN1, LTBP4, FN1, EMILIN1, ELN, FURIN, TGFB3, ITGA5
REACTOME_SUMOYLATION_OF_TRANSCRIPTION_COFACTORS	0.0777778	0.400587	0.489917	1.3706	42	PPARGC1A, PHC2, BMI1, UBE2I, CREBBP, RING1, PIAS3, DAXX, TOPORS, EP300, NCOA2, DDX5, HIPK2, CTBP1, NCOA1, TRIM28, ING2, UHRF2, SAFB
REACTOME_GAP_FILLING_DNA_REPAIR_SYNTHESIS_AND_LIGATION_IN_GG_NER	0.0792952	0.40326	0.545288	1.38494	25	POLK, UBA52, RFC1, POLD4, RFC2, POLD3, LIG3, UBB, RPA2, RPS27A, RPA1, PCNA
REACTOME_TP53_REGULATES_METABOLIC_GENES	0.0794872	0.40326	0.42229	1.31103	77	RRAGC, RHEB, TP63, COX7C, NDUFA4, SLC38A9, PRKAA1, COX5A, AKT3, PRKAB1, COX6C, MTOR, COX7B, COX5B, YWHAH, GSR, SESN1, RRM2B, TIGAR, MOV10, TNRC6A
REACTOME_CELL_CELL_COMMUNICATION	0.0790781	0.40326	-0.298696	-1.18024	127	PARVB, AFDN, CADM2, CDH18, FYN, CADM1, CLDN5, NCK2, LIMS2, CDH5, LAMA3, CDH2, ITGA6, FYB1, ACTN4, CLDN10, SPTAN1, LIMS1, FOXF1
REACTOME_TRAFFICKING_OF_GLUR2_CONTAINING_AMPA_RECEPTORS	0.0797721	0.40326	-0.538675	-1.43915	17	GRIA4, GRIA2, GRIA3, GRIP1, TSPAN7, PRKCB, GRIP2, NSF
REACTOME_FLT3_SIGNALING_THROUGH_SRC_FAMILY_KINASES	0.0799087	0.40326	-0.816414	-1.44236	4	FYN
REACTOME_P38MAPK_EVENTS	0.0793651	0.40326	-0.609067	-1.48908	13	KRAS, MAPK11, MAPK14, MAPK12, RALGDS, HRAS
REACTOME_SIGNALING_BY_LRP5_MUTANTS	0.0805243	0.405189	0.865671	1.35164	3	LRP5, KREMEN1
REACTOME_NUCLEAR_ENVELOPE_NE_REASSEMBLY	0.0815789	0.407865	0.433217	1.30903	65	LBR, NUP188, UBE2I, EMD, CHMP3, CHMP7, NUP54, POM121, NUP107, NUP35, TUBB4A, BANF1, TUBA4A, CHMP4C, RCC1, VPS4A, CHMP6, NUP43, NUP133, CHMP2A, SEC13, TUBB4B, TUBA1C, ANKLE2, NUP93, IST1, PPP2R1A, CC2D1B, NUP58, TNPO1
REACTOME_ANTIGEN_PROCESSING_CROSS_PRESENTATION	0.0815558	0.407865	0.409963	1.30237	91	IKBKG, PSMD5, TIRAP, TLR2, STX4, PSMD8, SEC22B, PSMC2, SEC61G, CYBA, PSMB7, UBA52, SNAP23, HLA-F, HLA-A, HMGB1, PSMB6, PSMD13, ITGB5, TAPBP, SEC61B, CALR, UBB, PSME1, PSMA4, PSMD12, HLA-C, PSMB1, PSMD14, RPS27A, B2M, PSMD6, PSMF1
REACTOME_SYNTHESIS_OF_IP3_AND_IP4_IN_THE_CYTOSOL	0.081761	0.407865	-0.488291	-1.37977	24	INPP5D, PLCB1, PLCB4, ITPKA, PLCD1, ITPKC, ITPKB, SYNJ1, INPPL1, OCRL, PLCB2, PLCG1
REACTOME_CROSSLINKING_OF_COLLAGEN_FIBRILS	0.0830816	0.408582	0.587281	1.40401	18	COL1A1, COL1A2, COL4A2, COL4A1, LOXL1, BMP1, TLL1
REACTOME_IFNG_SIGNALING_ACTIVATES_MAPKS	0.0826307	0.408582	0.728211	1.40179	7	JAK2, IFNGR2, JAK1, MAPK3, RAF1, IFNGR1, MAPK1
REACTOME_ASPARTATE_AND_ASPARAGINE_METABOLISM	0.0830619	0.408582	0.67089	1.39883	10	ASNS, NAT8L, SLC25A12, FOLH1, SLC25A13, GADL1, ASPA
REACTOME_SUMOYLATION_OF_DNA_METHYLATION_PROTEINS	0.0828025	0.408582	0.608865	1.38499	15	PHC2, BMI1, UBE2I, RING1
REACTOME_GLUTAMATE_NEUROTRANSMITTER_RELEASE_CYCLE	0.0828221	0.408582	-0.495547	-1.3902	23	SLC1A1, SNAP25, PPFIA3, TSPOAP1, STX1A
REACTOME_TRANSLESION_SYNTHESIS_BY_POLH	0.0852018	0.417168	0.575066	1.39052	19	UBA52, RFC1, RCHY1, RFC2, NPLOC4, UBB, SPRTN, RPA2, RPS27A, RPA1, PCNA, RFC5
REACTOME_VITAMIN_B2_RIBOFLAVIN_METABOLISM	0.0853081	0.417168	-0.719957	-1.40771	6	SLC52A2, SLC52A3, RFK
REACTOME_LYSINE_CATABOLISM	0.0859873	0.418134	0.632295	1.38487	12	AASS, PIPOX, PHYKPL, ALDH7A1, CRYM, DLD
REACTOME_ABORTIVE_ELONGATION_OF_HIV_1_TRANSCRIPT_IN_THE_ABSENCE_OF_TAT	0.0857988	0.418134	0.543764	1.36118	23	NELFCD, GTF2F1, NELFB, POLR2H, SUPT4H1, POLR2C, POLR2I, POLR2B, NELFA, CTDP1, POLR2G, NCBP1, POLR2D
REACTOME_RECEPTOR_MEDIATED_MITOPHAGY	0.0863192	0.418219	0.665722	1.38805	10	ULK1, MAP1LC3B, ATG5, CSNK2A2, PGAM5, FUNDC1
REACTOME_CELLULAR_HEXOSE_TRANSPORT	0.0864865	0.418219	-0.571646	-1.44613	14	SLC2A1, SLC2A9, SLC2A3, SLC2A10
REACTOME_REVERSIBLE_HYDRATION_OF_CARBON_DIOXIDE	0.0868421	0.418772	-0.637478	-1.44913	11	CA2, CA4, CA5A, CA7, CA9
REACTOME_MATURATION_OF_TCA_ENZYMES_AND_REGULATION_OF_TCA_CYCLE	0.0875576	0.421053	0.590216	1.38466	17	SDHB, LYRM4, ACAT1, IDH2, SDHAF3, ISCU, SDHA, ISCA1
REACTOME_CIRCADIAN_CLOCK	0.0881579	0.422768	0.430141	1.29974	65	SIRT1, PPARGC1A, CRTC3, MEF2D, CREBBP, SMARCD3, UBA52, CRY1, RORA, NFIL3, SREBF1, EP300, FBXL3, RBM4, KLF15, NCOA2, NCOR1, CHD9, UBB, CPT1A, RPS27A, NCOA1, CRY2, PER2, TGS1, TBL1XR1, ATF2, SERPINE1, CUL1, PPARA
REACTOME_RORA_ACTIVATES_GENE_EXPRESSION	0.0891239	0.422986	0.576476	1.37818	18	CREBBP, SMARCD3, RORA, SREBF1, EP300, NCOA2, CHD9, CPT1A, NCOA1, TGS1, TBL1XR1, PPARA
REACTOME_GLUCAGON_LIKE_PEPTIDE_1_GLP1_REGULATES_INSULIN_SECRETION	0.0895105	0.422986	0.500957	1.37567	37	IQGAP1, PRKAR2B, PRKACA, ITPR1, ADCY5, GNG7, GNG12, GNB2, ADCY6
REACTOME_SMAD2_SMAD3_SMAD4_HETEROTRIMER_REGULATES_TRANSCRIPTION	0.0892351	0.422986	0.499955	1.35789	35	COL1A2, CCNT1, TGIF1, UBA52, EP300, MAPK3, UBB, SMAD2, FURIN, TFDP2, SP1, RNF111, HDAC1, YBX1, RPS27A, E2F4, SERPINE1
REACTOME_PKA_MEDIATED_PHOSPHORYLATION_OF_KEY_METABOLIC_FACTORS	0.0886525	0.422986	0.802386	1.34337	4	PRKACA, PFKFB1
REACTOME_RHOA_GTPASE_CYCLE	0.0896653	0.422986	-0.298065	-1.16545	140	RASGRF2, STK10, MCF2L, ARHGEF12, ARHGAP18, ARHGDIA, SCFD1, ARHGAP26, ARHGAP32, YKT6, TFRC, AAAS, C1QBP, TIAM1, ARHGAP42, BCAP31, ARHGAP24, PREX2, PKN3, ARHGEF15, ARHGAP31, OPHN1, ARHGAP4, STARD13, ARHGAP30, ARHGAP20, ACBD5, FMNL3, ABR, BCR, VAPB, ABCD3
REACTOME_DCC_MEDIATED_ATTRACTIVE_SIGNALING	0.0891892	0.422986	-0.570388	-1.44295	14	ABLIM1, FYN, DOCK1, ABLIM3
REACTOME_RHO_GTPASES_ACTIVATE_IQGAPS	0.0906433	0.424142	0.54114	1.36645	24	ACTB, IQGAP1, CLIP1, ACTG1, CDC42, TUBB4A, TUBA4A, CDH1, TUBB4B, TUBA1C
REACTOME_DUAL_INCISION_IN_GG_NER	0.0902778	0.424142	0.488598	1.35471	40	POLK, GTF2H2, UBA52, RFC1, POLD4, RBX1, RFC2, POLD3, DDB2, XPA, GTF2H3, UBB, RPA2, RPS27A, RPA1, PCNA, CUL4A
REACTOME_TRANSPORT_OF_RCBL_WITHIN_THE_BODY	0.0904645	0.424142	-0.694913	-1.40972	7	CD320, TCN2
REACTOME_DISEASES_OF_MISMATCH_REPAIR_MMR	0.0912281	0.425731	0.768749	1.36614	5	MSH3, MSH2, MSH6, PMS2
REACTOME_INTEGRATION_OF_PROVIRUS	0.0918197	0.426201	0.675147	1.36331	9	BANF1, KPNA1, XRCC4, PSIP1, HMGA1, XRCC5
REACTOME_FGFR1C_LIGAND_BINDING_AND_ACTIVATION	0.0918197	0.426201	0.673443	1.35987	9	TGFBR3, FGF2, FGF17
REACTOME_TRANSCRIPTIONAL_ACTIVATION_OF_MITOCHONDRIAL_BIOGENESIS	0.0922659	0.42713	0.453536	1.32868	55	GLUD1, PPARGC1A, CRTC3, POLRMT, MEF2D, HCFC1, CREBBP, SMARCD3, TFB1M, NCOA2, NCOR1, CHD9, ACSS2, IDH2, NCOA1, SOD2, POLG2, TGS1, TBL1XR1, ATF2, CAMK4, ATP5F1B, PPARA
REACTOME_RHOG_GTPASE_CYCLE	0.0935065	0.431721	0.417058	1.28239	72	LBR, ARHGAP1, ITGB1, ARFGAP3, MPP7, VAV3, CDC42EP1, EMD, RAB7A, ARHGAP21, PIK3R1, PLEKHG3, CDC42, KALRN, MCAM
REACTOME_MITOCHONDRIAL_CALCIUM_ION_TRANSPORT	0.0937973	0.431915	0.550767	1.35348	21	AKAP1, VDAC2, SPG7, PMPCB, VDAC3, VDAC1, STOML2, MICU2, SMDT1, MICU3
REACTOME_INITIAL_TRIGGERING_OF_COMPLEMENT	0.0944528	0.432683	0.562293	1.37449	20	C1S, C1R, C3, C2, MASP2, MASP1
REACTOME_ESTABLISHMENT_OF_SISTER_CHROMATID_COHESION	0.0944625	0.432683	0.657979	1.3719	10	SMC3, STAG1, RAD21, PDS5B, PDS5A
REACTOME_COPII_MEDIATED_VESICLE_TRANSPORT	0.0950521	0.434238	0.419484	1.27763	68	TRAPPC3, TRAPPC1, RAB1B, SEC22A, TRAPPC10, STX17, GOLGA2, LMAN2L, SEC22B, SEC24A, TRAPPC4
REACTOME_JNK_C_JUN_KINASES_PHOSPHORYLATION_AND_ACTIVATION_MEDIATED_BY_ACTIVATED_HUMAN_TAK1	0.0953101	0.434274	0.547831	1.34626	21	MAP2K7, IKBKG, MAP3K7, UBA52, UBB, TAB3, IRAK2, RPS27A, MAPK9
REACTOME_INTERLEUKIN_20_FAMILY_SIGNALING	0.096423	0.435213	0.591506	1.37413	16	JAK2, STAT4, STAT2, JAK1, STAT1, SOCS3, TYK2
REACTOME_STING_MEDIATED_INDUCTION_OF_HOST_IMMUNE_RESPONSES	0.096519	0.435213	0.603681	1.36585	14	IRF3, STAT6, IFI16, TRIM21, MRE11, XRCC5, CGAS
REACTOME_INTRA_GOLGI_AND_RETROGRADE_GOLGI_TO_ER_TRAFFIC	0.0958904	0.435213	0.357871	1.21592	180	RAB1B, KIF22, CUX1, KIF26B, VPS51, COPZ2, DCTN2, GALNT1, ARFGAP3, COG7, PAFAH1B2, SNAP29, VPS45, SEC22B, GOLGA4, TMF1, COPB1, RINT1, TMED3, BICD1, PAFAH1B1, VPS53, RABEPK, KIF23, VPS52, ARCN1, RAB9A, TUBB4A, RAB18, NAA35, KIF6, TUBA4A, CYTH4, TMED10, DCTN5, KLC4, COPZ1, ARF5
REACTOME_RUNX3_REGULATES_WNT_SIGNALING	0.0964467	0.435213	-0.671937	-1.42004	8	TCF7L1, CCND1, CTNNB1, TCF7
REACTOME_NEF_MEDIATES_DOWN_MODULATION_OF_CELL_SURFACE_RECEPTORS_BY_RECRUITING_THEM_TO_CLATHRIN_ADAPTERS	0.0967742	0.435233	0.583855	1.36974	17	HLA-A, AP1G1, AP1M1, AP1S3, AP2A2, AP2A1, ARF1, B2M
REACTOME_NEGATIVE_REGULATORS_OF_DDX58_IFIH1_SIGNALING	0.0980114	0.437398	0.499516	1.34875	34	IRF3, UBE2D2, UBA52, RNF135, ATG5, HERC5, UBB, UBE2K, PIN1, RPS27A, TAX1BP1, MAVS, PCBP2
REACTOME_PHASE_II_CONJUGATION_OF_COMPOUNDS	0.0976562	0.437398	0.417311	1.27101	68	NNMT, TPST1, ESD, GSTA4, AKR1A1, GGT7, PAPSS1, UGDH, GGT5, GCLM, SLC35B3, SLC26A2, GCLC, SLC35B2
REACTOME_L1CAM_INTERACTIONS	0.0978448	0.437398	-0.31011	-1.20579	109	SCN3A, SCN2A, CHL1, SCN1A, DNM3, RPS6KA5, KCNQ2, TUBB2B, SPTAN1, LYPLA2, DNM1, MSN, ANK1, ITGA9, TUBA1B, ANK2, DLG4, NRCAM, KCNQ3, ITGA1, SCN8A, SPTBN2, LAMA1, SCN7A, SCN2B, SCN4B, SCN3B, TUBB2A
REACTOME_APC_C_CDC20_MEDIATED_DEGRADATION_OF_CYCLIN_B	0.0989505	0.440457	0.557328	1.36236	20	UBE2E1, ANAPC4, UBA52, ANAPC1, CDC26, ANAPC7, ANAPC5, UBB, ANAPC16, ANAPC11, RPS27A
REACTOME_NEGATIVE_EPIGENETIC_REGULATION_OF_RRNA_EXPRESSION	0.1	0.44399	0.46868	1.32113	45	SIRT1, CDK7, SAP30L, POLR1C, GTF2H2, SMARCA5, UBTF, POLR2H, RRP8, GTF2H3, SAP30, SAP30BP, HDAC1, POLR1B, TAF1A, MBD2, CCNH
REACTOME_SIGNALING_BY_NOTCH4	0.100381	0.444545	0.414244	1.28902	78	NCSTN, ACTA2, MAML1, PSMD5, PSMD8, PSMC2, CREBBP, MAML3, PSMB7, UBA52, APH1B, RBX1, PSMB6, EP300, PSMD13, PSEN1, PSEN2, MAML2, UBB, PSME1, PSMA4, PSMD12, SNW1, PSMB1, KAT2B, PSMD14, RPS27A, PSMD6, PSMF1
REACTOME_FORMATION_OF_APOPTOSOME	0.100977	0.445598	0.648411	1.35196	10	APAF1, CARD8, MAPK3, XIAP, CASP9, AVEN, UACA, MAPK1, APIP
REACTOME_HIV_TRANSCRIPTION_ELONGATION	0.101389	0.445598	0.480501	1.34426	42	CDK7, NELFCD, GTF2F1, NELFB, GTF2H2, CCNT1, ELOA, POLR2H, SUPT4H1, POLR2C, GTF2H3, POLR2I, ELOB, POLR2B, SSRP1, ELL, NELFA, CTDP1, CCNH, POLR2G
REACTOME_DOPAMINE_CLEARANCE_FROM_THE_SYNAPTIC_CLEFT	0.101338	0.445598	0.894517	1.31913	2	MAOA, COMT
REACTOME_SYNTHESIS_OF_GDP_MANNOSE	0.101724	0.445942	0.746218	1.3775	6	PMM2, HK1, GMPPA
REACTOME_ADRENALINE_NORADRENALINE_INHIBITS_INSULIN_SECRETION	0.103093	0.449671	0.52452	1.33359	26	ADCY5, GNG7, GNG12, ADRA2A, GNB2, ADCY6, CACNB2
REACTOME_GOLGI_TO_ER_RETROGRADE_TRANSPORT	0.10285	0.449671	0.382506	1.24702	116	RAB1B, KIF22, KIF26B, COPZ2, DCTN2, GALNT1, ARFGAP3, PAFAH1B2, SEC22B, COPB1, RINT1, TMED3, BICD1, PAFAH1B1, KIF23, ARCN1, TUBB4A, RAB18, KIF6, TUBA4A, TMED10, DCTN5, KLC4, COPZ1, ARF5, RAB6A, ARF1, KIF5B, TMED9, ARFGAP2, TUBB4B, TUBA1C, KLC2, ACTR1A, DCTN4
REACTOME_DNA_DAMAGE_BYPASS	0.104828	0.455019	0.465702	1.31701	46	WDR48, POLK, REV3L, UBA52, RFC1, RCHY1, POLD4, RBX1, RFC2, POLD3, NPLOC4, UBB, USP1, SPRTN, RPA2, RPS27A, RPA1, PCNA, CUL4A
REACTOME_RECEPTOR_TYPE_TYROSINE_PROTEIN_PHOSPHATASES	0.105105	0.455019	-0.513326	-1.38975	19	PTPRD, PPFIA3, PPFIBP1, SLITRK1
REACTOME_FORMYL_PEPTIDE_RECEPTORS_BIND_FORMYL_PEPTIDES_AND_MANY_OTHER_LIGANDS	0.105023	0.455019	-0.794361	-1.4034	4	APP, HEBP1
REACTOME_SENSING_OF_DNA_DOUBLE_STRAND_BREAKS	0.106897	0.458203	0.742833	1.37125	6	KAT5, ATM, MRE11
REACTOME_TRANSPORT_OF_THE_SLBP_DEPENDANT_MATURE_MRNA	0.106534	0.458203	0.49657	1.3408	34	NUP188, NUP54, POM121, NUP214, NUP107, NUP35, POM121C, ALYREF, NUP43, NUP133, EIF4E, SEC13, NUP93, NUP58, NCBP1
REACTOME_MOLECULES_ASSOCIATED_WITH_ELASTIC_FIBRES	0.106534	0.458203	0.496011	1.33929	34	TGFB2, FBN1, ITGB1, LTBP2, LTBP1, ITGA8, LTBP3, ITGB5, FBLN1, LTBP4, FN1, EMILIN1
REACTOME_FGFRL1_MODULATION_OF_FGFR1_SIGNALING	0.1067	0.458203	-0.639463	-1.41931	9	SPRED2, FGF18, FGF10, FGFRL1, SPRED1
REACTOME_NONCANONICAL_ACTIVATION_OF_NOTCH3	0.107926	0.461476	0.716537	1.37932	7	NCSTN, NOTCH3, APH1B, PSEN1, PSEN2, YBX1
REACTOME_NRIF_SIGNALS_CELL_DEATH_FROM_THE_NUCLEUS	0.10828	0.461854	0.585673	1.33224	15	NCSTN, UBA52, APH1B, PSEN1, PSEN2, UBB, NGFR, RPS27A
REACTOME_NICOTINAMIDE_SALVAGING	0.109063	0.464052	0.575255	1.34956	17	NNMT, NAXE, PARP14, NAPRT, NAXD, PARP8, PTGIS
REACTOME_INTEGRIN_CELL_SURFACE_INTERACTIONS	0.109415	0.464411	0.409869	1.27167	75	COL6A2, COL5A2, FBN1, ITGB1, COL1A1, TNC, COL6A1, COMP, ITGAE, COL1A2, THBS1, CD47, COL4A2, ITGA8, COL16A1, ITGB5, ITGA11, COL4A1, COL8A1
REACTOME_TICAM1_RIP1_MEDIATED_IKK_COMPLEX_RECRUITMENT	0.110599	0.464891	0.573771	1.34608	17	IKBKG, UBE2D2, BIRC2, UBA52, UBB, TICAM1, RPS27A
REACTOME_TICAM1_DEPENDENT_ACTIVATION_OF_IRF3_IRF7	0.110577	0.464891	0.603247	1.34117	13	IRF3, OPTN, UBA52, TANK, UBB, TICAM1, RPS27A
REACTOME_FORMATION_OF_XYLULOSE_5_PHOSPHATE	0.110526	0.464891	0.753092	1.33832	5	DCXR, AKR1A1
REACTOME_NUCLEAR_PORE_COMPLEX_NPC_DISASSEMBLY	0.110169	0.464891	0.495392	1.32287	32	NUP188, NEK9, NUP54, POM121, NUP214, NUP107, NUP35, POM121C, NUP43, NUP133, SEC13
REACTOME_SUPPRESSION_OF_PHAGOSOMAL_MATURATION	0.110932	0.465166	0.632309	1.35674	11	HGS, RAB7A, UBA52, UBB, KPNA1, RAB5A, RPS27A
REACTOME_REGULATION_OF_CHOLESTEROL_BIOSYNTHESIS_BY_SREBP_SREBF	0.111262	0.465423	0.43977	1.2844	54	MBTPS1, SCAP, NFYB, SCD, CREBBP, SEC24A, SMARCD3, FDFT1, SREBF1, DHCR7, INSIG2, NCOA2, SQLE, CHD9, SEC24D, SP1, MTF1, NCOA1, LSS, ACACA, MBTPS2, TGS1, TBL1XR1, PPARA, GPAM, SAR1B
REACTOME_TRNA_MODIFICATION_IN_THE_MITOCHONDRION	0.111842	0.466726	0.688521	1.37749	8	MTO1, TRMT10C, TRMT61B, HSD17B10
REACTOME_NUCLEAR_EVENTS_KINASE_AND_TRANSCRIPTION_FACTOR_ACTIVATION	0.11245	0.468136	-0.3657	-1.2521	59	ID1, PPP2R1B, RPS6KA5, DUSP6, MAPK11, MEF2C, MAPK14, PPP2R5D, REST, MEF2A, LYL1, ASCL1
REACTOME_DEFECTS_IN_COBALAMIN_B12_METABOLISM	0.113158	0.469957	-0.622057	-1.41407	11	CD320, TCN2, MMAB, MTRR, MMADHC
REACTOME_TRANSCRIPTIONAL_REGULATION_BY_RUNX3	0.114178	0.472968	0.394186	1.25225	91	TEAD3, MAML1, PSMD5, SMURF1, PSMD8, PSMC2, CREBBP, TEAD2, RUNX1, MAML3, PSMB7, UBA52, PSMB6, EP300, PSMD13, MDM2, MAML2, UBB, PSME1, PSMA4, PSMD12, SNW1, YAP1, PSMB1, KAT2B, PSMD14, SMURF2, RPS27A, PSMD6, BCL2L11, PSMF1
REACTOME_HOMOLOGY_DIRECTED_REPAIR	0.114428	0.472968	0.389138	1.24149	94	KAT5, RAD9A, RAD52, POLK, UBE2I, NSD2, UBA52, PALB2, RFC1, POLD4, CHEK1, RFC2, POLD3, ATM, DNA2, PPP4C, LIG3, CDK2, BARD1, ABL1, UBB, MDC1, RAD1, RPA2, MUS81, RPS27A, RPA1, PCNA, TOPBP1, SLX4, SPIDR, RFC5, EME2, TOP3A, SEM1, BRCA1, RNF4
REACTOME_REGULATION_OF_RUNX3_EXPRESSION_AND_ACTIVITY	0.114754	0.472971	0.443461	1.28651	52	PSMD5, SMURF1, PSMD8, PSMC2, PSMB7, UBA52, PSMB6, EP300, PSMD13, MDM2, UBB, PSME1, PSMA4, PSMD12, PSMB1, PSMD14, SMURF2, RPS27A, PSMD6, PSMF1, PSMB4, PSMD11, CDKN2A, SEM1
REACTOME_FORMATION_OF_THE_NEPHRIC_DUCT	0.114973	0.472971	-0.533805	-1.3754	15	MECOM, PCDH19
REACTOME_CYP2E1_REACTIONS	0.115385	0.473541	-0.82741	-1.3818	3	CYP2E1
REACTOME_INTERFERON_SIGNALING	0.116331	0.476299	0.342461	1.18562	224	PML, SAMHD1, TRIM38, JAK2, EIF4A1, FLNA, NUP188, IKBKG, UBE2E1, IRF3, EIF2S3, UBE2I, GBP2, NUP54, UBA52, IFITM3, POM121, NUP214, EIF2S1, HLA-F, HLA-A, NUP107, NUP35, MT2A, IFIT5, POM121C, PPP2R5A, EIF4G3, MAP2K6, TRIM46, STAT2, IFNGR2, TUBB4A, EIF4A2, TRIM8, PRKCD, FANCC, HERC5, TRIM35, TUBA4A, CAMK2B, EIF4G2, TRIM45, JAK1, MAPK3, UBB, TRIM21, STAT1, EIF4G1, NUP43, NUP133, KPNA1, EIF4A3, HLA-C, T…
REACTOME_CHONDROITIN_SULFATE_DERMATAN_SULFATE_METABOLISM	0.116758	0.476923	0.458062	1.30259	47	SDC2, DSEL, DCN, B3GAT2, CHSY3, SDC4, DSE, CHPF2, GPC1, HEXB, XYLT1, B3GALT6, GPC4
REACTOME_ERYTHROPOIETIN_ACTIVATES_PHOSPHOLIPASE_C_GAMMA_PLCG	0.117241	0.477772	0.731667	1.35064	6	JAK2, LYN, IRS2, PLCG2
REACTOME_SIGNALING_BY_TGFBR3	0.118056	0.479917	0.473019	1.31151	40	TGFB2, NCSTN, TGFBR3, INHBA, MMP14, APH1B, TGFBR1, EP300, TIMP1, PSEN1, FGF2, PSEN2, TGFBR2, HELLS, MOV10, TNRC6A, SP1, RARA
REACTOME_RSV_HOST_INTERACTIONS	0.118321	0.479917	0.407739	1.26506	75	SDC2, CDK19, IRF3, MED14, TLR2, MED30, SDC4, CREBBP, MED28, UBA52, GPC1, RBX1, EP300, STAT2, GPC4, MED29, HERC5, MED13L, JAK1, UBB, ELOB, MED21, MED17, MED19, MED13, RPS27A, MED16, ARIH1, TYK2
REACTOME_MITOCHONDRIAL_FATTY_ACID_BETA_OXIDATION_OF_SATURATED_FATTY_ACIDS	0.118971	0.480311	0.624965	1.34098	11	ACADVL, MECR, ACADL
REACTOME_TICAM1_TRAF6_DEPENDENT_INDUCTION_OF_TAK1_COMPLEX	0.118971	0.480311	0.624847	1.34073	11	MAP3K7, UBA52, UBB, TICAM1, TAB3, RPS27A
REACTOME_REGULATION_OF_SIGNALING_BY_NODAL	0.11973	0.482006	0.705771	1.3586	7	ACVR2B, ACVR1B, ACVR1C
REACTOME_INTRINSIC_PATHWAY_FOR_APOPTOSIS	0.119946	0.482006	0.442058	1.28201	51	TP63, NMT1, APAF1, BBC3, PPP3CC, BAD, CARD8, TP53BP2, AKT3, GSDME, YWHAH, MAPK3, XIAP, TFDP2
REACTOME_PRESYNAPTIC_DEPOLARIZATION_AND_CALCIUM_CHANNEL_OPENING	0.120579	0.482315	0.621614	1.33379	11	CACNA2D3, CACNB2, CACNA1A, CACNG2, CACNB1, CACNG4, CACNA1B
REACTOME_ALPHA_PROTEIN_KINASE_1_SIGNALING_PATHWAY	0.120579	0.482315	0.621325	1.33317	11	MAP3K7, UBA52, UBB, TAB3, TIFA, RPS27A
REACTOME_IRE1ALPHA_ACTIVATES_CHAPERONES	0.121253	0.482789	0.450107	1.28936	48	PDIA5, DNAJB11, ACADVL, TPP1, YIF1A, DNAJB9, CUL7, TLN1, WIPI1, HDGF
REACTOME_SPECIFICATION_OF_PRIMORDIAL_GERM_CELLS	0.121053	0.482789	-0.616414	-1.40124	11	SOX17, PDPN, PRDM1, BMP4
REACTOME_ORGANIC_CATION_TRANSPORT	0.121711	0.4835	0.682785	1.36601	8	SLC22A18, RUNX1, SLC22A5
REACTOME_MULTIFUNCTIONAL_ANION_EXCHANGERS	0.126476	0.486452	0.700097	1.34768	7	SLC26A6, SLC26A3, SLC26A2
REACTOME_RUNX1_REGULATES_TRANSCRIPTION_OF_GENES_INVOLVED_IN_DIFFERENTIATION_OF_MYELOID_CELLS	0.124138	0.486452	0.725178	1.33866	6	CREBBP, RUNX2, RUNX1
REACTOME_DERMATAN_SULFATE_BIOSYNTHESIS	0.123794	0.486452	0.619926	1.33017	11	DSEL, DCN, DSE, CSPG5, VCAN
REACTOME_ACTIVATION_OF_BH3_ONLY_PROTEINS	0.123726	0.486452	0.51047	1.32195	28	TP63, BBC3, PPP3CC, BAD, TP53BP2, AKT3, YWHAH, TFDP2, YWHAQ, BCL2L11
REACTOME_NFE2L2_REGULATING_ER_STRESS_ASSOCIATED_GENES	0.126316	0.486452	0.740247	1.31549	5	ATF4, CREBBP, EP300, MAFK
REACTOME_REGULATION_OF_BETA_CELL_DEVELOPMENT	0.126657	0.486452	0.516825	1.31402	26	MAML1, CREBBP, MAML3, AKT3, EP300, MAML2, SNW1, KAT2B
REACTOME_REGULATION_OF_TP53_EXPRESSION_AND_DEGRADATION	0.126062	0.486452	0.482923	1.31163	35	RFFL, DAXX, UBA52, AKT3, USP2, USP7, MTOR, ATM, MDM2, CDK2, UBB
REACTOME_SIGNALING_BY_PDGF	0.12483	0.486452	0.434711	1.26963	54	COL6A2, COL5A2, THBS2, GRB2, COL6A1, THBS1, COL4A2, PIK3R1, COL4A1, PDGFC, STAT6, CRKL, PDGFRB, THBS3, COL6A3, STAT1
REACTOME_FCGAMMA_RECEPTOR_FCGR_DEPENDENT_PHAGOCYTOSIS	0.125158	0.486452	0.396984	1.24237	81	ACTB, ABI1, CYFIP2, ITPR1, VAV3, GRB2, PLPP5, AHCYL1, ARPC5, PLD3, LYN, PIK3R1, ACTG1, CDC42, NCKAP1, PRKCD, MAPK3, ABL1, PLD2, NCKIPSD, WASL, PLCG2, MYO9B, WASF3, FCGR2A, VAV2
REACTOME_KEAP1_NFE2L2_PATHWAY	0.126082	0.486452	0.373519	1.21952	117	ATF4, PSMD5, IDH1, CUL3, PSMD8, PSMC2, CREBBP, PRKCI, PSMB7, UBA52, PALB2, AKT3, GCLM, RBX1, PSMB6, MUL1, EP300, PSMD13, KEAP1, GCLC, MAP1LC3B, PRKCD, NPLOC4, NFKB1, SOD3, CSNK2A2, UBB, UBXN7, GSR, TKT, PSME1, TRIM21, SESN1, PSMA4, PGD, PSMD12, SP1, PSMB1, EIF2AK3, PSMD14, SESN2, RPS27A, PSMD6, PSMF1, MAFK, ME1, RELA, PSMB4, CUL1, PSMD11, CDKN2A
REACTOME_HOST_INTERACTIONS_OF_HIV_FACTORS	0.126225	0.486452	0.369727	1.21145	121	NUP188, PSMD5, PSMD8, PSMC2, CCNT1, PSMB7, NUP54, UBA52, POM121, SLC25A5, NUP214, HLA-A, RBX1, NUP107, PSMB6, NUP35, POM121C, PSMD13, BANF1, AP1G1, AP1M1, AP1S3, SLC25A6, UBB, RCC1, PSME1, AP2A2, PSMA4, ELOB, AP2A1, ARF1, NUP43, NUP133, KPNA1, PSMD12, PSIP1, PSMB1, SEC13, PAK2, PSMD14, RPS27A, B2M, PSMD6, HMGA1, PSMF1
REACTOME_GLYCOSPHINGOLIPID_BIOSYNTHESIS	0.125356	0.486452	-0.503015	-1.34388	17	CERK, ST3GAL5, B3GALNT1, ST6GALNAC5
REACTOME_PP2A_MEDIATED_DEPHOSPHORYLATION_OF_KEY_METABOLIC_FACTORS	0.123223	0.486452	-0.699438	-1.36759	6	PPP2R1B, PPP2R5D
REACTOME_CONSTITUTIVE_SIGNALING_BY_OVEREXPRESSED_ERBB2	0.126316	0.486452	-0.601912	-1.36828	11	KRAS, CDC37, SOS1, ERBB2, HSP90AA1, PTPN12
REACTOME_INDUCTION_OF_CELL_CELL_FUSION	0.123684	0.486452	-0.613245	-1.39404	11	ANO2
REACTOME_G_ALPHA_S_SIGNALLING_EVENTS	0.12798	0.490448	0.383127	1.22814	103	HRH2, PRKAR2B, PDE7A, ITGB1, PRKACA, PDE1A, VIPR2, ADCY5, GNG7, GNG12, GPR176, GNB2, ADCY6, PDE4D, PTGER4, PDE7B, TSHR
REACTOME_ERYTHROPOIETIN_ACTIVATES_STAT5	0.12931	0.493369	0.720923	1.3308	6	JAK2, LYN, IRS2
REACTOME_COPI_DEPENDENT_GOLGI_TO_ER_RETROGRADE_TRAFFIC	0.129073	0.493369	0.392478	1.23486	83	RAB1B, KIF22, KIF26B, COPZ2, ARFGAP3, SEC22B, COPB1, RINT1, TMED3, KIF23, ARCN1, TUBB4A, KIF6, TUBA4A, TMED10, KLC4, COPZ1, ARF5, ARF1, KIF5B, TMED9, ARFGAP2, TUBB4B, TUBA1C, KLC2
REACTOME_REGULATION_OF_ENDOGENOUS_RETROELEMENTS_BY_THE_HUMAN_SILENCING_HUB_HUSH_COMPLEX	0.131886	0.500121	0.653511	1.31962	9	ZCCHC8, MPHOSPH8, MTREX, ATF7IP, PPHLN1, EHMT2, EHMT1
REACTOME_NOTCH3_INTRACELLULAR_DOMAIN_REGULATES_TRANSCRIPTION	0.131579	0.500121	0.51837	1.30895	24	MAML1, NOTCH3, CREBBP, MAML3, PBX1, EP300, MAML2, STAT1, SNW1, KAT2B
REACTOME_SUMOYLATION_OF_DNA_REPLICATION_PROTEINS	0.131944	0.500121	0.467904	1.29733	40	NUP188, UBE2I, PIAS3, NUP54, POM121, NUP214, TOP2B, NUP107, NUP35, POM121C, NUP43, NUP133, SEC13, PCNA
REACTOME_ACTIVATION_OF_GENE_EXPRESSION_BY_SREBF_SREBP	0.132312	0.500422	0.464025	1.29359	41	NFYB, SCD, CREBBP, SMARCD3, FDFT1, SREBF1, DHCR7, NCOA2, SQLE, CHD9, SP1, MTF1, NCOA1, LSS, ACACA, TGS1, TBL1XR1, PPARA, GPAM, SC5D, HMGCR, RXRA, CARM1
REACTOME_TGFBR3_REGULATES_TGF_BETA_SIGNALING	0.133224	0.501265	0.675408	1.35125	8	TGFB2, TGFBR3, TGFBR1, TGFBR2
REACTOME_IRAK2_MEDIATED_ACTIVATION_OF_TAK1_COMPLEX	0.13355	0.501265	0.633457	1.32078	10	MAP3K7, UBA52, UBB, TAB3, IRAK2, RPS27A
REACTOME_LEISHMANIA_INFECTION	0.133333	0.501265	0.360036	1.20169	146	ACTB, ABI1, PRKAR2B, CYFIP2, PRKACA, ITPR1, VAV3, ADCY5, DVL2, GNG7, P2RX7, GNG12, GRB2, AHCYL1, C3, ARPC5, GNB2, ADCY6, GGT5, CYBA, LYN, ACTG1, RHBDF2, CDC42, NCKAP1, TXNIP, NFKB1, MAPK3, ABL1, CD163, NCKIPSD, WASL, PLCG2, MYO9B, GGT1, P2RX4, FURIN, ENTPD5, GNAI1, WASF3, FCGR2A, PRKAR1A, VAV2, ADCY8
REACTOME_SIGNALING_BY_NOTCH1_HD_DOMAIN_MUTANTS_IN_CANCER	0.13369	0.501265	-0.518871	-1.33692	15	DLL4, JAG2, DLL1, MIB1, NEURL1B, NOTCH1, ADAM10
REACTOME_REGULATION_OF_ENDOGENOUS_RETROELEMENTS_BY_PIWI_INTERACTING_RNAS_PIRNAS	0.134561	0.503443	0.474842	1.28968	35	ACTB, PIWIL4, BCL7B, SMARCD3, RBBP7, SMARCD1, ACTL6A, SMARCD2, SMARCA4, SS18, ARID1A, DPF2, HDAC1, RBBP4
REACTOME_RNA_POLYMERASE_III_TRANSCRIPTION	0.13649	0.50847	0.462036	1.28804	41	NFIC, SNAPC3, ZNF143, POLR1C, GTF3C5, SNAPC1, POLR3D, POLR2H, BRF2, SSB, GTF3C4, NFIA, NFIX
REACTOME_TRNA_PROCESSING_IN_THE_NUCLEUS	0.136364	0.50847	0.424923	1.25489	56	NUP188, NUP54, POM121, NUP214, ELAC2, NUP107, NUP35, POM121C, RPP30, POP1, CPSF1, NUP43, NUP133, CPSF4, TSEN2, SEC13
REACTOME_LOSS_OF_FUNCTION_OF_SMAD2_3_IN_CANCER	0.13828	0.510899	0.692499	1.33305	7	TGFBR1, TGFBR2, SMAD2
REACTOME_RHOBTB3_ATPASE_CYCLE	0.138436	0.510899	0.632289	1.31834	10	HGS, CUL3, RAB9A, VHL
REACTOME_GLUCAGON_SIGNALING_IN_METABOLIC_REGULATION	0.138282	0.510899	0.504115	1.30549	28	PRKAR2B, PRKACA, ADCY5, GNG7, GNG12, GNB2, ADCY6
REACTOME_PROCESSING_OF_INTRONLESS_PRE_MRNAS	0.137931	0.510899	0.529805	1.29508	20	PCF11, CPSF2, WDR33, CPSF1, PABPN1, CPSF4, CPSF7, NUDT21, NCBP1, CSTF3
REACTOME_RESPIRATORY_SYNCYTIAL_VIRUS_INFECTION_PATHWAY	0.138614	0.510899	0.381503	1.22052	95	SDC2, CDK19, IRF3, MED14, TLR2, MED30, SDC4, CREBBP, MED28, UBA52, SPCS3, GPC1, RBX1, EP300, STAT2, GPC4, MED29, HERC5, MED13L, JAK1, CSNK2A2, UBB, ELOB, MED21, FURIN, MED17, MED19, MED13, RAB5A, RPS27A, MED16, SEC11A, ARIH1, TYK2
REACTOME_PHYSIOLOGICAL_FACTORS	0.139871	0.512272	0.614311	1.31812	11	CES1, KAT2B, HIPK1, HIPK2, CORIN
REACTOME_SIGNALING_BY_FGFR1_IN_DISEASE	0.139831	0.512272	0.484554	1.29393	32	CUX1, FGFR1OP2, GRB2, BAG4, PIK3R1, FGF2, GAB2, ERLIN2, FGF17, STAT1
REACTOME_DEADENYLATION_OF_MRNA	0.139501	0.512272	0.509074	1.29297	25	EIF4A1, PAIP1, EIF4A2, PAN3, EIF4B, EIF4G1, PABPC1, EIF4A3, CNOT6, EIF4E, TNKS1BP1, CNOT8, TUT4, TUT7, PARN, CNOT3
REACTOME_TP53_REGULATES_TRANSCRIPTION_OF_ADDITIONAL_CELL_CYCLE_GENES_WHOSE_EXACT_ROLE_IN_THE_P53_PATHWAY_REMAIN_UNCERTAIN	0.140299	0.512754	-0.483315	-1.32095	20	PLAGL1, PLK2, CNOT10, CNOT7, CNOT11, TP53
REACTOME_RUNX2_REGULATES_OSTEOBLAST_DIFFERENTIATION	0.140696	0.513126	0.52185	1.28242	21	COL1A1, HDAC6, RUNX2, SATB2, MAF, MAPK3, ABL1, YAP1, ZNF521
REACTOME_MET_PROMOTES_CELL_MOTILITY	0.141061	0.513381	0.468028	1.29215	39	COL5A2, ITGB1, COL1A1, GRB2, LAMA5, LAMC1, COL1A2, LAMA4, LAMB2, CRKL, FN1, RAP1A, ITGA3, HGF, COL24A1, DOCK7, COL3A1
REACTOME_CRISTAE_FORMATION	0.141384	0.51348	0.506883	1.28875	26	ATP5MC2, ATP5MC3, APOOL, ATP5ME, ATP5MG, ATP5PF, ATP5MC1, MTX1, ATP5F1A, ATP5PD, ATP5PB
REACTOME_CREATION_OF_C4_AND_C2_ACTIVATORS	0.14172	0.513623	0.603398	1.32158	12	C1S, C1R, MASP2, MASP1
REACTOME_PURINE_RIBONUCLEOSIDE_MONOPHOSPHATE_BIOSYNTHESIS	0.144737	0.516436	0.671705	1.34384	8	PPAT, IMPDH2, GMPS, GART
REACTOME_SEMA4D_MEDIATED_INHIBITION_OF_CELL_ATTACHMENT_AND_MIGRATION	0.144737	0.516436	0.671463	1.34336	8	RRAS, PLXNB1, SEMA4D
REACTOME_SIGNALING_BY_TGF_BETA_RECEPTOR_COMPLEX_IN_CANCER	0.148026	0.516436	0.668628	1.33769	8	TGFBR1, TGFBR2, SMAD2
REACTOME_UREA_CYCLE	0.146712	0.516436	0.688034	1.32445	7	ASS1, NMRAL1, ARG2
REACTOME_VLDL_ASSEMBLY	0.147163	0.516436	0.780361	1.30649	4	P4HB, APOB, MTTP
REACTOME_INLA_MEDIATED_ENTRY_OF_LISTERIA_MONOCYTOGENES_INTO_HOST_CELLS	0.143573	0.516436	0.645353	1.30314	9	UBA52, CTNND1, UBB, CDH1, RPS27A
REACTOME_TP53_REGULATES_TRANSCRIPTION_OF_GENES_INVOLVED_IN_CYTOCHROME_C_RELEASE	0.146487	0.516436	0.533023	1.28886	19	TP63, BBC3, CREBBP, TP53BP2, BNIP3L, ATM
REACTOME_NR1H3_NR1H2_REGULATE_GENE_EXPRESSION_LINKED_TO_CHOLESTEROL_TRANSPORT_AND_EFFLUX	0.147518	0.516436	0.479559	1.28818	33	KDM3A, KDM1A, EEPD1, GPS2, KDM1B, EP300, NCOR1, NR1H2, MOV10, TNRC6A, APOD, NCOA1, RXRB, TBL1XR1, ABCA1
REACTOME_HIV_ELONGATION_ARREST_AND_RECOVERY	0.147518	0.516436	0.47871	1.2859	33	NELFCD, GTF2F1, NELFB, CCNT1, ELOA, POLR2H, SUPT4H1, POLR2C, POLR2I, ELOB, POLR2B, SSRP1, ELL, NELFA
REACTOME_DNA_DAMAGE_RECOGNITION_IN_GG_NER	0.146479	0.516436	0.465858	1.27151	36	ACTB, COPS6, UBA52, RBX1, COPS2, INO80D, ACTL6A, RUVBL1, DDB2, RAD23A, UBB, YY1, XPC, COPS3, COPS4, RPS27A, CUL4A, GPS1, COPS8, INO80E, CETN2, ACTR8
REACTOME_HEPARAN_SULFATE_HEPARIN_HS_GAG_METABOLISM	0.14654	0.516436	0.426667	1.24613	54	SDC2, GUSB, DCN, B3GAT2, SDC4, EXT1, NDST1, GPC1, HPSE2, XYLT1, B3GALT6, SLC35D2, GPC4
REACTOME_PLASMA_LIPOPROTEIN_ASSEMBLY_REMODELING_AND_CLEARANCE	0.144	0.516436	0.418308	1.24001	57	PRKACA, MBTPS1, P4HB, UBA52, LMF1, MYLIP, APOB, BMP1, UBB, AP2A2, LDLR, CLTA, NR1H2, AP2A1, FURIN, MTTP, ANGPTL4, NPC2, RPS27A, MBTPS2, A2M, ABCA1, SAR1B, PLTP
REACTOME_POTENTIAL_THERAPEUTICS_FOR_SARS	0.145885	0.516436	0.381813	1.21167	88	ITGB1, JAK2, SAP30L, FXYD1, CUL3, GRB2, KDM1A, HMG20B, IMPDH2, RBX1, RBBP7, KEAP1, STAT2, SIGMAR1, IFNGR2, ATP1A1, JAK1, AP2A2, AP2A1, SAP30, PLCG2, FURIN
REACTOME_INNATE_IMMUNE_SYSTEM	0.144008	0.516436	0.302217	1.10704	803	C1S, PA2G4, ACTB, TRAPPC1, ABI1, IQGAP1, NCSTN, CYFIP2, A1BG, PRKACA, IKBIP, GUSB, GLIPR1, ERP44, C1R, MAP2K7, ITPR1, IKBKG, MAP3K7, PLAU, AGA, APAF1, VAV3, TCIRG1, PSMD5, TIRAP, ATP6V1F, CD63, PKM, IRF3, ATP6V0A2, VAPA, LTA4H, PAFAH1B2, IDH1, UBE2D2, RBSN, P2RX7, TLR2, OPTN, SNAP29, CTSB, GCA, PSMD8, GRB2, PLPP5, PSMC2, GDI2, AHCYL1, GHDC, CREBBP, PGM2, C1orf35, C3, ARPC5, BIRC2, PLD3, POLR1C, C…
REACTOME_O_LINKED_GLYCOSYLATION_OF_MUCINS	0.147887	0.516436	-0.383899	-1.23079	41	GALNT18, ST6GALNAC3, ST3GAL1, GALNT13, GCNT1, GALNTL6, GALNT10
REACTOME_LONG_TERM_POTENTIATION	0.147239	0.516436	-0.467874	-1.31256	23	GRIA2, CAMK2A, GRIN1, GRIN2B, ERBB4, DLG4, CAMK2D, GRIN2A
REACTOME_OTHER_INTERLEUKIN_SIGNALING	0.144144	0.516436	-0.487327	-1.31936	19	SNAP25, IL34, IL32, STX3, CASP3, STX1A, CSF3R
REACTOME_DEFECTIVE_FACTOR_IX_CAUSES_HEMOPHILIA_B	0.143836	0.516436	-0.765242	-1.35195	4	F10
REACTOME_AMINO_ACID_CONJUGATION	0.148148	0.516436	-0.715753	-1.35486	5	GLYATL2, ACSM4, GLYAT
REACTOME_NFE2L2_REGULATES_PENTOSE_PHOSPHATE_PATHWAY_GENES	0.149671	0.520012	0.664981	1.33039	8	CREBBP, EP300, TKT, PGD
REACTOME_INTERLEUKIN_6_FAMILY_SIGNALING	0.149773	0.520012	0.51769	1.27219	21	JAK2, CRLF1, JAK1, STAT1, IL6ST, SOCS3, IL6R, TYK2, OSMR, IL11RA
REACTOME_MITOCHONDRIAL_FATTY_ACID_BETA_OXIDATION_OF_UNSATURATED_FATTY_ACIDS	0.151724	0.524687	0.709698	1.31008	6	ECI1, ACADL, ACADM
REACTOME_CATION_COUPLED_CHLORIDE_COTRANSPORTERS	0.151589	0.524687	-0.663539	-1.34608	7	SLC12A2, SLC12A6, SLC12A5, SLC12A4, SLC12A7
REACTOME_CELL_JUNCTION_ORGANIZATION	0.152284	0.525577	-0.307168	-1.14927	97	PARVB, AFDN, CADM2, CDH18, CADM1, CLDN5, LIMS2, CDH5, LAMA3, CDH2, ITGA6, CLDN10, LIMS1, FOXF1
REACTOME_MIRO_GTPASE_CYCLE	0.152961	0.526483	0.66105	1.32253	8	RHOT1, TRAK2, MFN1, MYO19
REACTOME_INFLAMMASOMES	0.153153	0.526483	-0.482843	-1.30722	19	NLRP1, TXN, APP, SUGT1
REACTOME_RUNX1_REGULATES_TRANSCRIPTION_OF_GENES_INVOLVED_IN_INTERLEUKIN_SIGNALING	0.154255	0.527273	0.774214	1.2962	4	RUNX1, ELF1
REACTOME_MRNA_CAPPING	0.154294	0.527273	0.491443	1.27268	28	RNGTT, CDK7, GTF2F1, GTF2H2, POLR2H, POLR2C, GTF2H3, POLR2I, POLR2B, CCNH, POLR2G, NCBP1, POLR2D, ERCC3
REACTOME_BINDING_AND_UPTAKE_OF_LIGANDS_BY_SCAVENGER_RECEPTORS	0.15411	0.527273	-0.394492	-1.2211	36	HBA2, HBA1, HBB, SCARF1, HSPH1
REACTOME_CHONDROITIN_SULFATE_BIOSYNTHESIS	0.155456	0.52916	0.530061	1.2817	19	DCN, CHSY3, CHPF2, CHST12, CSPG5, VCAN, CHST7, CHST15, CHST3, BGN
REACTOME_TRYPTOPHAN_CATABOLISM	0.155263	0.52916	-0.571192	-1.29845	11	SLC7A5, KYNU, AFMID
REACTOME_PTK6_REGULATES_RTKS_AND_THEIR_EFFECTORS_AKT1_AND_DOK1	0.156928	0.533126	0.639261	1.29084	9	UBA52, UBB, DOK1, RPS27A, CBL, ARAP1
REACTOME_AKT_PHOSPHORYLATES_TARGETS_IN_THE_CYTOSOL	0.158654	0.533596	0.580183	1.28989	13	BAD, AKT3, MDM2, CDKN1B, GSK3A, CASP9, CHUK, TSC2
REACTOME_FIBRONECTIN_MATRIX_FORMATION	0.159574	0.533596	0.768773	1.28709	4	ITGB1, FN1, ITGA5
REACTOME_PLASMA_LIPOPROTEIN_ASSEMBLY	0.158654	0.533596	0.576817	1.28241	13	PRKACA, P4HB, APOB, BMP1, MTTP, A2M, ABCA1, SAR1B
REACTOME_REGULATION_OF_PYRUVATE_DEHYDROGENASE_PDH_COMPLEX	0.158228	0.533596	0.566601	1.28196	14	PDK3, PDK4, PDK2, PDHX, PDK1, DLD, GSTZ1
REACTOME_MAP3K8_TPL2_DEPENDENT_MAPK1_3_ACTIVATION	0.160187	0.533596	0.549559	1.27668	16	IKBKG, UBA52, MAP2K1, NFKB1, UBB, FBXW11, RPS27A, CUL1, CHUK
REACTOME_REGULATION_OF_TP53_ACTIVITY_THROUGH_METHYLATION	0.15994	0.533596	0.525153	1.26983	19	L3MBTL1, UBA52, EP300, ATM, MDM2, UBB, SMYD2, RPS27A, PRMT5, TTC5, EHMT2, EHMT1
REACTOME_TRANSCRIPTIONAL_REGULATION_BY_E2F6	0.159605	0.533596	0.473456	1.26429	32	SUZ12, BMI1, EPC1, APAF1, RING1, MGA, RBBP7, CHEK1, UXT
REACTOME_SNRNP_ASSEMBLY	0.157682	0.533596	0.429053	1.2443	51	SNRPG, NUP188, GEMIN2, DDX20, NUP54, SNRPD3, POM121, NUP214, NUP107, NUP35, POM121C, SNRPD2, CLNS1A, NUP43, NUP133, SEC13, SNUPN, TGS1, NUP93, NUP58, PRMT5, NCBP1
REACTOME_SELECTIVE_AUTOPHAGY	0.160256	0.533596	0.391668	1.21596	77	TOMM7, ULK1, UBE2D2, VDAC2, HDAC6, OPTN, UBA52, PRKN, PRKAB1, VIM, UBE2L3, TOMM20, VDAC3, MAP1LC3B, TUBB4A, VDAC1, ATG5, ATM, TUBA4A, MFN1, CSNK2A2, UBB
REACTOME_DNA_REPLICATION_PRE_INITIATION	0.159292	0.533596	0.376054	1.19282	92	ORC2, UBE2E1, PSMD5, ANAPC4, PSMD8, PSMC2, PSMB7, UBA52, PSMB6, ANAPC1, PSMD13, CDC26, ANAPC7, ANAPC5, CDK2, PRIM2, MCM5, UBB, PSME1, PSMA4, KPNA1, PSMD12, POLA2, ANAPC16, ANAPC11, RPA2, PSMB1, PSMD14, RPS27A, RPA1, PSMD6, PSMF1
REACTOME_GLYCOSPHINGOLIPID_METABOLISM	0.160448	0.533596	-0.371679	-1.21953	48	GLA, CERK, ST3GAL5, GBA2, B3GALNT1, ARSJ, ST6GALNAC5, ARSG, B3GNT5, ARSD, M6PR, NEU4
REACTOME_NUCLEOTIDE_BIOSYNTHESIS	0.162379	0.53698	0.607022	1.30248	11	PPAT, IMPDH2, GMPS, GART
REACTOME_HYALURONAN_BIOSYNTHESIS_AND_EXPORT	0.162393	0.53698	-0.791651	-1.32208	3	CEMIP
REACTOME_REGULATION_OF_GENE_EXPRESSION_IN_EARLY_PANCREATIC_PRECURSOR_CELLS	0.162393	0.53698	-0.792538	-1.32356	3	FGF10
REACTOME_G_BETA_GAMMA_SIGNALLING_THROUGH_PI3KGAMMA	0.162722	0.537044	0.497569	1.24555	23	GNG7, GNG12, GNB2, AKT3, PIK3R5
REACTOME_SYNTHESIS_OF_DNA	0.163975	0.540153	0.365194	1.18245	111	ORC2, UBE2E1, PSMD5, ANAPC4, PSMD8, PSMC2, PSMB7, UBA52, RFC1, POLD4, RBX1, PSMB6, ANAPC1, PSMD13, RFC2, CDC26, POLD3, DNA2, ANAPC7, ANAPC5, CDK2, PRIM2, MCM5, UBB, PSME1, PSMA4, GINS3, PSMD12, POLA2, ANAPC16, ANAPC11, RPA2, PSMB1, PSMD14, RPS27A, RPA1, PCNA, PSMD6, PSMF1
REACTOME_TRANSLESION_SYNTHESIS_BY_POLK	0.164363	0.540404	0.543116	1.27416	17	POLK, REV3L, UBA52, RFC1, RFC2, UBB, RPA2, RPS27A, RPA1, PCNA
REACTOME_GLUTATHIONE_SYNTHESIS_AND_RECYCLING	0.16881	0.542182	0.602378	1.29252	11	GGT7, GGT5, GCLM, GCLC, GGT1, OPLAH, GGCT
REACTOME_METHYLATION	0.16879	0.542182	0.588956	1.28995	12	NNMT, MTR, AHCY, TRMT112
REACTOME_BIOSYNTHESIS_OF_EPA_DERIVED_SPMS	0.166667	0.542182	0.723589	1.28589	5	LTA4H, GPX4, ALOX5
REACTOME_DISINHIBITION_OF_SNARE_FORMATION	0.170175	0.542182	0.719861	1.27926	5	STXBP3, STX4, PRKCG
REACTOME_ACTIVATION_OF_BAD_AND_TRANSLOCATION_TO_MITOCHONDRIA	0.166667	0.542182	0.574815	1.27796	13	PPP3CC, BAD, AKT3, YWHAH, YWHAQ
REACTOME_ORGANIC_CATION_ANION_ZWITTERION_TRANSPORT	0.166945	0.542182	0.63168	1.27553	9	SLC22A18, RUNX1, SLC22A5, SLC22A6
REACTOME_RA_BIOSYNTHESIS_PATHWAY	0.16879	0.542182	0.555737	1.26414	15	ALDH1A1, ALDH1A3, RDH10, RDH13, AKR1C3, DHRS3, RDH5, ADH4
REACTOME_NOTCH4_INTRACELLULAR_DOMAIN_REGULATES_TRANSCRIPTION	0.169415	0.542182	0.51453	1.25774	20	ACTA2, MAML1, CREBBP, MAML3, EP300, MAML2, SNW1, KAT2B
REACTOME_NUCLEAR_IMPORT_OF_REV_PROTEIN	0.169492	0.542182	0.468279	1.25047	32	NUP188, NUP54, POM121, NUP214, NUP107, NUP35, POM121C, RCC1, NUP43, NUP133, SEC13
REACTOME_HOMOLOGOUS_DNA_PAIRING_AND_STRAND_EXCHANGE	0.166434	0.542182	0.45272	1.24541	38	KAT5, RAD9A, PALB2, CHEK1, RFC2, ATM, DNA2, BARD1, RAD1, RPA2, RPA1, TOPBP1, RFC5, TOP3A, SEM1, BRCA1
REACTOME_TBC_RABGAPS	0.168524	0.542182	0.44591	1.24309	41	TBC1D17, RAB35, ULK1, TBC1D13, OPTN, GGA1, RAB7A, RAB8B, MAP1LC3B, RABGEF1, RAB6A, TBC1D16, RAB7B, TBC1D20, RAB5A, RABGAP1
REACTOME_GPER1_SIGNALING	0.169916	0.542182	0.443742	1.23704	41	PRKAR2B, ITGB1, PRKACA, ADCY5, GNG7, GNG12, GNB2, ADCY6
REACTOME_VASOPRESSIN_REGULATES_RENAL_WATER_HOMEOSTASIS_VIA_AQUAPORINS	0.167832	0.542182	0.449416	1.23413	37	PRKAR2B, PRKACA, ADCY5, GNG7, GNG12, GNB2, ADCY6
REACTOME_APOPTOTIC_EXECUTION_PHASE	0.170213	0.542182	-0.367277	-1.18565	42	OCLN, SPTAN1, FNTA, KPNB1, LMNB1, ADD1, BCAP31, CASP3, PLEC, CASP7, CLSPN, CTNNB1, PRKCQ
REACTOME_INTERLEUKIN_3_INTERLEUKIN_5_AND_GM_CSF_SIGNALING	0.165493	0.542182	-0.374834	-1.20173	41	INPP5D, RAPGEF1, FYN, PIK3R3, TEC
REACTOME_RAS_SIGNALING_DOWNSTREAM_OF_NF1_LOSS_OF_FUNCTION_VARIANTS	0.168704	0.542182	-0.648319	-1.3152	7	SPRED2, KRAS
REACTOME_DNA_METHYLATION	0.166667	0.542182	-0.789311	-1.31817	3	DNMT3A, DNMT1
REACTOME_DISEASES_OF_DNA_REPAIR	0.170833	0.543162	0.438002	1.23466	45	KAT5, RAD9A, MSH3, MSH2, PALB2, RFC2, MSH6, ATM, OGG1, DNA2, BARD1, RAD1, PMS2, RPA2, RPA1, TOPBP1, RFC5, TOP3A, SEM1, BRCA1
REACTOME_DEFENSINS	0.173684	0.545471	0.717375	1.27485	5	TLR2, PRSS3
REACTOME_SYNTHESIS_OF_IP2_IP_AND_INS_IN_THE_CYTOSOL	0.173077	0.545471	0.568272	1.26341	13	INPP5B, IMPA1, IMPA2, INPP4B, INPP1, MTMR7
REACTOME_LAGGING_STRAND_SYNTHESIS	0.173393	0.545471	0.519407	1.25594	19	RFC1, POLD4, RFC2, POLD3, DNA2, PRIM2, POLA2, RPA2, RPA1, PCNA, RFC5
REACTOME_PLATELET_HOMEOSTASIS	0.173709	0.545471	-0.323032	-1.15781	79	PDE10A, SRI, ITPR3, LRP8, PPP2R5B, FGR, PPP2R1B, PECAM1, NOS1, GNG4, NOS3, MAPK14, PPP2R5D, GUCY1A2, GNAS, ORAI2, SLC8A3, GNB1
REACTOME_CELL_DEATH_SIGNALLING_VIA_NRAGE_NRIF_AND_NADE	0.17316	0.545471	-0.329475	-1.17313	73	RASGRF2, GNA13, MCF2L, ARHGEF12, APH1A, TIAM1, CASP3, SOS1, ARHGEF15, SQSTM1
REACTOME_INOSITOL_PHOSPHATE_METABOLISM	0.173759	0.545471	-0.363949	-1.19338	45	INPP5D, PLCB1, PLCB4, ITPKA, IPMK, PLCD1, IP6K3, NUDT3, ITPKC, IP6K2, ITPKB, INPP4A, PPIP5K1, SYNJ1, INPPL1, OCRL, PLCB2
REACTOME_SIALIC_ACID_METABOLISM	0.172078	0.545471	-0.41277	-1.23775	30	ST8SIA6, ST6GALNAC3, ST3GAL1, ST3GAL5, ST6GALNAC5, CMAS
REACTOME_TP53_REGULATES_TRANSCRIPTION_OF_DEATH_RECEPTORS_AND_LIGANDS	0.175159	0.547394	0.584785	1.28081	12	TP63, TMEM219, TP53BP2, FAS
REACTOME_POLYMERASE_SWITCHING	0.175633	0.547394	0.557306	1.26093	14	RFC1, POLD4, RFC2, POLD3, PRIM2, POLA2, PCNA, RFC5
REACTOME_NFE2L2_REGULATING_ANTI_OXIDANT_DETOXIFICATION_ENZYMES	0.175115	0.547394	0.53562	1.25658	17	ATF4, CREBBP, GCLM, EP300, GCLC, SOD3, GSR
REACTOME_HIV_TRANSCRIPTION_INITIATION	0.175583	0.547394	0.441725	1.24401	43	CDK7, GTF2A1, GTF2F1, GTF2H2, TAF12, TAF7, POLR2H, TAF10, POLR2C, TAF4B, GTF2H3, POLR2I
REACTOME_INTRINSIC_PATHWAY_OF_FIBRIN_CLOT_FORMATION	0.176471	0.54902	-0.497085	-1.28079	15	VWF, C1QBP, SERPINE2, F10
REACTOME_APOBEC3G_MEDIATED_RESISTANCE_TO_HIV_1_INFECTION	0.177193	0.55	0.712162	1.26558	5	BANF1, PSIP1, HMGA1, APOBEC3G
REACTOME_GLYCOSAMINOGLYCAN_METABOLISM	0.177419	0.55	0.360483	1.17174	113	SDC2, DSEL, GUSB, DCN, PRELP, B3GAT2, CHSY3, SDC4, EXT1, NDST1, PAPSS1, DSE, CHPF2, GPC1, HPSE2, SLC35B3, STAB2, HEXB, SLC26A2, XYLT1, B3GALT6, SLC35D2, GPC4, CHST1, SLC35B2, CHST12, ST3GAL4, IDS, SLC9A1, ST3GAL3, HS6ST3
REACTOME_EXPORT_OF_VIRAL_RIBONUCLEOPROTEINS_FROM_NUCLEUS	0.180258	0.554329	0.466907	1.2345	31	NUP188, NUP54, POM121, NUP214, NUP107, NUP35, POM121C, NUP43, NUP133, SEC13
REACTOME_ION_HOMEOSTASIS	0.179837	0.554329	0.427768	1.22536	48	PLN, PRKACA, ITPR1, RYR1, CASQ2, FXYD1, RYR2, AHCYL1, ATP1A1, CAMK2B, ATP2A2, STIM1
REACTOME_RAC3_GTPASE_CYCLE	0.18	0.554329	0.373149	1.18188	87	LBR, ABI1, ARHGAP1, ITGB1, MPP7, CDC42EP1, EMD, ARHGAP15, DOCK10, SLC1A5, CYBA, RAB7A, SNAP23, ARHGAP21, PIK3R1, CDC42, NCKAP1, ARAP2, MCAM
REACTOME_NEPHRON_DEVELOPMENT	0.180412	0.554329	-0.562509	-1.27319	10	LFNG, DLL1
REACTOME_CIPROFLOXACIN_ADME	0.179487	0.554329	-0.784147	-1.30955	3	ABCG2
REACTOME_REPLACEMENT_OF_PROTAMINES_BY_NUCLEOSOMES_IN_THE_MALE_PRONUCLEUS	0.182624	0.559145	0.75002	1.2557	4	SRPK1, NPM2
REACTOME_ADHERENS_JUNCTIONS_INTERACTIONS	0.182482	0.559145	-0.349656	-1.18375	53	AFDN, CADM2, CDH18, CADM1, CDH5, CDH2, FOXF1, AGO3, CDH7, CDH11, CTNNB1, AGO4, ZC3H12A, CDH6, SNAI1, TNRC6B, AGO1
REACTOME_PHASE_I_FUNCTIONALIZATION_OF_COMPOUNDS	0.184852	0.564971	0.388897	1.19671	71	CES1, ADH1B, FMO3, CYP7B1, ADH5, ALDH1A1, ALDH1B1, MAOA, ARNT, AOC3, FMO2, CYP1B1, NCOA2, ACSS2, CYB5B, TBXAS1, AIP, CES2, PTGIS, CYP2J2, NCOA1, CYP27A1, ARNT2, SMOX, BPHL, ADH6, CYP11A1
REACTOME_BH3_ONLY_PROTEINS_ASSOCIATE_WITH_AND_INACTIVATE_ANTI_APOPTOTIC_BCL_2_MEMBERS	0.185309	0.565165	0.625491	1.26304	9	BBC3, BAD, BCL2L11, PMAIP1
REACTOME_POSTMITOTIC_NUCLEAR_PORE_COMPLEX_NPC_REFORMATION	0.185567	0.565165	0.489465	1.24446	26	NUP188, UBE2I, NUP54, POM121, NUP107, NUP35, RCC1, NUP43, NUP133, SEC13, NUP93, NUP58, TNPO1
REACTOME_SUMOYLATION_OF_IMMUNE_RESPONSE_PROTEINS	0.18949	0.565488	0.574932	1.25923	12	IKBKG, UBE2I, PIAS3, TOPORS
REACTOME_MATURATION_OF_SARS_COV_2_SPIKE_PROTEIN	0.187719	0.565488	0.706084	1.25478	5	GANAB, CANX
REACTOME_RUNX1_REGULATES_TRANSCRIPTION_OF_GENES_INVOLVED_IN_BCR_SIGNALING	0.191228	0.565488	0.704304	1.25162	5	RUNX1, ELF2, ELF1, PAX5
REACTOME_GLYCOGEN_BREAKDOWN_GLYCOGENOLYSIS	0.186709	0.565488	0.55236	1.24974	14	GYG1, PYGB, GAA, GYG2, PHKG1, PYGL, PHKA1, PGM1
REACTOME_DOWNREGULATION_OF_ERBB2_ERBB3_SIGNALING	0.192308	0.565488	0.559418	1.24372	13	UBA52, AKT3, RNF41, NRG1, UBB, RPS27A
REACTOME_IRAK4_DEFICIENCY_TLR2_4	0.192308	0.565488	0.559118	1.24306	13	TIRAP, TLR2, HMGB1
REACTOME_FOXO_MEDIATED_TRANSCRIPTION_OF_CELL_CYCLE_GENES	0.18818	0.565488	0.534894	1.24261	16	BTG1, CCNG2, KLF4, CDKN1B, SMAD2, RBL2, CAV1
REACTOME_NCAM1_INTERACTIONS	0.188547	0.565488	0.44779	1.23627	39	COL6A2, COL5A2, COL6A1, CACNB2, COL4A2, COL4A1, PSPN, COL6A3
REACTOME_DOWNREGULATION_OF_TGF_BETA_RECEPTOR_SIGNALING	0.191458	0.565488	0.484398	1.23158	26	USP15, SMURF1, UBA52, TGFBR1, TGFBR2, UBB, SMAD2, BAMBI, SMURF2, RPS27A, PPP1R15A
REACTOME_GLUCOSE_METABOLISM	0.191958	0.565488	0.38562	1.18625	73	GNPDA1, PRKACA, NUP188, PKM, NUP54, PGP, GAPDH, POM121, NUP214, NUP107, NUP35, POM121C, G6PC3, NUP43, HK1, NUP133, ENO4, ENO1, SEC13, SLC37A4, PCK2, NUP93, TPI1, PC, PPP2R1A, NUP58
REACTOME_GENE_SILENCING_BY_RNA	0.190909	0.565488	0.384137	1.18117	72	NUP188, PIWIL4, DGCR8, NUP54, POM121, MYBL1, NUP214, ELAC2, NUP107, NUP35, POM121C, POLR2H, POLR2C, TSN, POLR2I, TNRC6A, NUP43, NUP133, TARBP2, POLR2B, SEC13
REACTOME_ABC_FAMILY_PROTEINS_MEDIATED_TRANSPORT	0.190062	0.565488	0.365456	1.16887	96	ABCA5, PSMD5, EIF2S3, ABCB7, ABCA7, PSMD8, PSMC2, RNF185, PSMB7, OS9, UBA52, EIF2S1, SEL1L, PSMB6, PSMD13, ABCA6, ABCF1, ABCA9, ABCB10, ERLIN2, ABCB8, UBB, PSME1, PSMA4
REACTOME_DNA_REPLICATION	0.188352	0.565488	0.35502	1.15741	116	ORC2, UBE2E1, PSMD5, ANAPC4, PSMD8, PSMC2, PSMB7, UBA52, RFC1, POLD4, RBX1, PSMB6, ANAPC1, PSMD13, RFC2, CDC26, POLD3, DNA2, ANAPC7, ANAPC5, CDK2, PRIM2, MCM5, UBB, PSME1, PSMA4, GINS3, KPNA1, PSMD12, POLA2, ANAPC16, ANAPC11, RPA2, PSMB1, PSMD14, RPS27A, RPA1, PCNA, PSMD6, PSMF1
REACTOME_PLATELET_ACTIVATION_SIGNALING_AND_AGGREGATION	0.187919	0.565488	0.327209	1.13282	224	PFN1, TGFB2, A1BG, ITPR1, FLNA, GTPBP2, STXBP3, COL1A1, VAV3, DGKG, SELENOP, GNG7, CD63, STX4, GNG12, GRB2, ADRA2A, TBXA2R, FAM3C, GNB2, SPARC, COL1A2, THBS1, F2R, APOOL, QSOX1, LYN, TLN1, PIK3R1, RHOB, OLA1, TIMP1, CAP1, CYB5R1, CDC42, PIK3R5, ITIH3, NHLRC2, PRKCD, PROS1, TUBA4A, ACTN1, FN1, MAPK3, RAP1A, PRKCG, WDR1
REACTOME_CYTOPROTECTION_BY_HMOX1	0.188679	0.565488	-0.345216	-1.17425	55	HBA2, HBA1, HBB, MT-CO1, MT-CO2, SIN3B, COX7A2L, MT-CO3
REACTOME_EFFECTS_OF_PIP2_HYDROLYSIS	0.190625	0.565488	-0.415663	-1.22603	27	DGKI, DGKE, ITPR3, PRKCE, PRKCH, PRKCQ, DGKB, DGKZ, TRPC3
REACTOME_ACYL_CHAIN_REMODELLING_OF_PS	0.192105	0.565488	-0.546605	-1.24255	11	PLA1A, PLA2G12A, OSBPL8
REACTOME_ERKS_ARE_INACTIVATED	0.192513	0.565488	-0.528943	-1.24921	12	PPP2R1B, DUSP6, PPP2R5D
REACTOME_FCGR_ACTIVATION	0.192513	0.565488	-0.530314	-1.25245	12	FYN, FGR
REACTOME_SEMA3A_PAK_DEPENDENT_AXON_REPULSION	0.18663	0.565488	-0.49188	-1.27864	16	FYN, PLXNA2, HSP90AA1, FES
REACTOME_APOPTOTIC_CLEAVAGE_OF_CELL_ADHESION_PROTEINS	0.190355	0.565488	-0.608397	-1.28575	8	OCLN, CASP3, CTNNB1, DSP, DSG2
REACTOME_CROSS_PRESENTATION_OF_PARTICULATE_EXOGENOUS_ANTIGENS_PHAGOSOMES	0.193929	0.566534	0.661309	1.27301	7	CYBA, ITGB5, CD36
REACTOME_FLT3_SIGNALING_BY_CBL_MUTANTS	0.194828	0.566534	0.68774	1.26955	6	UBA52, UBB, RPS27A, CBL, FLT3
REACTOME_2_LTR_CIRCLE_FORMATION	0.193929	0.566534	0.659448	1.26943	7	BANF1, XRCC4, PSIP1, HMGA1, XRCC5
REACTOME_NS1_MEDIATED_EFFECTS_ON_HOST_PATHWAYS	0.194134	0.566534	0.444606	1.22748	39	NUP188, NUP54, POM121, NUP214, NUP107, NUP35, POM121C, NUP43, PABPN1, NUP133, KPNA1, CPSF4, SEC13
REACTOME_TRANSLESION_SYNTHESIS_BY_Y_FAMILY_DNA_POLYMERASES_BYPASSES_LESIONS_ON_DNA_TEMPLATE	0.194406	0.566534	0.443373	1.21969	38	POLK, REV3L, UBA52, RFC1, RCHY1, POLD4, RFC2, POLD3, NPLOC4, UBB, SPRTN, RPA2, RPS27A, RPA1, PCNA
REACTOME_PRE_NOTCH_EXPRESSION_AND_PROCESSING	0.194823	0.566534	0.421237	1.20665	48	MAML1, NOTCH3, CREBBP, PRKCI, RUNX1, MAML3, SEL1L, EP300, MAML2, ST3GAL4, RAB6A, ATP2A2, MOV10, TNRC6A, ST3GAL3, FURIN, TFDP2, SNW1, KAT2B
REACTOME_NEF_MEDIATED_DOWNREGULATION_OF_MHC_CLASS_I_COMPLEX_CELL_SURFACE_EXPRESSION	0.195326	0.567032	0.619528	1.251	9	HLA-A, AP1G1, AP1M1, AP1S3, B2M, AP1S2
REACTOME_SYNTHESIS_OF_PC	0.196319	0.568965	-0.446919	-1.25378	23	CHKA, BCHE, SLC44A5, SLC44A2, MFSD2A, PCTP, SLC44A3, LPIN1, PCYT1A
REACTOME_DISORDERS_OF_TRANSMEMBRANE_TRANSPORTERS	0.19743	0.571231	0.344698	1.14965	145	SLC17A5, NUP188, AVPR1A, PSMD5, SLC26A3, SLC22A18, PSMD8, PSMC2, RNF185, PSMB7, OS9, NUP54, UBA52, LMBRD1, POM121, NUP214, SEL1L, NUP107, PSMB6, SLC24A1, NUP35, POM121C, PSMD13, SLC26A2, SLC9A6, HEPH, CP, SLC35C1, ERLIN2, SLC22A5, UBB, PSME1, PSMA4, SLC40A1, SLC20A2, SLC35A2, NUP43, HK1, NUP133, PSMD12
REACTOME_INTERFERON_GAMMA_SIGNALING	0.198221	0.571614	0.379123	1.17973	78	PML, TRIM38, JAK2, IRF3, GBP2, HLA-F, HLA-A, MT2A, TRIM46, IFNGR2, TRIM8, PRKCD, TRIM35, CAMK2B, TRIM45, JAK1, MAPK3, TRIM21, STAT1, HLA-C, RAF1, TRIM68, YBX1, SOCS3, B2M, SP100, VCAM1, GBP1, CAMK2G
REACTOME_POST_TRANSCRIPTIONAL_SILENCING_BY_SMALL_RNAS	0.198044	0.571614	-0.631297	-1.28067	7	AGO3, AGO4, TNRC6B, AGO1
REACTOME_MRNA_DECAY_BY_5_TO_3_EXORIBONUCLEASE	0.199045	0.572544	0.538598	1.22516	15	DDX6, DCP2, PATL1, XRN1, LSM3, LSM7, LSM2
REACTOME_PROCESSING_OF_DNA_DOUBLE_STRAND_BREAK_ENDS	0.199203	0.572544	0.400804	1.19888	59	KAT5, RAD9A, UBE2I, NSD2, UBA52, CHEK1, RFC2, ATM, DNA2, PPP4C, CDK2, BARD1, UBB, MDC1, RAD1, RPA2, RPS27A, RPA1, TOPBP1
REACTOME_ER_TO_GOLGI_ANTEROGRADE_TRANSPORT	0.199765	0.57321	0.346521	1.15248	142	TRAPPC3, TRAPPC1, RAB1B, SEC22A, GOLGB1, COPZ2, DCTN2, TRAPPC10, ARFGAP3, STX17, GOLGA2, COG7, LMAN2L, SEC22B, SEC24A, TRAPPC4, COPB1, TMED3, PPP6C, ARCN1, TUBB4A, TUBA4A, TMED10, DCTN5, COPZ1, ARF5, GORASP1, SEC24D, CNIH3, ARF1, USO1, TMED9, ARFGAP2, SEC13, TBC1D20, TUBB4B, TUBA1C, ACTR1A, DCTN4, TRAPPC9
REACTOME_EPH_EPHRIN_SIGNALING	0.200753	0.575094	0.372515	1.1776	86	MYL9, SDC2, ACTB, MYL6, NCSTN, VAV3, EPHA3, MYH11, CLTCL1, ARPC5, EPHB6, LYN, APH1B, ACTG1, MYL12A, EFNA5, CDC42, KALRN, PSEN1, PSEN2, AP2A2, CLTA, SDCBP, AP2A1, WASL, EPHA7, EPHA6, VAV2
REACTOME_SIGNAL_TRANSDUCTION_BY_L1	0.201794	0.576174	0.511452	1.2367	19	ITGB1, MAP2K1, MAPK3, CSNK2A2, MAP2K2, VAV2, ITGA5
REACTOME_REGULATION_OF_GLUCOKINASE_BY_GLUCOKINASE_REGULATORY_PROTEIN	0.201729	0.576174	0.465254	1.22301	30	NUP188, NUP54, POM121, NUP214, NUP107, NUP35, POM121C, NUP43, NUP133, SEC13
REACTOME_SLC_TRANSPORTER_DISORDERS	0.202335	0.57677	0.382111	1.17545	73	SLC17A5, NUP188, AVPR1A, SLC26A3, SLC22A18, NUP54, POM121, NUP214, NUP107, SLC24A1, NUP35, POM121C, SLC26A2, SLC9A6, HEPH, CP, SLC35C1, SLC22A5, SLC40A1, SLC20A2, SLC35A2, NUP43, HK1, NUP133
REACTOME_RHOT1_GTPASE_CYCLE	0.203509	0.579166	0.700131	1.2442	5	RHOT1, TRAK2, MYO19
REACTOME_PROTEIN_METHYLATION	0.204301	0.580469	0.520799	1.22181	17	EEF1A1, ETFBKMT, EEF1AKMT1, ETFB, RPS2, KIN, VCPKMT, PRMT3, EEF2, CAMKMT, METTL22, HSPA8
REACTOME_CA2_ACTIVATED_K_CHANNELS	0.205342	0.58118	0.615186	1.24223	9	KCNMB1, KCNMA1, KCNMB3
REACTOME_INSERTION_OF_TAIL_ANCHORED_PROTEINS_INTO_THE_ENDOPLASMIC_RETICULUM_MEMBRANE	0.205438	0.58118	0.516834	1.23559	18	BAG6, VAPA, EMD, SEC61G, UBE2J2, ALDH3A2, SEC61B
REACTOME_AQUAPORIN_MEDIATED_TRANSPORT	0.205556	0.58118	0.429996	1.20296	42	PRKAR2B, PRKACA, ADCY5, GNG7, GNG12, GNB2, ADCY6
REACTOME_SPRY_REGULATION_OF_FGF_SIGNALING	0.207006	0.58433	0.535197	1.21742	15	GRB2, UBA52, MKNK1, MAPK3, UBB, RPS27A, PPP2R1A, CBL, MAPK1, PPP2CB
REACTOME_DISEASES_ASSOCIATED_WITH_O_GLYCOSYLATION_OF_PROTEINS	0.207598	0.58505	0.40493	1.18265	54	ADAMTSL3, THBS2, NOTCH3, ADAMTS1, ADAMTSL4, THBS1, ADAMTS10, ADAMTS12, POMT2, DAG1, ADAMTS9, ADAMTS15, SBSPON, ADAMTS5, SPON1
REACTOME_ADAPTIVE_IMMUNE_SYSTEM	0.208925	0.587834	0.299175	1.08756	633	ZBTB16, TRAF7, ITGB1, FBXO17, PRKACA, KIF22, BTN2A1, FBXL12, DZIP3, ITPR1, FBXW5, IKBKG, DCTN2, MAP3K7, CTSO, UBE2E1, COL1A1, PSMD5, TIRAP, LRSAM1, HECW2, LTN1, HECTD1, KLHL42, ANAPC4, SMURF1, UBE2D2, CUL3, GLMN, TLR2, STX4, CTSB, PSMD8, GRB2, SEC22B, HECTD2, PSMC2, ERAP1, AHCYL1, SEC61G, HECTD3, KLHL20, C3, UFL1, UBR1, COL1A2, SEC24A, FBXO32, ASB13, ANAPC13, CUL7, CYBA, PSMB7, RAB7A, LYN, UBA52,…
REACTOME_COMPLEX_I_BIOGENESIS	0.209272	0.587857	0.39215	1.17776	64	NDUFA1, NDUFS6, NUBPL, COA1, NDUFAF5, NDUFB4, NDUFB10, DMAC2, NDUFB1, NDUFA3, NDUFS5, NDUFAF3, TMEM126B
REACTOME_INHIBITION_OF_THE_PROTEOLYTIC_ACTIVITY_OF_APC_C_REQUIRED_FOR_THE_ONSET_OF_ANAPHASE_BY_MITOTIC_SPINDLE_CHECKPOINT_COMPONENTS	0.21148	0.590241	0.513291	1.22712	18	UBE2E1, ANAPC4, ANAPC1, CDC26, ANAPC7, ANAPC5, ANAPC16, ANAPC11, BUB3
REACTOME_DNA_STRAND_ELONGATION	0.211207	0.590241	0.467837	1.22129	29	RFC1, POLD4, RFC2, POLD3, DNA2, PRIM2, MCM5, GINS3, POLA2, RPA2, RPA1, PCNA
REACTOME_GLUTATHIONE_CONJUGATION	0.211063	0.590241	0.468526	1.21333	28	ESD, GSTA4, AKR1A1, GGT7, GGT5, GCLM, GCLC, GGT1, MGST3, GSTZ1, OPLAH, GGCT, GSTP1
REACTOME_INFECTION_WITH_MYCOBACTERIUM_TUBERCULOSIS	0.210526	0.590241	0.478455	1.20816	24	HGS, TLR2, RAB7A, UBA52, MAPK3, UBB, KPNA1, ENO1, RAB5A, RPS27A, B2M, GSK3A, RNF213
REACTOME_RAS_PROCESSING	0.212575	0.592343	-0.442444	-1.23361	22	KRAS, ZDHHC9, FNTA, ABHD17C, RCE1
REACTOME_INTRACELLULAR_SIGNALING_BY_SECOND_MESSENGERS	0.213043	0.592698	0.31702	1.113	283	PML, RRAGC, RHEB, PHC2, PRKAR2B, PRKACA, SUZ12, ITPR1, BMI1, PDE1A, ADCY5, PSMD5, SLC38A9, PSMD8, GRB2, PSMC2, KDM1A, AHCYL1, ATN1, RING1, BAD, ADCY6, RNF146, NTF3, PSMB7, NTRK3, UBA52, AKT3, PIK3R1, USP7, PSMB6, RBBP7, CBX6, PPP2R5A, PSMD13, PDE1C, MTOR, MDM2, PRKCD, FGF2, PPARG, FRK, MAF1, CAMK2B, NRG1, IL1RAP, PDGFRB, GAB2, MAPK3, CDKN1B, CSNK2A2, UBB, RPS6KB2, PRKCG, PSME1, PSMA4, SNAI2, FGF1…
REACTOME_WNT5A_DEPENDENT_INTERNALIZATION_OF_FZD2_FZD5_AND_ROR2	0.214744	0.595518	0.549843	1.22244	13	AP2A2, CLTA, AP2A1, FZD2, ROR1, CLTB, CLTC, AP2M1
REACTOME_NOTCH_HLH_TRANSCRIPTION_PATHWAY	0.215429	0.595518	0.466185	1.20727	28	MAML1, NOTCH3, HDAC6, CREBBP, MAML3, HDAC8, NCOR1, MAML2, HDAC5, SNW1, KAT2B, HDAC1
REACTOME_SIGNALING_BY_MET	0.214653	0.595518	0.378074	1.16567	74	COL5A2, ITGB1, COL1A1, HGS, GRB2, LAMA5, LAMC1, COL1A2, LAMA4, UBA52, PIK3R1, LAMB2, EPS15, CRKL, FN1, RAP1A, UBB, ITGA3, HGF, COL24A1, RPS27A, DOCK7, COL3A1
REACTOME_MITOTIC_PROPHASE	0.215385	0.595518	0.374612	1.16301	77	RAB1B, NUP188, GORASP2, GOLGA2, SET, NEK9, EMD, NUP54, POM121, NUP214, NUP107, NUP35, POM121C, ENSA, BANF1, MCPH1, NUMA1, GORASP1, MAPK3
REACTOME_TNFR1_MEDIATED_CERAMIDE_PRODUCTION	0.217241	0.597672	0.675888	1.24767	6	RACK1, TNFRSF1A, SMPD3, SMPD2
REACTOME_METABOLISM_OF_STEROIDS	0.21697	0.597672	0.345252	1.13558	125	SCP2, LBR, CYP7B1, MBTPS1, SCAP, UBE2I, NFYB, SCD, CREBBP, SEC24A, SMARCD3, DHCR24, FDFT1, AKR1C2, SREBF1, DHCR7, INSIG2, OSBPL2, NCOA2, LGMN, SQLE, CHD9, SEC24D, MSMO1, AKR1B1, PLPP6, SP1, AKR1C1, AKR1C3, SRD5A1, MTF1, NCOA1, LSS, ACACA, CYP27A1, MBTPS2, SLCO1A2, TGS1, TBL1XR1
REACTOME_HIGHLY_CALCIUM_PERMEABLE_NICOTINIC_ACETYLCHOLINE_RECEPTORS	0.216895	0.597672	-0.725283	-1.28136	4	CHRNA5, CHRNB4, CHRNA4
REACTOME_NEGATIVE_REGULATION_OF_THE_PI3K_AKT_NETWORK	0.218274	0.598616	-0.292142	-1.09305	97	FYN, PIK3R3, FGF18, PPP2R5B, PPP2R1B, KL, IL33, PPP2R5D, ERBB4, PDGFA, TGFA, ERBB2, MET, FGF10, BDNF, PHLPP2, PIP4K2B, PIP5K1A, IRS1, ESR1, GAB1, PIP4K2C, ESR2, IRAK4, PIP5K1C
REACTOME_BIOSYNTHESIS_OF_MARESIN_LIKE_SPMS	0.217949	0.598616	-0.763323	-1.27477	3	CYP2E1
REACTOME_REGULATION_OF_TBK1_IKK_MEDIATED_ACTIVATION_OF_IRF3_IRF7_UPON_TLR3_LIGATION	0.21865	0.5987	0.581031	1.24671	11	OPTN, UBA52, TANK, UBB, TICAM1, RPS27A
REACTOME_ACTIVATED_PKN1_STIMULATES_TRANSCRIPTION_OF_AR_ANDROGEN_RECEPTOR_REGULATED_GENES_KLK2_AND_KLK3	0.221053	0.603006	0.692502	1.23064	5	KDM1A, NCOA2
REACTOME_PROCESSING_OF_CAPPED_INTRONLESS_PRE_MRNA	0.221264	0.603006	0.462	1.20606	29	SNRPG, PCF11, SNRPD3, CPSF2, WDR33, CPSF1, PABPN1, CPSF4, CPSF7, NUDT21, NCBP1
REACTOME_PYROPTOSIS	0.22076	0.603006	0.472866	1.19405	24	TP63, CHMP3, CHMP7, HMGB1, GSDME, CHMP4C, CHMP6, CHMP2A
REACTOME_CTLA4_INHIBITORY_SIGNALING	0.222222	0.604667	-0.466316	-1.24584	17	FYN, PPP2R5B, PPP2R1B, PPP2R5D
REACTOME_TRAF6_MEDIATED_IRF7_ACTIVATION	0.22293	0.604697	0.529413	1.20426	15	IRF3, CREBBP, TANK, EP300, RNF135
REACTOME_COSTIMULATION_BY_THE_CD28_FAMILY	0.222642	0.604697	-0.337163	-1.14303	54	FYN, PIK3R3, PPP2R5B, HLA-DPA1, PPP2R1B, MAP3K14, PPP2R5D, GRAP2, PDCD1LG2, PTPN6, HLA-DRB5, CSK, HLA-DRA, PRR5, ICOSLG
REACTOME_NUCLEAR_SIGNALING_BY_ERBB4	0.223343	0.604873	0.456543	1.20011	30	NCSTN, SPARC, APH1B, PSEN1, PSEN2, NCOR1, NRG1, YAP1, WWOX
REACTOME_RNA_POLYMERASE_II_PRE_TRANSCRIPTION_EVENTS	0.224204	0.606258	0.373058	1.15882	76	CDK7, NELFCD, GTF2A1, GTF2F1, NELFB, GTF2H2, CCNT1, TAF12, TAF7, PAF1, ELOA, POLR2H, TAF10, RTF1, SUPT4H1, POLR2C, TAF4B, GTF2H3, POLR2I, SUPT6H, ELOB, POLR2B, SSRP1, ELL, NELFA
REACTOME_PURINE_SALVAGE	0.224599	0.606382	-0.512878	-1.21127	12	GMPR2, HPRT1, ADA
REACTOME_CYTOSOLIC_IRON_SULFUR_CLUSTER_ASSEMBLY	0.226384	0.607298	0.59597	1.24262	10	CIAO1, ABCB7, MMS19, NUBP1, NDOR1
REACTOME_ABC_TRANSPORTERS_IN_LIPID_HOMEOSTASIS	0.225505	0.607298	0.520171	1.20841	16	ABCA5, ABCA7, ABCA6, ABCA9
REACTOME_PHOSPHORYLATION_OF_THE_APC_C	0.227343	0.607298	0.510996	1.19881	17	UBE2E1, ANAPC4, ANAPC1, CDC26, ANAPC7, ANAPC5, ANAPC16, ANAPC11
REACTOME_DNA_DAMAGE_TELOMERE_STRESS_INDUCED_SENESCENCE	0.227074	0.607298	0.46207	1.19661	28	KAT5, CABIN1, ACD, ATM, ASF1A, CDK2, CDKN1B, UBN1
REACTOME_RND2_GTPASE_CYCLE	0.226573	0.607298	0.430607	1.18458	38	ARHGAP1, PTPN13, KCTD13, LRRC1, FRS3, NISCH, PIK3R1, ALDH3A2, DLG5, KIDINS220, TNFAIP1, CAV1, DST, CKAP4, ANKRD26, RND2, GOLGA3, EPHA2
REACTOME_DISEASES_OF_MITOTIC_CELL_CYCLE	0.226761	0.607298	0.43387	1.1842	36	UBE2E1, ANAPC4, CDKN1C, DAXX, CDK6, ANAPC1, CDC26, ANAPC7, ANAPC5, CDK2, CDKN1B, TFDP2, ANAPC16, ANAPC11, ATRX
REACTOME_ESTROGEN_DEPENDENT_GENE_EXPRESSION	0.227387	0.607298	0.364479	1.15033	85	KAT5, GTF2A1, GTF2F1, SMC3, STAG1, KDM1A, CREBBP, RUNX1, CCNT1, RAD21, EP300, POLR2H, NCOA2, EBAG9, POLR2C, YY1, POLR2I, MOV10, TNRC6A, POLR2B, SP1, DDX5, KAT2B, HDAC1, FOS
REACTOME_ACTIVATION_OF_THE_TFAP2_AP_2_FAMILY_OF_TRANSCRIPTION_FACTORS	0.228618	0.609065	0.626235	1.25288	8	CREBBP, CITED4, EP300, WWOX
REACTOME_A_TETRASACCHARIDE_LINKER_SEQUENCE_IS_REQUIRED_FOR_GAG_SYNTHESIS	0.229075	0.609065	0.465895	1.1833	25	SDC2, DCN, B3GAT2, SDC4, GPC1, XYLT1, B3GALT6, GPC4
REACTOME_ROLE_OF_PHOSPHOLIPIDS_IN_PHAGOCYTOSIS	0.22929	0.609065	0.470089	1.17676	23	ITPR1, PLPP5, AHCYL1, PLD3, PIK3R1, PRKCD, PLD2, PLCG2, FCGR2A
REACTOME_RHOV_GTPASE_CYCLE	0.229452	0.609065	-0.375246	-1.16153	36	NCK2, GIT1, CCP110, TXNL1, SPTAN1, CEP97, GIT2, SH3RF1
REACTOME_INHIBITION_OF_DNA_RECOMBINATION_AT_TELOMERE	0.230885	0.610498	0.489534	1.19664	20	DAXX, ACD, POLR2H, POLR2C, POLR2I, POLR2B, ATRX, POLR2G, POLR2D
REACTOME_ION_TRANSPORT_BY_P_TYPE_ATPASES	0.231047	0.610498	-0.346317	-1.13397	46	SRI, ATP2C1, ATP8A2, ATP8B1, FXYD7, ATP8A1, CAMK2A, ATP11A, ATP11C, ATP10D, CAMK2D, ATP10A
REACTOME_SIGNALING_BY_CSF1_M_CSF_IN_MYELOID_CELLS	0.231023	0.610498	-0.389553	-1.17528	31	INPP5D, FYN, IL34, KRAS, SOS1, GRAP2
REACTOME_REGULATED_PROTEOLYSIS_OF_P75NTR	0.234528	0.610684	0.592041	1.23442	10	NCSTN, APH1B, PSEN1, PSEN2, NFKB1, NGFR, RELA
REACTOME_YAP1_AND_WWTR1_TAZ_STIMULATED_GENE_EXPRESSION	0.235669	0.610684	0.561046	1.22882	12	TEAD3, TEAD2, RUNX2, YAP1, KAT2B, HIPK1, HIPK2
REACTOME_BETA_OXIDATION_OF_PRISTANOYL_COA	0.235392	0.610684	0.605289	1.22224	9	SCP2, ACOX3, CRAT
REACTOME_IKK_COMPLEX_RECRUITMENT_MEDIATED_BY_RIP1	0.233184	0.610684	0.496806	1.20129	19	IKBKG, UBE2D2, BIRC2, UBA52, UBB, TICAM1, RPS27A, SARM1, CHUK
REACTOME_RESPONSE_OF_MTB_TO_PHAGOCYTOSIS	0.233883	0.610684	0.488975	1.19527	20	HGS, RAB7A, UBA52, MAPK3, UBB, KPNA1, ENO1, RAB5A, RPS27A, GSK3A, RNF213
REACTOME_SIGNALING_BY_BMP	0.234168	0.610684	0.465259	1.18292	26	TGFBR3, INHBA, FSTL1, SMURF1, ACVR2B, SMAD9, BMPR1B, BMPR1A
REACTOME_DISEASES_ASSOCIATED_WITH_GLYCOSAMINOGLYCAN_METABOLISM	0.232168	0.610684	0.428293	1.17821	38	SDC2, DCN, PRELP, SDC4, EXT1, GPC1, HEXB, SLC26A2, B3GALT6, GPC4
REACTOME_MEIOTIC_SYNAPSIS	0.234621	0.610684	0.445089	1.17682	31	SUN2, UBE2I, SMC3, STAG1, RAD21, ACD
REACTOME_RAC2_GTPASE_CYCLE	0.233083	0.610684	0.364751	1.14762	83	LBR, ABI1, ARHGAP1, IQGAP1, ITGB1, MPP7, VAV3, CDC42EP1, EMD, DOCK10, CYBA, RAB7A, ARHGAP21, PIK3R1, CDC42, NCKAP1, MCAM, MTX1
REACTOME_TOLL_LIKE_RECEPTOR_TLR1_TLR2_CASCADE	0.235	0.610684	-0.284731	-1.09999	104	PELI1, IRAK3, PPP2R1B, RPS6KA5, APP, NKIRAS1, DUSP6, MAPK11, MEF2C, PELI2, LY96, MAPK14, MAP3K1, PPP2R5D, MEF2A, NFKBIA, IKBKB
REACTOME_RHOC_GTPASE_CYCLE	0.232759	0.610684	-0.321871	-1.14444	72	STK10, MCF2L, ARHGEF12, ARHGAP18, ARHGDIA, ARHGAP26, ARHGAP32, TFRC, C1QBP, PKN3, OPHN1, STARD13, ACBD5, FMNL3, ABR, BCR, VAPB, ABCD3
REACTOME_VOLTAGE_GATED_POTASSIUM_CHANNELS	0.23569	0.610684	-0.379681	-1.15645	33	KCNC2, KCNQ2, KCNC4, KCNH5, KCND2, KCNS3, KCNH7, KCNQ3, KCNA1, KCNB1, KCNAB2, KCNF1, KCNH3, KCNQ5, KCNC3, KCNG1, KCNAB3, KCNH4, KCND3
REACTOME_FGFR3B_LIGAND_BINDING_AND_ACTIVATION	0.231481	0.610684	-0.668109	-1.26468	5	FGF18
REACTOME_NUCLEAR_EVENTS_MEDIATED_BY_NFE2L2	0.236546	0.611987	0.358246	1.13611	90	ATF4, PSMD5, IDH1, PSMD8, PSMC2, CREBBP, PSMB7, UBA52, GCLM, RBX1, PSMB6, EP300, PSMD13, KEAP1, GCLC, NFKB1, SOD3, UBB, GSR, TKT, PSME1, PSMA4, PGD, PSMD12, SP1, PSMB1, PSMD14, RPS27A, PSMD6, PSMF1, MAFK, ME1, RELA, PSMB4, CUL1, PSMD11, CDKN2A
REACTOME_BIOSYNTHESIS_OF_THE_N_GLYCAN_PRECURSOR_DOLICHOL_LIPID_LINKED_OLIGOSACCHARIDE_LLO_AND_TRANSFER_TO_A_NASCENT_PROTEIN	0.238095	0.614165	-0.316603	-1.1273	73	ST8SIA6, NUDT14, ST6GALNAC3, ST3GAL1, ST3GAL5, ALG3, DOLPP1, ST6GALNAC5, CMAS, ALG12, UAP1
REACTOME_REGULATION_OF_NPAS4_GENE_EXPRESSION	0.237968	0.614165	-0.50536	-1.19351	12	AGO3, REST, NR3C1, AGO4, TNRC6B, AGO1
REACTOME_ADORA2B_MEDIATED_ANTI_INFLAMMATORY_CYTOKINES_PRODUCTION	0.238827	0.614785	0.42515	1.17377	39	PRKAR2B, PRKACA, ADCY5, GNG7, GNG12, GNB2, ADCY6
REACTOME_DRUG_ADME	0.239044	0.614785	-0.322314	-1.12081	63	ABCB1, ABCG2, CYP2E1, HPRT1, GLYATL2, GUK1, SLCO2B1, ACSM4, BCHE, ADA, IMPDH1
REACTOME_ACTIVATION_OF_C3_AND_C5	0.242833	0.615698	0.64319	1.23813	7	C3, C2, C5, CFB
REACTOME_GP1B_IX_V_ACTIVATION_SIGNALLING	0.243421	0.615698	0.617067	1.23453	8	FLNA, COL1A1, COL1A2, PIK3R1, RAF1
REACTOME_REGULATION_OF_FOXO_TRANSCRIPTIONAL_ACTIVITY_BY_ACETYLATION	0.241042	0.615698	0.58791	1.22581	10	SIRT1, CREBBP, EP300, TXNIP, KAT2B
REACTOME_ACTIVATION_OF_PUMA_AND_TRANSLOCATION_TO_MITOCHONDRIA	0.240401	0.615698	0.60215	1.21591	9	TP63, BBC3, TP53BP2, TFDP2
REACTOME_TRAFFICKING_OF_MYRISTOYLATED_PROTEINS_TO_THE_CILIUM	0.241135	0.615698	0.714964	1.197	4	ARL3, RP2, UNC119B, CYS1
REACTOME_TRAF6_MEDIATED_INDUCTION_OF_TAK1_COMPLEX_WITHIN_TLR4_COMPLEX	0.242089	0.615698	0.527405	1.19328	14	MAP3K7, UBA52, UBB, TICAM1, TAB3, IRAK2, RPS27A, SARM1
REACTOME_PKA_MEDIATED_PHOSPHORYLATION_OF_CREB	0.243647	0.615698	0.491851	1.18931	19	PRKAR2B, PRKACA, ADCY5, ADCY6, PRKAR1A, ADCY8, PRKAR2A
REACTOME_SARS_COV_1_TARGETS_HOST_INTRACELLULAR_SIGNALLING_AND_REGULATORY_PATHWAYS	0.242038	0.615698	0.522737	1.18908	15	UBE2I, EP300, YWHAH, CAV1, SP1, YWHAQ, SERPINE1
REACTOME_EPHA_MEDIATED_GROWTH_CONE_COLLAPSE	0.240469	0.615698	0.458473	1.17668	27	MYL9, MYL6, EPHA3, MYH11, LYN, EFNA5
REACTOME_TELOMERE_C_STRAND_LAGGING_STRAND_SYNTHESIS	0.242553	0.615698	0.435564	1.17	33	RFC1, POLD4, ACD, RFC2, POLD3, DNA2, PRIM2, TEN1, POLA2, RPA2, RPA1, PCNA, CHTF8, RFC5, DSCC1
REACTOME_ASSEMBLY_AND_CELL_SURFACE_PRESENTATION_OF_NMDA_RECEPTORS	0.243151	0.615698	-0.369365	-1.14333	36	TUBB2B, CAMK2A, GRIN1, GRIN2B, TUBA1B, KIF17, DLG4, APBA1, CAMK2D, GRIN2A, TUBB2A
REACTOME_HEME_DEGRADATION	0.243655	0.615698	-0.577219	-1.21986	8	ABCG2, SLCO2B1
REACTOME_EARLY_SARS_COV_2_INFECTION_EVENTS	0.244318	0.615983	0.432858	1.16877	34	SDC2, SDC4, CHMP3, CHMP7, GPC1, GPC4, MAP1LC3B, VHL, CHMP4C, CHMP6, FURIN, CHMP2A, ISCU, DDX5, PIK3R4
REACTOME_POLYMERASE_SWITCHING_ON_THE_C_STRAND_OF_THE_TELOMERE	0.244477	0.615983	0.45719	1.1624	26	RFC1, POLD4, ACD, RFC2, POLD3, PRIM2, TEN1, POLA2, PCNA, CHTF8, RFC5, DSCC1
REACTOME_REGULATION_OF_TP53_ACTIVITY_THROUGH_ACETYLATION	0.244957	0.616297	0.446871	1.17468	30	PML, AKT3, RBBP7, EP300, BRD1, MAP2K6, BRD7, PIN1, HDAC1, BRPF1, RBBP4, PIP4K2A, ING5, ING2
REACTOME_EPITHELIAL_MESENCHYMAL_TRANSITION_EMT_DURING_GASTRULATION	0.24537	0.616444	-0.663761	-1.25645	5	OCLN
REACTOME_MAP2K_AND_MAPK_ACTIVATION	0.246479	0.618334	0.428157	1.1686	36	ACTB, IQGAP1, KSR1, TLN1, ACTG1, CNKSR1, MAP2K1, FN1, MAPK3, RAP1A, RAF1, MAP2K2, LAMTOR2, MARK3
REACTOME_ACYL_CHAIN_REMODELING_OF_DAG_AND_TAG	0.248227	0.619641	0.713251	1.19414	4	PNPLA2, DGAT1
REACTOME_OLFACTORY_SIGNALING_PATHWAY	0.248428	0.619641	-0.419446	-1.18524	24	ANO2
REACTOME_SIGNALING_BY_ERBB2_IN_CANCER	0.247678	0.619641	-0.409754	-1.19465	26	KRAS, CDC37, SOS1, ERBB4, ERBB2, HSP90AA1, PTPN12, GAB1, PLCG1, HRAS
REACTOME_REGULATION_OF_CDH11_MRNA_TRANSLATION_BY_MICRORNAS	0.248139	0.619641	-0.54911	-1.21877	9	AGO3, CDH11, AGO4, TNRC6B, AGO1
REACTOME_REGULATION_OF_MECP2_EXPRESSION_AND_ACTIVITY	0.24928	0.619985	0.44483	1.16932	30	LBR, PRKACA, HTT, GPS2, CAMK2B, NCOR1, MOV10, TNRC6A, HDAC1, HIPK2, CAMK2G, TBL1XR1, CAMK4
REACTOME_MISCELLANEOUS_TRANSPORT_AND_BINDING_EVENTS	0.249249	0.619985	-0.443827	-1.20159	19	LRRC8B, CTNS, ADD1, NIPA1, DMTN, NIPAL1, LRRC8D, ADD2, MAGT1
REACTOME_CGMP_EFFECTS	0.25	0.620887	0.517242	1.17658	15	KCNMB1, ITPR1, PDE1A, KCNMA1, PRKG1, KCNMB3, PDE1B, PDE2A
REACTOME_TRP_CHANNELS	0.251497	0.622823	-0.424451	-1.18344	22	MLKL, TRPM6, TRPM4, MCOLN2, RIPK1, TRPC3, TRPC7, TRPC5, TRPC6, TRPV2, TRPV3
REACTOME_FORMATION_OF_FIBRIN_CLOT_CLOTTING_CASCADE	0.251497	0.622823	-0.42461	-1.18388	22	VWF, PROCR, C1QBP, SERPINE2, F10
REACTOME_TRANSPORT_OF_FATTY_ACIDS	0.252632	0.623215	0.671216	1.19282	5	SLC27A6, SLC27A1, APOD, LCN12
REACTOME_PCP_CE_PATHWAY	0.25345	0.623215	0.357904	1.13141	86	PFN1, FZD8, DVL2, PSMD5, SMURF1, PSMD8, PSMC2, PSMB7, UBA52, PSMB6, FZD3, PSMD13, UBB, PRKCG, PSME1, AP2A2, PSMA4, CLTA, AP2A1, PSMD12, FZD2, PSMB1, WNT5B, PSMD14, SMURF2, RPS27A, ROR1, PSMD6, PSMF1
REACTOME_SYNTHESIS_OF_SUBSTRATES_IN_N_GLYCAN_BIOSYTHESIS	0.252033	0.623215	-0.328999	-1.11887	58	ST8SIA6, NUDT14, ST6GALNAC3, ST3GAL1, ST3GAL5, DOLPP1, ST6GALNAC5, CMAS, UAP1
REACTOME_DOWNSTREAM_SIGNAL_TRANSDUCTION	0.253125	0.623215	-0.393608	-1.16098	27	RAPGEF1, NCK2, KRAS, SOS1, PDGFA
REACTOME_TACHYKININ_RECEPTORS_BIND_TACHYKININS	0.253425	0.623215	-0.698635	-1.23428	4	TAC1
REACTOME_NR1H2_NR1H3_REGULATE_GENE_EXPRESSION_LINKED_TO_LIPOGENESIS	0.254934	0.623386	0.61171	1.22382	8	SCD, SREBF1, NR1H2, RXRB, RXRA
REACTOME_INTERLEUKIN_21_SIGNALING	0.258224	0.623386	0.609283	1.21896	8	STAT4, JAK1, STAT1, IL21R, STAT5B
REACTOME_EARLY_PHASE_OF_HIV_LIFE_CYCLE	0.258013	0.623386	0.536952	1.19378	13	BANF1, KPNA1, XRCC4, PSIP1, HMGA1, XRCC5
REACTOME_TRNA_PROCESSING_IN_THE_MITOCHONDRION	0.257092	0.623386	0.709465	1.1878	4	ELAC2, TRMT10C, HSD17B10, TRNT1
REACTOME_CELL_EXTRACELLULAR_MATRIX_INTERACTIONS	0.256798	0.623386	0.492719	1.17794	18	ACTB, ITGB1, TESK1, FLNA, ACTG1, VASP, ACTN1
REACTOME_PLASMA_LIPOPROTEIN_CLEARANCE	0.255682	0.623386	0.430128	1.1614	34	UBA52, MYLIP, APOB, UBB, AP2A2, LDLR, CLTA, NR1H2, AP2A1, NPC2, RPS27A
REACTOME_CA_DEPENDENT_EVENTS	0.257746	0.623386	0.423942	1.1571	36	PRKAR2B, PRKACA, PDE1A, ADCY5, ADCY6, PDE1C, PRKCD, CAMK2B, PRKCG, PRKAR1A, ADCY8, PRKAR2A, CAMK2G, CAMK4, PDE1B
REACTOME_SIGNALING_BY_MODERATE_KINASE_ACTIVITY_BRAF_MUTANTS	0.256944	0.623386	0.41627	1.15417	40	ACTB, IQGAP1, JAK2, KSR1, TLN1, ACTG1, CNKSR1, MAP2K1, CAMK2B, FN1, MAPK3, RAP1A, RAF1, MAP2K2, MARK3
REACTOME_FORMATION_OF_RNA_POL_II_ELONGATION_COMPLEX	0.258021	0.623386	0.388741	1.14803	56	CDK7, NELFCD, GTF2F1, NELFB, GTF2H2, CCNT1, PAF1, ELOA, POLR2H, RTF1, SUPT4H1, POLR2C, GTF2H3, POLR2I, SUPT6H, ELOB, POLR2B, SSRP1, ELL, NELFA, EAF2, CTDP1, CCNH, POLR2G
REACTOME_TCF_DEPENDENT_SIGNALING_IN_RESPONSE_TO_WNT	0.257541	0.623386	0.33032	1.10835	155	SOX6, KAT5, LRP5, FZD8, DVL2, PSMD5, CHD8, CUL3, PSMD8, PSMC2, CREBBP, CXXC4, RNF146, PSMB7, UBA52, RBX1, PSMB6, EP300, PPP2R5A, PSMD13, RUVBL1, ZNRF3, CSNK2A2, SMARCA4, UBB, LGR5, PSME1, PSMA4, PPP2R5E, LGR4, WNT9A, ASH2L, SOX13, XIAP, CTNNBIP1, PSMD12, CAV1, FZD2, CSNK1A1, PSMB1, HDAC1, CSNK1G2, SFRP1, PSMD14, SMURF2, RPS27A, CTBP1, PSMD6, PSMF1, TLE1, LGR6, PYGO2
REACTOME_CD28_DEPENDENT_PI3K_AKT_SIGNALING	0.255882	0.623386	-0.431625	-1.1668	18	FYN, PIK3R3, MAP3K14
REACTOME_REGULATION_OF_SIGNALING_BY_CBL	0.258065	0.623386	-0.423259	-1.17199	21	RAPGEF1, FYN, PIK3R3
REACTOME_CONJUGATION_OF_BENZOATE_WITH_GLYCINE	0.258547	0.623386	-0.741265	-1.23793	3	GLYATL2, GLYAT
REACTOME_HIGHLY_CALCIUM_PERMEABLE_POSTSYNAPTIC_NICOTINIC_ACETYLCHOLINE_RECEPTORS	0.256944	0.623386	-0.661416	-1.25201	5	CHRNA5, CHRNB4, CHRNA4
REACTOME_SIGNALING_BY_MAPK_MUTANTS	0.259169	0.624018	-0.599648	-1.21647	7	DUSP6, DUSP16, DUSP8
REACTOME_SIGNALING_BY_NTRK3_TRKC	0.259601	0.624192	0.500844	1.17499	17	GRB2, NELFB, NTF3, NTRK3, PIK3R1, PTPRS
REACTOME_INTERACTIONS_OF_REV_WITH_HOST_CELLULAR_PROTEINS	0.260623	0.625784	0.424244	1.15225	35	NUP188, NUP54, POM121, NUP214, NUP107, NUP35, POM121C, RCC1, NUP43, NUP133, SEC13
REACTOME_REGULATION_OF_RUNX1_EXPRESSION_AND_ACTIVITY	0.261137	0.626151	0.499665	1.17223	17	PML, RUNX1, CDK6, MOV10, TNRC6A
REACTOME_TGFBR3_PTM_REGULATION	0.263844	0.626894	0.574376	1.19759	10	NCSTN, TGFBR3, MMP14, APH1B, TIMP1, PSEN1, PSEN2
REACTOME_IL_6_TYPE_CYTOKINE_RECEPTOR_LIGAND_INTERACTIONS	0.264241	0.626894	0.518733	1.17366	14	JAK2, CRLF1, JAK1, IL6ST, TYK2, OSMR, IL11RA
REACTOME_CYCLIN_D_ASSOCIATED_EVENTS_IN_G1	0.263889	0.626894	0.408656	1.15194	45	JAK2, CDKN2D, CDK7, CDKN1C, LYN, UBA52, CDK6, CDK2, CDKN1B, ABL1, UBB, RBL2, TFDP2, RPS27A, E2F4, CCNH, CUL1, CDKN2A, PPP2R1A
REACTOME_O_GLYCOSYLATION_OF_TSR_DOMAIN_CONTAINING_PROTEINS	0.264336	0.626894	0.418	1.14989	38	ADAMTSL3, THBS2, ADAMTS1, ADAMTSL4, THBS1, ADAMTS10, ADAMTS12, ADAMTS9, ADAMTS15, SBSPON, ADAMTS5, SPON1
REACTOME_CELLULAR_RESPONSE_TO_CHEMICAL_STRESS	0.2625	0.626894	0.320934	1.0968	192	ATF4, COX7C, NDUFA4, PSMD5, IDH1, CUL3, PSMD8, PSMC2, P4HB, CREBBP, PRKCI, SMARCD3, CYBA, PSMB7, COX5A, UBA52, PRDX6, PALB2, AKT3, GCLM, ATOX1, RBX1, PSMB6, COX6C, MUL1, EP300, PSMD13, KEAP1, GPX3, GCLC, MAP1LC3B, COX7B, TXNIP, COX5B, PRKCD, NPLOC4, NCOA2, CCS, NCOR1, CHD9, NFKB1, BLVRA, TXNRD2, SOD3, CSNK2A2, UBB, UBXN7, GSR, TKT, PSME1, TRIM21, SESN1, PSMA4, PGD, HM13, PSMD12, SP1, PSMB1, NOX4,…
REACTOME_SHC1_EVENTS_IN_ERBB2_SIGNALING	0.263473	0.626894	-0.422507	-1.17802	22	PRKCE, KRAS, SOS1, ERBB4, ERBB2, PTPN12
REACTOME_NOREPINEPHRINE_NEUROTRANSMITTER_RELEASE_CYCLE	0.262108	0.626894	-0.448601	-1.19851	17	SNAP25, PPFIA3, TSPOAP1, STX1A
REACTOME_ACTIVATED_NTRK2_SIGNALS_THROUGH_CDK5	0.263033	0.626894	-0.623572	-1.21925	6	TIAM1, BDNF
REACTOME_SIGNALING_BY_NOTCH3	0.26511	0.627078	0.403807	1.1483	47	NCSTN, MAML1, NOTCH3, CREBBP, MAML3, UBA52, PBX1, APH1B, EP300, PSEN1, PSEN2, MAML2, UBB, STAT1, SNW1, KAT2B, YBX1, RPS27A
REACTOME_FORMATION_OF_LATERAL_PLATE_MESODERM	0.265136	0.627078	-0.790533	-1.19663	2	FOXF1, BMP4
REACTOME_ACTIVATION_OF_IRF3_IRF7_MEDIATED_BY_TBK1_IKK_IKBKE	0.265941	0.627274	0.50487	1.17286	16	IRF3, OPTN, UBA52, TANK, UBB, TICAM1, RPS27A, SARM1
REACTOME_TRANSLATION_OF_SARS_COV_2_STRUCTURAL_PROTEINS	0.265873	0.627274	-0.325931	-1.10618	57	MGAT5, RPN2, FUT8, ST6GALNAC3, ST3GAL1, ZDHHC9, PARP10, MGAT4B, ZDHHC20, MGAT4A, PARP4, ZDHHC5, ZDHHC3, PRKCSH, ZDHHC8
REACTOME_MYOGENESIS	0.266871	0.628614	-0.421985	-1.18383	23	CDH2, BNIP2, MAPK11, MEF2C, CTNNA2, TCF4, MAPK14, TCF3, MEF2A, MAPK12
REACTOME_RHO_GTPASES_ACTIVATE_FORMINS	0.267813	0.629978	0.338231	1.10621	120	ACTB, PFN1, CKAP5, ITGB1, CLIP1, NDEL1, NDE1, DVL2, RPS27, ACTG1, RHOB, NUP107, PAFAH1B1, PPP2R5A, CDC42, RHOD, TUBB4A, TUBA4A, TAOK1, PPP2R5E, KNL1, NUP43, SCAI, NUP133, SRF, SEC13, TUBB4B, TUBA1C, BUB3
REACTOME_CREB1_PHOSPHORYLATION_THROUGH_THE_ACTIVATION_OF_ADENYLATE_CYCLASE	0.268489	0.630712	0.556907	1.19495	11	PRKAR2B, PRKACA, PRKAR1A, ADCY8, PRKAR2A
REACTOME_SYNTHESIS_OF_PIPS_AT_THE_EARLY_ENDOSOME_MEMBRANE	0.270195	0.633863	-0.456436	-1.1865	16	MTMR12, MTMR2, INPP5F, PIKFYVE, INPP4A
REACTOME_SIGNALING_BY_EGFR	0.270677	0.634136	-0.331972	-1.0977	49	SPRY1, PAG1, KRAS, STAM, SOS1, SH3KBP1, TGFA, EPS15L1, PTPN12, CSK, GAB1, PLCG1, PTPRK, HRAS, SPRY2, ADAM10
REACTOME_FORMATION_OF_INCISION_COMPLEX_IN_GG_NER	0.272222	0.635637	0.410265	1.14776	42	CDK7, UBE2I, GTF2H2, PIAS3, UBA52, RBX1, DDB2, XPA, RAD23A, GTF2H3, UBB, XPC, RPA2, RNF111, RPS27A, RPA1, CUL4A
REACTOME_NEGATIVE_REGULATION_OF_NOTCH4_SIGNALING	0.272237	0.635637	0.392171	1.13734	51	PSMD5, PSMD8, PSMC2, PSMB7, UBA52, RBX1, PSMB6, PSMD13, UBB, PSME1, PSMA4, PSMD12, PSMB1, PSMD14, RPS27A, PSMD6, PSMF1, PSMB4, CUL1, PSMD11, SEM1
REACTOME_TRANSCRIPTIONAL_REGULATION_BY_RUNX1	0.272832	0.635637	0.329227	1.10502	157	MYL9, PML, PHC2, BMI1, CDK7, PSMD5, PSMD8, PSMC2, CREBBP, RING1, THBS1, LDB1, SMARCD3, RUNX2, RUNX1, PSMB7, UBA52, CDK6, PSMB6, CBX6, EP300, PSMD13, SMARCD1, ACTL6A, SMARCD2, ELF2, CSNK2A2, SMARCA4, ABL1, UBB, PSME1, ARID1A, PSMA4, MOV10, TNRC6A, ASH2L, PSMD12, ELF1, SETD1B, YAP1, PSMB1, KAT2B, PBRM1, HDAC1, HIPK2, PSMD14, RPS27A, SOCS3, PSMD6
REACTOME_SIGNALING_BY_ERBB2_ECD_MUTANTS	0.272981	0.635637	-0.454024	-1.18023	16	KRAS, CDC37, SOS1, ERBB2, HSP90AA1, GAB1, PLCG1, HRAS
REACTOME_PRESYNAPTIC_NICOTINIC_ACETYLCHOLINE_RECEPTORS	0.273148	0.635637	-0.645703	-1.22227	5	CHRNA5, CHRNB4, CHRNA4
REACTOME_REGULATION_OF_FZD_BY_UBIQUITINATION	0.274924	0.638639	0.487204	1.16476	18	LRP5, FZD8, UBA52, ZNRF3, UBB, LGR5, LGR4, RPS27A, LGR6, RSPO2
REACTOME_ATTENUATION_PHASE	0.275542	0.638639	-0.400786	-1.1685	26	DNAJB6, HSPH1, PTGES3, TNFRSF21, HSPA1A, HSP90AA1, HSPA2, HSPA6, GML, HSPA1L
REACTOME_TFAP2A_ACTS_AS_A_TRANSCRIPTIONAL_REPRESSOR_DURING_RETINOIC_ACID_INDUCED_CELL_DIFFERENTIATION	0.275463	0.638639	-0.643016	-1.21718	5	NOP2, TFAP2A, MYBL2
REACTOME_NEUROTRANSMITTER_RELEASE_CYCLE	0.277372	0.640317	-0.332532	-1.09004	47	SLC1A1, SNAP25, SYN2, PPFIA3, TSPOAP1, STX1A, APBA1
REACTOME_SIGNALING_BY_NTRK2_TRKB	0.27673	0.640317	-0.413689	-1.16897	24	FYN, KRAS, TIAM1, DOCK3, GRIN2B, SOS1, BDNF, GAB1, PLCG1, HRAS
REACTOME_ESTROGEN_STIMULATED_SIGNALING_THROUGH_PRKCZ	0.277251	0.640317	-0.617152	-1.2067	6	KRAS, HRAS, PRKCZ
REACTOME_DNA_DAMAGE_REVERSAL	0.279605	0.640832	0.60294	1.20627	8	ASCC3, ALKBH5, ALKBH3
REACTOME_ASYMMETRIC_LOCALIZATION_OF_PCP_PROTEINS	0.27947	0.640832	0.379546	1.13718	60	FZD8, DVL2, PSMD5, SMURF1, PSMD8, PSMC2, PSMB7, UBA52, PSMB6, FZD3, PSMD13, UBB, PSME1, PSMA4, PSMD12, FZD2, PSMB1, PSMD14, SMURF2, RPS27A, PSMD6, PSMF1
REACTOME_INTERLEUKIN_12_FAMILY_SIGNALING	0.279292	0.640832	0.396735	1.13647	48	JAK2, HNRNPA2B1, STAT4, CRLF1, P4HB, CDC42, JAK1, STAT1, IL6ST, RALA, ARF1, IL27RA, AIP, PAK2, SOD2, RPLP0, TYK2, HNRNPDL
REACTOME_SIGNALING_BY_BRAF_AND_RAF1_FUSIONS	0.280374	0.640832	0.378732	1.13079	61	ACTB, IQGAP1, JAK2, AP3B1, KSR1, PAPSS1, CLCN6, TLN1, ACTG1, KDM7A, CNKSR1, MAP2K1, ATG7, CAMK2B, FN1, MAPK3, RAP1A
REACTOME_TRANSCRIPTIONAL_REGULATION_BY_RUNX2	0.280549	0.640832	0.342873	1.09983	104	ITGBL1, PPARGC1A, COL1A1, PSMD5, SMURF1, HDAC6, PSMD8, PSMC2, RUNX2, RUNX1, PSMB7, UBA52, AKT3, RBX1, PSMB6, PSMD13, SATB2, MAF, TWIST2, MAPK3, ABL1, UBB, PSME1, PSMA4, STAT1, PSMD12, YAP1, PSMB1, ZNF521, ITGA5, PSMD14, RPS27A, PSMD6, PSMF1
REACTOME_SEPARATION_OF_SISTER_CHROMATIDS	0.28046	0.640832	0.324809	1.09568	166	CKAP5, CLIP1, NDEL1, UBE2E1, NDE1, PSMD5, ANAPC4, PSMD8, PSMC2, SMC3, STAG1, PSMB7, UBA52, RPS27, NUP107, RAD21, PSMB6, PAFAH1B1, ANAPC1, PPP2R5A, PSMD13, CDC26, TUBB4A, ANAPC7, HDAC8, TUBA4A, ANAPC5, TAOK1, UBB, PSME1, PDS5B, PSMA4, PPP2R5E, KNL1, NUP43, NUP133, PSMD12, ANAPC16, ANAPC11, PSMB1, SEC13, PSMD14, TUBB4B, RPS27A, TUBA1C, BUB3, PSMD6, PSMF1, DSN1, ZWILCH, PLK1, PSMB4, CENPP, PDS5A, PS…
REACTOME_METABOLISM_OF_AMINE_DERIVED_HORMONES	0.279188	0.640832	-0.551923	-1.1664	8	TPO, TPH1, TPH2, TH, DIO2
REACTOME_REPRESSION_OF_WNT_TARGET_GENES	0.280423	0.640832	-0.479141	-1.17143	13	AXIN2, TCF7L1, TLE4, TLE3, TLE2, TCF7
REACTOME_RMTS_METHYLATE_HISTONE_ARGININES	0.282421	0.644261	0.432219	1.13617	30	JAK2, SMARCD3, RBBP7, PRMT7, SMARCD1, ACTL6A, SMARCD2, SMARCA4, ARID1A, PBRM1, RPS2, PRMT5, WDR5, PRMT1, SMARCB1
REACTOME_ZYGOTIC_GENOME_ACTIVATION_ZGA	0.282895	0.644495	0.599912	1.20021	8	CREBBP, EP300, YAP1, TUT4, TUT7
REACTOME_ANTIGEN_PRESENTATION_FOLDING_ASSEMBLY_AND_PEPTIDE_LOADING_OF_CLASS_I_MHC	0.284457	0.644671	0.442734	1.13628	27	ERAP1, SEC24A, HLA-F, HLA-A, TAPBP, CALR, SEC24D, HLA-C, SEC13, PIK3R4, B2M, ERAP2
REACTOME_PROTEIN_FOLDING	0.283396	0.644671	0.353974	1.11672	84	ACTB, FBXW5, GNG7, GNG12, GNB2, KIFC3, TBCB, CCT6B, FBXL3, TUBB4A, PFDN1, PFDN6, TUBA4A, NOP56, CSNK2A2
REACTOME_SIGNALING_BY_CTNNB1_PHOSPHO_SITE_MUTANTS	0.283784	0.644671	-0.454064	-1.14867	14	PPP2R5B, PPP2R1B, PPP2R5D, CTNNB1
REACTOME_TYPE_I_HEMIDESMOSOME_ASSEMBLY	0.284264	0.644671	-0.549641	-1.16158	8	LAMA3, ITGA6, PLEC
REACTOME_TRAFFICKING_AND_PROCESSING_OF_ENDOSOMAL_TLR	0.287781	0.651354	0.547986	1.17581	11	CTSB, HSP90B1, LGMN
REACTOME_MODULATION_BY_MTB_OF_HOST_IMMUNE_SYSTEM	0.288364	0.651823	0.618914	1.1914	7	TLR2, UBA52, UBB, RPS27A, B2M
REACTOME_SIGNALING_BY_SCF_KIT	0.289199	0.652859	-0.341289	-1.0773	38	FYN, PIK3R3, TEC, KRAS, SOS1, SH2B3, GRAP2, GRB10, FES, PTPN6, SOCS1
REACTOME_IRF3_MEDIATED_INDUCTION_OF_TYPE_I_IFN	0.292605	0.654856	0.543441	1.16606	11	IRF3, IFI16, MRE11, XRCC5
REACTOME_PROCESSIVE_SYNTHESIS_ON_THE_LAGGING_STRAND	0.292722	0.654856	0.509508	1.15278	14	POLD4, POLD3, DNA2, PRIM2, POLA2, RPA2, RPA1, PCNA
REACTOME_HS_GAG_DEGRADATION	0.29142	0.654856	0.45288	1.13368	23	SDC2, GUSB, SDC4, GPC1, HPSE2, GPC4
REACTOME_RESOLUTION_OF_D_LOOP_STRUCTURES	0.293103	0.654856	0.432667	1.12948	29	KAT5, PALB2, ATM, DNA2, BARD1, MUS81, SLX4, SPIDR, EME2, TOP3A, SEM1, BRCA1
REACTOME_PARASITE_INFECTION	0.292781	0.654856	0.382421	1.12937	56	ACTB, ABI1, CYFIP2, VAV3, GRB2, ARPC5, LYN, ACTG1, CDC42, NCKAP1, MAPK3, ABL1, NCKIPSD, WASL, MYO9B, WASF3, VAV2
REACTOME_CONSTITUTIVE_SIGNALING_BY_AKT1_E17K_IN_CANCER	0.292217	0.654856	0.44214	1.12296	25	BAD, AKT3, MTOR, MDM2, CDKN1B, RPS6KB2, GSK3A, CASP9, NR4A1, CHUK, TSC2, FOXO3
REACTOME_TRANSCRIPTIONAL_ACTIVITY_OF_SMAD2_SMAD3_SMAD4_HETEROTRIMER	0.293478	0.654856	0.390044	1.12227	49	COL1A2, CCNT1, TGIF1, UBA52, EP300, NCOR1, MAPK3, UBB, SMAD2, SKIL, STAT1, FURIN, TFDP2, SNW1, SP1, RNF111, HDAC1, SMURF2, YBX1, RPS27A, E2F4, SERPINE1, SKI
REACTOME_VEGFR2_MEDIATED_CELL_PROLIFERATION	0.291291	0.654856	-0.419749	-1.1364	19	KDR, ITPR3, KRAS
REACTOME_SYNTHESIS_OF_VERY_LONG_CHAIN_FATTY_ACYL_COAS	0.292537	0.654856	-0.416932	-1.13952	20	ACSL5, ELOVL7, ELOVL5, HACD2, ELOVL1, ELOVL4
REACTOME_SIGNALLING_TO_P38_VIA_RIT_AND_RIN	0.293981	0.655137	-0.634569	-1.20119	5	BRAF, NTRK1, RIT2
REACTOME_ADVANCED_GLYCOSYLATION_ENDPRODUCT_RECEPTOR_SIGNALING	0.294737	0.655978	-0.504015	-1.14574	11	APP, CAPZA1, AGER, PRKCSH, LGALS3
REACTOME_REGULATION_OF_TP53_ACTIVITY_THROUGH_ASSOCIATION_WITH_CO_FACTORS	0.296474	0.657317	0.516149	1.14753	13	TP63, TP53BP2, AKT3
REACTOME_METABOLISM_OF_FOLATE_AND_PTERINES	0.296467	0.657317	0.487643	1.14402	17	MTHFD2, MTHFD1, DHFR2, ALDH1L1, MTHFS, ALDH1L2, MTHFD1L, FPGS
REACTOME_RHOBTB2_GTPASE_CYCLE	0.296407	0.657317	-0.415108	-1.15739	22	MSI2, TXNL1, CDC37, STK38, RBMX, HSP90AA1, MYO6, TWF1
REACTOME_DEFECTIVE_CHST3_CAUSES_SEDCJD	0.299342	0.659371	0.590596	1.18157	8	DCN, CSPG5, VCAN, CHST3, BGN, CSPG4, NCAN
REACTOME_SIGNAL_REGULATORY_PROTEIN_FAMILY_INTERACTIONS	0.299679	0.659371	0.515011	1.145	13	GRB2, SKAP2, CD47, SIRPA, PTK2B
REACTOME_SIGNALING_BY_FGFR_IN_DISEASE	0.298507	0.659371	0.383174	1.12255	55	CUX1, FGFR1OP2, GTF2F1, GRB2, BAG4, PIK3R1, POLR2H, FGF2, POLR2C, GAB2, ERLIN2, POLR2I, FGF17, STAT1
REACTOME_G2_M_CHECKPOINTS	0.299252	0.659371	0.333538	1.08517	118	KAT5, ORC2, RAD9A, PSMD5, NSD2, PSMD8, PSMC2, PSMB7, UBA52, PSMB6, CHEK1, PSMD13, RFC2, ATM, DNA2, CDK2, YWHAH, BARD1, MCM5, UBB, MDC1, PSME1, PSMA4, RAD1, PSMD12, RPA2, PSMB1, PSMD14, RPS27A, RPA1, YWHAQ, PSMD6, TOPBP1, PSMF1
REACTOME_REDUCTION_OF_CYTOSOLIC_CA_LEVELS	0.299465	0.659371	-0.487666	-1.15173	12	SRI, SLC8A3, ATP2B2
REACTOME_GLUCOCORTICOID_BIOSYNTHESIS	0.299087	0.659371	-0.677658	-1.19722	4	POMC
REACTOME_MITOTIC_G1_PHASE_AND_G1_S_TRANSITION	0.300236	0.65976	0.325825	1.08066	135	ORC2, JAK2, CDKN2D, CDK7, PSMD5, PSMD8, PSMC2, CDKN1C, PSMB7, LYN, UBA52, AKT3, CDK6, PSMB6, LIN9, PSMD13, CDK2, PRIM2, CDKN1B, ABL1, MCM5, UBB, PSME1, PSMA4, RBL2, PSMD12, TFDP2, POLA2, RPA2, PSMB1, LIN54, HDAC1, PSMD14, RPS27A, RPA1, PCNA, PSMD6, RBBP4, PSMF1, E2F4, PSMB4, CCNH, CUL1, PSMD11, CDKN2A, PPP2R1A
REACTOME_SEALING_OF_THE_NUCLEAR_ENVELOPE_NE_BY_ESCRT_III	0.301028	0.660663	0.438941	1.11484	25	CHMP3, CHMP7, TUBB4A, TUBA4A, CHMP4C, VPS4A, CHMP6, CHMP2A, TUBB4B, TUBA1C, IST1, CC2D1B, CHMP2B, TUBA8, TUBA1A, SPAST
REACTOME_TRANSLATION_OF_SARS_COV_1_STRUCTURAL_PROTEINS	0.301724	0.661355	0.429488	1.12118	29	GANAB, GALNT1, UBE2I, UBA52, ST6GAL1, PARP14, ST3GAL4, UBB, PARP8, ST3GAL3
REACTOME_LAMININ_INTERACTIONS	0.304035	0.665579	0.424933	1.11701	30	ITGB1, LAMA5, LAMC1, NID1, LAMA4, COL4A2, LAMB2, COL4A1
REACTOME_PKA_ACTIVATION_IN_GLUCAGON_SIGNALLING	0.304821	0.66646	0.487003	1.13136	16	PRKAR2B, PRKACA, ADCY5, ADCY6, PRKAR1A, ADCY8, PRKAR2A
REACTOME_PEROXISOMAL_PROTEIN_IMPORT	0.305556	0.667226	0.376385	1.12296	58	SCP2, PEX26, ACOT2, IDH1, UBE2D2, ECH1, PIPOX, UBA52, ACOX3, UBB, CRAT, PEX10, ZFAND6, HACL1
REACTOME_CASPASE_MEDIATED_CLEAVAGE_OF_CYTOSKELETAL_PROTEINS	0.307487	0.670599	-0.483487	-1.14186	12	SPTAN1, ADD1, CASP3, PLEC, CASP7
REACTOME_REGULATION_OF_TLR_BY_ENDOGENOUS_LIGAND	0.308544	0.671219	0.501431	1.13451	14	TLR2, HMGB1, GSDME, APOB, CD36, TLR7, S100A8
REACTOME_CELL_CYCLE_CHECKPOINTS	0.308463	0.671219	0.308704	1.07252	229	CKAP5, KAT5, CLIP1, NDEL1, ORC2, RAD9A, UBE2E1, NDE1, PSMD5, ANAPC4, NSD2, PSMD8, PSMC2, PSMB7, UBA52, RPS27, NUP107, PSMB6, PAFAH1B1, ANAPC1, CHEK1, PPP2R5A, PSMD13, RFC2, CDC26, ATM, DNA2, MDM2, ANAPC7, ANAPC5, TAOK1, CDK2, YWHAH, CDKN1B, BARD1, MCM5, UBB, MDC1, PSME1, PSMA4, PPP2R5E, KNL1, RAD1, NUP43, NUP133, PSMD12, ANAPC16, ANAPC11, RPA2, PSMB1, SEC13, PSMD14, RPS27A, BUB3, RPA1, YWHAQ, PSM…
REACTOME_COBALAMIN_CBL_METABOLISM	0.310427	0.674469	-0.594478	-1.16237	6	MMAB, MTRR, MMADHC
REACTOME_CHYLOMICRON_ASSEMBLY	0.312069	0.6766	0.632821	1.16817	6	P4HB, APOB, MTTP, SAR1B
REACTOME_RRNA_PROCESSING_IN_THE_MITOCHONDRION	0.312187	0.6766	0.573957	1.15898	9	TFB1M, ELAC2, TRMT10C, HSD17B10, MRM1, MRM3
REACTOME_ACETYLCHOLINE_BINDING_AND_DOWNSTREAM_EVENTS	0.312796	0.677075	-0.591628	-1.15679	6	CHRNA5, CHRNB4, CHRNA4
REACTOME_RESOLUTION_OF_D_LOOP_STRUCTURES_THROUGH_SYNTHESIS_DEPENDENT_STRAND_ANNEALING_SDSA	0.313609	0.677147	0.446795	1.11844	23	KAT5, PALB2, ATM, DNA2, BARD1, TOP3A, SEM1, BRCA1, MRE11, BRCA2
REACTOME_SIGNALING_BY_NOTCH2	0.313305	0.677147	0.422391	1.1168	31	NCSTN, MAML1, MAML3, UBA52, APH1B, EP300, PSEN1, PSEN2, MAML2, UBB
REACTOME_DETOXIFICATION_OF_REACTIVE_OXYGEN_SPECIES	0.314972	0.67756	0.420731	1.1235	32	P4HB, CYBA, PRDX6, ATOX1, GPX3, CCS, TXNRD2, SOD3, GSR, NOX4, SOD2
REACTOME_CELLULAR_RESPONSE_TO_HEAT_STRESS	0.314356	0.67756	0.34066	1.08985	95	SIRT1, HSPB8, CRYAB, NUP188, HDAC6, CREBBP, BAG1, BAG4, NUP54, POM121, NUP214, CCAR2, NUP107, NUP35, EP300, POM121C, EEF1A1, MTOR, ATM, HSBP1, CAMK2B, MAPK3, UBB
REACTOME_BETA_CATENIN_PHOSPHORYLATION_CASCADE	0.314763	0.67756	-0.429435	-1.11631	16	PPP2R5B, PPP2R1B, PPP2R5D, CTNNB1
REACTOME_TRANSPORT_OF_NUCLEOSIDES_AND_FREE_PURINE_AND_PYRIMIDINE_BASES_ACROSS_THE_PLASMA_MEMBRANE	0.315961	0.678605	0.552744	1.15249	10	SLC29A1, SLC25A5, SLC25A6, ARL2BP, SLC29A2, SLC25A4, SLC28A1
REACTOME_ASPIRIN_ADME	0.316239	0.678605	-0.41879	-1.11886	17	CYP2E1, GLYATL2, SLCO2B1, ACSM4, BCHE
REACTOME_GLUCONEOGENESIS	0.316891	0.678702	0.463088	1.11976	19	GAPDH, G6PC3, ENO4, ENO1, SLC37A4, PCK2, TPI1, PC
REACTOME_RND3_GTPASE_CYCLE	0.317483	0.678702	0.406887	1.11734	37	RND3, PTPN13, KCTD13, NISCH, ARHGAP21, PIK3R1, DLG5, CKB, TNFAIP1, RASAL2, CAV1, DST, CKAP4, ANKRD26, TMOD3, EPHA2, FLOT2
REACTOME_HEME_SIGNALING	0.31769	0.678702	-0.326729	-1.06984	46	HBA2, HBA1, HBB, USP46, MEF2C, LY96, CLOCK, NPAS2, MED1
REACTOME_NRCAM_INTERACTIONS	0.317848	0.678702	-0.575132	-1.16673	7	ANK1, DLG4, NRCAM
REACTOME_DEFECTIVE_CHSY1_CAUSES_TPBS	0.319079	0.679658	0.584773	1.16992	8	DCN, CSPG5, VCAN, BGN, CSPG4, NCAN
REACTOME_MITOCHONDRIAL_FATTY_ACID_BETA_OXIDATION	0.318697	0.679658	0.410331	1.11447	35	ACADVL, ACOT2, ECI1, ACBD6, MECR, ACADL, ACAA2
REACTOME_G_BETA_GAMMA_SIGNALLING_THROUGH_CDC42	0.321752	0.684512	0.469316	1.12199	18	GNG7, GNG12, GNB2, CDC42
REACTOME_APOPTOSIS	0.322543	0.685355	0.321728	1.07985	157	TP63, NMT1, APAF1, HMGB2, PSMD5, PSMD8, PSMC2, BBC3, PPP3CC, BIRC2, BAD, CARD8, TP53BP2, PSMB7, UBA52, APPL1, AKT3, HMGB1, PSMB6, VIM, PSMD13, GSDME, ARHGAP10, ACIN1, PRKCD, FAS, GSN, YWHAH, MAPK3, UBB, TICAM1, PSME1, PSMA4, XIAP, KPNA1, PSMD12, TFDP2, CDH1, TNFSF10, PSMB1, PAK2, PSMD14, RPS27A, YWHAQ, PSMD6, BCL2L11, TJP2, PSMF1, DAPK3, DAPK1
REACTOME_RNA_POLYMERASE_III_TRANSCRIPTION_INITIATION_FROM_TYPE_3_PROMOTER	0.323144	0.685792	0.429272	1.11167	28	SNAPC3, ZNF143, POLR1C, SNAPC1, POLR3D, POLR2H, BRF2
REACTOME_ENDOSOMAL_SORTING_COMPLEX_REQUIRED_FOR_TRANSPORT_ESCRT	0.32475	0.686681	0.418626	1.10685	31	TSG101, HGS, CHMP3, CHMP7, UBA52, SNF8, CHMP4C, UBB, VPS4A, UBAP1, CHMP6, CHMP2A
REACTOME_SIGNAL_AMPLIFICATION	0.324675	0.686681	-0.363674	-1.09053	30	GNA13, GNAI2, GNG4, MAPK14, GNA15, GNA14, GNB1, GNG11, GNB4, P2RY1
REACTOME_DEFECTS_IN_VITAMIN_AND_COFACTOR_METABOLISM	0.324324	0.686681	-0.405942	-1.09902	19	CD320, TCN2, MMAB, MTRR, MMADHC, PCCA
REACTOME_SARS_COV_2_TARGETS_PDZ_PROTEINS_IN_CELL_CELL_JUNCTION	0.327715	0.691268	0.734142	1.14627	3	PATJ, TJP1
REACTOME_CHOLESTEROL_BIOSYNTHESIS	0.32746	0.691268	0.432332	1.09805	25	LBR, DHCR24, FDFT1, SREBF1, DHCR7, SQLE, MSMO1, PLPP6, LSS
REACTOME_EXTRINSIC_PATHWAY_OF_FIBRIN_CLOT_FORMATION	0.32906	0.693262	-0.693111	-1.15751	3	F10
REACTOME_RAF_INDEPENDENT_MAPK1_3_ACTIVATION	0.330838	0.693617	0.44906	1.11141	22	JAK2, PEA15, MAP2K1, JAK1, MAPK3, IL6ST, MAP2K2, IL6R, TYK2
REACTOME_AMINO_ACIDS_REGULATE_MTORC1	0.331044	0.693617	0.384923	1.0946	47	RRAGC, RHEB, CASTOR2, TCIRG1, ATP6V1F, SLC38A9, ATP6V1G1, MTOR, ATP6V1E1, SESN1, SEC13, LAMTOR2, ATP6V1D, SESN2, MIOS, CASTOR1, LAMTOR1, ATP6V0D2, ITFG2, ATP6V1B2
REACTOME_CYCLIN_A_CDK2_ASSOCIATED_EVENTS_AT_S_PHASE_ENTRY	0.331226	0.693617	0.345981	1.08275	81	CDK7, PSMD5, PSMD8, PSMC2, PSMB7, UBA52, AKT3, PSMB6, LIN9, PSMD13, CDK2, CDKN1B, UBB, PSME1, PSMA4, RBL2, PSMD12, TFDP2, PSMB1, LIN54, PSMD14, RPS27A, PSMD6, RBBP4, PSMF1, E2F4, CDC25B, PSMB4, CCNH, CUL1, PSMD11
REACTOME_NOSTRIN_MEDIATED_ENOS_TRAFFICKING	0.331019	0.693617	-0.608287	-1.15144	5	NOSTRIN, NOS3
REACTOME_PHASE_1_INACTIVATION_OF_FAST_NA_CHANNELS	0.330073	0.693617	-0.567864	-1.15199	7	KCNIP4, KCND2
REACTOME_NEGATIVE_FEEDBACK_REGULATION_OF_MAPK_PATHWAY	0.332759	0.69384	0.623969	1.15183	6	MAP2K1, MAPK3, RAF1, MAP2K2, MAPK1
REACTOME_NEGATIVE_REGULATION_OF_TCF_DEPENDENT_SIGNALING_BY_WNT_LIGAND_ANTAGONISTS	0.333876	0.69384	0.542988	1.13215	10	LRP5, WNT9A, SFRP1, SFRP2
REACTOME_GPVI_MEDIATED_ACTIVATION_CASCADE	0.333333	0.69384	0.416566	1.1014	31	COL1A1, VAV3, COL1A2, LYN, PIK3R1, RHOB, CDC42, PIK3R5, PLCG2, VAV2, RHOG
REACTOME_DAG_AND_IP3_SIGNALING	0.331944	0.69384	0.396827	1.10026	40	PRKAR2B, PRKACA, ITPR1, PDE1A, ADCY5, AHCYL1, ADCY6, PDE1C, PRKCD, CAMK2B, PRKCG, PRKAR1A, ADCY8, PRKAR2A, CAMK2G, CAMK4, PDE1B
REACTOME_SIGNALING_BY_FGFR2_IIIA_TM	0.334828	0.69384	0.454204	1.09828	19	GTF2F1, POLR2H, FGF2, POLR2C, POLR2I, POLR2B, POLR2G, NCBP1, POLR2D
REACTOME_HEDGEHOG_OFF_STATE	0.334165	0.69384	0.331039	1.06393	105	PRKAR2B, PRKACA, ADCY5, PSMD5, PSMD8, PSMC2, ADCY6, PSMB7, UBA52, RBX1, PSMB6, GPR161, PSMD13, TUBB4A, IFT57, NUMB, TUBA4A, UBB, PSME1, DYNC2H1, PSMA4, PSMD12, CSNK1A1, PRKAR1A, PSMB1, ADCY8, PSMD14, TUBB4B, RPS27A, TUBA1C, IFT88, PSMD6, PRKAR2A, ADCY10, PSMF1
REACTOME_SOMITOGENESIS	0.334586	0.69384	-0.31867	-1.05372	49	EPHA4, PSMA1, LFNG, PSMC4, PSMB9, DLL1, TBX6, PSMD7, CTNNB1, PSME3, PSMC6, RBPJ, NOTCH1
REACTOME_PREGNENOLONE_BIOSYNTHESIS	0.335052	0.69384	-0.493148	-1.1162	10	FDX1, TSPOAP1, STARD4
REACTOME_METABOLISM_OF_STEROID_HORMONES	0.335329	0.69384	-0.401342	-1.11901	22	POMC, FDX1, TSPOAP1, STARD4, HSD17B11
REACTOME_MUSCARINIC_ACETYLCHOLINE_RECEPTORS	0.333333	0.69384	-0.659854	-1.16576	4	CHRM1, CHRM2, CHRM5, CHRM3
REACTOME_B_WICH_COMPLEX_POSITIVELY_REGULATES_RRNA_EXPRESSION	0.3377	0.697578	0.424138	1.09838	28	ACTB, POLR1C, SMARCA5, EP300, POLR2H
REACTOME_CHROMOSOME_MAINTENANCE	0.33794	0.697578	0.342013	1.07943	85	SMARCA5, DAXX, RFC1, POLD4, RBBP7, ACD, PPP6C, POLR2H, RFC2, POLD3, DNA2, RUVBL1, RSF1, POLR2C, CDK2, PRIM2, POLR2I, KNL1, TEN1, POLA2, POLR2B, RPA2, ATRX, RPA1, PCNA, RBBP4, CENPX, CENPP, CHTF8, POLR2G, RFC5, DSCC1
REACTOME_RSK_ACTIVATION	0.338954	0.698842	0.595646	1.14661	7	RPS6KA6, MAPK3, RPS6KA2, RPS6KA3, MAPK1
REACTOME_REGULATION_OF_NF_KAPPA_B_SIGNALING	0.339879	0.699917	0.463532	1.10816	18	IKBIP, IKBKG, UBA52, UBB, USP14, RPS27A
REACTOME_CONDENSATION_OF_PROMETAPHASE_CHROMOSOMES	0.344013	0.702597	0.5916	1.13882	7	NCAPD2, CSNK2A2, CCNB2, CSNK2A1
REACTOME_NEGATIVE_REGULATION_OF_ACTIVITY_OF_TFAP2_AP_2_FAMILY_TRANSCRIPTION_FACTORS	0.344013	0.702597	0.59094	1.13755	7	UBE2I, KCTD1, WWOX
REACTOME_AMINE_LIGAND_BINDING_RECEPTORS	0.343109	0.702597	0.427183	1.09637	27	HRH2, ADRA2A, ADRA1B, HTR2A
REACTOME_SWITCHING_OF_ORIGINS_TO_A_POST_REPLICATIVE_STATE	0.342965	0.702597	0.340476	1.07457	85	ORC2, UBE2E1, PSMD5, ANAPC4, PSMD8, PSMC2, PSMB7, UBA52, RBX1, PSMB6, ANAPC1, PSMD13, CDC26, ANAPC7, ANAPC5, CDK2, MCM5, UBB, PSME1, PSMA4, PSMD12, ANAPC16, ANAPC11, PSMB1, PSMD14, RPS27A, PSMD6, PSMF1
REACTOME_NUCLEAR_ENVELOPE_BREAKDOWN	0.34375	0.702597	0.371751	1.06964	49	NUP188, NEK9, EMD, NUP54, POM121, NUP214, NUP107, NUP35, POM121C, BANF1
REACTOME_CELL_CELL_JUNCTION_ORGANIZATION	0.341991	0.702597	-0.293763	-1.04597	73	AFDN, CADM2, CDH18, CADM1, CLDN5, CDH5, CDH2, CLDN10, FOXF1, AGO3, CDH7, CDH11, CTNNB1, AGO4, ZC3H12A, CDH6, SNAI1, TNRC6B, AGO1
REACTOME_PROTEIN_LIPOYLATION	0.342298	0.702597	-0.565237	-1.14666	7	FDX1, DLAT
REACTOME_LISTERIA_MONOCYTOGENES_ENTRY_INTO_HOST_CELLS	0.347826	0.709549	0.447395	1.09363	20	HGS, GRB2, UBA52, EPS15, CTNND1, UBB, CDH1, RPS27A
REACTOME_PROCESSIVE_SYNTHESIS_ON_THE_C_STRAND_OF_THE_TELOMERE	0.348943	0.710158	0.457643	1.09409	18	POLD4, ACD, POLD3, DNA2, RPA2, RPA1, PCNA
REACTOME_SENSORY_PROCESSING_OF_SOUND_BY_OUTER_HAIR_CELLS_OF_THE_COCHLEA	0.348611	0.710158	0.386087	1.08012	42	ACTB, KCNMB1, EPS8, TRIOBP, EPB41L1, RIPOR2, KCNQ4, KCNMA1, ACTG1, TPRN, GSN, EPB41L3
REACTOME_SIGNALING_BY_RNF43_MUTANTS	0.352445	0.715114	0.588354	1.13257	7	LRP5, FZD8
REACTOME_G_PROTEIN_BETA_GAMMA_SIGNALLING	0.353026	0.715114	0.411207	1.08093	30	GNG7, GNG12, GNB2, AKT3, CDC42, PIK3R5
REACTOME_REGULATION_OF_INSULIN_SECRETION	0.352789	0.715114	0.347945	1.06468	69	IQGAP1, PRKAR2B, PRKACA, ITPR1, ADCY5, GNG7, GNG12, ADRA2A, AHCYL1, GNB2, ADCY6, CACNB2
REACTOME_AMPK_INHIBITS_CHREBP_TRANSCRIPTIONAL_ACTIVATION_ACTIVITY	0.352078	0.715114	-0.55724	-1.13044	7	PRKAA2, ADIPOR2
REACTOME_SERINE_BIOSYNTHESIS	0.356908	0.718086	0.568303	1.13697	8	SERINC3, SERINC1, SRR, PHGDH, SERINC2, SERINC5
REACTOME_PROCESSING_AND_ACTIVATION_OF_SUMO	0.358932	0.718086	0.556867	1.12447	9	UBE2I, UBA2, SENP2, SAE1, SENP5
REACTOME_TRANSCRIPTIONAL_AND_POST_TRANSLATIONAL_REGULATION_OF_MITF_M_EXPRESSION_AND_ACTIVITY	0.356338	0.718086	0.400331	1.09266	36	SIRT1, ALX3, ZIC1, CREBBP, AKT3, HINT1, MAPK3, SNAI2, AIMP1, CDH1, HDAC1, MITF
REACTOME_ACTIVATED_TAK1_MEDIATES_P38_MAPK_ACTIVATION	0.360778	0.718086	0.439904	1.08875	22	IKBKG, MAP3K7, UBA52, MAP2K6, UBB, TAB3, IRAK2, RPS27A
REACTOME_RNA_POLYMERASE_III_TRANSCRIPTION_TERMINATION	0.359467	0.718086	0.434561	1.08782	23	NFIC, POLR1C, POLR3D, POLR2H, SSB, NFIA, NFIX
REACTOME_PCNA_DEPENDENT_LONG_PATCH_BASE_EXCISION_REPAIR	0.356822	0.718086	0.44373	1.08467	20	RFC1, POLD4, RFC2, POLD3, RPA2, RPA1, PCNA, RFC5
REACTOME_RNA_POLYMERASE_I_PROMOTER_ESCAPE	0.360704	0.718086	0.421485	1.08175	27	CDK7, POLR1C, GTF2H2, UBTF, POLR2H, GTF2H3, POLR1B, TAF1A, CCNH
REACTOME_RRNA_MODIFICATION_IN_THE_NUCLEUS_AND_CYTOSOL	0.357616	0.718086	0.360173	1.07913	60	DHX37, RCL1, UTP6, WDR46, BMS1, NOP14, RPS14, SNU13, RPS9, NOP56, RPS6, NOC4L, WDR36, NAT10, UTP15, TRMT112, RRP9, RPS2, KRR1, HEATR1, TBL3, NOL11, DDX49, NOP10
REACTOME_PLATELET_AGGREGATION_PLUG_FORMATION	0.35879	0.718086	0.408013	1.07254	30	COL1A1, GRB2, ADRA2A, COL1A2, TLN1, FN1, RAP1A
REACTOME_RECYCLING_PATHWAY_OF_L1	0.360724	0.718086	0.383596	1.06937	41	ACTB, RPS6KA6, SHTN1, RPS6KA4, ACTG1, TUBB4A, NUMB, TUBA4A, AP2A2, CLTA, AP2A1, TUBB4B, RPS6KA2, TUBA1C
REACTOME_RHOD_GTPASE_CYCLE	0.358974	0.718086	0.368163	1.06602	50	LBR, ARHGAP1, EMD, PLXNB1, TOR1AIP1, RAB7A, ARHGAP21, PIK3R1, RHOD, MCAM, ACTN1
REACTOME_G_ALPHA_12_13_SIGNALLING_EVENTS	0.359447	0.718086	-0.290039	-1.03641	76	RASGRF2, GNA13, MCF2L, ARHGEF12, GNG4, TIAM1, SOS1, ARHGEF15
REACTOME_CONSTITUTIVE_SIGNALING_BY_EGFRVIII	0.358289	0.718086	-0.420382	-1.08316	15	KRAS, CDC37, SOS1, HSP90AA1, GAB1, PLCG1, HRAS
REACTOME_BICARBONATE_TRANSPORTERS	0.359413	0.718086	-0.548927	-1.11357	7	SLC4A4, SLC4A7, SLC4A3
REACTOME_WAX_AND_PLASMALOGEN_BIOSYNTHESIS	0.35545	0.718086	-0.572388	-1.11918	6	FAR2, AGPS
REACTOME_SPERM_MOTILITY_AND_TAXES	0.361111	0.718086	-0.597025	-1.13012	5	CATSPER2
REACTOME_REGULATION_OF_NFE2L2_GENE_EXPRESSION	0.361842	0.718716	0.56578	1.13193	8	CREBBP, EP300, NFKB1, MAFK, RELA
REACTOME_FACTORS_INVOLVED_IN_MEGAKARYOCYTE_DEVELOPMENT_AND_PLATELET_PRODUCTION	0.362843	0.71988	0.32263	1.04968	118	ACTB, AKAP1, PRKAR2B, PRKACA, KIF22, KIF26B, JAK2, AK3, RBSN, VPS45, KDM1A, DOCK10, EHD1, HMG20B, KIF23, CDC42, TUBB4A, KIF6, TUBA4A, MFN1, DOCK11, CDK2, KLC4, ABL1, DOCK5, KIF5B, PRKAR1A, HDAC1, RAB5A, TUBB4B, TUBA1C, DOCK7, KLC2, PRKAR2A, CARMIL1, CABLES2, DOCK8, GATA6, SH2B1, KIF19, MAFK, MICAL1
REACTOME_NEF_MEDIATED_CD4_DOWN_REGULATION	0.363487	0.720335	0.565722	1.13181	8	AP2A2, AP2A1, ARF1, AP2M1, ATP6V1H, AP2S1, AP2B1
REACTOME_CARDIAC_CONDUCTION	0.364103	0.720732	-0.262517	-1.03108	116	SCN3A, SCN2A, SRI, ITPR3, SCN1A, KCNIP4, NOS1, FXYD7, KCNJ2, CACNG8, CAMK2A, KCNJ12, KCND2, CLIC2, ORAI2, SCN8A, CAMK2D, SLC8A3, SCN7A, KCNK6, SCN2B, SCN4B, SCN3B, KCNK7, FGF12
REACTOME_RESPONSE_TO_METAL_IONS	0.366559	0.721986	0.509932	1.09416	11	MT1X, CSRP1, MT2A, MT1E, MTF1
REACTOME_HDACS_DEACETYLATE_HISTONES	0.367232	0.721986	0.40254	1.07492	32	SAP30L, KDM1A, HMG20B, GPS2, RBBP7, HDAC8, NCOR1, SAP30, HDAC1, RBBP4, TBL1XR1
REACTOME_TNFR1_INDUCED_PROAPOPTOTIC_SIGNALING	0.367107	0.721986	0.420195	1.06723	25	OPTN, BIRC2, TNFRSF1A, USP2, XIAP
REACTOME_TELOMERE_MAINTENANCE	0.367647	0.721986	0.357388	1.06614	62	DAXX, RFC1, POLD4, ACD, PPP6C, POLR2H, RFC2, POLD3, DNA2, RUVBL1, POLR2C, CDK2, PRIM2, POLR2I, TEN1, POLA2, POLR2B, RPA2, ATRX, RPA1, PCNA, CHTF8, POLR2G, RFC5, DSCC1
REACTOME_SIGNALING_BY_NOTCH	0.367089	0.721986	0.312255	1.05457	168	NCSTN, ACTA2, MAML1, PSMD5, NOTCH3, HDAC6, PSMD8, PSMC2, CREBBP, PRKCI, RUNX1, MAML3, PSMB7, UBA52, PBX1, APH1B, SEL1L, RBX1, PSMB6, EP300, PSMD13, NUMB, PSEN1, HDAC8, PSEN2, NCOR1, MAML2, ST3GAL4, UBB, RAB6A, PSME1, ATP2A2, PSMA4, STAT1, MOV10, TNRC6A, ST3GAL3, DTX2, HDAC5, PSMD12, FURIN, TFDP2, SNW1, PSMB1, KAT2B, HDAC1, PSMD14, YBX1, RPS27A
REACTOME_TOLL_LIKE_RECEPTOR_9_TLR9_CASCADE	0.365854	0.721986	-0.267902	-1.02519	101	PELI1, PPP2R1B, RPS6KA5, APP, NKIRAS1, DUSP6, MAPK11, MEF2C, PELI2, LY96, MAPK14, MAP3K1, PPP2R5D, MEF2A, NFKBIA, IKBKB
REACTOME_SEROTONIN_AND_MELATONIN_BIOSYNTHESIS	0.365344	0.721986	-0.731884	-1.10785	2	TPH1, TPH2
REACTOME_DEFECTIVE_CHST14_CAUSES_EDS_MUSCULOCONTRACTURAL_TYPE	0.371711	0.724571	0.562642	1.12565	8	DCN, CSPG5, VCAN, BGN, CSPG4, NCAN
REACTOME_PROSTANOID_LIGAND_RECEPTORS	0.371711	0.724571	0.562529	1.12542	8	TBXA2R, PTGER4, PTGIR, PTGDR
REACTOME_STAT5_ACTIVATION	0.372414	0.724571	0.60307	1.11325	6	GRB2, GAB2, FLT3, STAT5B, PTPN11
REACTOME_GDP_FUCOSE_BIOSYNTHESIS	0.378277	0.724571	0.704689	1.10028	3	SLC35C1, GMDS
REACTOME_MRNA_DECAY_BY_3_TO_5_EXORIBONUCLEASE	0.369427	0.724571	0.500533	1.09628	12	EXOSC1, NT5C3B, EXOSC5, DCPS, HBS1L
REACTOME_CS_DS_DEGRADATION	0.370192	0.724571	0.491442	1.0926	13	DCN, HEXB, IDS, CSPG5, HYAL1, VCAN, BGN
REACTOME_REGULATION_OF_TBK1_IKK_IKBKE_MEDIATED_ACTIVATION_OF_IRF3_IRF7	0.375796	0.724571	0.497346	1.0893	12	OPTN, UBA52, TANK, UBB, TICAM1, RPS27A
REACTOME_DEFECTIVE_EXT2_CAUSES_EXOSTOSES_2	0.375	0.724571	0.485956	1.0804	13	SDC2, SDC4, EXT1, GPC1, GPC4
REACTOME_TRAF3_DEPENDENT_IRF_ACTIVATION_PATHWAY	0.376603	0.724571	0.48542	1.07921	13	IRF3, CREBBP, EP300, RNF135
REACTOME_FCGR3A_MEDIATED_IL10_SYNTHESIS	0.377465	0.724571	0.395094	1.07836	36	PRKAR2B, PRKACA, ITPR1, ADCY5, AHCYL1, ADCY6, LYN
REACTOME_DEFECTIVE_CFTR_CAUSES_CYSTIC_FIBROSIS	0.370667	0.724571	0.363246	1.07678	57	PSMD5, PSMD8, PSMC2, RNF185, PSMB7, OS9, UBA52, SEL1L, PSMB6, PSMD13, ERLIN2, UBB, PSME1, PSMA4, PSMD12, PSMB1, PSMD14, RPS27A, PSMD6, PSMF1
REACTOME_RNA_POLYMERASE_I_TRANSCRIPTION_TERMINATION	0.378299	0.724571	0.416348	1.06856	27	CDK7, POLR1C, GTF2H2, UBTF, POLR2H, GTF2H3, POLR1B, TAF1A, CCNH
REACTOME_G2_M_DNA_DAMAGE_CHECKPOINT	0.370219	0.724571	0.365869	1.06141	52	KAT5, RAD9A, NSD2, CHEK1, RFC2, ATM, DNA2, YWHAH, BARD1, MDC1, RAD1, RPA2, RPA1, YWHAQ, TOPBP1
REACTOME_DEFECTIVE_B4GALT7_CAUSES_EDS_PROGEROID_TYPE	0.376682	0.724571	0.437584	1.05809	19	SDC2, DCN, SDC4, GPC1, GPC4
REACTOME_ASPARAGINE_N_LINKED_GLYCOSYLATION	0.378115	0.724571	0.29661	1.04201	279	TRAPPC3, PMM2, TRAPPC1, GANAB, RAB1B, SLC17A5, SEC22A, GOLGB1, COPZ2, DCTN2, TRAPPC10, ARFGAP3, STX17, GOLGA2, COG7, RNF139, MAN1B1, LMAN2L, SEC22B, RNF185, NGLY1, SEC24A, AMFR, TRAPPC4, COPB1, OS9, UBA52, TMED3, EDEM3, ST8SIA1, SEL1L, UGGT1, ST6GAL1, PPP6C, ARCN1, TUBB4A, FUCA1, ALG8, TUBA4A, TMED10, DAD1, SLC35C1, DCTN5, COPZ1, ARF5, GORASP1, DOLK, CALR, ST3GAL4, UBB, SEC24D, RPN1, CNIH3, ST3GA…
REACTOME_PROGRAMMED_CELL_DEATH	0.378563	0.724571	0.305787	1.04075	185	TP63, NMT1, APAF1, HMGB2, PSMD5, PSMD8, PSMC2, BBC3, PPP3CC, CHMP3, CHMP7, BIRC2, BAD, CARD8, TP53BP2, PSMB7, UBA52, PRKN, APPL1, AKT3, HMGB1, PSMB6, VIM, PSMD13, UBE2L3, GSDME, ARHGAP10, ACIN1, PRKCD, FAS, GSN, YWHAH, MAPK3, CHMP4C, UBB, TICAM1, PSME1, PSMA4, SDCBP, CHMP6, XIAP, KPNA1, PSMD12, TFDP2, CHMP2A, CDH1, TNFSF10, PSMB1, PAK2, PSMD14, RPS27A, YWHAQ, PSMD6, BCL2L11, TJP2, PSMF1, DAPK3
REACTOME_RNA_POLYMERASE_III_CHAIN_ELONGATION	0.373529	0.724571	-0.387429	-1.04732	18	POLR3GL, POLR3K
REACTOME_TERMINATION_OF_O_GLYCAN_BIOSYNTHESIS	0.376289	0.724571	-0.468491	-1.06039	10	ST6GALNAC3, ST3GAL1
REACTOME_MITOCHONDRIAL_TRNA_AMINOACYLATION	0.376068	0.724571	-0.398398	-1.06438	17	WARS2, YARS2, AARS2, PPA2, CARS2, PARS2
REACTOME_THE_NLRP3_INFLAMMASOME	0.377005	0.724571	-0.415033	-1.06937	15	TXN, APP, SUGT1
REACTOME_SHC_MEDIATED_CASCADE_FGFR3	0.378307	0.724571	-0.437931	-1.07068	13	FGF18, KRAS, SOS1
REACTOME_HYDROLYSIS_OF_LPC	0.372685	0.724571	-0.587745	-1.11256	5	PLA2G4C, PLA2G15, PLBD1
REACTOME_HDL_CLEARANCE	0.374429	0.724571	-0.639628	-1.13003	4	CUBN, SCARB1
REACTOME_ADRENOCEPTORS	0.379934	0.726394	0.556499	1.11336	8	ADRA2A, ADRA1B
REACTOME_HYALURONAN_METABOLISM	0.380952	0.727539	-0.437263	-1.06905	13	HYAL2, CEMIP, CD44
REACTOME_SARS_COV_2_TARGETS_HOST_INTRACELLULAR_SIGNALLING_AND_REGULATORY_PATHWAYS	0.384244	0.732119	0.500858	1.07469	11	AKT3, YWHAH, CAV1, YWHAQ, YWHAZ, YWHAB, PDPK1
REACTOME_TP53_REGULATES_TRANSCRIPTION_OF_CASPASE_ACTIVATORS_AND_CASPASES	0.384244	0.732119	0.500598	1.07413	11	TP63, APAF1, ATM
REACTOME_BETA_OXIDATION_OF_VERY_LONG_CHAIN_FATTY_ACIDS	0.384615	0.732119	-0.475055	-1.0544	9	ECI2, HSD17B4, ACOX1, EHHADH, ACAA1
REACTOME_DEFECTS_IN_BIOTIN_BTN_METABOLISM	0.391447	0.733673	0.552478	1.10531	8	MCCC2, BTD, MCCC1, ACACA, PC
REACTOME_ATTACHMENT_OF_GPI_ANCHOR_TO_UPAR	0.391379	0.733673	0.597278	1.10256	6	GPAA1, PIGT
REACTOME_NEGATIVE_REGULATION_OF_TCF_DEPENDENT_SIGNALING_BY_DVL_INTERACTING_PROTEINS	0.394737	0.733673	0.619	1.10002	5	DVL2, CXXC4
REACTOME_FGFR1B_LIGAND_BINDING_AND_ACTIVATION	0.391231	0.733673	0.569355	1.096	7	TGFBR3, FGF2
REACTOME_SIGNALING_BY_ACTIVATED_POINT_MUTANTS_OF_FGFR1	0.394828	0.733673	0.591968	1.09275	6	FGF2, FGF17, FGFR1, FGF1
REACTOME_FORMATION_OF_INTERMEDIATE_MESODERM	0.394604	0.733673	0.567432	1.0923	7	FOXC1, FGF2, FOXC2
REACTOME_CHL1_INTERACTIONS	0.395659	0.733673	0.540122	1.09065	9	ITGB1, CNTN6
REACTOME_HDL_ASSEMBLY	0.39629	0.733673	0.564884	1.08739	7	PRKACA, BMP1, A2M, ABCA1
REACTOME_GOLGI_CISTERNAE_PERICENTRIOLAR_STACK_REORGANIZATION	0.386943	0.733673	0.492973	1.07972	12	RAB1B, GORASP2, GOLGA2, GORASP1, MAPK3, USO1
REACTOME_PENTOSE_PHOSPHATE_PATHWAY	0.386943	0.733673	0.492132	1.07788	12	PGM2, TKT, PGLS, PGD, RPE
REACTOME_THE_RETINOID_CYCLE_IN_CONES_DAYLIGHT_VISION	0.393004	0.733673	0.80123	1.07744	1	DHRS3
REACTOME_DISEASES_OF_HEMOSTASIS	0.394231	0.733673	0.480192	1.06759	13	TPST1, COL1A1, COL1A2, KLKB1
REACTOME_TRANSCRIPTIONAL_REGULATION_BY_THE_AP_2_TFAP2_FAMILY_OF_TRANSCRIPTION_FACTORS	0.387931	0.733673	0.40438	1.05564	29	UBE2I, CREBBP, CITED4, EP300, ATAD2, KCTD1, YY1, WWOX
REACTOME_DOWNREGULATION_OF_SMAD2_3_SMAD4_TRANSCRIPTIONAL_ACTIVITY	0.389368	0.733673	0.403893	1.05437	29	TGIF1, UBA52, NCOR1, MAPK3, UBB, SMAD2, SKIL, STAT1, SNW1, RNF111, HDAC1, SMURF2, RPS27A, SERPINE1, SKI
REACTOME_PROSTACYCLIN_SIGNALLING_THROUGH_PROSTACYCLIN_RECEPTOR	0.393241	0.733673	0.44844	1.05205	17	GNG7, GNG12, GNB2
REACTOME_RUNX1_REGULATES_GENES_INVOLVED_IN_MEGAKARYOCYTE_DIFFERENTIATION_AND_PLATELET_FUNCTION	0.392655	0.733673	0.393479	1.05073	32	MYL9, THBS1, RUNX1, EP300, MOV10, TNRC6A, ASH2L, SETD1B, KAT2B, HDAC1
REACTOME_GLUCAGON_TYPE_LIGAND_RECEPTORS	0.390351	0.733673	0.414089	1.04563	24	VIPR2, GNG7, GNG12, GNB2
REACTOME_TRNA_MODIFICATION_IN_THE_NUCLEUS_AND_CYTOSOL	0.398329	0.733673	0.373983	1.04257	41	TRMT11, TYW5, TRDMT1, WDR4, TP53RK, ADAT1, TRMT13, TRMT44, TRMT61A, TRMT1, TRMT112, TRMT5, TRMT10A
REACTOME_CLATHRIN_MEDIATED_ENDOCYTOSIS	0.391459	0.733673	0.313396	1.03854	134	ACTB, TOR1B, DVL2, HGS, TOR1A, GRB2, CLTCL1, GAPVD1, COPS6, ARPC5, UBA52, ACTG1, EPS15, COPS2, HIP1, SGIP1, FCHO2, PIK3C2A, APOB, PACSIN3, UBB, PACSIN2, EPN2, AP2A2, SYNJ2, LDLR, COPS3, CLTA, HIP1R, AP2A1, WASL, GAK, AGTR1, FCHO1, COPS4, RAB5A, SYT11, RPS27A
REACTOME_ANTI_INFLAMMATORY_RESPONSE_FAVOURING_LEISHMANIA_PARASITE_INFECTION	0.398458	0.733673	0.336565	1.03325	70	PRKAR2B, PRKACA, ITPR1, ADCY5, GNG7, GNG12, AHCYL1, GNB2, ADCY6, GGT5, LYN, RHBDF2, CD163, PLCG2, GGT1, FURIN, GNAI1, FCGR2A, PRKAR1A, ADCY8
REACTOME_SIGNALING_BY_THE_B_CELL_RECEPTOR_BCR	0.38835	0.733673	-0.266269	-1.01624	100	PSME4, PSMA1, FYN, ITPR3, REL, KRAS, NFATC1, PSMC4, PPP3CB, NFKBIA, SOS1, MALT1, SH3KBP1, IKBKB, PSMB9, PPP3CA, PSMD7, ORAI2, RASGRP3, PSME3, PRKCB, PTPN6, BTRC, PSMC6
REACTOME_CONSTITUTIVE_SIGNALING_BY_ABERRANT_PI3K_IN_CANCER	0.396694	0.733673	-0.295376	-1.02379	65	FYN, PIK3R3, FGF18, KL, ERBB4, PDGFA, TGFA, ERBB2, MET, FGF10, BDNF
REACTOME_SIGNALING_BY_ERBB2	0.390977	0.733673	-0.310057	-1.02524	49	FYN, PRKCE, KRAS, CDC37, SOS1, ERBB4, ERBB2, HSP90AA1, PTPN12
REACTOME_NOTCH2_ACTIVATION_AND_TRANSMISSION_OF_SIGNAL_TO_THE_NUCLEUS	0.395894	0.733673	-0.374182	-1.0361	21	DLL4, APH1A, MDK, JAG2, DLL1, MIB1, NEURL1B
REACTOME_REGULATION_OF_NPAS4_MRNA_TRANSLATION	0.395939	0.733673	-0.493376	-1.04267	8	AGO3, AGO4, TNRC6B, AGO1
REACTOME_REGULATION_OF_PTEN_MRNA_TRANSLATION	0.397022	0.733673	-0.470154	-1.04353	9	AGO3, AGO4, TNRC6B, AGO1
REACTOME_HSF1_ACTIVATION	0.392157	0.733673	-0.35372	-1.04354	29	DNAJB6, HSPH1, RPA3, PTGES3, TNFRSF21, HSPA1A, HSP90AA1, HSPA6, GML, HSPA1L
REACTOME_REGULATION_OF_KIT_SIGNALING	0.393048	0.733673	-0.409703	-1.05564	15	FYN, SOS1, SH2B3, PTPN6, SOCS1
REACTOME_CLEC7A_DECTIN_1_INDUCES_NFAT_ACTIVATION	0.386598	0.733673	-0.466859	-1.05669	10	ITPR3, NFATC1, PPP3CB, PPP3CA
REACTOME_LINOLEIC_ACID_LA_METABOLISM	0.398533	0.733673	-0.528184	-1.07149	7	ELOVL5, ELOVL1
REACTOME_HDL_REMODELING	0.398104	0.733673	-0.549013	-1.07347	6	ABCG1, APOE
REACTOME_STABILIZATION_OF_P53	0.399725	0.735088	0.35937	1.04514	53	PSMD5, PSMD8, PSMC2, PSMB7, UBA52, PSMB6, PSMD13, ATM, MDM2, UBB, PSME1, PSMA4, PSMD12, PSMB1, PSMD14, RPS27A, PSMD6, PSMF1, COP1, PSMB4, PHF20, PSMD11, CDKN2A, SEM1
REACTOME_TERMINATION_OF_TRANSLESION_DNA_SYNTHESIS	0.400572	0.735866	0.395997	1.04702	31	POLK, UBA52, RFC1, POLD4, RFC2, POLD3, UBB, RPA2, RPS27A, RPA1, PCNA
REACTOME_FCERI_MEDIATED_NF_KB_ACTIVATION	0.401028	0.735925	0.336186	1.03653	74	IKBKG, MAP3K7, PSMD5, UBE2D2, PSMD8, PSMC2, PSMB7, LYN, UBA52, PSMB6, PSMD13, NFKB1, UBB, PSME1, PSMA4, FBXW11, PSMD12, TAB3, PSMB1, PSMD14, RPS27A, PSMD6, PSMF1, RELA, PSMB4, CUL1, PSMD11, SEM1, CHUK
REACTOME_APC_C_CDH1_MEDIATED_DEGRADATION_OF_CDC20_AND_OTHER_APC_C_CDH1_TARGETED_PROTEINS_IN_LATE_MITOSIS_EARLY_G1	0.401575	0.73615	0.341694	1.03625	66	UBE2E1, PSMD5, ANAPC4, PSMD8, PSMC2, PSMB7, UBA52, PSMB6, ANAPC1, PSMD13, CDC26, ANAPC7, ANAPC5, UBB, PSME1, PSMA4, PSMD12, ANAPC16, ANAPC11, PSMB1, PSMD14, RPS27A, PSMD6, PSMF1
REACTOME_FRUCTOSE_CATABOLISM	0.402482	0.736185	0.644656	1.07929	4	ALDH1A1, KHK
REACTOME_LOSS_OF_FUNCTION_OF_MECP2_IN_RETT_SYNDROME	0.402244	0.736185	0.479041	1.06503	13	PRKACA, GPS2, NCOR1, HDAC1, TBL1XR1, CAMK4
REACTOME_GAP_JUNCTION_DEGRADATION	0.402866	0.736185	0.485128	1.06254	12	ACTB, CLTCL1, ACTG1, CLTA
REACTOME_SIGNALING_BY_LTK	0.405676	0.737438	0.535684	1.08169	9	GRB2, PIK3R1, ALKAL2, TNK2
REACTOME_FICOLINS_BIND_TO_REPETITIVE_CARBOHYDRATE_STRUCTURES_ON_THE_TARGET_CELL_SURFACE	0.404494	0.737438	0.687221	1.07301	3	MASP2, MASP1
REACTOME_KILLING_MECHANISMS	0.405537	0.737438	0.513476	1.07061	10	DVL2, CYBA
REACTOME_POLO_LIKE_KINASE_MEDIATED_EVENTS	0.405145	0.737438	0.491303	1.05419	11	LIN9, EP300, LIN54, RBBP4, PLK1
REACTOME_SCAVENGING_BY_CLASS_F_RECEPTORS	0.405213	0.737438	-0.546383	-1.06833	6	SCARF1, HSPH1, HSP90AA1
REACTOME_ASSEMBLY_OF_THE_HIV_VIRION	0.409471	0.743558	-0.399368	-1.03815	16	VPS37B, NMT2, MVB12B, VPS37D
REACTOME_ANDROGEN_BIOSYNTHESIS	0.410959	0.74548	-0.615237	-1.08694	4	POMC
REACTOME_PRC2_METHYLATES_HISTONES_AND_DNA	0.411859	0.746333	0.475488	1.05713	13	SUZ12, PHF19, RBBP7, JARID2, MTF2
REACTOME_SYNTHESIS_OF_PI	0.414035	0.746442	0.612487	1.08845	5	CDIPT, PITPNM1, CDS1
REACTOME_CDC6_ASSOCIATION_WITH_THE_ORC_ORIGIN_COMPLEX	0.41484	0.746442	0.555253	1.06885	7	ORC2, ORC5, ORC3
REACTOME_E2F_ENABLED_INHIBITION_OF_PRE_REPLICATION_COMPLEX_FORMATION	0.41484	0.746442	0.555253	1.06885	7	ORC2, ORC5, ORC3
REACTOME_SIGNALING_BY_WNT	0.414929	0.746442	0.295108	1.03117	243	SOX6, PFN1, KAT5, ITPR1, MAP3K7, LRP5, FZD8, DVL2, PSMD5, GNG7, SMURF1, CHD8, CUL3, GNG12, PSMD8, VPS26A, PSMC2, CREBBP, GNB2, CXXC4, RNF146, PSMB7, UBA52, RBX1, PSMB6, FZD3, EP300, PPP2R5A, PSMD13, RUVBL1, ZNRF3, CSNK2A2, SMARCA4, UBB, PRKCG, LGR5, PSME1, AP2A2, PSMA4, CLTA, PPP2R5E, LGR4, AP2A1, MOV10, TNRC6A, WNT9A, ASH2L, SOX13, XIAP, VPS29, CTNNBIP1, TMED5, PSMD12, CAV1, FZD2, CSNK1A1, PRKG1…
REACTOME_G1_S_DNA_DAMAGE_CHECKPOINTS	0.41457	0.746442	0.342573	1.02887	64	PSMD5, PSMD8, PSMC2, PSMB7, UBA52, PSMB6, CHEK1, PSMD13, ATM, MDM2, CDK2, CDKN1B, UBB, PSME1, PSMA4, PSMD12, PSMB1, PSMD14, RPS27A, PSMD6, PSMF1, COP1, PSMB4, PHF20, PSMD11, CDKN2A, SEM1
REACTOME_MISCELLANEOUS_SUBSTRATES	0.414392	0.746442	-0.462999	-1.02764	9	CYP2U1, CYP4B1
REACTOME_SHC_MEDIATED_CASCADE_FGFR4	0.412698	0.746442	-0.421894	-1.03147	13	FGF18, KRAS, SOS1
REACTOME_SUMO_IS_TRANSFERRED_FROM_E1_TO_E2_UBE2I_UBC9	0.415517	0.746727	0.581446	1.07333	6	UBE2I, UBA2, SAE1
REACTOME_ACTIVATION_OF_ATR_IN_RESPONSE_TO_REPLICATION_STRESS	0.417021	0.748655	0.384511	1.03287	33	ORC2, RAD9A, CHEK1, RFC2, CDK2, MCM5, RAD1, RPA2, RPA1
REACTOME_RND1_GTPASE_CYCLE	0.418182	0.749188	0.378665	1.04169	38	RRAS2, TMEM59, PTPN13, FRS3, PIK3R1, ALDH3A2, DLG5, KIDINS220, RASAL2, CAV1, DST, PLXNA1, ANKRD26
REACTOME_NICOTINATE_METABOLISM	0.418103	0.749188	0.394485	1.02981	29	NNMT, NAXE, PARP14, NAPRT, NAXD, PARP8, BST1, NMRK2, PTGIS, NADSYN1
REACTOME_TRANSPORT_OF_NUCLEOTIDE_SUGARS	0.425987	0.750636	0.540896	1.08214	8	SLC35B3, SLC35D2, SLC35B2, SLC35C1, SLC35A2
REACTOME_ACTIVATED_NTRK3_SIGNALS_THROUGH_RAS	0.427632	0.750636	0.537091	1.07453	8	GRB2, NTF3, NTRK3
REACTOME_GLYCINE_DEGRADATION	0.42807	0.750636	0.602171	1.07012	5	OGDH, DLD, GLDC, DLST
REACTOME_ACTIVATED_NTRK2_SIGNALS_THROUGH_PI3K	0.424138	0.750636	0.579394	1.06955	6	GRB2, PIK3R1, NTRK2
REACTOME_POU5F1_OCT4_SOX2_NANOG_REPRESS_GENES_RELATED_TO_DIFFERENTIATION	0.421585	0.750636	0.552571	1.06369	7	GATA6, TSC22D1, SOX2, EOMES, HHEX
REACTOME_ACROSOME_REACTION_AND_SPERM_OOCYTE_MEMBRANE_BINDING	0.425094	0.750636	0.681077	1.06342	3	IZUMO4, CD9
REACTOME_DISEASES_OF_IMMUNE_SYSTEM	0.422287	0.750636	0.403397	1.03532	27	IKBKG, TIRAP, TLR2, HMGB1, NFKB1, TICAM1
REACTOME_INLB_MEDIATED_ENTRY_OF_LISTERIA_MONOCYTOGENES_INTO_HOST_CELL	0.426752	0.750636	0.45497	1.03493	15	HGS, GRB2, UBA52, EPS15, UBB, RPS27A
REACTOME_CYCLIN_A_B1_B2_ASSOCIATED_EVENTS_DURING_G2_M_TRANSITION	0.421289	0.750636	0.422911	1.03378	20	LCMT1, CDK7, CDK2, PPME1, CDC25B, PLK1, CCNH, PPP2R1A
REACTOME_FANCONI_ANEMIA_PATHWAY	0.427762	0.750636	0.378563	1.02818	35	WDR48, UBA52, FANCC, UBB, USP1, FANCE, RPA2, MUS81, RPS27A, RPA1, SLX4, FANCF, CENPX, EME2
REACTOME_METABOLISM_OF_NUCLEOTIDES	0.4266	0.750636	0.32442	1.02556	86	CTPS1, SAMHD1, PUDP, AK4, AMPD2, NME3, PPAT, IMPDH2, GLRX, GMPS, DPYD, NT5C2, AK1, TYMP, ENTPD6, ENTPD4, GART, GSR, RRM2B, UCKL1, NUDT5, ENTPD3, DTYMK, ENTPD5
REACTOME_TNFR2_NON_CANONICAL_NF_KB_PATHWAY	0.422053	0.750636	0.327417	1.02285	79	PSMD5, TNFRSF11B, PSMD8, PSMC2, BIRC2, PSMB7, UBA52, TNFRSF1A, TNFRSF12A, PSMB6, PSMD13, LTBR, UBE2M, UBB, TNFRSF14, PSME1, PSMA4, FBXW11, PSMD12, PSMB1, PSMD14, RPS27A, PSMD6, PSMF1, PSMB4, CUL1, PSMD11, SEM1, CHUK
REACTOME_CELLULAR_RESPONSE_TO_HYPOXIA	0.422425	0.750636	0.336011	1.02277	67	PSMD5, UBE2D2, PSMD8, PSMC2, CREBBP, PSMB7, UBA52, ARNT, RBX1, PSMB6, EP300, PSMD13, WTIP, VHL, UBB, PSME1, PSMA4, ELOB, PSMD12, PSMB1, PSMD14, RPS27A, PSMD6, PSMF1
REACTOME_TELOMERE_EXTENSION_BY_TELOMERASE	0.42522	0.750636	-0.364897	-1.01039	21	SHQ1, DKC1, TINF2, PPP6R3, GAR1, NHP2
REACTOME_GENERATION_OF_SECOND_MESSENGER_MOLECULES	0.423313	0.750636	-0.361675	-1.01463	23	HLA-DPA1, FYB1, GRAP2, HLA-DRB5, HLA-DRA, PLCG1, LCP2, ENAH, HLA-DPB1
REACTOME_SYNTHESIS_OF_5_EICOSATETRAENOIC_ACIDS	0.426396	0.750636	-0.480618	-1.01571	8	PON2, LTC4S, ALOX5AP
REACTOME_CD209_DC_SIGN_SIGNALING	0.426866	0.750636	-0.373507	-1.02083	20	FYN, ICAM2, RPS6KA5, KRAS
REACTOME_INTERLEUKIN_RECEPTOR_SHC_SIGNALING	0.426866	0.750636	-0.374205	-1.02274	20	INPP5D, PIK3R3
REACTOME_FATTY_ACYL_COA_BIOSYNTHESIS	0.425743	0.750636	-0.339125	-1.02314	31	ACSL5, ELOVL7, CBR4, ELOVL5, HACD2, ELOVL1, ELOVL4
REACTOME_METABOLISM_OF_ANGIOTENSINOGEN_TO_ANGIOTENSINS	0.420103	0.750636	-0.458312	-1.03735	10	ENPEP
REACTOME_PROTEIN_REPAIR	0.419431	0.750636	-0.537675	-1.0513	6	TXN, MSRB2
REACTOME_O_LINKED_GLYCOSYLATION	0.428928	0.751381	0.32361	1.02697	88	ADAMTSL3, THBS2, GALNT17, GALNT1, ADAMTS1, ADAMTSL4, THBS1, ADAMTS10, ADAMTS12, GALNT11, ST6GAL1, GALNT6, POMT2, DAG1, ADAMTS9, B3GALNT2, ADAMTS15, ST3GAL4, SBSPON, ADAMTS5, GCNT4, ST3GAL3, SPON1, GALNT8
REACTOME_SLBP_DEPENDENT_PROCESSING_OF_REPLICATION_DEPENDENT_HISTONE_PRE_MRNAS	0.430868	0.75326	0.48492	1.04049	11	SNRPG, SNRPD3
REACTOME_REGULATION_OF_PTEN_STABILITY_AND_ACTIVITY	0.430464	0.75326	0.338752	1.01739	64	PSMD5, PSMD8, PSMC2, RNF146, PSMB7, UBA52, AKT3, PSMB6, PSMD13, FRK, CSNK2A2, UBB, PSME1, PSMA4, USP13, XIAP, PSMD12, PSMB1, PSMD14, RPS27A, PSMD6, PSMF1
REACTOME_RHO_GTPASES_ACTIVATE_KTN1	0.431596	0.753767	0.501861	1.0464	10	CDC42, KLC4, KIF5B, RHOG, KLC2
REACTOME_DEGRADATION_OF_DVL	0.432692	0.753767	0.35305	1.02676	53	DVL2, PSMD5, CUL3, PSMD8, PSMC2, PSMB7, UBA52, RBX1, PSMB6, PSMD13, UBB, PSME1, PSMA4, PSMD12, PSMB1, PSMD14, RPS27A, PSMD6, PSMF1
REACTOME_BACTERIAL_INFECTION_PATHWAYS	0.432895	0.753767	0.335925	1.01505	65	MAP2K7, HGS, TLR2, GRB2, RAB7A, UBA52, EPS15, MAP2K6, CTNND1, MAP2K1, ANTXR2, MAPK3, UBB, CD9, KPNA1, FURIN, CDH1, MAP2K2, ENO1, RAB5A, RPS27A, B2M
REACTOME_REGULATION_OF_GENE_EXPRESSION_IN_ENDOCRINE_COMMITTED_NEUROG3_PROGENITOR_CELLS	0.432171	0.753767	-0.773758	-1.04245	1	NKX2-2
REACTOME_PURINERGIC_SIGNALING_IN_LEISHMANIASIS_INFECTION	0.434132	0.755163	-0.361991	-1.00929	22	ENTPD1, TXN, APP, SUGT1
REACTOME_NGF_INDEPENDANT_TRKA_ACTIVATION	0.435185	0.756238	-0.552827	-1.04646	5	ADCYAP1R1, NTRK1, ADCYAP1, ADORA2A
REACTOME_MALATE_ASPARTATE_SHUTTLE	0.435726	0.756354	0.520363	1.05076	9	SLC25A12, SLC25A13, SLC25A18, MDH1
REACTOME_FOXO_MEDIATED_TRANSCRIPTION_OF_OXIDATIVE_STRESS_METABOLIC_AND_NEURONAL_GENES	0.436123	0.756354	0.399939	1.01578	25	PPARGC1A, FBXO32, SREBF1, ABCA6, SMAD2, HDAC1, SOD2
REACTOME_REGULATION_OF_IFNG_SIGNALING	0.4375	0.756474	0.467261	1.03884	13	JAK2, IFNGR2, JAK1, STAT1, SOCS3, PIAS1, IFNGR1
REACTOME_MUCOPOLYSACCHARIDOSES	0.437299	0.756474	0.483019	1.03641	11	GUSB, IDS, HYAL1, GLB1
REACTOME_AMINO_ACID_TRANSPORT_ACROSS_THE_PLASMA_MEMBRANE	0.43695	0.756474	0.397052	1.01904	27	SLC38A1, SLC36A1, SLC7A2, SLC7A8, SLC1A5, SLC38A2
REACTOME_RUNX2_REGULATES_BONE_DEVELOPMENT	0.440353	0.76065	0.400138	1.01735	26	COL1A1, HDAC6, RUNX2, SATB2, MAF, MAPK3, ABL1, YAP1, ZNF521
REACTOME_DEACTIVATION_OF_THE_BETA_CATENIN_TRANSACTIVATING_COMPLEX	0.441667	0.761439	0.364546	1.01076	40	SOX6, CHD8, UBA52, UBB, ASH2L, SOX13, XIAP, CTNNBIP1, HDAC1, RPS27A, CTBP1, TLE1, PYGO2
REACTOME_REGULATION_OF_CDH11_GENE_TRANSCRIPTION	0.441687	0.761439	-0.453038	-1.00553	9	FOXF1, CDH11, SNAI1, BHLHE22, ILF3
REACTOME_CYTOSOLIC_SENSORS_OF_PATHOGEN_ASSOCIATED_DNA	0.442384	0.761884	0.342271	1.0255	60	IKBKG, IRF3, CREBBP, POLR1C, UBA52, EP300, POLR3D, POLR2H, STAT6, NFKB1, UBB, IFI16, TICAM1, TRIM21, NFKBIB, RPS27A, TRIM32, CRCP
REACTOME_SMALL_INTERFERING_RNA_SIRNA_BIOGENESIS	0.444162	0.763161	-0.473712	-1.00112	8	PRKRA, AGO3, AGO4, AGO1
REACTOME_SIGNALING_BY_WNT_IN_CANCER	0.444444	0.763161	-0.341785	-1.00833	29	PPP2R5B, TNKS2, PPP2R1B, FZD4, PPP2R5D, FZD6, CTNNB1
REACTOME_TRANSFERRIN_ENDOCYTOSIS_AND_RECYCLING	0.44375	0.763161	-0.343398	-1.01288	27	ATP6V0B, ATP6V1A, ATP6V0D1, TF, TFRC, ATP6V0E2
REACTOME_METABOLISM_OF_NITRIC_OXIDE_NOS3_ACTIVATION_AND_REGULATION	0.445946	0.764982	-0.399716	-1.01119	14	NOSTRIN, CYGB, NOS3, HSP90AA1
REACTOME_NEGATIVE_REGULATION_OF_FGFR3_SIGNALING	0.449704	0.770286	0.408987	1.0238	23	GRB2, UBA52, FGF2, MKNK1, MAPK3, UBB, FGF17, RPS27A
REACTOME_ABERRANT_REGULATION_OF_MITOTIC_EXIT_IN_CANCER_DUE_TO_RB1_DEFECTS	0.449925	0.770286	0.416402	1.00687	19	UBE2E1, ANAPC4, ANAPC1, CDC26, ANAPC7, ANAPC5, ANAPC16, ANAPC11
REACTOME_REGULATED_NECROSIS	0.450475	0.770467	0.348453	1.0177	54	TP63, CHMP3, CHMP7, BIRC2, UBA52, PRKN, HMGB1, UBE2L3, GSDME, FAS, CHMP4C, UBB, SDCBP, CHMP6, XIAP, CHMP2A, TNFSF10
REACTOME_VASOPRESSIN_LIKE_RECEPTORS	0.453155	0.77117	0.715819	1.0556	2	AVPR1A
REACTOME_RUNX3_REGULATES_YAP1_MEDIATED_TRANSCRIPTION	0.455312	0.77117	0.535577	1.03098	7	TEAD3, TEAD2, YAP1
REACTOME_ACTIVATION_OF_RAC1	0.451923	0.77117	0.461367	1.02573	13	SLIT2, ROBO1, PAK2
REACTOME_EICOSANOID_LIGAND_BINDING_RECEPTORS	0.453526	0.77117	0.461154	1.02526	13	TBXA2R, PTGER4, PTGIR, PTGDR, LTB4R
REACTOME_TRANSCRIPTION_OF_E2F_TARGETS_UNDER_NEGATIVE_CONTROL_BY_P107_RBL1_AND_P130_RBL2_IN_COMPLEX_WITH_HDAC1	0.455696	0.77117	0.450707	1.01974	14	LIN9, RBL2, TFDP2, LIN54, HDAC1, RBBP4, E2F4, TFDP1, RBL1
REACTOME_NITRIC_OXIDE_STIMULATES_GUANYLATE_CYCLASE	0.455772	0.77117	0.410128	1.00254	20	KCNMB1, ITPR1, PDE1A, KCNMA1
REACTOME_EPH_EPHRIN_MEDIATED_REPULSION_OF_CELLS	0.453297	0.77117	0.349242	0.993136	47	ACTB, NCSTN, VAV3, EPHA3, CLTCL1, EPHB6, LYN, APH1B, ACTG1, EFNA5, PSEN1, PSEN2, AP2A2, CLTA, AP2A1, EPHA7, EPHA6, VAV2
REACTOME_RNA_POLYMERASE_I_TRANSCRIPTION	0.45467	0.77117	0.348484	0.990981	47	CDK7, POLR1C, GTF2H2, UBTF, RBBP7, POLR2H, MAPK3, GTF2H3, KAT2B, HDAC1, POLR1B, RBBP4, TAF1A, MBD2, CCNH
REACTOME_ION_CHANNEL_TRANSPORT	0.451389	0.77117	-0.252374	-1.00289	153	ANO2, SRI, ATP6V0B, ATP6V1A, ATP2C1, ATP8A2, NEDD4L, ATP8B1, WNK2, CLCN3, FXYD7, ATP6V0D1, MLKL, ATP8A1, CAMK2A, ATP6V0E2, TRPM6, ATP11A, CLIC2, ATP11C, ATP10D, SGK1, TRPM4, CAMK2D, ATP10A, ATP6V1C1
REACTOME_P2Y_RECEPTORS	0.453608	0.77117	-0.451818	-1.02265	10	LPAR6, P2RY1
REACTOME_REGULATION_OF_NPAS4_GENE_TRANSCRIPTION	0.454338	0.77117	-0.589233	-1.041	4	REST, NR3C1
REACTOME_SARS_COV_1_ACTIVATES_MODULATES_INNATE_IMMUNE_RESPONSES	0.457343	0.771571	0.36597	1.00676	38	PPIB, IRF3, NPIPB3, RUNX1, UBA52, PPIH, NFKB1, UBB, IRAK2, RPS27A, MAVS, PCBP2, RELA
REACTOME_AMYLOID_FIBER_FORMATION	0.456944	0.771571	0.360758	1.00025	40	NCSTN, MFGE8, GGA1, UBA52, PRKN, APH1B, GSN, UBB, CST3, FURIN, TSPAN14, TGFBI, RPS27A, B2M
REACTOME_CHROMATIN_MODIFICATIONS_DURING_THE_MATERNAL_TO_ZYGOTIC_TRANSITION_MZT	0.456853	0.771571	-0.471585	-0.996621	8	TET3
REACTOME_SODIUM_COUPLED_PHOSPHATE_COTRANSPORTERS	0.458891	0.771933	0.713638	1.05239	2	SLC20A2, SLC20A1
REACTOME_MRNA_SPLICING_MINOR_PATHWAY	0.458839	0.771933	0.34757	1.00639	50	SNRPG, GTF2F1, EFTUD2, SF3B6, TXNL4A, SNRPD3, POLR2H, SNRPD2, POLR2C, PRPF6, SNRNP200, POLR2I, SRSF2, POLR2B, SF3B5, PRPF8, YBX1, SNRNP40, SNRNP25, SF3B4, POLR2G
REACTOME_SIGNALING_BY_KIT_IN_DISEASE	0.458824	0.771933	-0.368111	-0.995102	18	FYN, PIK3R3, KRAS, SOS1
REACTOME_DIFFERENTIATION_OF_KERATINOCYTES_IN_INTERFOLLICULAR_EPIDERMIS_IN_MAMMALIAN_SKIN	0.459701	0.772548	-0.361215	-0.987237	20	ABCG2, ITGA6, HOPX, FABP5, TFRC, DLL1
REACTOME_METALLOPROTEASE_DUBS	0.460389	0.772762	0.415073	1.00366	19	UBA52, EP300, BARD1, UBB, KAT2B, PSMD14, RPS27A, MYSM1, ABRAXAS2, BRCA1, STAMBP, STAMBPL1, ABRAXAS1, BABAM2
REACTOME_LYSOSOME_VESICLE_BIOGENESIS	0.462411	0.772762	0.370879	0.996246	33	HGS, AP4M1, AP1G1, AP1M1, TXNDC5, AP1S3, CLTA, ARF1, CHMP2A, CLTB, AP1G2, AP4E1, CLTC, AP1S2, DNM2, CTSZ
REACTOME_ROS_AND_RNS_PRODUCTION_IN_PHAGOCYTES	0.4625	0.772762	-0.335991	-0.991031	27	ATP6V0B, ATP6V1A, NOS1, ATP6V0D1, NOS3, ATP6V0E2
REACTOME_INTERCONVERSION_OF_NUCLEOTIDE_DI_AND_TRIPHOSPHATES	0.4625	0.772762	-0.336666	-0.993022	27	DCTPP1, TXN, AK2, GUK1, NUDT13, AK5
REACTOME_GRB2_EVENTS_IN_ERBB2_SIGNALING	0.462396	0.772762	-0.385515	-1.00214	16	KRAS, SOS1, ERBB4, ERBB2
REACTOME_P75NTR_NEGATIVELY_REGULATES_CELL_CYCLE_VIA_SC1	0.462085	0.772762	-0.523368	-1.02333	6	PRDM4
REACTOME_SYNTHESIS_OF_WYBUTOSINE_AT_G37_OF_TRNA_PHE	0.465517	0.77435	0.56506	1.04308	6	TYW5, TRMT5, TYW1
REACTOME_RUNX1_AND_FOXP3_CONTROL_THE_DEVELOPMENT_OF_REGULATORY_T_LYMPHOCYTES_TREGS	0.465517	0.77435	0.564632	1.04229	6	RUNX1, IL2RA, CBFB, CR1, NFATC2
REACTOME_DEFECTIVE_ST3GAL3_CAUSES_MCT12_AND_EIEE15	0.468803	0.77435	0.526978	1.01442	7	PRELP, ST3GAL3, OGN, ACAN
REACTOME_CREB3_FACTORS_ACTIVATE_GENES	0.468803	0.77435	0.526822	1.01412	7	MBTPS1, MBTPS2, CREB3L4
REACTOME_PROCESSING_OF_SMDT1	0.466772	0.77435	0.447416	1.0123	14	SPG7, PMPCB, STOML2, MICU2, SMDT1, MICU3
REACTOME_NEGATIVE_REGULATION_OF_FGFR1_SIGNALING	0.466863	0.77435	0.391729	0.995968	26	GRB2, UBA52, FGF2, MKNK1, MAPK3, UBB, FGF17, RPS27A
REACTOME_SIGNALING_BY_HIPPO	0.467766	0.77435	0.40649	0.993642	20	DVL2, LATS1, STK3, STK4, YAP1, TJP2, MOB1B
REACTOME_TRANSCRIPTIONAL_REGULATION_OF_TESTIS_DIFFERENTIATION	0.467005	0.77435	-0.466313	-0.98548	8	DHH, FOXL2, ZFPM2, SOX9, WNT4, AMH, FGF9
REACTOME_GABA_RECEPTOR_ACTIVATION	0.467925	0.77435	-0.29252	-0.991683	54	GNAI2, ADCY4, KCNJ2, GABRB1, GABRB3, GNG4, ADCY1, GABRG2, KCNJ12, GABRA1, KCNJ9, GNB1, ADCY7, GNG11
REACTOME_ACTIVATION_OF_RAC1_DOWNSTREAM_OF_NMDARS	0.466993	0.77435	-0.500964	-1.01627	7	GIT1
REACTOME_MECP2_REGULATES_TRANSCRIPTION_OF_NEURONAL_LIGANDS	0.466993	0.77435	-0.501433	-1.01723	7	DLL1, BDNF, SST
REACTOME_TOXICITY_OF_BOTULINUM_TOXIN_TYPE_D_BOTD	0.468037	0.77435	-0.581358	-1.02709	4	SV2A, SV2B
REACTOME_INTERLEUKIN_15_SIGNALING	0.47293	0.776417	0.462141	1.01219	12	GRB2, GAB2, JAK1, IL15, STAT5B
REACTOME_PLATELET_ADHESION_TO_EXPOSED_COLLAGEN	0.47293	0.776417	0.462095	1.01209	12	ITGB1, COL1A1, COL1A2, LYN
REACTOME_CYTOCHROME_C_MEDIATED_APOPTOTIC_RESPONSE	0.474522	0.776417	0.461576	1.01096	12	APAF1, CARD8, MAPK3, XIAP, CASP9, AVEN, UACA, MAPK1, APIP
REACTOME_KERATAN_SULFATE_DEGRADATION	0.471154	0.776417	0.45331	1.00782	13	PRELP, HEXB, OGN, GLB1, ACAN
REACTOME_AZATHIOPRINE_ADME	0.473118	0.776417	0.42742	1.00274	17	VAV3, SLC29A1, IMPDH2, GMPS
REACTOME_SYNTHESIS_OF_BILE_ACIDS_AND_BILE_SALTS	0.474527	0.776417	0.382475	0.990486	28	SCP2, CYP7B1, AKR1C2, OSBPL2, NCOA2, AKR1C1, AKR1C3, NCOA1, CYP27A1
REACTOME_HS_GAG_BIOSYNTHESIS	0.474527	0.776417	0.381834	0.988825	28	SDC2, SDC4, EXT1, NDST1, GPC1, SLC35D2, GPC4
REACTOME_PLASMA_LIPOPROTEIN_REMODELING	0.473763	0.776417	0.404364	0.988444	20	MBTPS1, P4HB, LMF1, APOB, FURIN, MTTP, ANGPTL4, MBTPS2
REACTOME_FORMATION_OF_TUBULIN_FOLDING_INTERMEDIATES_BY_CCT_TRIC	0.471642	0.776417	-0.356359	-0.973963	20	CCT3, TCP1, TUBB2B, TUBA1B
REACTOME_SYNTHESIS_OF_GLYCOSYLPHOSPHATIDYLINOSITOL_GPI	0.470752	0.776417	-0.380205	-0.988339	16	PIGH, PIGC, PIGW, PIGP
REACTOME_CYTOKINE_SIGNALING_IN_IMMUNE_SYSTEM	0.476094	0.778247	0.276951	1.00607	622	BCL6, PML, CEBPD, SAMHD1, TRIM38, ITGB1, PRKACA, IKBIP, JAK2, MAP2K7, EIF4A1, FLNA, NUP188, IKBKG, MAP3K7, UBE2E1, PSMD5, IRF3, EIF2S3, PTPN13, TNFRSF11B, UBE2D2, UBE2I, GAB3, HNRNPA2B1, STAT4, STX4, PSMD8, GRB2, RHOU, PSMC2, LAMA5, CRLF1, P4HB, GBP2, BIRC2, COL1A2, MAOA, CXCL1, TOLLIP, PSMB7, LYN, NUP54, IL7, UBA52, IFITM3, POM121, AKT3, TNFRSF1A, NUP214, EIF2S1, TNFRSF12A, HLA-F, PIK3R1, HLA-A,…
REACTOME_COENZYME_A_BIOSYNTHESIS	0.477234	0.778646	0.523787	1.00828	7	PPCDC, DCAKD, PANK1, PPCS, PANK2
REACTOME_SIGNALING_BY_RHO_GTPASES_MIRO_GTPASES_AND_RHOBTB3	0.477111	0.778646	0.277649	1.00676	601	RRAS2, MYL9, RND3, ACTB, PFN1, LBR, FARP1, ABI1, MYL6, ARHGAP1, CKAP5, TMEM87A, IQGAP1, RHOT1, TMEM59, ITGB1, CYFIP2, CLIP1, NDEL1, FLNA, ARFGAP3, MPP7, VAV3, NDE1, CDC42EP1, DVL2, HGS, DDRGK1, PTPN13, CUL3, MYH11, KCTD13, PPP1R14A, GRB2, RHOU, RALBP1, EMD, PLXNB1, ARHGAP15, KDM1A, LRRC1, SRRM1, ARPC5, WDR11, DOCK10, TOR1AIP1, FRS3, FARP2, SLC1A5, CYBA, RAB7A, SNAP23, NISCH, ARHGAP21, PIK3R1, TRA…
REACTOME_REGULATION_OF_MRNA_STABILITY_BY_PROTEINS_THAT_BIND_AU_RICH_ELEMENTS	0.47914	0.780289	0.317768	0.994458	81	PSMD5, EXOSC1, SET, DCP2, PSMD8, PSMC2, XRN1, PSMB7, UBA52, NUP214, PSMB6, PSMD13, PRKCD, ELAVL1, UBB, EXOSC5, PSME1, PSMA4, EIF4G1, PABPC1, PSMD12, PSMB1, PSMD14, RPS27A, PSMD6, PSMF1
REACTOME_TRAF6_MEDIATED_NF_KB_ACTIVATION	0.479042	0.780289	-0.346321	-0.965604	22	APP, NKIRAS1, MAP3K1, NFKBIA, IKBKB, AGER, TRAF2
REACTOME_CONVERSION_FROM_APC_C_CDC20_TO_APC_C_CDH1_IN_LATE_ANAPHASE	0.480363	0.781514	0.418574	1.00068	18	UBE2E1, ANAPC4, ANAPC1, CDC26, ANAPC7, ANAPC5, ANAPC16, ANAPC11
REACTOME_MITF_M_REGULATED_MELANOCYTE_DEVELOPMENT	0.480793	0.781514	0.305485	0.995355	115	ACTB, SIRT1, ALX3, PPARGC1A, ATP6V1F, BCL7B, ZIC1, CREBBP, SMARCD3, AKT3, ATP6V1G1, HINT1, ASAH1, SMARCD1, ACTL6A, SMARCD2, DCT, CDK2, MAPK3, SMARCA4, SS18, ATP6V1E1, ARID1A, SNAI2, AIMP1, MOV10, TNRC6A, DPF2
REACTOME_DEATH_RECEPTOR_SIGNALING	0.481914	0.782516	0.297329	0.994943	150	NCSTN, IKBKG, MAP3K7, ULK1, VAV3, LINGO1, RACK1, UBE2D2, OPTN, BIRC2, BAD, PRKCI, BAG4, UBA52, TNFRSF1A, APH1B, USP2, ARHGEF2, UBE2L3, KALRN, PSEN1, AKAP13, PSEN2, ARHGEF17, FAS, FGD1, NFKB1, UBB, ARHGEF10L, XIAP, MADD, TAB3, ARHGEF9, TNFSF10, VAV2, HDAC1, ARHGEF33, NGFR
REACTOME_SIGNALING_BY_HEDGEHOG	0.482311	0.782516	0.297665	0.990003	139	PRKAR2B, PRKACA, ADCY5, PSMD5, SMURF1, CUL3, PSMD8, PSMC2, P4HB, ADCY6, HHIP, PSMB7, OS9, UBA52, IQCE, SEL1L, RBX1, PSMB6, GPR161, PSMD13, TUBB4A, IFT57, NUMB, TUBA4A, GAS8, UBB, PSME1, DYNC2H1, PSMA4, PSMD12, CSNK1A1, PRKAR1A, PSMB1, ADCY8, PSMD14, TUBB4B, SMURF2, RPS27A, TUBA1C, IFT88, PSMD6, PRKAR2A, ADCY10, PSMF1
REACTOME_NEF_MEDIATED_CD8_DOWN_REGULATION	0.484483	0.783578	0.555532	1.0255	6	AP2A2, AP2A1, AP2M1, ATP6V1H, AP2S1, AP2B1
REACTOME_MET_ACTIVATES_PI3K_AKT_SIGNALING	0.484483	0.783578	0.555309	1.02508	6	GRB2, PIK3R1, HGF
REACTOME_IRON_UPTAKE_AND_TRANSPORT	0.486339	0.783578	0.342875	0.994702	52	CYBRD1, GLRX3, TCIRG1, ATP6V1F, ATP6V0A2, UBA52, ATP6V1G1, FTH1, HEPH, CP, MCOLN1, UBB, ATP6V1E1, SLC40A1
REACTOME_DEGRADATION_OF_GLI1_BY_THE_PROTEASOME	0.488467	0.783578	0.337327	0.988237	55	PRKACA, PSMD5, PSMD8, PSMC2, PSMB7, UBA52, RBX1, PSMB6, PSMD13, NUMB, UBB, PSME1, PSMA4, PSMD12, PSMB1, PSMD14, RPS27A, PSMD6, PSMF1, PSMB4, CUL1, PSMD11, SEM1
REACTOME_FLT3_SIGNALING_IN_DISEASE	0.486804	0.783578	0.384525	0.986889	27	GOLGB1, GRB2, UBA52, PIK3R1, GAB2, UBB, NOX4, RPS27A
REACTOME_NUCLEOTIDE_CATABOLISM	0.488473	0.783578	0.374849	0.985359	30	SAMHD1, DPYD, NT5C2, TYMP, ENTPD6, ENTPD4, NUDT5, ENTPD3, ENTPD5
REACTOME_MITOTIC_SPINDLE_CHECKPOINT	0.48811	0.783578	0.307534	0.98322	98	CKAP5, CLIP1, NDEL1, UBE2E1, NDE1, ANAPC4, RPS27, NUP107, PAFAH1B1, ANAPC1, PPP2R5A, CDC26, ANAPC7, ANAPC5, TAOK1, PPP2R5E, KNL1, NUP43, NUP133, ANAPC16, ANAPC11, SEC13
REACTOME_BUTYROPHILIN_BTN_FAMILY_INTERACTIONS	0.488834	0.783578	-0.433535	-0.962248	9	BTNL9, BTN3A2
REACTOME_RESPIRATORY_SYNCYTIAL_VIRUS_RSV_ATTACHMENT_AND_ENTRY	0.486567	0.783578	-0.352972	-0.964708	20	GPC5, AGRN, LY96
REACTOME_G_PROTEIN_ACTIVATION	0.489736	0.783578	-0.349516	-0.967802	21	POMC, GNG4, GNA15, GNA14, GNB1, OPRM1, GNG11, GNB4
REACTOME_REGULATION_OF_CYTOSKELETAL_REMODELING_AND_CELL_SPREADING_BY_IPP_COMPLEX_COMPONENTS	0.48731	0.783578	-0.459311	-0.970683	8	PARVB, LIMS1
REACTOME_REGULATION_OF_MITF_M_DEPENDENT_GENES_INVOLVED_IN_LYSOSOME_BIOGENESIS_AND_AUTOPHAGY	0.487465	0.783578	-0.375367	-0.975764	16	ATP6V0B, ATP6V1A, ATP6V0D1, ATP6V0E2
REACTOME_BIOSYNTHESIS_OF_MARESINS	0.488426	0.783578	-0.525828	-0.995351	5	CYP2E1, EPHX2
REACTOME_SHC_MEDIATED_CASCADE_FGFR1	0.489305	0.783578	-0.387226	-0.997728	15	KRAS, KL, SOS1, FGF10
REACTOME_RAP1_SIGNALLING	0.483957	0.783578	-0.388635	-1.00136	15	SIPA1
REACTOME_PRE_NOTCH_PROCESSING_IN_THE_ENDOPLASMIC_RETICULUM	0.491379	0.785483	0.55249	1.01988	6	NOTCH3, POGLUT1
REACTOME_NEGATIVE_REGULATION_OF_FGFR4_SIGNALING	0.497041	0.786368	0.396552	0.992674	23	GRB2, UBA52, FGF2, MKNK1, MAPK3, UBB, FGF17, RPS27A
REACTOME_COPI_MEDIATED_ANTEROGRADE_TRANSPORT	0.496259	0.786368	0.311128	0.987358	88	RAB1B, GOLGB1, COPZ2, DCTN2, ARFGAP3, GOLGA2, COG7, COPB1, TMED3, ARCN1, TUBB4A, TUBA4A, TMED10, DCTN5, COPZ1, ARF5, GORASP1, ARF1, USO1, TMED9, ARFGAP2, TUBB4B, TUBA1C, ACTR1A, DCTN4
REACTOME_NOTCH1_INTRACELLULAR_DOMAIN_REGULATES_TRANSCRIPTION	0.495913	0.786368	0.341788	0.979069	48	MAML1, HDAC6, CREBBP, MAML3, UBA52, RBX1, EP300, HDAC8, NCOR1, MAML2, UBB, HDAC5, SNW1, KAT2B, HDAC1, RPS27A, TLE1, TBL1XR1, CUL1, HEYL
REACTOME_THROMBOXANE_SIGNALLING_THROUGH_TP_RECEPTOR	0.495509	0.786368	0.394218	0.97568	22	GNG7, GNG12, TBXA2R, GNB2
REACTOME_ACTIVATION_OF_KAINATE_RECEPTORS_UPON_GLUTAMATE_BINDING	0.496361	0.786368	0.375519	0.972471	28	GNG7, GNG12, GRIK1, GNB2, GRIK5, DLG3
REACTOME_FGFR3_LIGAND_BINDING_AND_ACTIVATION	0.494924	0.786368	-0.455399	-0.962415	8	FGF18
REACTOME_SHC_RELATED_EVENTS_TRIGGERED_BY_IGF1R	0.494924	0.786368	-0.456086	-0.963868	8	KRAS, SOS1, IGF1, HRAS
REACTOME_G_ALPHA_Z_SIGNALLING_EVENTS	0.494624	0.786368	-0.297185	-0.967598	44	GNAI2, ADCY4, PRKCE, GNG4, RGS19, ADCY1, PRKCH, GNAS, GNB1, ADCY7, GNG11, PRKCQ, PRKCB
REACTOME_INTEGRIN_SIGNALING	0.496933	0.786368	-0.345982	-0.970611	23	VWF, APBB1IP, SOS1, RAPGEF3, CSK, PTPN1, RAPGEF4
REACTOME_TFAP2_AP_2_FAMILY_REGULATES_TRANSCRIPTION_OF_CELL_CYCLE_FACTORS	0.493151	0.786368	-0.554332	-0.979339	4	TFAP2A, CDKN1A
REACTOME_SPECIFICATION_OF_THE_NEURAL_PLATE_BORDER	0.497368	0.786368	-0.435163	-0.989221	11	MSX1, TCF7L1, CTNNB1, TFAP2A, PAX7, BMP4
REACTOME_TRIF_MEDIATED_PROGRAMMED_CELL_DEATH	0.495261	0.786368	-0.506613	-0.990567	6	LY96, RIPK1, FADD
REACTOME_INTERLEUKIN_9_SIGNALING	0.503448	0.786806	0.546212	1.00829	6	JAK1, STAT1, STAT5B
REACTOME_NFE2L2_REGULATING_INFLAMMATION_ASSOCIATED_GENES	0.510526	0.786806	0.564321	1.00285	5	CREBBP, EP300, MAFK
REACTOME_SIGNALING_BY_NOTCH1_PEST_DOMAIN_MUTANTS_IN_CANCER	0.501333	0.786806	0.334404	0.991286	57	NCSTN, MAML1, HDAC6, CREBBP, MAML3, UBA52, APH1B, RBX1, EP300, PSEN1, HDAC8, PSEN2, NCOR1, MAML2, UBB, HDAC5, SNW1, KAT2B, HDAC1, RPS27A
REACTOME_REGULATION_OF_CDH19_EXPRESSION_AND_FUNCTION	0.505902	0.786806	0.514435	0.990279	7	CDH19, CTNND1, JUP, CTNNA1
REACTOME_SIRT1_NEGATIVELY_REGULATES_RRNA_EXPRESSION	0.508224	0.786806	0.494071	0.988461	8	SIRT1, RRP8
REACTOME_TRANSPORT_TO_THE_GOLGI_AND_SUBSEQUENT_MODIFICATION	0.5	0.786806	0.292552	0.987097	169	TRAPPC3, TRAPPC1, RAB1B, SEC22A, GOLGB1, COPZ2, DCTN2, TRAPPC10, ARFGAP3, STX17, GOLGA2, COG7, LMAN2L, SEC22B, SEC24A, TRAPPC4, COPB1, TMED3, ST6GAL1, PPP6C, ARCN1, TUBB4A, FUCA1, TUBA4A, TMED10, DCTN5, COPZ1, ARF5, GORASP1, ST3GAL4, SEC24D
REACTOME_METALLOTHIONEINS_BIND_METALS	0.511513	0.786806	0.491322	0.982962	8	MT1X, MT2A, MT1E
REACTOME_REGULATION_OF_CDH11_FUNCTION	0.5	0.786806	0.457941	0.9826	11	ADAM19, CTNND1, ANGPTL4, JUP, CDH24, CTNNA1, ADAM33
REACTOME_TRANSCRIPTIONAL_REGULATION_BY_MECP2	0.504648	0.786806	0.327938	0.980924	59	FKBP5, LBR, PRKACA, HTT, DGCR8, GPS2, PPARG, CAMK2B, NCOR1, MOV10, TNRC6A
REACTOME_SIGNALING_BY_ERYTHROPOIETIN	0.511696	0.786806	0.387924	0.979556	24	JAK2, GRB2, LYN, PIK3R1, PIK3R5, CRKL, IRS2, PLCG2
REACTOME_MECP2_REGULATES_NEURONAL_RECEPTORS_AND_CHANNELS	0.503021	0.786806	0.409564	0.979142	18	FKBP5, HDAC1
REACTOME_ABC_TRANSPORTER_DISORDERS	0.509091	0.786806	0.318139	0.978232	72	PSMD5, PSMD8, PSMC2, RNF185, PSMB7, OS9, UBA52, LMBRD1, SEL1L, PSMB6, PSMD13, ERLIN2, UBB, PSME1, PSMA4, PSMD12, PSMB1, PSMD14, RPS27A, PSMD6, PSMF1, ABCA1, PSMB4, PSMD11
REACTOME_ONCOGENIC_MAPK_SIGNALING	0.501282	0.786806	0.31392	0.974587	77	ACTB, IQGAP1, JAK2, AP3B1, KSR1, PAPSS1, CLCN6, NF1, TLN1, ACTG1, KDM7A, CNKSR1, MAP2K1, ATG7, CAMK2B, FN1, MAPK3, RAP1A
REACTOME_ANCHORING_FIBRIL_FORMATION	0.511146	0.786806	0.428066	0.973727	15	COL1A1, COL1A2, COL4A2, COL4A1, BMP1, TLL1
REACTOME_AGGREPHAGY	0.509915	0.786806	0.357778	0.971731	35	HDAC6, UBA52, PRKN, VIM, TUBB4A, TUBA4A, UBB, TUBB4B, RPS27A, TUBA1C, IFT88, PCNT, DYNC1I2, CFTR, TUBA8, TUBA1A
REACTOME_INTERLEUKIN_12_SIGNALING	0.505571	0.786806	0.348497	0.971525	41	JAK2, HNRNPA2B1, STAT4, P4HB, CDC42, JAK1, RALA, ARF1, AIP, PAK2, SOD2, RPLP0, TYK2, HNRNPDL
REACTOME_EPHB_MEDIATED_FORWARD_SIGNALING	0.506944	0.786806	0.34937	0.968679	40	SDC2, ACTB, ARPC5, EPHB6, LYN, ACTG1, CDC42, KALRN
REACTOME_LDL_CLEARANCE	0.508221	0.786806	0.39949	0.965976	19	APOB, AP2A2, LDLR, CLTA, AP2A1, NPC2, CLTC, SOAT2, AP2M1
REACTOME_POSITIVE_EPIGENETIC_REGULATION_OF_RRNA_EXPRESSION	0.51166	0.786806	0.342342	0.964126	43	ACTB, POLR1C, SMARCA5, RBBP7, EP300, POLR2H, KAT2B, HDAC1, POLR1B, RBBP4, TAF1A
REACTOME_NEGATIVE_REGULATION_OF_NMDA_RECEPTOR_MEDIATED_NEURONAL_TRANSMISSION	0.504399	0.786806	-0.344817	-0.95479	21	CAMK2A, GRIN1, GRIN2B, DLG4, CAMK2D, GRIN2A
REACTOME_DISEASES_OF_BASE_EXCISION_REPAIR	0.511416	0.786806	-0.544995	-0.962843	4	NEIL1
REACTOME_NEPHRIN_FAMILY_INTERACTIONS	0.508824	0.786806	-0.35685	-0.964662	18	FYN, NCK2, ACTN4, SPTAN1
REACTOME_SIGNALING_BY_TYPE_1_INSULIN_LIKE_GROWTH_FACTOR_1_RECEPTOR_IGF1R	0.510563	0.786806	-0.304349	-0.975754	41	FGF18, KRAS, KL, PDE3B, SOS1, FGF10, IRS1, GAB1, IGF1, HRAS
REACTOME_P130CAS_LINKAGE_TO_MAPK_SIGNALING_FOR_INTEGRINS	0.507895	0.786806	-0.430113	-0.977742	11	VWF, APBB1IP
REACTOME_HSP90_CHAPERONE_CYCLE_FOR_STEROID_HORMONE_RECEPTORS_SHR_IN_THE_PRESENCE_OF_LIGAND	0.503759	0.786806	-0.295795	-0.978081	49	NR3C2, DNAJA4, TUBB2B, CAPZA1, DNAJA1, DNAJA2, TUBA1B, NR3C1, PTGES3, HSPA1A, HSP90AA1, HSPA2
REACTOME_DEFECTIVE_FACTOR_VIII_CAUSES_HEMOPHILIA_A	0.504739	0.786806	-0.500346	-0.978313	6	VWF, TPST2, F10
REACTOME_ACTIVATION_OF_TRKA_RECEPTORS	0.504739	0.786806	-0.500627	-0.978862	6	ADCYAP1R1, NTRK1, ADCYAP1, ADORA2A
REACTOME_SHC1_EVENTS_IN_EGFR_SIGNALING	0.510582	0.786806	-0.400517	-0.979208	13	KRAS, SOS1, TGFA
REACTOME_TCR_SIGNALING	0.509901	0.786806	-0.255552	-0.980121	102	INPP5D, PSME4, PAG1, PSMA1, HLA-DPA1, FYB1, PSMC4, NFKBIA, MALT1, IKBKB, PSMB9, GRAP2, PSMD7
REACTOME_ACYL_CHAIN_REMODELLING_OF_PI	0.503667	0.786806	-0.485968	-0.985852	7	PLA2G12A, PLA2G4C
REACTOME_ACTIVATION_OF_MATRIX_METALLOPROTEINASES	0.502674	0.786806	-0.383222	-0.987411	15	MMP16, SPOCK3, MMP2
REACTOME_INTERLEUKIN_2_SIGNALING	0.513158	0.788356	0.490162	0.980641	8	JAK1, PTK2B, STAT5B, SYK
REACTOME_RIBAVIRIN_ADME	0.51419	0.789243	0.491144	0.991755	9	SLC29A1, NT5C2
REACTOME_STAT5_ACTIVATION_DOWNSTREAM_OF_FLT3_ITD_MUTANTS	0.514658	0.789263	0.475201	0.990809	10	GRB2, GAB2, NOX4, FLT3, STAT5B, PIM1, PTPN11
REACTOME_SUPPRESSION_OF_APOPTOSIS	0.515517	0.789883	0.53983	0.99651	6	MAPK3, GSK3A, RNF213, MAPK1
REACTOME_NETRIN_MEDIATED_REPULSION_SIGNALS	0.516447	0.790611	0.489663	0.979642	8	NTN1, UNC5D, UNC5C
REACTOME_DECTIN_1_MEDIATED_NONCANONICAL_NF_KB_SIGNALING	0.518717	0.791989	0.328377	0.969767	56	PSMD5, PSMD8, PSMC2, PSMB7, UBA52, PSMB6, PSMD13, UBE2M, UBB, PSME1, PSMA4, FBXW11, PSMD12, PSMB1, PSMD14, RPS27A, PSMD6, PSMF1, RELA, PSMB4, CUL1, PSMD11, SEM1, CHUK
REACTOME_TRANSCRIPTIONAL_REGULATION_OF_BROWN_AND_BEIGE_ADIPOCYTE_DIFFERENTIATION	0.518678	0.791989	0.366337	0.956328	29	PPARGC1A, ZNF423, RBBP7, PPARG, HNRNPU, HDAC1, PRDM16, NCOA1, RBBP4, SMAD1, COX7A1, PPARA
REACTOME_CHYLOMICRON_REMODELING	0.518519	0.791989	-0.516193	-0.977115	5	GPIHBP1, LPL, APOE
REACTOME_TRANSPORT_AND_SYNTHESIS_OF_PAPS	0.521053	0.793977	0.559509	0.994302	5	PAPSS1, SLC35B3, SLC26A2, SLC35B2
REACTOME_CHYLOMICRON_CLEARANCE	0.521053	0.793977	0.559032	0.993454	5	APOB, LDLR
REACTOME_SIGNALING_BY_FGFR2	0.52139	0.793977	0.32598	0.972441	62	TIAL1, GTF2F1, GRB2, FRS3, UBA52, PIK3R1, POLR2H, FGF2, HNRNPH1, POLR2C, MKNK1, MAPK3, UBB, POLR2I, FGF17
REACTOME_ALK_MUTANTS_BIND_TKIS	0.522293	0.794642	0.4486	0.982533	12	HIP1, FN1, PRKAR1A, EIF2AK3, BIRC6, ALK, CLTC, BCL11A, STRN
REACTOME_ABERRANT_REGULATION_OF_MITOTIC_G1_S_TRANSITION_IN_CANCER_DUE_TO_RB1_DEFECTS	0.524106	0.794642	0.417645	0.970231	16	CDKN1C, CDK6, CDK2, CDKN1B, TFDP2
REACTOME_JOSEPHIN_DOMAIN_DUBS	0.524116	0.794642	0.451903	0.969646	11	UBA52, PRKN, JOSD2, RAD23A, UBB, RPS27A
REACTOME_APEX1_INDEPENDENT_RESOLUTION_OF_AP_SITES_VIA_THE_SINGLE_NUCLEOTIDE_REPLACEMENT_PATHWAY	0.523227	0.794642	-0.481011	-0.975796	7	NEIL1, PNKP, XRCC1
REACTOME_INTERLEUKIN_1_FAMILY_SIGNALING	0.523256	0.794642	-0.249253	-0.978863	131	PELI1, PSME4, PSMA1, IRAK3, APP, NKIRAS1, PELI2, PSMC4, IL33, PTPN4, NFKBIA, PTPN5, IKBKB, PSMB9, SQSTM1, PSMD7, AGER, IL18R1, TAB1, PTPN12, IL18, NOD1, TRAF2, PSME3, IL1RL2, IL1R1, PTPN6, BTRC, PSMC6, GSDMD
REACTOME_HORMONE_LIGAND_BINDING_RECEPTORS	0.52809	0.794721	0.636076	0.993154	3	TSHR, GNRH1
REACTOME_TRANSPORT_OF_SMALL_MOLECULES	0.529949	0.794721	0.273494	0.992617	604	ABCA5, PLN, CYBRD1, SLC41A2, AKAP1, PRKAR2B, SLC26A6, PRKACA, GLRX3, SLC38A1, SLC17A5, RYR1, MBTPS1, SLC36A1, TCIRG1, ADCY5, CASQ2, PSMD5, GNG7, ATP6V1F, MMGT1, SLC47A1, FXYD1, EIF2S3, ATP6V0A2, SLC26A3, SLC22A18, SLC24A3, SLC7A2, RYR2, CUTC, VDAC2, ABCB7, ANKH, GNG12, ABCA7, PSMD8, CLCN5, PSMC2, P4HB, RNF185, SPG7, SLC29A1, GNB2, ADCY6, CLCN6, SLC14A2, RUNX1, SLC7A8, ANO1, SLC1A5, PSMB7, OS9, UB…
REACTOME_RUNX1_REGULATES_TRANSCRIPTION_OF_GENES_INVOLVED_IN_WNT_SIGNALING	0.535461	0.794721	0.590772	0.98908	4	RUNX1, CBFB
REACTOME_FRUCTOSE_METABOLISM	0.527586	0.794721	0.535292	0.988132	6	ALDH1A1, AKR1B1, KHK, SORD
REACTOME_SLC15A4_TASL_DEPENDENT_IRF5_ACTIVATION	0.529825	0.794721	0.55125	0.979624	5	IKBKG, SLC15A4, CHUK, IRF5
REACTOME_CHK1_CHK2_CDS1_MEDIATED_INACTIVATION_OF_CYCLIN_B_CDK1_COMPLEX	0.532554	0.794721	0.483772	0.976869	9	CHEK1, YWHAH, YWHAQ, YWHAZ, YWHAB
REACTOME_SULFUR_AMINO_ACID_METABOLISM	0.526316	0.794721	0.384775	0.971605	24	MPST, ADI1, BHMT2, MTR, ADO, AHCY, SUOX, GADL1, SQOR
REACTOME_FORMATION_OF_AXIAL_MESODERM	0.524671	0.794721	0.484229	0.968772	8	TEAD2, SMAD2, YAP1
REACTOME_RHOQ_GTPASE_CYCLE	0.541005	0.794721	0.324192	0.967237	58	ARHGAP1, IQGAP1, MPP7, CDC42EP1, SLC1A5, RAB7A, SNAP23, ARHGAP21, PLEKHG3, CDC42, CDC42EP4, CDC42BPB, WASL, CAV1, GOPC, ARHGEF9, JUP, PAK2
REACTOME_TRANSPORT_OF_INORGANIC_CATIONS_ANIONS_AND_AMINO_ACIDS_OLIGOPEPTIDES	0.53616	0.794721	0.304252	0.965536	88	SLC26A6, SLC38A1, SLC17A5, SLC36A1, SLC26A3, SLC24A3, SLC7A2, SLC7A8, SLC1A5, SLC15A2, SLC24A1, SLC24A2, SLC26A2, AHCYL2, SLC9A6, SLC38A2, SLC9A8
REACTOME_NR1H2_NR1H3_REGULATE_GENE_EXPRESSION_TO_CONTROL_BILE_ACID_HOMEOSTASIS	0.537943	0.794721	0.501192	0.964786	7	NCOR1, NR1H2, NCOA1, RXRB, RXRA
REACTOME_TNFS_BIND_THEIR_PHYSIOLOGICAL_RECEPTORS	0.539809	0.794721	0.42227	0.960545	15	TNFRSF11B, TNFRSF1A, TNFRSF14
REACTOME_CARGO_RECOGNITION_FOR_CLATHRIN_MEDIATED_ENDOCYTOSIS	0.536646	0.794721	0.298767	0.957664	97	TOR1B, DVL2, HGS, TOR1A, GRB2, CLTCL1, COPS6, UBA52, EPS15, COPS2, SGIP1, FCHO2, APOB, UBB, EPN2, AP2A2, LDLR, COPS3, CLTA, AP2A1, AGTR1, FCHO1, COPS4, SYT11, RPS27A, AGFG1, EPN1, GPS1, CLTB
REACTOME_SPHINGOLIPID_DE_NOVO_BIOSYNTHESIS	0.531915	0.794721	0.356225	0.956883	33	PPM1L, VAPA, SGMS2, ORMDL1, SPTLC1, CYB5B, DEGS1, CSNK1G2, SPTLC2
REACTOME_NOD1_2_SIGNALING_PATHWAY	0.529745	0.794721	0.351607	0.954971	35	IKBKG, MAP3K7, BIRC2, UBA52, MAP2K6, UBB, TAB3, IRAK2, RPS27A, CASP9, CHUK, CASP1, AAMP, TNFAIP3, IRAK1
REACTOME_CLASS_I_PEROXISOMAL_MEMBRANE_PROTEIN_IMPORT	0.526158	0.794721	0.394782	0.954593	19	PEX26, PXMP4, ALDH3A2, FIS1
REACTOME_RNA_POLYMERASE_I_TRANSCRIPTION_INITIATION	0.532236	0.794721	0.338698	0.953862	43	CDK7, POLR1C, GTF2H2, UBTF, RBBP7, POLR2H, GTF2H3, KAT2B, HDAC1, POLR1B, RBBP4, TAF1A, CCNH, CHD4, ERCC3, EHMT2, ERCC6
REACTOME_SIGNALING_BY_FGFR3	0.53267	0.794721	0.353033	0.95323	34	GRB2, FRS3, UBA52, PIK3R1, FGF2, MKNK1, MAPK3, UBB, FGF17
REACTOME_DEFECTIVE_INTRINSIC_PATHWAY_FOR_APOPTOSIS	0.538578	0.794721	0.386838	0.950632	21	CAST, GOLGA2, CAPN2, CAPNS1, SOD2, BCL2L11, CDC25B, CDKN2A
REACTOME_REGULATION_OF_MITF_M_DEPENDENT_GENES_INVOLVED_IN_PIGMENTATION	0.54039	0.794721	0.340092	0.948092	41	ACTB, BCL7B, SMARCD3, SMARCD1, ACTL6A, SMARCD2, DCT, SMARCA4, SS18, ARID1A, DPF2
REACTOME_VITAMIN_B5_PANTOTHENATE_METABOLISM	0.541106	0.794721	0.388508	0.939421	19	PPCDC, SLC25A16, DCAKD, PANK1, PPCS, AASDHPPT, PANK4, PANK2
REACTOME_BASIGIN_INTERACTIONS	0.538922	0.794721	-0.330161	-0.920546	22	SLC7A5, ITGA6
REACTOME_ACTIVATION_OF_PPARGC1A_PGC_1ALPHA_BY_PHOSPHORYLATION	0.531017	0.794721	-0.419076	-0.930155	9	PRKAA2, MAPK11, MAPK14, MAPK12
REACTOME_ACTIVATED_NTRK2_SIGNALS_THROUGH_RAS	0.530457	0.794721	-0.442739	-0.935659	8	KRAS, SOS1, BDNF, HRAS
REACTOME_HEME_BIOSYNTHESIS	0.537433	0.794721	-0.399502	-0.94351	12	ABCG2
REACTOME_MET_ACTIVATES_RAS_SIGNALING	0.533505	0.794721	-0.417443	-0.944846	10	KRAS, SOS1, MET
REACTOME_THYROXINE_BIOSYNTHESIS	0.53653	0.794721	-0.536394	-0.947648	4	TPO, DIO2, DUOX1
REACTOME_SIGNALING_BY_MEMBRANE_TETHERED_FUSIONS_OF_PDGFRA_OR_PDGFRB	0.53653	0.794721	-0.536664	-0.948124	4	KDR, KANK1, ETV6
REACTOME_SHC1_EVENTS_IN_ERBB4_SIGNALING	0.540541	0.794721	-0.375048	-0.948784	14	KRAS, SOS1, ERBB4
REACTOME_CRMPS_IN_SEMA3A_SIGNALING	0.526462	0.794721	-0.364999	-0.948812	16	FYN, CRMP1, DPYSL5, PLXNA2, FES
REACTOME_CREB_PHOSPHORYLATION	0.540342	0.794721	-0.469432	-0.952306	7	RPS6KA5
REACTOME_SYNTHESIS_OF_PIPS_AT_THE_ER_MEMBRANE	0.534722	0.794721	-0.507348	-0.96037	5	MTMR2
REACTOME_REACTIONS_SPECIFIC_TO_THE_COMPLEX_N_GLYCAN_SYNTHESIS_PATHWAY	0.533007	0.794721	-0.473573	-0.960707	7	FUT8, CHST10
REACTOME_DOWNSTREAM_SIGNALING_EVENTS_OF_B_CELL_RECEPTOR_BCR	0.537037	0.794721	-0.272179	-0.970667	75	PSME4, PSMA1, REL, KRAS, NFATC1, PSMC4, PPP3CB, NFKBIA, MALT1, IKBKB, PSMB9, PPP3CA, PSMD7, RASGRP3, PSME3, PRKCB, BTRC, PSMC6
REACTOME_MINERALOCORTICOID_BIOSYNTHESIS	0.52907	0.794721	-0.722515	-0.973413	1	CYP21A2
REACTOME_RHOU_GTPASE_CYCLE	0.534965	0.794721	-0.306403	-0.974458	39	NCK2, GIT1, ITSN2, TXNL1, STAM, SPTAN1, GIT2, ARHGAP31, ARHGAP30, MYO6, USP9X
REACTOME_VITAMINS	0.536534	0.794721	-0.647795	-0.980566	2	CYP26B1, CYP2R1
REACTOME_SIGNALING_BY_FGFR4	0.541844	0.794727	0.352624	0.94721	33	GRB2, FRS3, UBA52, PIK3R1, FGF2, MKNK1, MAPK3, UBB, FGF17
REACTOME_ACTIVATED_NOTCH1_TRANSMITS_SIGNAL_TO_THE_NUCLEUS	0.542484	0.794727	-0.319701	-0.943177	29	DLL4, ARRB2, APH1A, JAG2, DLL1, MIB1, NEURL1B
REACTOME_IRAK1_RECRUITS_IKK_COMPLEX	0.542328	0.794727	-0.387354	-0.947026	13	PELI1, PELI2, IKBKB
REACTOME_MET_INTERACTS_WITH_TNS_PROTEINS	0.546099	0.797333	0.583176	0.976363	4	ITGB1, HGF
REACTOME_DARPP_32_EVENTS	0.545727	0.797333	0.386608	0.945042	20	PRKAR2B, PRKACA, PPP3CC, PDE4D
REACTOME_FGFR2C_LIGAND_BINDING_AND_ACTIVATION	0.545232	0.797333	-0.465689	-0.944712	7	FGF18
REACTOME_SIGNALING_BY_INSULIN_RECEPTOR	0.545455	0.797333	-0.275585	-0.955197	65	FGF18, ATP6V0B, ATP6V1A, KRAS, KL, ATP6V0D1, ATP6V0E2, PDE3B, SOS1, FGF10, ATP6V1C1, GRB10, ATP6V1G2, IRS1, PTPN1, GAB1
REACTOME_GASTRULATION	0.546798	0.797682	-0.254413	-0.962418	99	EPHA4, OCLN, PSMA1, SOX17, MSX1, FOXF1, LFNG, PSMC4, TCF7L1, PSMB9, DLL1, TBX6, PSMD7
REACTOME_SENSORY_PROCESSING_OF_SOUND	0.548473	0.798708	0.319387	0.955346	59	ACTB, KCNMB1, EPS8, TRIOBP, EPB41L1, RIPOR2, CACNB2, KCNQ4, KCNMA1, ACTG1, TPRN, CABP1, GSN, EPB41L3
REACTOME_CREB1_PHOSPHORYLATION_THROUGH_THE_ACTIVATION_OF_CAMKII_CAMKK_CAMKIV_CASCASDE	0.549342	0.798708	0.473907	0.948121	8	CAMK2B, CAMK2G, CAMK4, KPNA2
REACTOME_FCERI_MEDIATED_MAPK_ACTIVATION	0.548991	0.798708	0.35937	0.944669	30	MAP2K7, VAV3, GRB2, LYN, MAPK3, PLCG2, VAV2, FOS, PAK2
REACTOME_PRESYNAPTIC_FUNCTION_OF_KAINATE_RECEPTORS	0.54858	0.798708	0.386076	0.933542	19	GNG7, GNG12, GNB2
REACTOME_ORGANIC_ANION_TRANSPORT	0.557613	0.799296	0.722828	0.972013	1	SLC22A6
REACTOME_NR1H2_NR1H3_REGULATE_GENE_EXPRESSION_TO_LIMIT_CHOLESTEROL_UPTAKE	0.557895	0.799296	0.545224	0.968917	5	MYLIP, NR1H2, RXRB, RXRA
REACTOME_RAC1_GTPASE_CYCLE	0.559028	0.799296	0.285465	0.965162	172	LBR, FARP1, ABI1, ARHGAP1, IQGAP1, ITGB1, CYFIP2, MPP7, VAV3, CDC42EP1, RALBP1, EMD, ARHGAP15, DOCK10, FARP2, SLC1A5, CYBA, RAB7A, SNAP23, NISCH, ARHGAP21, PIK3R1, SRGAP1, PLEKHG3, CDC42, ARHGAP10, NCKAP1, KALRN, ARHGEF25, ARAP2, MCAM
REACTOME_IONOTROPIC_ACTIVITY_OF_KAINATE_RECEPTORS	0.552117	0.799296	0.462839	0.965033	10	GRIK1, GRIK5, DLG3, NCALD, DLG1
REACTOME_CLEC7A_DECTIN_1_SIGNALING	0.550816	0.799296	0.300696	0.955249	91	ITPR1, IKBKG, MAP3K7, PSMD5, UBE2D2, PSMD8, PSMC2, AHCYL1, PSMB7, UBA52, PSMB6, PSMD13, PRKCD, NFKB1, UBE2M, UBB, PSME1, PSMA4, FBXW11, PLCG2, PSMD12, TAB3, PSMB1, PSMD14, RPS27A, PSMD6, PSMF1
REACTOME_SCF_SKP2_MEDIATED_DEGRADATION_OF_P27_P21	0.552	0.799296	0.322144	0.954943	57	PSMD5, PSMD8, PSMC2, PSMB7, UBA52, PSMB6, PSMD13, CDK2, CDKN1B, UBB, PSME1, PSMA4, PSMD12, PSMB1, PSMD14, RPS27A, PSMD6, PSMF1, PSMB4, CUL1, PSMD11, SEM1
REACTOME_SYNTHESIS_OF_PIPS_AT_THE_GOLGI_MEMBRANE	0.559876	0.799296	0.408646	0.949328	16	PIK3C2A, ARF1, FIG4, PIK3R4, TPTE2, VAC14, INPP5E, PI4KA, SACM1L, PI4K2B, PIK3C2G
REACTOME_DEFECTIVE_CHST6_CAUSES_MCDC1	0.559865	0.799296	0.492434	0.947927	7	PRELP, OGN, ACAN
REACTOME_PI_3K_CASCADE_FGFR3	0.559295	0.799296	0.425403	0.945776	13	GRB2, PIK3R1, FGF2, FGF17
REACTOME_G_PROTEIN_MEDIATED_EVENTS	0.556011	0.799296	0.325158	0.943304	52	PRKAR2B, PRKACA, ITPR1, PDE1A, ADCY5, AHCYL1, ADCY6, GNAL, PDE1C, PRKCD, CAMK2B, PRKCG, GNAI1, PRKAR1A, ADCY8
REACTOME_TAK1_DEPENDENT_IKK_AND_NF_KAPPA_B_ACTIVATION	0.557103	0.799296	0.337869	0.941894	41	IKBIP, IKBKG, MAP3K7, UBA52, HMGB1, NFKB1, UBB, NFKBIB, TAB3, TIFA, USP14, IRAK2, RPS27A
REACTOME_GLYCOSPHINGOLIPID_TRANSPORT	0.559211	0.799296	0.468823	0.93795	8	GLTP, ARF1, CPTP, PLEKHA8
REACTOME_BUDDING_AND_MATURATION_OF_HIV_VIRION	0.55313	0.799296	0.360581	0.933788	28	TSG101, CHMP3, CHMP7, UBA52, CHMP4C, UBB, VPS4A, UBAP1, CHMP6, CHMP2A, RPS27A, VPS4B
REACTOME_METABOLISM_OF_PORPHYRINS	0.558559	0.799296	-0.33806	-0.915245	19	ABCG2, SLCO2B1, FECH
REACTOME_NUCLEOTIDE_SALVAGE	0.553892	0.799296	-0.328565	-0.916096	22	GMPR2, UPP1, HPRT1, ADA
REACTOME_FORMATION_OF_DEFINITIVE_ENDODERM	0.556701	0.799296	-0.406366	-0.919772	10	SOX17, CTNNB1
REACTOME_DEFECTS_OF_CONTACT_ACTIVATION_SYSTEM_CAS_AND_KALLIKREIN_KININ_SYSTEM_KKS	0.556701	0.799296	-0.407356	-0.922014	10	VWF, TPST2, F10
REACTOME_COMMON_PATHWAY_OF_FIBRIN_CLOT_FORMATION	0.55615	0.799296	-0.392326	-0.92656	12	PROCR, SERPINE2, F10
REACTOME_DEPOLYMERIZATION_OF_THE_NUCLEAR_LAMINA	0.555556	0.799296	-0.382676	-0.93559	13	CNEP1R1, LMNB1, PRKCB, LPIN1
REACTOME_UPTAKE_AND_ACTIONS_OF_BACTERIAL_TOXINS	0.551084	0.799296	-0.321279	-0.936695	26	SNAP25, SYT2, SV2A, STX1A, HSP90AA1, ANTXR1, SV2B
REACTOME_NUCLEOTIDE_BINDING_DOMAIN_LEUCINE_RICH_REPEAT_CONTAINING_RECEPTOR_NLR_SIGNALING_PATHWAYS	0.558394	0.799296	-0.280643	-0.950107	53	NLRP1, TXN, APP, MAPK11, SUGT1, MAPK14, IKBKB, MAPK12, TAB1, NOD1, CARD9
REACTOME_RELAXIN_RECEPTORS	0.556202	0.799296	-0.713913	-0.961825	1	RXFP1
REACTOME_REGULATION_OF_RUNX2_EXPRESSION_AND_ACTIVITY	0.560367	0.799341	0.314721	0.954446	66	PPARGC1A, PSMD5, SMURF1, PSMD8, PSMC2, RUNX2, PSMB7, UBA52, RBX1, PSMB6, PSMD13, UBB, PSME1, PSMA4, STAT1, PSMD12, PSMB1, PSMD14, RPS27A, PSMD6, PSMF1
REACTOME_HEMOSTASIS	0.568017	0.800174	0.271511	0.975798	493	SDC2, ACTB, KCNMB1, PFN1, TGFB2, AKAP1, PRKAR2B, ITGB1, A1BG, PRKACA, KIF22, KIF26B, JAK2, ITPR1, FLNA, PLAU, ANGPT1, GTPBP2, STXBP3, PDE1A, COL1A1, VAV3, DGKG, SELENOP, GNG7, CD63, AK3, RBSN, P2RX7, STX4, GNG12, SDC4, VPS45, GRB2, ADRA2A, TBXA2R, KDM1A, FAM3C, GNB2, SPARC, COL1A2, THBS1, F2R, DOCK10, EHD1, APOOL, SLC7A8, HMG20B, CD47, QSOX1, LYN, GPC1, SIRPA, TLN1, P2RX1, PIK3R1, KCNMA1, RHOB, O…
REACTOME_DISEASES_OF_SIGNAL_TRANSDUCTION_BY_GROWTH_FACTOR_RECEPTORS_AND_SECOND_MESSENGERS	0.583072	0.800174	0.272726	0.973759	418	ACTB, IQGAP1, NCSTN, CLIP1, CUX1, GOLGB1, JAK2, MAML1, WDR48, LRP5, FZD8, PSMD5, FGFR1OP2, AP3B1, HDAC6, GTF2F1, PSMD8, KSR1, GRB2, PSMC2, CREBBP, GOLGA4, PAPSS1, BAD, FRS3, CLCN6, BAG4, MAML3, NTF3, PSMB7, OS9, LYN, NTRK3, UBA52, NF1, AKT3, TLN1, APH1B, PIK3R1, SEL1L, ACTG1, RBX1, KDM7A, PSMB6, CNKSR1, TGFBR1, EP300, PPP2R5A, PSMD13, POLR2H, MAP2K1, MTOR, ATG7, PSEN1, MDM2, HIP1, FGF2, HDAC8, PS…
REACTOME_SLC_MEDIATED_TRANSMEMBRANE_TRANSPORT	0.574201	0.800174	0.281515	0.960931	191	SLC41A2, SLC26A6, SLC38A1, SLC17A5, SLC36A1, SLC47A1, SLC26A3, SLC22A18, SLC24A3, SLC7A2, SLC29A1, SLC14A2, RUNX1, SLC7A8, SLC1A5, SLC15A2, SLC25A5, SLC35B3, SLC24A1, SLC24A2, SLC26A2, AHCYL2, SLC41A1, SLC9A6, SLC38A2, SLC35D2, HEPH, SLC9A8, SLC35B2, SLC2A12, SLC14A1, CP, SLC39A14, SLC30A5, SLC35C1, SLC15A4, SLC22A5, SLC25A6, SLC27A6, SLC16A7, SLC40A1, SLC9A1, SLC20A2, SLC35A2, SLC25A18, SLC27A1,…
REACTOME_MITOCHONDRIAL_RNA_DEGRADATION	0.565943	0.800174	0.472746	0.954603	9	REXO2, FASTK, FASTKD2
REACTOME_FC_EPSILON_RECEPTOR_FCERI_SIGNALING	0.579657	0.800174	0.289308	0.94795	121	MAP2K7, ITPR1, IKBKG, MAP3K7, VAV3, PSMD5, UBE2D2, PSMD8, GRB2, PSMC2, AHCYL1, PSMB7, LYN, UBA52, PIK3R1, PSMB6, PSMD13, GAB2, NFKB1, MAPK3, UBB, PSME1, PSMA4, FBXW11, PLCG2, PSMD12, TAB3, PSMB1, VAV2, FOS, PAK2, PSMD14, RPS27A, PSMD6, PSMF1
REACTOME_POU5F1_OCT4_SOX2_NANOG_ACTIVATE_GENES_RELATED_TO_PROLIFERATION	0.569282	0.800174	0.468743	0.946522	9	FGF2, SALL1, SOX2
REACTOME_SIGNALING_BY_LEPTIN	0.581433	0.800174	0.452433	0.943336	10	JAK2, IRS2, SOCS3, SH2B1
REACTOME_RESOLUTION_OF_SISTER_CHROMATID_COHESION	0.588529	0.800174	0.292976	0.941599	105	CKAP5, CLIP1, NDEL1, NDE1, SMC3, STAG1, RPS27, NUP107, RAD21, PAFAH1B1, PPP2R5A, TUBB4A, HDAC8, TUBA4A, TAOK1, PDS5B, PPP2R5E, KNL1, NUP43, NUP133, SEC13, TUBB4B, TUBA1C, BUB3, DSN1, ZWILCH, PLK1, CENPP, PDS5A, PPP2R1A, DYNC1I2
REACTOME_COPI_INDEPENDENT_GOLGI_TO_ER_RETROGRADE_TRAFFIC	0.563889	0.800174	0.333915	0.941255	45	DCTN2, GALNT1, PAFAH1B2, BICD1, PAFAH1B1, TUBB4A, RAB18, TUBA4A, DCTN5, RAB6A, TUBB4B, TUBA1C, ACTR1A, DCTN4
REACTOME_AUF1_HNRNP_D0_BINDS_AND_DESTABILIZES_MRNA	0.563342	0.800174	0.324514	0.941125	51	PSMD5, PSMD8, PSMC2, PSMB7, UBA52, PSMB6, PSMD13, UBB, PSME1, PSMA4, EIF4G1, PABPC1, PSMD12, PSMB1, PSMD14, RPS27A, PSMD6, PSMF1
REACTOME_FOLDING_OF_ACTIN_BY_CCT_TRIC	0.583062	0.800174	0.45104	0.940431	10	ACTB, CCT6B
REACTOME_HEDGEHOG_ON_STATE	0.582278	0.800174	0.300631	0.9394	80	PSMD5, SMURF1, CUL3, PSMD8, PSMC2, HHIP, PSMB7, UBA52, IQCE, RBX1, PSMB6, GPR161, PSMD13, NUMB, GAS8, UBB, PSME1, PSMA4, PSMD12, CSNK1A1, PSMB1, PSMD14, SMURF2, RPS27A, PSMD6, PSMF1
REACTOME_TIGHT_JUNCTION_INTERACTIONS	0.569486	0.800174	0.391923	0.936968	18	PATJ, PRKCI
REACTOME_OPIOID_SIGNALLING	0.588608	0.800174	0.299241	0.936821	82	PRKAR2B, PRKACA, ITPR1, PDE1A, ADCY5, GNG7, GNG12, AHCYL1, PPP3CC, GNB2, ADCY6, PDE4D, GNAL, PDE1C, PRKCD, CAMK2B, PRKCG, PDE4B
REACTOME_TYSND1_CLEAVES_PEROXISOMAL_PROTEINS	0.569983	0.800174	0.486303	0.936126	7	SCP2
REACTOME_TNF_RECEPTOR_SUPERFAMILY_TNFSF_MEMBERS_MEDIATING_NON_CANONICAL_NF_KB_PATHWAY	0.586319	0.800174	0.448369	0.934863	10	BIRC2, TNFRSF12A, LTBR
REACTOME_INTRAFLAGELLAR_TRANSPORT	0.56546	0.800174	0.334677	0.932998	41	IFT81, TRAF3IP1, TUBB4A, IFT57, IFT74, TUBA4A, DYNC2H1, TUBB4B, TUBA1C, IFT88, IFT27
REACTOME_ORGANIC_ANION_TRANSPORTERS	0.587646	0.800174	0.4617	0.932299	9	SLC17A5, SLC25A18, SLC17A7
REACTOME_P75NTR_RECRUITS_SIGNALLING_COMPLEXES	0.578526	0.800174	0.418621	0.930698	13	PRKCI, UBA52, UBB, NGFR, RPS27A, MYD88, IRAK1
REACTOME_REGULATION_OF_ENDOGENOUS_RETROELEMENTS_BY_KRAB_ZFP_PROTEINS	0.58069	0.800174	0.328681	0.929511	46	ZNF708, UBE2I, RBBP7, ZNF224, ZNF778, ZNF93, ZNF649, ATF7IP, HDAC1, RBBP4, ZNF317, TRIM28, ZNF33A, ZNF257, ZNF324, CHD4, ZNF425
REACTOME_TRAF6_MEDIATED_IRF7_ACTIVATION_IN_TLR7_8_OR_9_SIGNALING	0.585209	0.800174	0.432926	0.928927	11	UBA52, UBB, RPS27A, MYD88, IRAK1, TLR7
REACTOME_LYSOSPHINGOLIPID_AND_LPA_RECEPTORS	0.585987	0.800174	0.423302	0.927127	12	S1PR3, LPAR1
REACTOME_TRIGLYCERIDE_METABOLISM	0.580265	0.800174	0.364652	0.927124	26	PRKACA, FABP3, ABHD5, GK, CAV1, AGMO, PLIN1, GPAM, LPIN2, PPP1CA, LPIN3
REACTOME_NCAM_SIGNALING_FOR_NEURITE_OUT_GROWTH	0.588313	0.800174	0.309888	0.926935	59	COL6A2, COL5A2, GRB2, COL6A1, CACNB2, COL4A2, COL4A1, PSPN, MAPK3, COL6A3
REACTOME_TRIGLYCERIDE_CATABOLISM	0.58679	0.800174	0.395072	0.926849	17	PRKACA, FABP3, ABHD5, CAV1, PLIN1
REACTOME_NEGATIVE_REGULATION_OF_MET_ACTIVITY	0.568835	0.800174	0.376956	0.926348	21	HGS, GRB2, UBA52, EPS15, UBB, HGF, RPS27A
REACTOME_CARBOXYTERMINAL_POST_TRANSLATIONAL_MODIFICATIONS_OF_TUBULIN	0.576705	0.800174	0.342929	0.925948	34	TTLL4, TPGS2, TTL, TUBB4A, AGBL1, TUBA4A, SVBP, TTLL12, TTLL7, TUBB4B, TUBA1C, AGTPBP1, TTLL3, LRRC49
REACTOME_TRANSCRIPTIONAL_REGULATION_BY_VENTX	0.566434	0.800174	0.337112	0.925735	37	UBE2E1, ANAPC4, ANAPC1, CDC26, ANAPC7, ANAPC5, NFKB1, MOV10, TNRC6A, ANAPC16, ANAPC11
REACTOME_BRANCHED_CHAIN_AMINO_ACID_CATABOLISM	0.568835	0.800174	0.376356	0.924872	21	AUH, MCCC2, BCKDHB, ACAT1, MCCC1, ALDH6A1, DLD, HSD17B10, DBT, PPM1K
REACTOME_BILE_ACID_AND_BILE_SALT_METABOLISM	0.583807	0.800174	0.341836	0.922999	34	SCP2, CYP7B1, AKR1C2, OSBPL2, NCOA2, AKR1C1, AKR1C3, NCOA1, CYP27A1, SLCO1A2
REACTOME_TRANSPORT_OF_VITAMINS_NUCLEOSIDES_AND_RELATED_MOLECULES	0.580508	0.800174	0.345288	0.922041	32	SLC29A1, SLC25A5, SLC35B3, SLC35D2, SLC35B2, SLC35C1, SLC25A6, SLC27A6, SLC35A2, SLC27A1, ARL2BP, APOD
REACTOME_NONHOMOLOGOUS_END_JOINING_NHEJ	0.583333	0.800174	0.344922	0.921063	32	KAT5, NSD2, ATM, POLL, BARD1, MDC1, TDP1, XRCC4
REACTOME_NEGATIVE_REGULATION_OF_FGFR2_SIGNALING	0.586156	0.800174	0.361983	0.920339	26	GRB2, UBA52, FGF2, MKNK1, MAPK3, UBB, FGF17, RPS27A
REACTOME_FCERI_MEDIATED_CA_2_MOBILIZATION	0.573314	0.800174	0.358294	0.919566	27	ITPR1, VAV3, GRB2, AHCYL1, LYN
REACTOME_TGFBR3_EXPRESSION	0.586207	0.800174	0.376064	0.919267	20	TGFBR3, EP300, HELLS, MOV10, TNRC6A, SP1, RARA
REACTOME_CYTOSOLIC_SULFONATION_OF_SMALL_MOLECULES	0.585949	0.800174	0.379879	0.918558	19	TPST1, PAPSS1, SLC35B3, SLC26A2, SLC35B2
REACTOME_BETA_OXIDATION_OF_DECANOYL_COA_TO_OCTANOYL_COA_COA	0.586207	0.800174	0.496251	0.916065	6	MECR, ACADM, HADH
REACTOME_ROBO_RECEPTORS_BIND_AKAP5	0.577303	0.800174	0.455834	0.911963	8	PRKACA, PRKAR2A
REACTOME_COOPERATION_OF_PREFOLDIN_AND_TRIC_CCT_IN_ACTIN_AND_TUBULIN_FOLDING	0.58651	0.800174	0.354423	0.909633	27	ACTB, CCT6B, TUBB4A, PFDN1, PFDN6, TUBA4A
REACTOME_REGULATION_OF_GENE_EXPRESSION_BY_HYPOXIA_INDUCIBLE_FACTOR	0.585608	0.800174	-0.397114	-0.881409	9	EPAS1
REACTOME_INTERLEUKIN_37_SIGNALING	0.585075	0.800174	-0.325682	-0.89012	20	PTPN4, PTPN5, IL18R1, PTPN12, PTPN6
REACTOME_INCRETIN_SYNTHESIS_SECRETION_AND_INACTIVATION	0.582888	0.800174	-0.37719	-0.890815	12	SPCS1, GNB1, CTNNB1
REACTOME_SYNTHESIS_SECRETION_AND_INACTIVATION_OF_GLUCAGON_LIKE_PEPTIDE_1_GLP_1	0.582888	0.800174	-0.37719	-0.890815	12	SPCS1, GNB1, CTNNB1
REACTOME_FGFR2_LIGAND_BINDING_AND_ACTIVATION	0.582888	0.800174	-0.377379	-0.891262	12	FGF18, FGF10
REACTOME_BASE_EXCISION_REPAIR_AP_SITE_FORMATION	0.587744	0.800174	-0.349478	-0.908465	16	NEIL1, TINF2, TDG
REACTOME_DISSOLUTION_OF_FIBRIN_CLOT	0.581579	0.800174	-0.399702	-0.908611	11	S100A10, SERPINE2, PLAT
REACTOME_SYNTHESIS_OF_UDP_N_ACETYL_GLUCOSAMINE	0.56599	0.800174	-0.430192	-0.909143	8	UAP1, GNPNAT1, PGM3
REACTOME_MITOCHONDRIAL_IRON_SULFUR_CLUSTER_BIOGENESIS	0.581579	0.800174	-0.400063	-0.909431	11	GLRX5, FDX1
REACTOME_RETROGRADE_NEUROTROPHIN_SIGNALLING	0.579365	0.800174	-0.372647	-0.91107	13	DNM3, DNM1
REACTOME_PHASE_4_RESTING_MEMBRANE_POTENTIAL	0.587744	0.800174	-0.350639	-0.911482	16	KCNJ2, KCNJ12, KCNK6, KCNK7, KCNJ4
REACTOME_NUCLEOTIDE_LIKE_PURINERGIC_RECEPTORS	0.568783	0.800174	-0.375742	-0.918635	13	LPAR6, P2RY1
REACTOME_FRS_MEDIATED_FGFR2_SIGNALING	0.576471	0.800174	-0.340298	-0.919916	18	FGF18, KRAS, SOS1, FGF10
REACTOME_MOLYBDENUM_COFACTOR_BIOSYNTHESIS	0.585308	0.800174	-0.47117	-0.921267	6	GPHN, MOCS2
REACTOME_TRANSPORT_OF_CONNEXONS_TO_THE_PLASMA_MEMBRANE	0.566138	0.800174	-0.378331	-0.924966	13	GJA1, TUBB2B, TUBA1B, TUBB2A
REACTOME_THE_ROLE_OF_NEF_IN_HIV_1_REPLICATION_AND_DISEASE_PATHOGENESIS	0.566038	0.800174	-0.329291	-0.930485	24	ELMO1, FYN
REACTOME_CALCITONIN_LIKE_LIGAND_RECEPTORS	0.569682	0.800174	-0.458761	-0.930659	7	RAMP3, RAMP2, CALCR, CALCB
REACTOME_GLYCOSPHINGOLIPID_CATABOLISM	0.570957	0.800174	-0.309348	-0.933301	31	GLA, GBA2, ARSJ, ARSG, ARSD, M6PR, NEU4
REACTOME_SYNTHESIS_OF_DOLICHYL_PHOSPHATE	0.563981	0.800174	-0.480085	-0.938698	6	DOLPP1
REACTOME_RHOBTB_GTPASE_CYCLE	0.573826	0.800174	-0.309202	-0.949451	34	MSI2, TXNL1, CDC37, STK38, RBMX, RHOBTB1, HSP90AA1, MYO6, TWF1
REACTOME_METABOLISM_OF_WATER_SOLUBLE_VITAMINS_AND_COFACTORS	0.569231	0.800174	-0.243625	-0.960479	115	CD320, SLC2A1, NMNAT3, TCN2, SLC19A3, SLC52A2, MMAB, NMNAT2, PARP10, SLC2A3, SLC52A3, PANK3, PARP4, MTRR, MMADHC, GPHN, PCCA, SLC19A1, RFK, THTPA, ACACB, MOCS2, SLC5A6, CUBN, NUDT8, COASY
REACTOME_ORC1_REMOVAL_FROM_CHROMATIN	0.590789	0.801516	0.308515	0.932224	65	ORC2, PSMD5, PSMD8, PSMC2, PSMB7, UBA52, RBX1, PSMB6, PSMD13, CDK2, MCM5, UBB, PSME1, PSMA4, PSMD12, PSMB1, PSMD14, RPS27A, PSMD6, PSMF1, PSMB4, CUL1, PSMD11
REACTOME_INITIATION_OF_NUCLEAR_ENVELOPE_NE_REFORMATION	0.59098	0.801516	0.400929	0.9314	16	LBR, EMD, BANF1
REACTOME_LATE_ENDOSOMAL_MICROAUTOPHAGY	0.590071	0.801516	0.342224	0.919274	33	TSG101, HDAC6, CHMP3, CHMP7, UBA52, VIM, CHMP4C, UBB, UBAP1, CHMP6, CHMP2A, RPS27A, IFT88
REACTOME_BUTYRATE_RESPONSE_FACTOR_1_BRF1_BINDS_AND_DESTABILIZES_MRNA	0.592535	0.802998	0.400317	0.929977	16	EXOSC1, DCP2, XRN1, EXOSC5
REACTOME_METABOLISM_OF_LIPIDS	0.59432	0.803906	0.26699	0.970558	633	PPM1L, SCP2, LBR, PPARGC1A, CYP7B1, MTMR8, ACADVL, PRKACA, GLIPR1, CDIPT, MBTPS1, HACD1, FHL2, CDK19, PLEKHA2, VAPA, SCAP, LTA4H, PTPN13, ACOT2, PNPLA2, OLAH, SLC27A3, UBE2I, MED14, ACP6, MED30, ECI1, SUMF2, NFYB, INPP5K, SCD, CREBBP, ACBD6, SEC24A, TNFAIP8L3, SMARCD3, FABP3, PLD3, SGPP1, THRAP3, DHCR24, SGMS2, GPS2, CPNE3, PLB1, MTMR3, GGT5, MED28, FDFT1, MECR, HACD3, ORMDL1, ARNT, PIK3R1, ACHE,…
REACTOME_APC_C_MEDIATED_DEGRADATION_OF_CELL_CYCLE_PROTEINS	0.594904	0.803906	0.30091	0.934707	76	UBE2E1, PSMD5, ANAPC4, PSMD8, PSMC2, PSMB7, UBA52, PSMB6, ANAPC1, PSMD13, CDC26, ANAPC7, ANAPC5, CDK2, UBB, PSME1, PSMA4, PSMD12, ANAPC16, ANAPC11, PSMB1, PSMD14, RPS27A, BUB3, PSMD6, PSMF1, PLK1, PSMB4, CUL1, PSMD11
REACTOME_SYNTHESIS_OF_12_EICOSATETRAENOIC_ACID_DERIVATIVES	0.595745	0.803906	0.556277	0.931327	4	GPX4, GPX2, ALOX12
REACTOME_FGFR2_ALTERNATIVE_SPLICING	0.596182	0.803906	0.361864	0.919076	25	TIAL1, GTF2F1, POLR2H, HNRNPH1, POLR2C, POLR2I, POLR2B, RBFOX2, POLR2G, NCBP1, POLR2D
REACTOME_RETROGRADE_TRANSPORT_AT_THE_TRANS_GOLGI_NETWORK	0.594005	0.803906	0.31984	0.916198	48	VPS51, COG7, GOLGA4, TMF1, VPS53, RABEPK, VPS52, RAB9A, NAA35
REACTOME_DECTIN_2_FAMILY	0.596447	0.803906	-0.422801	-0.893524	8	FYN
REACTOME_METABOLISM_OF_POLYAMINES	0.596226	0.803906	-0.27676	-0.938254	54	PSME4, PSMA1, SAT1, PSMC4, SRM, PSMB9, PAOX, PSMD7, OAZ2
REACTOME_CHEMOKINE_RECEPTORS_BIND_CHEMOKINES	0.599138	0.806907	0.34381	0.89752	29	ACKR3, CXCL1, CXCL8, CX3CL1
REACTOME_TRANSLOCATION_OF_SLC2A4_GLUT4_TO_THE_PLASMA_MEMBRANE	0.601604	0.808709	0.311477	0.929176	62	ACTB, STXBP3, STX4, RALGAPB, PRKAB1, SNAP23, ACTG1, TUBB4A, C2CD5, TUBA4A, EXOC7, YWHAH, RALA, EXOC5, EXOC8, PRKAG2, TUBB4B, TUBA1C, YWHAQ
REACTOME_TRANSPORT_OF_BILE_SALTS_AND_ORGANIC_ACIDS_METAL_IONS_AND_AMINE_COMPOUNDS	0.602136	0.808709	0.310662	0.927553	61	SLC41A2, SLC47A1, SLC22A18, SLC14A2, RUNX1, SLC41A1, HEPH, SLC14A1, CP, SLC39A14, SLC30A5, SLC22A5, SLC16A7, SLC40A1
REACTOME_NOTCH3_ACTIVATION_AND_TRANSMISSION_OF_SIGNAL_TO_THE_NUCLEUS	0.602339	0.808709	0.364627	0.920728	24	NCSTN, NOTCH3, UBA52, APH1B, PSEN1, PSEN2, UBB, YBX1, RPS27A
REACTOME_FRS_MEDIATED_FGFR3_SIGNALING	0.601604	0.808709	-0.351305	-0.905173	15	FGF18, KRAS, SOS1
REACTOME_HSF1_DEPENDENT_TRANSACTIVATION	0.603399	0.809507	0.333751	0.906473	35	HSPB8, CRYAB, CREBBP, EP300, MTOR, HSBP1, CAMK2B, UBB
REACTOME_AFLATOXIN_ACTIVATION_AND_DETOXIFICATION	0.604502	0.810359	0.424359	0.910545	11	GGT7, GGT5, GGT1, MGST3
REACTOME_SIGNALING_BY_PDGFR_IN_DISEASE	0.60574	0.810767	0.382481	0.914396	18	WDR48, GRB2, GOLGA4, PIK3R1, STAT1
REACTOME_RETINOID_CYCLE_DISEASE_EVENTS	0.605396	0.810767	0.469547	0.903871	7	NAPEPLD, TTR, RDH5, STRA6
REACTOME_LIPID_PARTICLE_ORGANIZATION	0.606481	0.811134	-0.464823	-0.879875	5	HILPDA
REACTOME_DEGRADATION_OF_CYSTEINE_AND_HOMOCYSTEINE	0.607595	0.811373	0.404998	0.916325	14	MPST, ADO, SUOX, GADL1, SQOR
REACTOME_LEUKOTRIENE_RECEPTORS	0.607306	0.811373	-0.494253	-0.873198	4	CYSLTR2, CYSLTR1
REACTOME_ENOS_ACTIVATION	0.608247	0.81162	-0.388696	-0.879778	10	CYGB, NOS3, HSP90AA1
REACTOME_SYNTHESIS_OF_LIPOXINS_LX	0.609005	0.812006	-0.457295	-0.894136	6	LTC4S, ALOX5AP
REACTOME_NR1H2_NR1H3_REGULATE_GENE_EXPRESSION_LINKED_TO_TRIGLYCERIDE_LIPOLYSIS_IN_ADIPOSE	0.610526	0.812787	0.520343	0.924699	5	NR1H2, RXRB, PLIN1, RXRA
REACTOME_DDX58_IFIH1_MEDIATED_INDUCTION_OF_INTERFERON_ALPHA_BETA	0.610526	0.812787	0.304664	0.920588	65	IKBKG, IRF3, UBE2D2, CREBBP, UBA52, HMGB1, TANK, EP300, RNF135, ATG5, HERC5, NFKB1, UBB, UBE2K, NFKBIB, PIN1, RPS27A, TAX1BP1, MAVS, PCBP2, RELA
REACTOME_MITF_M_DEPENDENT_GENE_EXPRESSION	0.61596	0.813161	0.290179	0.920875	88	ACTB, SIRT1, PPARGC1A, ATP6V1F, BCL7B, SMARCD3, ATP6V1G1, HINT1, ASAH1, SMARCD1, ACTL6A, SMARCD2, DCT, CDK2, SMARCA4, SS18, ATP6V1E1, ARID1A, MOV10, TNRC6A, DPF2
REACTOME_ELEVATION_OF_CYTOSOLIC_CA2_LEVELS	0.613924	0.813161	0.402571	0.910833	14	ITPR1, P2RX7, P2RX1, STIM1, P2RX4
REACTOME_BLOOD_GROUP_SYSTEMS_BIOSYNTHESIS	0.615506	0.813161	0.401568	0.908565	14	FUT10, ST3GAL4, ST3GAL3, B3GALT4, FUT2
REACTOME_PI_3K_CASCADE_FGFR1	0.61465	0.813161	0.398995	0.907599	15	GRB2, PIK3R1, FGF2, FGF17
REACTOME_BBSOME_MEDIATED_CARGO_TARGETING_TO_CILIUM	0.61435	0.813161	0.372647	0.90107	19	BBS4, BBIP1, TTC8, LZTFL1
REACTOME_INTERLEUKIN_7_SIGNALING	0.61435	0.813161	0.372553	0.900843	19	IL7, PIK3R1, JAK1, SMARCA4, IRS2, HGF, BRWD1
REACTOME_RUNX1_REGULATES_ESTROGEN_RECEPTOR_MEDIATED_TRANSCRIPTION	0.613793	0.813161	0.485345	0.895933	6	RUNX1, GPAM
REACTOME_PEPTIDE_HORMONE_BIOSYNTHESIS	0.615741	0.813161	-0.458798	-0.86847	5	POMC, INHBB
REACTOME_PHOSPHOLIPASE_C_MEDIATED_CASCADE_FGFR2	0.615789	0.813161	-0.388401	-0.882922	11	FGF18, FGF10, PLCG1
REACTOME_INSULIN_RECEPTOR_SIGNALLING_CASCADE	0.613475	0.813161	-0.284867	-0.919614	42	FGF18, KRAS, KL, PDE3B, SOS1, FGF10, GRB10, IRS1, GAB1, HRAS
REACTOME_IRS_MEDIATED_SIGNALLING	0.61324	0.813161	-0.297684	-0.924819	37	FGF18, KRAS, KL, PDE3B, SOS1, FGF10
REACTOME_PI3K_EVENTS_IN_ERBB4_SIGNALING	0.617264	0.813713	0.437392	0.911976	10	PIK3R1, NRG1, NRG4
REACTOME_TRANSCRIPTION_OF_E2F_TARGETS_UNDER_NEGATIVE_CONTROL_BY_DREAM_COMPLEX	0.618974	0.813713	0.392537	0.911904	16	LIN9, RBL2, TFDP2, LIN54, HDAC1, PCNA, RBBP4, E2F4, TFDP1, RBL1
REACTOME_GAP_JUNCTION_TRAFFICKING_AND_REGULATION	0.61844	0.813713	0.337949	0.907791	33	ACTB, CLTCL1, ACTG1, TUBB4A, TUBA4A, CLTA, GJA4, GJB6, TUBB4B, TUBA1C
REACTOME_ADP_SIGNALLING_THROUGH_P2Y_PURINOCEPTOR_12	0.617339	0.813713	0.37242	0.900521	19	GNG7, GNG12, GNB2
REACTOME_METAL_ION_SLC_TRANSPORTERS	0.61919	0.813713	0.367317	0.897887	20	SLC41A2, SLC41A1, HEPH, CP, SLC39A14, SLC30A5, SLC40A1
REACTOME_APOPTOSIS_INDUCED_DNA_FRAGMENTATION	0.618887	0.813713	0.462591	0.89048	7	HMGB2, HMGB1, KPNA1
REACTOME_ALPHA_LINOLENIC_OMEGA3_AND_LINOLEIC_OMEGA6_ACID_METABOLISM	0.621019	0.814882	0.409686	0.897305	12	SCP2, FADS1
REACTOME_SIGNALING_BY_FGFR1	0.620567	0.814882	-0.281764	-0.923897	45	SPRED2, FGF18, KRAS, KL, SOS1, FGF10, FGFRL1, SPRED1, BRAF, GAB1, PLCG1, HRAS, SPRY2
REACTOME_PI_3K_CASCADE_FGFR4	0.621795	0.815284	0.405133	0.900712	13	GRB2, PIK3R1, FGF2, FGF17
REACTOME_ATTACHMENT_AND_ENTRY	0.625194	0.818087	0.391225	0.908857	16	SDC2, SDC4, GPC1, GPC4
REACTOME_TETRAHYDROBIOPTERIN_BH4_SYNTHESIS_RECYCLING_SALVAGE_AND_REGULATION	0.626289	0.818087	-0.383606	-0.868258	10	NOS3, GCH1, HSP90AA1
REACTOME_SIGNALING_BY_ALK	0.625387	0.818087	-0.300192	-0.875214	26	MDK, PTN, HIF1A, PTPN6, HDAC3, IRS1, DNMT1, PLCG1, PRDM1
REACTOME_HIGHLY_SODIUM_PERMEABLE_POSTSYNAPTIC_ACETYLCHOLINE_NICOTINIC_RECEPTORS	0.626068	0.818087	-0.524561	-0.87603	3	CHRNB4, CHRNA4
REACTOME_DEGRADATION_OF_BETA_CATENIN_BY_THE_DESTRUCTION_COMPLEX	0.624413	0.818087	-0.261791	-0.938304	79	PSME4, PSMA1, AXIN2, PPP2R5B, PPP2R1B, PSMC4, TCF7L1, PPP2R5D, PSMB9, PSMD7, TLE4, TLE3, CTNNB1, PSME3, BTRC, PSMC6
REACTOME_ALTERNATIVE_COMPLEMENT_ACTIVATION	0.62807	0.818537	0.508595	0.903823	5	C3, CFB
REACTOME_SIGNALING_BY_ERBB4	0.628223	0.818537	0.306983	0.89934	55	NCSTN, GRB2, SPARC, UBA52, APH1B, PIK3R1, PSEN1, PSEN2, NCOR1, NRG1, UBB
REACTOME_DISPLACEMENT_OF_DNA_GLYCOSYLASE_BY_APEX1	0.629382	0.818537	0.44511	0.898799	9	OGG1, UNG, SMUG1, MPG, MUTYH, MBD4
REACTOME_METABOLISM_OF_FAT_SOLUBLE_VITAMINS	0.629371	0.818537	0.324561	0.89127	37	SDC2, VKORC1L1, SDC4, PLB1, LRP10, GPC1, GPC4, APOB, LDLR, UBIAD1, AKR1C1, AKR1C3
REACTOME_OAS_ANTIVIRAL_RESPONSE	0.629934	0.818537	0.435599	0.871481	8	FLNA, PDE12
REACTOME_SYNTHESIS_SECRETION_AND_DEACYLATION_OF_GHRELIN	0.62963	0.818537	-0.353554	-0.864388	13	SPCS1, GHRL, BCHE
REACTOME_PHOSPHOLIPASE_C_MEDIATED_CASCADE_FGFR4	0.629442	0.818537	-0.414576	-0.876143	8	FGF18
REACTOME_SIGNALING_BY_NOTCH1	0.631169	0.818836	0.298991	0.919354	72	NCSTN, MAML1, HDAC6, CREBBP, MAML3, UBA52, APH1B, RBX1, EP300, NUMB, PSEN1, HDAC8, PSEN2, NCOR1, MAML2, UBB, DTX2, HDAC5, SNW1, KAT2B, HDAC1
REACTOME_P75NTR_SIGNALS_VIA_NF_KB	0.631415	0.818836	0.388663	0.902905	16	PRKCI, UBA52, NFKB1, UBB, NGFR, RPS27A, RELA, MYD88, IRAK1
REACTOME_GRB2_SOS_PROVIDES_LINKAGE_TO_MAPK_SIGNALING_FOR_INTEGRINS	0.631579	0.818836	-0.38264	-0.869824	11	VWF, APBB1IP, SOS1
REACTOME_MAPK6_MAPK4_SIGNALING	0.632911	0.819339	0.291183	0.911592	82	PRKACA, PSMD5, PSMD8, PSMC2, PSMB7, UBA52, MAPK4, PSMB6, PSMD13, CDC42, KALRN, UBB, PSME1, PSMA4, MOV10, TNRC6A, PSMD12, PSMB1, PAK2, PSMD14, RPS27A, PSMD6, PSMF1
REACTOME_CLASS_B_2_SECRETIN_FAMILY_RECEPTORS	0.632479	0.819339	-0.264322	-0.927516	68	FZD4, DHH, ADCYAP1R1, GNG4, WNT6, PTH2R, VIPR1, PTH1R, RAMP3, GNAS, FZD6, GNB1, ADGRE2, GNG11, FZD1, WNT2B, SMO, GNB4
REACTOME_SIGNALING_BY_FLT3_FUSION_PROTEINS	0.633782	0.819855	0.369008	0.89227	19	GOLGB1, GRB2, PIK3R1, GAB2, NOX4
REACTOME_PARACETAMOL_ADME	0.635097	0.820945	-0.332151	-0.863423	16	ABCG2, CYP2E1
REACTOME_KERATAN_SULFATE_KERATIN_METABOLISM	0.636624	0.822306	0.334794	0.885195	31	PRELP, HEXB, SLC35D2, CHST1, ST3GAL4, ST3GAL3, OGN, GLB1, B3GNT2, B4GALT2, ACAN
REACTOME_DEX_H_BOX_HELICASES_ACTIVATE_TYPE_I_IFN_AND_INFLAMMATORY_CYTOKINES_PRODUCTION	0.637437	0.822744	0.455588	0.876998	7	NFKB1, RELA, MYD88, DHX36
REACTOME_SODIUM_CALCIUM_EXCHANGERS	0.639871	0.824048	0.412608	0.88533	11	SLC24A3, SLC24A1, SLC24A2
REACTOME_RET_SIGNALING	0.639437	0.824048	0.323687	0.883466	36	PRKACA, GRB2, DOK4, PIK3R1, PSPN, GAB2, IRS2, DOK1
REACTOME_FRS_MEDIATED_FGFR4_SIGNALING	0.639037	0.824048	-0.340232	-0.876642	15	FGF18, KRAS, SOS1
REACTOME_C_TYPE_LECTIN_RECEPTORS_CLRS	0.64259	0.824199	0.283664	0.919115	112	PRKACA, ITPR1, IKBKG, MAP3K7, PSMD5, UBE2D2, PSMD8, PSMC2, AHCYL1, CREBBP, PSMB7, LYN, UBA52, PSMB6, EP300, PSMD13, PRKCD, NFKB1, UBE2M, UBB, PSME1, PSMA4, FBXW11, PLCG2, PSMD12, TAB3, RAF1, PSMB1, PAK2, PSMD14, RPS27A, PSMD6, PSMF1
REACTOME_FGFR1_LIGAND_BINDING_AND_ACTIVATION	0.643312	0.824199	0.399096	0.87411	12	TGFBR3, FGF2, FGF17
REACTOME_INTERLEUKIN_18_SIGNALING	0.641553	0.824199	-0.475519	-0.840099	4	IL18R1, IL18
REACTOME_HYALURONAN_UPTAKE_AND_DEGRADATION	0.641753	0.824199	-0.376087	-0.851239	10	HYAL2, CD44
REACTOME_TRANSCRIPTIONAL_REGULATION_OF_PLURIPOTENT_STEM_CELLS	0.642229	0.824199	-0.309433	-0.856814	21	EPAS1
REACTOME_LIPOPHAGY	0.642132	0.824199	-0.409311	-0.865015	8	PRKAA2
REACTOME_RUNX3_REGULATES_CDKN1A_TRANSCRIPTION	0.643032	0.824199	-0.430215	-0.872749	7	TP53, CDKN1A, TGFB1, SMAD3
REACTOME_NPAS4_REGULATES_EXPRESSION_OF_TARGET_GENES	0.645015	0.824555	0.372952	0.891615	18	CREBBP, ARNT, MDM2, MAPK3, FOS, ARNT2
REACTOME_OTHER_SEMAPHORIN_INTERACTIONS	0.645015	0.824555	0.372929	0.891559	18	ITGB1, SEMA4D, PLXNC1, PLXNA1
REACTOME_ADP_SIGNALLING_THROUGH_P2Y_PURINOCEPTOR_1	0.64497	0.824555	0.355258	0.889305	23	GNG7, GNG12, GNB2
REACTOME_PI3K_EVENTS_IN_ERBB2_SIGNALING	0.648523	0.828429	0.382965	0.889668	16	GRB2, PIK3R1, NRG1
REACTOME_ZINC_INFLUX_INTO_CELLS_BY_THE_SLC39_GENE_FAMILY	0.649746	0.829382	-0.407313	-0.860792	8	SLC39A10, SLC39A7, SLC39A1
REACTOME_RHOBTB1_GTPASE_CYCLE	0.650888	0.830228	0.353653	0.885286	23	CUL3, SRRM1, VIM, COPS2, TRA2B, RBBP6, SPEN, COPS4, GPS1, CCT2, CPSF7, DBN1
REACTOME_PRE_NOTCH_PROCESSING_IN_GOLGI	0.652568	0.830602	0.370021	0.884607	18	NOTCH3, SEL1L, ST3GAL4, RAB6A, ATP2A2, ST3GAL3, FURIN
REACTOME_CHOLINE_CATABOLISM	0.652632	0.830602	0.497502	0.88411	5	ALDH7A1, CHDH, SLC44A1
REACTOME_NOTCH4_ACTIVATION_AND_TRANSMISSION_OF_SIGNAL_TO_THE_NUCLEUS	0.653094	0.830602	0.423433	0.88287	10	NCSTN, APH1B, PSEN1, PSEN2
REACTOME_EGFR_TRANSACTIVATION_BY_GASTRIN	0.652284	0.830602	-0.407236	-0.86063	8	KRAS, SOS1
REACTOME_SIGNALING_BY_EGFR_IN_CANCER	0.654088	0.831257	-0.302898	-0.855904	24	KRAS, CDC37, SOS1, TGFA, HSP90AA1, GAB1, PLCG1, HRAS
REACTOME_PEXOPHAGY	0.655263	0.832141	-0.374933	-0.852306	11	EPAS1, SQSTM1
REACTOME_ASSEMBLY_OF_ACTIVE_LPL_AND_LIPC_LIPASE_COMPLEXES	0.655949	0.832177	0.407278	0.873894	11	MBTPS1, LMF1, FURIN, ANGPTL4, MBTPS2
REACTOME_SODIUM_PROTON_EXCHANGERS	0.65625	0.832177	0.424277	0.848829	8	SLC9A6, SLC9A8, SLC9A1, SLC9A9, SLC9A2
REACTOME_ERYTHROPOIETIN_ACTIVATES_RAS	0.657051	0.832438	0.394017	0.875997	13	JAK2, GRB2, LYN, CRKL, IRS2
REACTOME_PI3K_AKT_ACTIVATION	0.657895	0.832438	0.423195	0.846664	8	PIK3R1, IRS2, RHOA, NGF
REACTOME_TFAP2_AP_2_FAMILY_REGULATES_TRANSCRIPTION_OF_GROWTH_FACTORS_AND_THEIR_RECEPTORS	0.657568	0.832438	-0.380215	-0.843903	9	TGFA, ERBB2, TFAP2A, ESR1
REACTOME_TRIGLYCERIDE_BIOSYNTHESIS	0.659432	0.833776	0.436144	0.880695	9	GK, AGMO, GPAM, LPIN2, LPIN3, DGAT1
REACTOME_DEFECTS_OF_PLATELET_ADHESION_TO_EXPOSED_COLLAGEN	0.661348	0.833804	0.529027	0.885705	4	COL1A1, COL1A2
REACTOME_SCF_BETA_TRCP_MEDIATED_DEGRADATION_OF_EMI1	0.661269	0.833804	0.301994	0.874426	50	PSMD5, PSMD8, PSMC2, PSMB7, UBA52, PSMB6, PSMD13, UBB, PSME1, PSMA4, PSMD12, PSMB1, PSMD14, RPS27A, PSMD6, PSMF1, PSMB4, CUL1, PSMD11, SEM1
REACTOME_ZBP1_DAI_MEDIATED_INDUCTION_OF_TYPE_I_IFNS	0.660688	0.833804	0.35963	0.869594	19	IKBKG, IRF3, NFKB1, TICAM1, NFKBIB, RELA, CHUK, NKIRAS2, MYD88
REACTOME_ACYL_CHAIN_REMODELLING_OF_PE	0.661376	0.833804	-0.344901	-0.843235	13	PLA2G12A, PLA2G4C, PLA2G6, LPCAT3
REACTOME_PHOSPHORYLATION_OF_EMI1	0.66453	0.837173	-0.500943	-0.836587	3	FBXO5, FZR1
REACTOME_DEPOSITION_OF_NEW_CENPA_CONTAINING_NUCLEOSOMES_AT_THE_CENTROMERE	0.665205	0.837415	0.346229	0.874271	24	SMARCA5, RBBP7, RUVBL1, RSF1, KNL1, RBBP4, CENPX, CENPP
REACTOME_ACTIVATION_OF_SMO	0.665738	0.837479	-0.327794	-0.852097	16	ARRB2, DHH, EFCAB7, SMO, GRK2
REACTOME_EXTENSION_OF_TELOMERES	0.6703	0.837571	0.305336	0.87465	48	RFC1, POLD4, ACD, PPP6C, RFC2, POLD3, DNA2, RUVBL1, CDK2, PRIM2, TEN1, POLA2, RPA2, RPA1, PCNA, CHTF8, RFC5, DSCC1
REACTOME_MATURATION_OF_SARS_COV_2_NUCLEOPROTEIN	0.66879	0.837571	0.384321	0.874219	15	UBE2I, SRPK1, PARP14, PARP8, CSNK1A1, GSK3A, PRMT1
REACTOME_TRISTETRAPROLIN_TTP_ZFP36_BINDS_AND_DESTABILIZES_MRNA	0.670295	0.837571	0.375835	0.873103	16	EXOSC1, DCP2, XRN1, EXOSC5
REACTOME_SARS_COV_2_MODULATES_AUTOPHAGY	0.67101	0.837571	0.416841	0.869125	10	VPS45, MAP1LC3B, VPS16, VPS18, VPS39
REACTOME_SIGNAL_ATTENUATION	0.671119	0.837571	0.429421	0.86712	9	GRB2, MAPK3, IRS2
REACTOME_REGULATION_OF_BACH1_ACTIVITY	0.66881	0.837571	0.403453	0.865687	11	UBA52, RBX1, UBB, RPS27A, MAFK, CUL1
REACTOME_ADENYLATE_CYCLASE_ACTIVATING_PATHWAY	0.67101	0.837571	0.414997	0.86528	10	ADCY5, ADCY6, GNAL, ADCY8
REACTOME_TERMINAL_PATHWAY_OF_COMPLEMENT	0.668421	0.837571	0.48562	0.862994	5	C5, C9, C7
REACTOME_ACTIVATION_OF_NIMA_KINASES_NEK9_NEK6_NEK7	0.670175	0.837571	0.485188	0.862227	5	NEK9, PLK1, NEK7, CCNB2
REACTOME_CD28_CO_STIMULATION	0.66954	0.837571	0.330163	0.861894	29	GRB2, LYN, AKT3, PIK3R1, MTOR, CDC42
REACTOME_GAB1_SIGNALOSOME	0.668524	0.837571	-0.326081	-0.847645	16	PAG1, TGFA, CSK, GAB1
REACTOME_SYNTHESIS_OF_EPOXY_EET_AND_DIHYDROXYEICOSATRIENOIC_ACIDS_DHET	0.672285	0.837822	0.558559	0.87212	3	CYP1B1, CYP2J2
REACTOME_ENHANCED_BINDING_OF_GP1BA_VARIANT_TO_VWF_MULTIMER_COLLAGEN	0.672285	0.837822	0.556969	0.869638	3	COL1A1, COL1A2
REACTOME_SYNTHESIS_OF_PIPS_AT_THE_PLASMA_MEMBRANE	0.673497	0.838731	0.299909	0.870055	52	MTMR8, PLEKHA2, PTPN13, INPP5K, MTMR3, PIK3R1, INPP4B, PIK3R5, PLEKHA1, PIK3C2A, SYNJ2, ARF1, MTMR6, RUFY1, RAB5A, PLEKHA4, PIP4K2A
REACTOME_GAP_JUNCTION_ASSEMBLY	0.674627	0.839536	-0.306105	-0.836615	20	GJA1, TUBB2B, TUBA1B, TUBB2A, GJC2, GJB1
REACTOME_BIOTIN_TRANSPORT_AND_METABOLISM	0.675241	0.839698	0.401173	0.860794	11	MCCC2, BTD, MCCC1, ACACA, PC
REACTOME_DOWNREGULATION_OF_ERBB4_SIGNALING	0.676127	0.840198	0.428021	0.864293	9	UBA52, UBB, RPS27A
REACTOME_DEFECTIVE_C1GALT1C1_CAUSES_TNPS	0.677305	0.840458	0.519713	0.87011	4	C1GALT1, MUC12, MUC16, C1GALT1C1
REACTOME_KINESINS	0.677198	0.840458	0.305856	0.869761	47	KIF22, KIF26B, KIF23, TUBB4A, KIF6, TUBA4A, KLC4, KIF5B, TUBB4B, TUBA1C, KLC2
REACTOME_SYNTHESIS_OF_BILE_ACIDS_AND_BILE_SALTS_VIA_24_HYDROXYCHOLESTEROL	0.679153	0.841744	0.41159	0.858177	10	AKR1C2, AKR1C1, AKR1C3, CYP27A1, HSD3B7
REACTOME_ARYL_HYDROCARBON_RECEPTOR_SIGNALLING	0.67931	0.841744	0.453363	0.836895	6	ARNT, AIP, ARNT2, AHR
REACTOME_RECOGNITION_AND_ASSOCIATION_OF_DNA_GLYCOSYLASE_WITH_SITE_CONTAINING_AN_AFFECTED_PURINE	0.681135	0.842802	0.425889	0.859988	9	ACD, OGG1, MPG, MUTYH
REACTOME_FRS_MEDIATED_FGFR1_SIGNALING	0.680912	0.842802	-0.307182	-0.820685	17	KRAS, KL, SOS1, FGF10
REACTOME_TRNA_AMINOACYLATION	0.682635	0.843574	-0.30155	-0.840775	22	WARS2, YARS2, FARSB, AARS2, PPA2, CARS2, PARS2
REACTOME_INTERFERON_ALPHA_BETA_SIGNALING	0.682731	0.843574	-0.258777	-0.886016	59	IFI6, XAF1, IFI27, ABCE1, KPNB1, HLA-B, IFNAR1, BST2, IP6K2, IFIT1, PTPN6, SOCS1, IRF6, PTPN1
REACTOME_REGULATION_OF_RAS_BY_GAPS	0.685752	0.846704	0.295752	0.884747	63	PSMD5, CUL3, PSMD8, PSMC2, RASA3, PSMB7, UBA52, NF1, RBX1, PSMB6, PSMD13, UBB, PSME1, PSMA4, RASAL2, PSMD12, PSMB1, PSMD14, RPS27A, PSMD6, PSMF1
REACTOME_NUCLEAR_RECEPTOR_TRANSCRIPTION_PATHWAY	0.68956	0.84705	0.30246	0.860103	47	RORB, RORA, THRA, RARB, NR2C2AP, NR2C1, PPARG, NCOR1, THRB, NRBP1, NR1H2, NR2F1, RARA, RXRB, NR2C2, PPARA, NR4A1
REACTOME_BMAL1_CLOCK_NPAS2_ACTIVATES_CIRCADIAN_GENE_EXPRESSION	0.68787	0.84705	0.342451	0.857245	23	CREBBP, SMARCD3, KLF15, NCOA2, CHD9, NCOA1, TGS1, TBL1XR1, SERPINE1, PPARA
REACTOME_ANTIGEN_ACTIVATES_B_CELL_RECEPTOR_BCR_LEADING_TO_GENERATION_OF_SECOND_MESSENGERS	0.689249	0.84705	0.336625	0.855866	26	ITPR1, GRB2, AHCYL1, LYN, PIK3R1, STIM1, PLCG2, PIK3AP1
REACTOME_RHOH_GTPASE_CYCLE	0.686969	0.84705	0.31426	0.853534	35	TMEM59, WDR11, SLC1A5, RAB7A, NSFL1C, OSBPL11, MTR, CAV1, JUP, PAK2
REACTOME_KIDNEY_DEVELOPMENT	0.68951	0.84705	0.309844	0.852365	38	SLIT2, ITGB1, EMX2, FOXC1, ITGA8, FGF2, NPNT, SALL1
REACTOME_DEFECTIVE_B4GALT1_CAUSES_B4GALT1_CDG_CDG_2D	0.688027	0.84705	0.431158	0.829972	7	PRELP, OGN, ACAN
REACTOME_ARMS_MEDIATED_ACTIVATION	0.6914	0.84705	0.427623	0.823166	7	KIDINS220, RAP1A, YWHAB, NGF
REACTOME_WNT_MEDIATED_ACTIVATION_OF_DVL	0.6914	0.84705	0.425074	0.81826	7	DVL2, CSNK2A2, PIP5K1B
REACTOME_EICOSANOIDS	0.6914	0.84705	0.424585	0.817318	7	TBXAS1, PTGIS, CYP4F3, CYP4F11, CYP4F12
REACTOME_ADENYLATE_CYCLASE_INHIBITORY_PATHWAY	0.690476	0.84705	-0.336638	-0.823031	13	GNAI2, ADCY4, ADCY1
REACTOME_SIGNALING_BY_MRAS_COMPLEX_MUTANTS	0.690355	0.84705	-0.395849	-0.836565	8	PPP1CB, BRAF, ARAF, PPP1CC, MRAS
REACTOME_FORMATION_OF_PARAXIAL_MESODERM	0.692715	0.847075	0.28878	0.865228	60	MAML1, PSMD5, PSMD8, PSMC2, CREBBP, MAML3, PSMB7, PSMB6, EP300, PSMD13, MAML2, PSME1, PSMA4, PSMD12, SNW1, PSMB1, KAT2B, PSMD14, PSMD6, PSMF1
REACTOME_SENSORY_PERCEPTION_OF_SALTY_TASTE	0.692884	0.847075	0.551389	0.860926	3	SCNN1D, SCNN1A
REACTOME_DAP12_INTERACTIONS	0.692063	0.847075	-0.295967	-0.873593	28	FYN, KRAS, HLA-B, SOS1, GRAP2
REACTOME_KETONE_BODY_METABOLISM	0.694491	0.84725	0.423266	0.854691	9	ACAT1, OXCT1, ACSS3, BDH2, HMGCLL1, AACS
REACTOME_THROMBIN_SIGNALLING_THROUGH_PROTEINASE_ACTIVATED_RECEPTORS_PARS	0.694323	0.84725	0.324167	0.839488	28	GNG7, GNG12, GNB2, F2R, MAPK3
REACTOME_REGULATION_OF_HSF1_MEDIATED_HEAT_SHOCK_RESPONSE	0.693694	0.84725	-0.254313	-0.914385	77	HSPA13, HSPA4L, HSPA12B, DNAJB6, ST13, BAG5, HSPH1, AAAS, RPA3, TNFRSF21, HSPA1A, HSPA2, BAG3, HSPA6, HSPA4, HSPA5, GML, NUP155, HSPA1L
REACTOME_CELL_SURFACE_INTERACTIONS_AT_THE_VASCULAR_WALL	0.695761	0.848203	0.275756	0.884538	104	SDC2, ITGB1, ANGPT1, COL1A1, SDC4, GRB2, COL1A2, SLC7A8, CD47, LYN, GPC1, SIRPA, PIK3R1
REACTOME_METABOLISM_OF_COFACTORS	0.697368	0.849566	0.333255	0.84151	24	IDH1, SPR, COQ8B, COQ9
REACTOME_ROLE_OF_LAT2_NTAL_LAB_ON_CALCIUM_MOBILIZATION	0.698718	0.850613	0.381488	0.848143	13	GRB2, LYN, PIK3R1, GAB2
REACTOME_IKBA_VARIANT_LEADS_TO_EDA_ID	0.699831	0.850775	0.420786	0.810006	7	IKBKG, NFKB1, RELA, CHUK
REACTOME_LOSS_OF_MECP2_BINDING_ABILITY_TO_THE_NCOR_SMRT_COMPLEX	0.699831	0.850775	0.420478	0.809414	7	GPS2, NCOR1, TBL1XR1
REACTOME_VEGFR2_MEDIATED_VASCULAR_PERMEABILITY	0.70088	0.851454	0.326509	0.837989	27	VAV3, AKT3, CTNND1, MTOR, CAV1, VAV2, JUP, PAK2
REACTOME_DEGRADATION_OF_AXIN	0.703504	0.852256	0.294134	0.85302	51	PSMD5, PSMD8, PSMC2, RNF146, PSMB7, UBA52, PSMB6, PSMD13, UBB, PSME1, PSMA4, PSMD12, PSMB1, PSMD14, SMURF2, RPS27A, PSMD6, PSMF1
REACTOME_TIE2_SIGNALING	0.702955	0.852256	0.363728	0.844978	16	ANGPT1, GRB2, PIK3R1
REACTOME_GAMMA_CARBOXYLATION_TRANSPORT_AND_AMINO_TERMINAL_CLEAVAGE_OF_PROTEINS	0.703448	0.852256	0.442759	0.81732	6	PROS1, FURIN
REACTOME_CD28_DEPENDENT_VAV1_PATHWAY	0.702233	0.852256	-0.364959	-0.810041	9	FYN
REACTOME_RAF_ACTIVATION	0.704082	0.852361	-0.283424	-0.858641	32	PPP2R5B, PPP2R1B, KRAS, CAMK2A, PPP2R5D, PPP1CB, CAMK2D
REACTOME_THE_PHOTOTRANSDUCTION_CASCADE	0.704678	0.852489	0.330657	0.834949	24	NMT1, GRK4, SLC24A1, GRK7
REACTOME_POTASSIUM_CHANNELS	0.70625	0.852608	0.275163	0.871529	87	KCNMB1, GNG7, KCNH8, GNG12, GNB2, HCN1, KCNH1, KCNQ4, KCNMA1, KCNJ3, KCNAB1, KCNK2, KCNQ1, KCNJ8, KCNB2, KCNK1, KCNA5
REACTOME_NA_CL_DEPENDENT_NEUROTRANSMITTER_TRANSPORTERS	0.705882	0.852608	-0.342505	-0.808899	12	SLC6A6, SLC6A12, SLC6A7, SLC6A1, SLC6A20
REACTOME_THE_ACTIVATION_OF_ARYLSULFATASES	0.706186	0.852608	-0.357448	-0.809051	10	ARSJ, ARSG, ARSD, ARSB
REACTOME_CREATINE_METABOLISM	0.70684	0.852728	0.400192	0.834412	10	GATM, CKB, CKMT2, SLC6A8
REACTOME_ENDOGENOUS_STEROLS	0.70852	0.853871	0.343591	0.830812	19	CYP7B1, ARNT, CYP1B1, NCOA2, NCOA1, CYP27A1, ARNT2, CYP11A1, AHR, RXRA
REACTOME_SCAVENGING_BY_CLASS_B_RECEPTORS	0.708772	0.853871	0.46523	0.826759	5	APOB, CD36, APOA1, SSC5D
REACTOME_RUNX2_REGULATES_CHONDROCYTE_MATURATION	0.712766	0.858087	0.497429	0.832803	4	RUNX2
REACTOME_G_ALPHA_I_SIGNALLING_EVENTS	0.715753	0.858863	0.265795	0.91074	204	ACKR3, S1PR3, PRKAR2B, PRKACA, ITPR1, PDE1A, ADCY5, GNG7, GNG12, ADRA2A, AHCYL1, RGS22, C3, PPP3CC, GNB2, ADCY6, CXCL1, PDE4D, LPAR1, GNAL, PDE1C, GPSM1, CXCL8, PRKCD, CX3CL1, C5AR1, CAMK2B, C5, RGS16, PRKCG, PDE4B
REACTOME_INTERLEUKIN_1_SIGNALING	0.715711	0.858863	0.272464	0.873978	104	IKBIP, IKBKG, MAP3K7, PSMD5, PSMD8, PSMC2, TOLLIP, PSMB7, UBA52, RBX1, HMGB1, PSMB6, PSMD13, MAP2K6, MAP2K1, IL1RAP, NFKB1, UBB, PSME1, PSMA4, FBXW11, PSMD12, NFKBIB, TAB3, TIFA, PSMB1, USP14, PSMD14, IRAK2, RPS27A, PSMD6, PSMF1
REACTOME_PKMTS_METHYLATE_HISTONE_LYSINES	0.716667	0.858863	0.301113	0.842398	42	SUZ12, NSD2, SETD7, RBBP7, ASH1L, NFKB1, KMT5B, ASH2L, ATF7IP, SETD1B, PRDM16, SMYD2, SETD6, RBBP4, SETDB2, KMT2A, RELA
REACTOME_PIWI_INTERACTING_RNA_PIRNA_BIOGENESIS	0.717231	0.858863	0.329644	0.838117	26	PIWIL4, MYBL1, POLR2H, POLR2C, POLR2I, POLR2B, PIWIL2, POLR2G, POLR2D
REACTOME_RESOLUTION_OF_AP_SITES_VIA_THE_MULTIPLE_NUCLEOTIDE_PATCH_REPLACEMENT_PATHWAY	0.717456	0.858863	0.33097	0.828505	23	RFC1, POLD4, RFC2, POLD3, RPA2, RPA1, PCNA, RFC5
REACTOME_MET_RECEPTOR_RECYCLING	0.717863	0.858863	0.410111	0.828127	9	GRB2, CRKL, HGF
REACTOME_CYTOSOLIC_TRNA_AMINOACYLATION	0.715789	0.858863	0.457243	0.812566	5	FARSA, AIMP1, AIMP2, PPA1
REACTOME_REGULATION_OF_GENE_EXPRESSION_IN_BETA_CELLS	0.716561	0.858863	0.370768	0.812065	12	AKT3, GCK, MAFA, PAX6, HNF4G
REACTOME_DOWNSTREAM_SIGNALING_OF_ACTIVATED_FGFR2	0.714724	0.858863	-0.292497	-0.820564	23	FGF18, KRAS, SOS1, FGF10, GAB1, PLCG1, HRAS
REACTOME_NEUROFASCIN_INTERACTIONS	0.718826	0.859423	-0.400106	-0.811668	7	ANK1, NRCAM, DCX
REACTOME_NEGATIVE_REGULATION_OF_MAPK_PATHWAY	0.719858	0.860065	-0.268088	-0.865449	42	PPP2R5B, PPP2R1B, DUSP6, KRAS, PPP2R5D, DUSP5, MAPK12
REACTOME_SYNTHESIS_OF_DIPHTHAMIDE_EEF2	0.720395	0.860114	0.393111	0.786477	8	DNAJC24, DPH6, DPH7, EEF2
REACTOME_PYRIMIDINE_SALVAGE	0.721865	0.861277	0.385964	0.828161	11	PUDP, TYMP, UCKL1
REACTOME_METABOLISM_OF_VITAMINS_AND_COFACTORS	0.727483	0.8656	0.263984	0.892322	174	NNMT, SDC2, MCCC2, VKORC1L1, IDH1, SPR, SDC4, COQ8B, MTHFD2, PPCDC, MTHFD1, PLB1, SLC19A2, LRP10, LMBRD1, GPC1, SLC25A16, DCAKD, COQ9, PANK1, BTD, DHFR2, GPC4, NAXE, APOB, TPK1, MCCC1, PARP14, NAPRT, MTR, ALDH1L1, NAXD, LDLR, PARP8, MTHFS, BST1, NMRK2, UBIAD1, AKR1C1, AKR1C3, PTGIS, FLAD1, MMAA, ALDH1L2, NADSYN1, STARD7, PPCS, BCO2, ACACA
REACTOME_RHOJ_GTPASE_CYCLE	0.726648	0.8656	0.29082	0.845781	53	ARHGAP1, MPP7, CDC42EP1, SLC1A5, RAB7A, SNAP23, ARHGAP21, PIK3R1, CDC42
REACTOME_ONCOGENE_INDUCED_SENESCENCE	0.727401	0.8656	0.310902	0.830218	32	CDKN2D, UBA52, CDK6, MDM2, MAPK3, UBB, MOV10, TNRC6A, TFDP2, SP1, RPS27A
REACTOME_GROWTH_HORMONE_RECEPTOR_SIGNALING	0.727136	0.8656	0.332838	0.813603	20	JAK2, LYN, GHR, MAPK3, STAT1, IRS2, SOCS3, SH2B1
REACTOME_DISEASES_OF_PROGRAMMED_CELL_DEATH	0.730556	0.867278	0.302295	0.838156	40	CAST, SUZ12, GOLGA2, CAPN2, RBBP7, GSDME, PRIM2, CAPNS1, POLA2, SOD2, BCL2L11, RBBP4
REACTOME_WNT5A_DEPENDENT_INTERNALIZATION_OF_FZD4	0.730892	0.867278	0.365678	0.831813	15	DVL2, PRKCG, AP2A2, CLTA, AP2A1
REACTOME_FBXW7_MUTANTS_AND_NOTCH1_IN_CANCER	0.729825	0.867278	0.449055	0.798014	5	RBX1, CUL1, SKP1, FBXW7
REACTOME_PHOSPHATE_BOND_HYDROLYSIS_BY_NTPDASE_PROTEINS	0.730185	0.867278	0.408362	0.786091	7	ENTPD6, ENTPD4, ENTPD3, ENTPD5, ENTPD2
REACTOME_KERATAN_SULFATE_BIOSYNTHESIS	0.732456	0.867868	0.323809	0.817659	24	PRELP, SLC35D2, CHST1, ST3GAL4, ST3GAL3, OGN, B3GNT2, B4GALT2, ACAN, B4GALT6
REACTOME_VITAMIN_D_CALCIFEROL_METABOLISM	0.732888	0.867868	0.404229	0.81625	9	UBE2I, LGMN
REACTOME_ACTIVATION_OF_THE_AP_1_FAMILY_OF_TRANSCRIPTION_FACTORS	0.731959	0.867868	-0.349978	-0.792145	10	MAPK11, MAPK14, MAPK10, JUN
REACTOME_PI_3K_CASCADE_FGFR2	0.734059	0.868662	0.351508	0.816589	16	GRB2, PIK3R1, FGF2, FGF17
REACTOME_REMOVAL_OF_AMINOTERMINAL_PROPEPTIDES_FROM_GAMMA_CARBOXYLATED_PROTEINS	0.735088	0.869286	0.44584	0.792301	5	PROS1, FURIN
REACTOME_SOS_MEDIATED_SIGNALLING	0.735941	0.869703	-0.391968	-0.795161	7	KRAS, SOS1, IRS1, HRAS
REACTOME_AKT_PHOSPHORYLATES_TARGETS_IN_THE_NUCLEUS	0.737785	0.871289	0.383844	0.800326	10	AKT3, RPS6KB2, NR4A1, FOXO3
REACTOME_FATTY_ACID_METABOLISM	0.745052	0.871482	0.264449	0.883166	147	SCP2, ACADVL, HACD1, LTA4H, ACOT2, OLAH, SLC27A3, ECI1, SCD, ACBD6, GGT5, MECR, HACD3, GPX4, ACBD4, ALDH3A2, CYP1B1, ACADL, ACAA2, ACOX3, SLC22A5, FADS1, CRAT, GGT1, CPT2, TBXAS1, CPT1A, HACL1, AKR1C3, PTGIS, ALOX5, CYP2J2, PRKAG2, MMAA, PTGDS
REACTOME_MYD88_INDEPENDENT_TLR4_CASCADE	0.74125	0.871482	0.268469	0.85995	102	IKBIP, MAP2K7, IKBKG, MAP3K7, IRF3, UBE2D2, OPTN, BIRC2, UBA52, HMGB1, TANK, MAP2K6, MAP2K1, NFKB1, MAPK3, UBB, TICAM1, FBXW11, NFKBIB, TAB3, TIFA, FOS, USP14, IRAK2, RPS6KA2, RPS27A
REACTOME_DOPAMINE_RECEPTORS	0.745318	0.871482	0.526563	0.822162	3	DRD3, DRD4, DRD1
REACTOME_PEROXISOMAL_LIPID_METABOLISM	0.739323	0.871482	0.32167	0.817843	26	SCP2, ACBD4, ALDH3A2, ACOX3, CRAT, HACL1
REACTOME_ASSOCIATION_OF_TRIC_CCT_WITH_TARGET_PROTEINS_DURING_BIOSYNTHESIS	0.740793	0.871482	0.300906	0.817265	35	FBXW5, KIFC3, CCT6B, FBXL3, NOP56
REACTOME_INSULIN_RECEPTOR_RECYCLING	0.74269	0.871482	0.320123	0.808351	24	TCIRG1, ATP6V1F, ATP6V0A2, ATP6V1G1
REACTOME_FORMATION_OF_SENESCENCE_ASSOCIATED_HETEROCHROMATIN_FOCI_SAHF	0.745981	0.871482	0.374988	0.80461	11	CABIN1, ASF1A, UBN1, HMGA1
REACTOME_SYNTHESIS_OF_15_EICOSATETRAENOIC_ACID_DERIVATIVES	0.744681	0.871482	0.480566	0.804571	4	GPX4, GPX2
REACTOME_APOPTOTIC_FACTOR_MEDIATED_RESPONSE	0.738671	0.871482	0.333769	0.79794	18	APAF1, CARD8, GSDME, MAPK3, XIAP, CASP9, CDKN2A, AVEN, UACA, MAPK1, APIP
REACTOME_SUMO_IS_CONJUGATED_TO_E1_UBA2_SAE1	0.740351	0.871482	0.442838	0.786966	5	UBA2, SAE1
REACTOME_MET_ACTIVATES_PTPN11	0.745614	0.871482	0.440695	0.783157	5	GRB2, HGF
REACTOME_DEFECTIVE_LFNG_CAUSES_SCDO3	0.745614	0.871482	0.439979	0.781885	5	NOTCH3
REACTOME_RUNX3_REGULATES_BCL2L11_BIM_TRANSCRIPTION	0.745614	0.871482	0.439572	0.781162	5	BCL2L11, FOXO3, SMAD4
REACTOME_PHENYLALANINE_METABOLISM	0.74537	0.871482	-0.398961	-0.755203	5	ASRGL1, IL4I1
REACTOME_MASTL_FACILITATES_MITOTIC_PROGRESSION	0.745721	0.871482	-0.387905	-0.786918	7	PPP2R1B
REACTOME_PHOSPHATE_BOND_HYDROLYSIS_BY_NUDT_PROTEINS	0.740831	0.871482	-0.38874	-0.788611	7	NUDT18, NUDT15, NUDT1, NUDT9, ADPRM
REACTOME_CARGO_TRAFFICKING_TO_THE_PERICILIARY_MEMBRANE	0.748971	0.8738	0.290672	0.818608	43	BBS4, BBIP1, PKD1, TTC8, EXOC7, ARL3, RP2, LZTFL1, EXOC5, EXOC8, UNC119B, EXOC2, CCT2, INPP5E
REACTOME_ALPHA_OXIDATION_OF_PHYTANATE	0.748815	0.8738	-0.397006	-0.776255	6	PHYH
REACTOME_NEUROTRANSMITTER_CLEARANCE	0.75	0.874412	0.383359	0.766965	8	MAOA, ACHE
REACTOME_RUNX1_REGULATES_TRANSCRIPTION_OF_GENES_INVOLVED_IN_DIFFERENTIATION_OF_HSCS	0.751316	0.874771	0.279593	0.844835	65	CDK7, PSMD5, PSMD8, PSMC2, LDB1, RUNX1, PSMB7, UBA52, PSMB6, PSMD13, ABL1, UBB, PSME1, PSMA4, PSMD12, YAP1, PSMB1, PSMD14, RPS27A, PSMD6, PSMF1, KMT2A, PSMB4, CCNH, PSMD11
REACTOME_NETRIN_1_SIGNALING	0.751037	0.874771	0.294242	0.827736	44	SLIT2, NEO1, ROBO1, NTN4, NTN1, UNC5D, CDC42
REACTOME_ANTIMICROBIAL_PEPTIDES	0.751868	0.874828	0.332492	0.803973	19	TLR2, ATOX1
REACTOME_CD22_MEDIATED_BCR_REGULATION	0.753546	0.876193	0.476768	0.798212	4	LYN, CD22
REACTOME_SUMOYLATION_OF_INTRACELLULAR_RECEPTORS	0.756914	0.878716	0.307889	0.797331	28	UBE2I, PIAS3, RORA, THRA, NR2C1, PPARG, THRB, NR1H2
REACTOME_MATURATION_OF_SARS_COV_1_NUCLEOPROTEIN	0.757235	0.878716	0.369762	0.793397	11	UBE2I, PARP14, PARP8, GSK3A
REACTOME_ASSEMBLY_OF_THE_ORC_COMPLEX_AT_THE_ORIGIN_OF_REPLICATION	0.75626	0.878716	0.39095	0.789435	9	ORC2, KPNA1, ORC5, ORC3
REACTOME_SIGNALING_BY_FGFR	0.758974	0.878972	0.270601	0.8401	77	TGFBR3, TIAL1, GTF2F1, GRB2, FRS3, UBA52, PIK3R1, POLR2H, FGF2, HNRNPH1, POLR2C, MKNK1, MAPK3, UBB, POLR2I, FGF17
REACTOME_DOWNSTREAM_SIGNALING_OF_ACTIVATED_FGFR3	0.758621	0.878972	0.324205	0.792501	20	GRB2, FRS3, PIK3R1, FGF2, FGF17
REACTOME_PHASE_3_RAPID_REPOLARISATION	0.758224	0.878972	0.374138	0.748517	8	KCNQ1, KCNA5, KCNH2
REACTOME_INTERLEUKIN_2_FAMILY_SIGNALING	0.760284	0.87914	0.300131	0.806206	33	JAK2, STAT4, GRB2, PIK3R1, GAB2, JAK1, STAT1, PTK2B
REACTOME_UPTAKE_OF_DIETARY_COBALAMINS_INTO_ENTEROCYTES	0.760638	0.87914	0.475769	0.796539	4	LMBRD1, PRSS3
REACTOME_SIGNALING_BY_FGFR4_IN_DISEASE	0.760526	0.87914	-0.340026	-0.772954	11	KRAS, SOS1, GAB1, PLCG1, HRAS
REACTOME_ACYL_CHAIN_REMODELLING_OF_PC	0.761146	0.879142	0.355605	0.808899	15	PLB1, PNPLA8, PLA2R1, LPCAT2
REACTOME_CARGO_CONCENTRATION_IN_THE_ER	0.761905	0.879433	-0.274759	-0.832391	32	CTSC, CD59, MIA2, SEC24B, TGFA
REACTOME_IRS_ACTIVATION	0.762557	0.879601	-0.425049	-0.750934	4	GRB10, IRS1
REACTOME_RRNA_MODIFICATION_IN_THE_MITOCHONDRION	0.763793	0.879968	0.41419	0.764583	6	TFB1M, MRM1, MRM3, NSUN4
REACTOME_RUNX3_REGULATES_IMMUNE_RESPONSE_AND_CELL_MIGRATION	0.763889	0.879968	-0.390636	-0.739443	5	CBFB, RUNX3, ITGAL, SPP1, ITGA4
REACTOME_BETA_CATENIN_INDEPENDENT_WNT_SIGNALING	0.764775	0.880405	0.259905	0.861362	136	PFN1, ITPR1, MAP3K7, FZD8, DVL2, PSMD5, GNG7, SMURF1, GNG12, PSMD8, PSMC2, GNB2, PSMB7, UBA52, PSMB6, FZD3, PSMD13, UBB, PRKCG, PSME1, AP2A2, PSMA4, CLTA, AP2A1, MOV10, TNRC6A, PSMD12, FZD2, PRKG1, PSMB1, WNT5B, PSMD14, SMURF2, RPS27A, ROR1, PSMD6, PSMF1
REACTOME_MEIOSIS	0.767857	0.881745	0.28271	0.822195	53	SUN2, UBE2I, SMC3, STAG1, RAD21, ACD, ATM, CDK2, SYCP2, RPA2, RPA1
REACTOME_PROLONGED_ERK_ACTIVATION_EVENTS	0.768987	0.881745	0.350182	0.792301	14	MAP2K1, CRKL, KIDINS220, MAPK3, RAP1A, MAP2K2
REACTOME_ACTIVATED_NTRK2_SIGNALS_THROUGH_FRS2_AND_FRS3	0.767101	0.881745	0.371132	0.773821	10	GRB2, FRS3
REACTOME_SYNTHESIS_OF_PYROPHOSPHATES_IN_THE_CYTOSOL	0.76873	0.881745	0.370957	0.773457	10	NUDT4, IP6K1, ITPK1
REACTOME_ESTROGEN_BIOSYNTHESIS	0.767123	0.881745	-0.42268	-0.746748	4	HSD17B11, HSD17B14, HSD17B1, HSD17B2
REACTOME_REGULATION_OF_MITF_M_DEPENDENT_GENES_INVOLVED_IN_APOPTOSIS	0.768802	0.881745	-0.299986	-0.77981	16	POU3F2, AGO3, AGO4, TNRC6B, AGO1
REACTOME_SIGNALING_BY_PDGFRA_TRANSMEMBRANE_JUXTAMEMBRANE_AND_KINASE_DOMAIN_MUTANTS	0.770096	0.882434	0.364238	0.781544	11	GRB2, PIK3R1, STAT1
REACTOME_HEDGEHOG_LIGAND_BIOGENESIS	0.771164	0.882492	0.271833	0.811024	58	PSMD5, PSMD8, PSMC2, P4HB, PSMB7, OS9, UBA52, SEL1L, PSMB6, PSMD13, UBB, PSME1, PSMA4, PSMD12, PSMB1, PSMD14, RPS27A, PSMD6, PSMF1
REACTOME_PTK6_REGULATES_CELL_CYCLE	0.77069	0.882492	0.410621	0.757993	6	CDK2, CDKN1B
REACTOME_GABA_B_RECEPTOR_ACTIVATION	0.772222	0.882871	0.29119	0.807366	40	ADCY5, GNG7, GNG12, GNB2, ADCY6, GNAL, KCNJ3
REACTOME_NADE_MODULATES_DEATH_SIGNALLING	0.772512	0.882871	-0.387221	-0.757123	6	CASP3
REACTOME_BETA_OXIDATION_OF_LAUROYL_COA_TO_DECANOYL_COA_COA	0.773684	0.883629	0.427532	0.759766	5	ACADL, HADH, HADHA
REACTOME_SEMA3A_PLEXIN_REPULSION_SIGNALING_BY_INHIBITING_INTEGRIN_ADHESION	0.775316	0.884119	0.348908	0.789418	14	RRAS, FARP2, TLN1, SEMA3A, PLXNA1
REACTOME_ELECTRIC_TRANSMISSION_ACROSS_GAP_JUNCTIONS	0.775641	0.884119	-0.438864	-0.732914	3	PANX1, PANX2
REACTOME_CONSTITUTIVE_SIGNALING_BY_LIGAND_RESPONSIVE_EGFR_CANCER_VARIANTS	0.774775	0.884119	-0.290719	-0.787075	19	KRAS, CDC37, SOS1, HSP90AA1, GAB1, PLCG1, HRAS
REACTOME_THE_ROLE_OF_GTSE1_IN_G2_M_PROGRESSION_AFTER_G2_CHECKPOINT	0.777632	0.885225	0.273524	0.826495	65	PSMD5, PSMD8, PSMC2, PSMB7, UBA52, PSMB6, PSMD13, TUBB4A, TUBA4A, UBB, PSME1, PSMA4, PSMD12, PSMB1, PSMD14, TUBB4B, RPS27A, TUBA1C, PSMD6, PSMF1, PLK1, PSMB4, PSMD11, SEM1
REACTOME_NECTIN_NECL_TRANS_HETERODIMERIZATION	0.777586	0.885225	0.407748	0.75269	6	NECTIN1, PVR, NECTIN2
REACTOME_PHOSPHOLIPASE_C_MEDIATED_CASCADE_FGFR1	0.778351	0.885287	-0.333828	-0.75559	10	KL, FGF10, PLCG1
REACTOME_SYNTHESIS_OF_16_20_HYDROXYEICOSATETRAENOIC_ACIDS_HETE	0.778706	0.885287	-0.504825	-0.764153	2	CYP2U1
REACTOME_SIGNALING_BY_ALK_IN_CANCER	0.783208	0.887777	0.262613	0.826261	83	GRB2, FRS3, UBA52, PIK3R1, RBX1, MDM2, HIP1, FN1, MAPK3, UBB, RPS6, STAT1, MOV10, KIF5B, PRKAR1A, TPM4, HDAC1, TPM3, EIF2AK3, RPS27A, TYK2, BIRC6, MAPK9, CUL1, ALK, RNF213
REACTOME_IMMUNOREGULATORY_INTERACTIONS_BETWEEN_A_LYMPHOID_AND_A_NON_LYMPHOID_CELL	0.784987	0.887777	0.262517	0.814493	75	ITGB1, COL1A1, C3, COL1A2, CLEC2D, HLA-F, HLA-A, CD81, LAIR1, HLA-C, KLRD1, CDH1, COL3A1, B2M, PVR, VCAM1
REACTOME_INTERLEUKIN_10_SIGNALING	0.78156	0.887777	0.292843	0.786629	33	CXCL1, TNFRSF1A, TIMP1, CXCL8, CSF3, JAK1
REACTOME_SYNTHESIS_OF_LEUKOTRIENES_LT_AND_EOXINS_EX	0.78481	0.887777	0.345902	0.782617	14	LTA4H, GGT5, GGT1, ALOX5
REACTOME_TELOMERE_C_STRAND_SYNTHESIS_INITIATION	0.783654	0.887777	0.348319	0.774399	13	ACD, PRIM2, TEN1, POLA2
REACTOME_NFE2L2_REGULATING_TUMORIGENIC_GENES	0.784566	0.887777	0.354831	0.761358	11	CREBBP, EP300, SP1, MAFK, EGF, AREG
REACTOME_RIPK1_MEDIATED_REGULATED_NECROSIS	0.782468	0.887777	-0.274959	-0.824503	30	PELI1, CDC37, MLKL, HSP90AA1, TRAF2, OGT, RIPK1, FADD
REACTOME_TRANSCRIPTIONAL_REGULATION_BY_NPAS4	0.782468	0.887777	-0.275435	-0.825931	30	AGO3, REST, IQSEC3, NR3C1, PLK2, BDNF, AGO4, TNRC6B, AGO1
REACTOME_THE_FATTY_ACID_CYCLING_MODEL	0.79078	0.88832	0.461959	0.773418	4	SLC25A27
REACTOME_POST_CHAPERONIN_TUBULIN_FOLDING_PATHWAY	0.790047	0.88832	0.331041	0.769042	16	TBCB, TUBB4A, TUBA4A, TUBB4B, TUBA1C, TBCA, TBCC, TUBA8, TUBA1A
REACTOME_DRUG_MEDIATED_INHIBITION_OF_CDK4_CDK6_ACTIVITY	0.789474	0.88832	0.420916	0.748009	5	CDK6, CCND3
REACTOME_ACTIVATION_OF_CASPASES_THROUGH_APOPTOSOME_MEDIATED_CLEAVAGE	0.789655	0.88832	0.403462	0.744779	6	APAF1, XIAP, CASP9
REACTOME_SMAC_XIAP_REGULATED_APOPTOTIC_RESPONSE	0.789655	0.88832	0.403462	0.744779	6	APAF1, XIAP, CASP9
REACTOME_SYNTHESIS_OF_KETONE_BODIES	0.789474	0.88832	0.365729	0.731695	8	ACAT1, ACSS3, BDH2, HMGCLL1, AACS
REACTOME_INTERACTION_WITH_CUMULUS_CELLS_AND_THE_ZONA_PELLUCIDA	0.790598	0.88832	-0.431017	-0.719809	3	B4GALT1
REACTOME_FASL_CD95L_SIGNALING	0.789954	0.88832	-0.409835	-0.724055	4	CASP10, FADD
REACTOME_PLATELET_CALCIUM_HOMEOSTASIS	0.786378	0.88832	-0.267895	-0.781052	26	SRI, ITPR3, ORAI2, SLC8A3, ATP2B2, TRPC3, TRPC7, P2RX3, ORAI1
REACTOME_DAP12_SIGNALING	0.788162	0.88832	-0.27465	-0.784145	25	FYN, KRAS, SOS1, GRAP2
REACTOME_FLT3_SIGNALING	0.791096	0.88832	-0.261723	-0.810132	36	FYN, KRAS, SOS1, SH2B3, GRAP2, ABL2, GRB10, CSK
REACTOME_SYNTHESIS_OF_PE	0.79582	0.893047	0.35149	0.75419	11	SELENOI, ETNK1, ETNK2, LPIN2, LPIN3
REACTOME_CASPASE_ACTIVATION_VIA_DEPENDENCE_RECEPTORS_IN_THE_ABSENCE_OF_LIGAND	0.796392	0.893111	-0.33008	-0.747106	10	UNC5B, CASP3
REACTOME_NGF_STIMULATED_TRANSCRIPTION	0.798601	0.893119	0.287067	0.789706	38	RRAD, MEF2D, NAB2, EP300, NAB1, ID3, EGR3, SRF, FOS, EGR1, ATF2, TRIB1, SH3GL3
REACTOME_FORMATION_OF_THE_BETA_CATENIN_TCF_TRANSACTIVATING_COMPLEX	0.798271	0.893119	0.29703	0.780798	30	KAT5, CREBBP, EP300, RUVBL1, SMARCA4, ASH2L, HDAC1, TLE1, PYGO2
REACTOME_CHAPERONE_MEDIATED_AUTOPHAGY	0.79879	0.893119	0.317113	0.779287	21	HDAC6, UBA52, VIM, EEF1A1, UBB, RPS27A, IFT88, PCNT, CFTR, PLIN2
REACTOME_PROLACTIN_RECEPTOR_SIGNALING	0.797428	0.893119	0.350591	0.752261	11	JAK2, RBX1, GHR, SH2B1, CUL1
REACTOME_PI5P_REGULATES_TP53_ACETYLATION	0.799666	0.893119	0.369925	0.74698	9	EP300, MAP2K6, PIN1, PIP4K2A, ING2
REACTOME_NFE2L2_REGULATING_MDR_ASSOCIATED_ENZYMES	0.799511	0.893119	-0.356976	-0.724174	7	ABCG2
REACTOME_RNA_POLYMERASE_III_TRANSCRIPTION_INITIATION_FROM_TYPE_1_PROMOTER	0.8	0.893119	-0.268478	-0.792455	28	POLR3GL, POLR3K, TBP
REACTOME_DOWNSTREAM_SIGNALING_OF_ACTIVATED_FGFR4	0.8006	0.893214	0.313635	0.766662	20	GRB2, FRS3, PIK3R1, FGF2, FGF17
REACTOME_VISUAL_PHOTOTRANSDUCTION	0.804433	0.896033	0.266272	0.810498	67	SDC2, NMT1, GRK4, SDC4, PLB1, LRP10, GPC1, SLC24A1, GPC4, APOB, LDLR, RDH10, GRK7, AKR1C1, AKR1C3, DHRS3, BCO2, NAPEPLD, METAP1
REACTOME_MATURATION_OF_PROTEIN_3A	0.804674	0.896033	0.366317	0.739694	9	GALNT1, ST6GAL1, ST3GAL4, ST3GAL3
REACTOME_ERBB2_ACTIVATES_PTK6_SIGNALING	0.804233	0.896033	-0.302632	-0.739892	13	ERBB4, ERBB2
REACTOME_SURFACTANT_METABOLISM	0.807175	0.89657	0.319038	0.771443	19	ADRA2A, LMCD1, CKAP4, GATA6, CTSH
REACTOME_SYNTHESIS_OF_PIPS_AT_THE_LATE_ENDOSOME_MEMBRANE	0.808682	0.89657	0.346742	0.744002	11	PIK3C2A, FIG4, MTMR7, PIK3R4, VAC14
REACTOME_MITOCHONDRIAL_UNCOUPLING	0.808772	0.89657	0.413539	0.734898	5	SLC25A27, SLC25A4
REACTOME_SULFIDE_OXIDATION_TO_SULFATE	0.808772	0.89657	0.41334	0.734546	5	SUOX, SQOR, SLC25A10
REACTOME_FERTILIZATION	0.807895	0.89657	-0.322895	-0.734011	11	CATSPER2, B4GALT1
REACTOME_GABA_SYNTHESIS_RELEASE_REUPTAKE_AND_DEGRADATION	0.806268	0.89657	-0.278253	-0.743397	17	SNAP25, STX1A, SLC6A12
REACTOME_TP53_REGULATES_TRANSCRIPTION_OF_CELL_CYCLE_GENES	0.805861	0.89657	-0.257724	-0.82797	43	PLAGL1, GADD45A, BAX, PLK2, ZNF385A, CNOT10, CNOT7, CNOT11, TP53, CDKN1A
REACTOME_BASE_EXCISION_REPAIR	0.809722	0.896963	0.278449	0.778993	42	RFC1, POLD4, ACD, RFC2, POLD3, OGG1, UNG, LIG3, RPA2, SMUG1, MPG, RPA1, PCNA
REACTOME_RESPIRATORY_SYNCYTIAL_VIRUS_RSV_GENOME_REPLICATION_TRANSCRIPTION_AND_TRANSLATION	0.81016	0.896963	-0.289371	-0.745594	15	SPCS1, PPP1CB, HSP90AA1
REACTOME_OVARIAN_TUMOR_DOMAIN_PROTEASES	0.811268	0.897617	0.285674	0.779715	36	IKBKG, UBA52, VCPIP1, RNF135, UBB
REACTOME_PROPIONYL_COA_CATABOLISM	0.812785	0.898723	-0.389164	-0.687536	4	PCCA
REACTOME_SIGNALING_BY_INTERLEUKINS	0.821053	0.899125	0.245501	0.872438	375	BCL6, CEBPD, ITGB1, PRKACA, IKBIP, JAK2, MAP2K7, IKBKG, MAP3K7, PSMD5, PTPN13, HNRNPA2B1, STAT4, STX4, PSMD8, GRB2, RHOU, PSMC2, LAMA5, CRLF1, P4HB, COL1A2, MAOA, CXCL1, TOLLIP, PSMB7, LYN, IL7, UBA52, TNFRSF1A, PIK3R1, RBX1, HMGB1, RORA, PSMB6, VIM, PSMD13, MAP2K6, TIMP1, HSP90B1, MAP2K1, STAT2, CDC42, IL17RA, CXCL8, CSF3, IL16, FGF2, STAT6, CRKL, IL4R, IL1RAP, GAB2, JAK1, NFKB1, FN1, MAPK3, SMA…
REACTOME_CLASS_A_1_RHODOPSIN_LIKE_RECEPTORS	0.817143	0.899125	0.249361	0.846684	179	HRH2, ACKR3, S1PR3, AVPR1A, ADRA2A, TBXA2R, C3, F2R, CXCL1, PTGER4, LPAR1, TSHR, CXCL8, ECE1, ADRA1B, CX3CL1, C5AR1, UTS2B, C5
REACTOME_FORMATION_OF_WDR5_CONTAINING_HISTONE_MODIFYING_COMPLEXES	0.827778	0.899125	0.27917	0.774038	40	HCFC1, TADA3, TASP1, BOD1, ASH2L, SETD1B, PSIP1, KAT2B, KMT2A, PHF20, BOD1L1, SGF29, WDR5
REACTOME_SIGNALING_BY_FGFR2_IN_DISEASE	0.828169	0.899125	0.28207	0.769877	36	GTF2F1, GRB2, PIK3R1, POLR2H, FGF2, POLR2C, POLR2I, FGF17, POLR2B
REACTOME_RESOLUTION_OF_ABASIC_SITES_AP_SITES	0.828169	0.899125	0.281838	0.769245	36	RFC1, POLD4, RFC2, POLD3, OGG1, UNG, LIG3, RPA2, SMUG1, MPG, RPA1, PCNA
REACTOME_FGFR2_MUTANT_RECEPTOR_ACTIVATION	0.821797	0.899125	0.300666	0.76444	26	GTF2F1, POLR2H, FGF2, POLR2C, POLR2I, FGF17, POLR2B, POLR2G, NCBP1, POLR2D
REACTOME_TRANSCRIPTIONAL_REGULATION_OF_GRANULOPOIESIS	0.826783	0.899125	0.292089	0.756416	28	PML, RUNX1, EP300, CDK2, TFDP2, RARA, IL6R, KMT2A
REACTOME_G0_AND_EARLY_G1	0.819527	0.899125	0.299629	0.750049	23	LIN9, CDK2, RBL2, TFDP2, LIN54, HDAC1, PCNA, RBBP4, E2F4
REACTOME_ZINC_EFFLUX_AND_COMPARTMENTALIZATION_BY_THE_SLC30_FAMILY	0.822097	0.899125	0.478521	0.747151	3	SLC30A5, SLC30A1
REACTOME_MELANIN_BIOSYNTHESIS	0.822695	0.899125	0.44194	0.739902	4	DCT, SLC45A2
REACTOME_NF_KB_ACTIVATION_THROUGH_FADD_RIP_1_PATHWAY_MEDIATED_BY_CASPASE_8_AND_10	0.816879	0.899125	0.337038	0.73819	12	IKBKG, RNF135, MAVS, CHUK
REACTOME_REGULATION_OF_IFNA_IFNB_SIGNALING	0.819936	0.899125	0.343447	0.736933	11	STAT2, JAK1, STAT1, SOCS3, TYK2
REACTOME_KSRP_KHSRP_BINDS_AND_DESTABILIZES_MRNA	0.825816	0.899125	0.316439	0.73512	16	EXOSC1, DCP2, EXOSC5
REACTOME_REGULATION_OF_GLYCOLYSIS_BY_FRUCTOSE_2_6_BISPHOSPHATE_METABOLISM	0.815961	0.899125	0.351217	0.732298	10	PRKACA, PPP2R1A
REACTOME_P75NTR_REGULATES_AXONOGENESIS	0.825733	0.899125	0.342597	0.714325	10	LINGO1, NGFR
REACTOME_METHIONINE_SALVAGE_PATHWAY	0.826316	0.899125	0.401898	0.714212	5	ADI1, ENOPH1, APIP
REACTOME_LECTIN_PATHWAY_OF_COMPLEMENT_ACTIVATION	0.826316	0.899125	0.401512	0.713527	5	MASP2, MASP1, COLEC10
REACTOME_ACTIVATION_OF_NOXA_AND_TRANSLOCATION_TO_MITOCHONDRIA	0.826316	0.899125	0.401178	0.712933	5	TFDP2, PMAIP1, TFDP1, E2F1
REACTOME_GLI_PROTEINS_BIND_PROMOTERS_OF_HH_RESPONSIVE_GENES_TO_PROMOTE_TRANSCRIPTION	0.817875	0.899125	0.368098	0.708582	7	HHIP
REACTOME_CD163_MEDIATING_AN_ANTI_INFLAMMATORY_RESPONSE	0.825658	0.899125	0.349508	0.699242	8	RHBDF2, CD163, FURIN
REACTOME_N_GLYCAN_TRIMMING_AND_ELONGATION_IN_THE_CIS_GOLGI	0.826389	0.899125	-0.361385	-0.684074	5	MAN1A2, MANEA
REACTOME_RELEASE_OF_APOPTOTIC_FACTORS_FROM_THE_MITOCHONDRIA	0.821759	0.899125	-0.365201	-0.691297	5	BAX, GSDMD
REACTOME_BETA_OXIDATION_OF_HEXANOYL_COA_TO_BUTANOYL_COA	0.819444	0.899125	-0.366442	-0.693648	5	ECHS1, ACADS, HADHB, HADHA, HADH
REACTOME_TRAIL_SIGNALING	0.822335	0.899125	-0.351028	-0.741843	8	CASP10, FADD, TNFRSF10A, CFLAR
REACTOME_EGFR_INTERACTS_WITH_PHOSPHOLIPASE_C_GAMMA	0.814721	0.899125	-0.356344	-0.753078	8	TGFA, PLCG1
REACTOME_GENE_AND_PROTEIN_EXPRESSION_BY_JAK_STAT_SIGNALING_AFTER_INTERLEUKIN_12_STIMULATION	0.821549	0.899125	-0.261584	-0.796743	33	TCP1, CAPZA1, LMNB1, MSN, SOD1, HNRNPF, CNN2, LCP1
REACTOME_COOPERATION_OF_PDCL_PHLP1_AND_TRIC_CCT_IN_G_PROTEIN_BETA_FOLDING	0.820946	0.899125	-0.259477	-0.799906	35	CCT3, TCP1, GNG4, GNA15, GNA14, GNB1, GNG11
REACTOME_ARACHIDONIC_ACID_METABOLISM	0.822695	0.899125	-0.254684	-0.822177	42	PON2, CYP2U1, DPEP2, PTGES3, LTC4S, PTGS1, ALOX5AP, FAAH, HPGDS, EPHX2, CYP4B1
REACTOME_RHOB_GTPASE_CYCLE	0.816239	0.899125	-0.241578	-0.847706	68	STK10, MCF2L, ARHGEF12, ARHGAP26, ARHGAP32, TFRC, PKN3, OPHN1, STARD13, ABR, BCR
REACTOME_INTRA_GOLGI_TRAFFIC	0.830556	0.900171	0.277955	0.77067	40	CUX1, COG7, SNAP29, VPS45, CYTH4, ARF1, RIC1, CYTH2, STX6, GOLGA5, NAPA
REACTOME_NF_KB_IS_ACTIVATED_AND_SIGNALS_SURVIVAL	0.830128	0.900171	0.329497	0.732552	13	UBA52, NFKB1, UBB, NGFR, RPS27A, RELA, IRAK1
REACTOME_CASPASE_ACTIVATION_VIA_DEATH_RECEPTORS_IN_THE_PRESENCE_OF_LIGAND	0.830688	0.900171	-0.291983	-0.713858	13	LY96, TRAF2, RIPK1, FADD
REACTOME_MECP2_REGULATES_TRANSCRIPTION_FACTORS	0.833333	0.902475	-0.356835	-0.675461	5	MEF2C
REACTOME_DOWNSTREAM_SIGNALING_OF_ACTIVATED_FGFR1	0.837004	0.905885	0.294737	0.748585	25	GRB2, FRS3, PIK3R1, FGF2, FGF17
REACTOME_EXTRA_NUCLEAR_ESTROGEN_SIGNALING	0.838331	0.906509	0.258295	0.786217	67	S1PR3, GNG7, GNG12, CAV2, GNB2, AKT3, PIK3R1, MAPK3, CDKN1B, CAV1, SRF, GNAI1
REACTOME_CHREBP_ACTIVATES_METABOLIC_GENE_EXPRESSION	0.838631	0.906509	-0.335515	-0.680637	7	AGPAT1, ACACB, ACLY
REACTOME_FREE_FATTY_ACID_RECEPTORS	0.839147	0.906509	-0.576761	-0.777045	1	FFAR3
REACTOME_SUMOYLATION_OF_TRANSCRIPTION_FACTORS	0.839879	0.906735	0.305371	0.730048	18	UBE2I, SP3, PIAS3, MDM2
REACTOME_HDR_THROUGH_MMEJ_ALT_NHEJ	0.840836	0.907204	0.334143	0.716969	11	RAD52, LIG3
REACTOME_TOLL_LIKE_RECEPTOR_CASCADES	0.843823	0.909861	0.246152	0.82468	153	IKBIP, MAP2K7, IKBKG, MAP3K7, TIRAP, IRF3, UBE2D2, RBSN, TLR2, OPTN, CTSB, BIRC2, UBA52, HMGB1, TANK, MAP2K6, HSP90B1, MAP2K1, GSDME, LGMN, APOB, SLC15A4, NFKB1, MAPK3, UBB, TICAM1, FBXW11, PLCG2, NFKBIB, TAB3, TIFA, PIK3R4, FOS, USP14, IRAK2, RPS6KA2, RPS27A
REACTOME_GLYCEROPHOSPHOLIPID_BIOSYNTHESIS	0.846058	0.910574	0.249729	0.798885	99	CDIPT, PNPLA2, ACP6, PLD3, CPNE3, PLB1, ACHE, PNPLA8, PLA2R1, CDS2, SELENOI, ETNK1, CSNK2A2, PITPNM1, PLD2, ETNK2, LPCAT2
REACTOME_TANDEM_PORE_DOMAIN_POTASSIUM_CHANNELS	0.845277	0.910574	0.335363	0.699243	10	KCNK2, KCNK1, KCNK10, KCNK17
REACTOME_LTC4_CYSLTR_MEDIATED_IL4_PRODUCTION	0.845614	0.910574	0.387009	0.687752	5	GGT5, GGT1
REACTOME_TP53_REGULATES_TRANSCRIPTION_OF_GENES_INVOLVED_IN_G2_CELL_CYCLE_ARREST	0.847756	0.911837	0.322441	0.716866	13	EP300, RBL2, TFDP2, PCNA, E2F4, PRMT1, TFDP1, RBL1, CARM1
REACTOME_PHOSPHOLIPID_METABOLISM	0.849487	0.911849	0.24407	0.828636	178	MTMR8, CDIPT, PLEKHA2, PTPN13, PNPLA2, ACP6, INPP5K, TNFAIP8L3, PLD3, CPNE3, PLB1, MTMR3, PIK3R1, ACHE, INPP4B, PNPLA8, PLA2R1, CDS2, PIK3R5, SELENOI, ETNK1, PLEKHA1, PIK3C2A, CSNK2A2, PITPNM1, PLD2, SYNJ2, ETNK2, ARF1, LPCAT2, PNPLA7, GDPD1, FIG4, MTMR6, MTMR7, PTDSS2, RUFY1, PIK3R4, PGS1, RAB5A, PLEKHA4, STARD7, PIP4K2A, OSBPL10, AGPAT4, CPNE6, PLEKHA3
REACTOME_PKR_MEDIATED_SIGNALING	0.850394	0.911849	0.255465	0.774742	66	IKBKG, EIF2S3, UBE2I, EIF2S1, PPP2R5A, MAP2K6, TUBB4A, FANCC, HERC5, TUBA4A, STAT1, TARBP2, FANCE, DNAJC3, TUBB4B, TUBA1C, ARIH1, FANCF, MAVS, CENPX, PPP2R1A, CHUK
REACTOME_FASTK_FAMILY_PROTEINS_REGULATE_PROCESSING_AND_STABILITY_OF_MITOCHONDRIAL_RNAS	0.848315	0.911849	0.451526	0.705002	3	FASTK, FASTKD2
REACTOME_INHIBITION_OF_REPLICATION_INITIATION_OF_DAMAGED_DNA_BY_RB1_E2F1	0.850267	0.911849	-0.294774	-0.696172	12	PPP2R1B, POLA1, RB1, PRIM1, PPP2R3B
REACTOME_CASPASE_ACTIVATION_VIA_EXTRINSIC_APOPTOTIC_SIGNALLING_PATHWAY	0.849693	0.911849	-0.263723	-0.739841	23	UNC5B, LY96, CASP3, TRAF2, RIPK1, FADD
REACTOME_MICRORNA_MIRNA_BIOGENESIS	0.852339	0.912807	0.287644	0.726336	24	DGCR8, POLR2H, POLR2C, POLR2I, TARBP2, POLR2B, DICER1, POLR2G, POLR2D, XPO5
REACTOME_VITAMIN_B1_THIAMIN_METABOLISM	0.851852	0.912807	-0.34802	-0.658775	5	SLC19A3, THTPA
REACTOME_CAMK_IV_MEDIATED_PHOSPHORYLATION_OF_CREB	0.853093	0.913051	-0.313314	-0.709157	10	CAMK2A, CAMK2D
REACTOME_VLDL_CLEARANCE	0.85461	0.914111	0.418907	0.701341	4	APOB, VLDLR
REACTOME_CROSS_PRESENTATION_OF_SOLUBLE_EXOGENOUS_ANTIGENS_ENDOSOMES	0.857538	0.916679	0.267728	0.753151	44	PSMD5, PSMD8, PSMC2, PSMB7, PSMB6, PSMD13, PSME1, PSMA4, PSMD12, PSMB1, PSMD14, PSMD6, PSMF1, PSMB4, PSMD11, SEM1
REACTOME_CARDIOGENESIS	0.862481	0.920829	0.298788	0.722476	19	KAT5, LDB1, SRF, GATA6, SMAD1, TBX1, WDR5
REACTOME_DEFECTIVE_F9_ACTIVATION	0.862403	0.920829	-0.561278	-0.756186	1	F11
REACTOME_DISASSEMBLY_OF_THE_DESTRUCTION_COMPLEX_AND_RECRUITMENT_OF_AXIN_TO_THE_MEMBRANE	0.863636	0.920929	0.283467	0.727522	27	LRP5, DVL2, PPP2R5A, PPP2R5E, CAV1, FZD2, CSNK1A1, CSNK1G2
REACTOME_CDH11_HOMOTYPIC_AND_HETEROTYPIC_INTERACTIONS	0.863406	0.920929	0.344686	0.663514	7	CTNND1, JUP, CDH24, CTNNA1
REACTOME_RUNX3_REGULATES_P14_ARF	0.864821	0.921176	0.329224	0.686442	10	RUNX1, EP300, CDKN2A
REACTOME_FORMATION_OF_THE_POSTERIOR_NEURAL_PLATE	0.864929	0.921176	-0.339352	-0.663525	6	TBX6, POU3F1, OTX2
REACTOME_MHC_CLASS_II_ANTIGEN_PRESENTATION	0.867001	0.922817	0.245823	0.787624	101	KIF22, DCTN2, CTSO, CTSB, SEC24A, RAB7A, KIF23, TUBB4A, AP1G1, AP1M1, TUBA4A, LGMN, DCTN5, KLC4, AP1S3, SEC24D, AP2A2, CLTA, AP2A1, ARF1, KIF5B, SEC13, TUBB4B, TUBA1C, KLC2, ACTR1A, DCTN4
REACTOME_RIP_MEDIATED_NFKB_ACTIVATION_VIA_ZBP1	0.867834	0.923138	0.304778	0.693282	15	IKBKG, NFKB1, TICAM1, NFKBIB, RELA, CHUK, NKIRAS2, MYD88
REACTOME_GAMMA_CARBOXYLATION_HYPUSINYLATION_HYDROXYLATION_AND_ARYLSULFATASE_ACTIVATION	0.870219	0.924325	0.260259	0.755028	52	TPST1, SUMF2, U2AF2, ZC3H15, DNAJC24, PROS1, DPH6, EIF5A2, RPS6
REACTOME_WNT_LIGAND_BIOGENESIS_AND_TRAFFICKING	0.871064	0.924325	0.291468	0.712476	20	VPS26A, WNT9A, VPS29, TMED5, WNT5B
REACTOME_NR1H2_NR1H3_REGULATE_GENE_EXPRESSION_LINKED_TO_GLUCONEOGENESIS	0.87037	0.924325	-0.338058	-0.639918	5	PCK1, NR1H3
REACTOME_CYTOCHROME_P450_ARRANGED_BY_SUBSTRATE_TYPE	0.87108	0.924325	-0.244829	-0.772816	38	CYP2E1, POMC, FDX1, CYP2U1, CYP39A1
REACTOME_REGULATION_OF_MITF_M_DEPENDENT_GENES_INVOLVED_IN_CELL_CYCLE_AND_PROLIFERATION	0.871866	0.924594	-0.270891	-0.704177	16	TCF7L1, CCND1, MET, CTNNB1, CDKN1A, TCF7, TBX2
REACTOME_SYNTHESIS_SECRETION_AND_INACTIVATION_OF_GLUCOSE_DEPENDENT_INSULINOTROPIC_POLYPEPTIDE_GIP	0.873096	0.925333	-0.323976	-0.684673	8	SPCS1
REACTOME_LIGAND_RECEPTOR_INTERACTIONS	0.875862	0.927698	0.353564	0.652668	6	HHIP
REACTOME_ACTIVATION_OF_THE_PRE_REPLICATIVE_COMPLEX	0.880747	0.931347	0.274243	0.715915	29	ORC2, CDK2, PRIM2, MCM5, POLA2, RPA2, RPA1
REACTOME_INTERLEUKIN_36_PATHWAY	0.881453	0.931347	0.458902	0.676733	2	IL1RAP
REACTOME_UNWINDING_OF_DNA	0.881107	0.931347	0.307555	0.641262	10	MCM5, GINS3
REACTOME_ACYL_CHAIN_REMODELLING_OF_PG	0.880711	0.931347	-0.317669	-0.671344	8	PLA2G12A
REACTOME_PI_METABOLISM	0.883544	0.932421	0.245301	0.766508	80	MTMR8, PLEKHA2, PTPN13, INPP5K, TNFAIP8L3, MTMR3, PIK3R1, INPP4B, PIK3R5, PLEKHA1, PIK3C2A, SYNJ2, ARF1, PNPLA7, GDPD1, FIG4, MTMR6, MTMR7, RUFY1, PIK3R4, RAB5A, PLEKHA4, PIP4K2A, PLEKHA3, TPTE2, VAC14
REACTOME_ENDOSOMAL_VACUOLAR_PATHWAY	0.883375	0.932421	-0.315898	-0.701148	9	LNPEP, HLA-B, CTSL
REACTOME_REGULATION_OF_HOMOTYPIC_CELL_CELL_ADHESION	0.884726	0.933101	0.273402	0.718686	30	CDH19, ADAM19, CTNND1, MOV10, TNRC6A, SP1, ANGPTL4, JUP, CDH24, HEYL, CTNNA1, ADAM33
REACTOME_SIGNALING_BY_FLT3_ITD_AND_TKD_MUTANTS	0.88647	0.933886	0.293427	0.681662	16	GRB2, PIK3R1, GAB2, NOX4
REACTOME_CONDENSATION_OF_PROPHASE_CHROMOSOMES	0.88746	0.933886	0.312611	0.670767	11	SET, MCPH1, PLK1
REACTOME_GLYOXYLATE_METABOLISM_AND_GLYCINE_DEGRADATION	0.887622	0.933886	0.304414	0.634712	10	OGDH, DLD, GLDC, DLST
REACTOME_OPSINS	0.886752	0.933886	-0.373807	-0.624268	3	RRH, OPN4, OPN3
REACTOME_ACTIVATION_OF_AMPK_DOWNSTREAM_OF_NMDARS	0.889561	0.935359	0.288889	0.709929	21	PRKAA1, PRKAB1, TUBB4A, TUBA4A, PRKAG2, TUBB4B, TUBA1C
REACTOME_ESTROGEN_DEPENDENT_NUCLEAR_EVENTS_DOWNSTREAM_OF_ESR_MEMBRANE_SIGNALING	0.892012	0.937368	0.277364	0.694315	23	AKT3, MAPK3, CDKN1B, SRF, FOS, EGF, FOXO3, AREG, MAPK1
REACTOME_BETA_OXIDATION_OF_BUTANOYL_COA_TO_ACETYL_COA	0.893519	0.938384	-0.331352	-0.627224	5	ECHS1, ACADS, ACSM6, HADH, ACSM3
REACTOME_INTERLEUKIN_17_SIGNALING	0.894737	0.939095	0.244952	0.740161	65	MAP2K7, IKBKG, MAP3K7, UBA52, MAP2K6, MAP2K1, IL17RA, NFKB1, MAPK3, UBB, FBXW11, TAB3, FOS, IRAK2, RPS6KA2, RPS27A, ATF2, MAPK9, CUL1, PPP2R1A, CHUK
REACTOME_HISTIDINE_CATABOLISM	0.895735	0.939574	-0.320941	-0.627527	6	HNMT, CARNS1, CARNMT1, AMDHD1, FTCD, HAL
REACTOME_SYNTHESIS_OF_PROSTAGLANDINS_PG_AND_THROMBOXANES_TX	0.898396	0.941313	-0.272637	-0.643891	12	PTGES3, PTGS1, HPGDS
REACTOME_PASSIVE_TRANSPORT_BY_AQUAPORINS	0.898477	0.941313	-0.309117	-0.653272	8	AQP4, AQP6
REACTOME_STIMULI_SENSING_CHANNELS	0.901478	0.943888	-0.224881	-0.828067	89	ANO2, SRI, NEDD4L, WNK2, CLCN3, MLKL, TRPM6, CLIC2, SGK1, TRPM4
REACTOME_EGFR_DOWNREGULATION	0.903458	0.944904	0.266456	0.700427	30	HGS, GRB2, UBA52, EPS15, CDC42, UBB
REACTOME_MET_ACTIVATES_RAP1_AND_RAC1	0.903537	0.944904	0.304104	0.652514	11	GRB2, CRKL, RAP1A, HGF, DOCK7
REACTOME_ACYL_CHAIN_REMODELING_OF_CL	0.907407	0.94838	-0.321055	-0.607732	5	PLA2G6
REACTOME_NUCLEAR_EVENTS_STIMULATED_BY_ALK_SIGNALING_IN_CANCER	0.911765	0.952361	-0.240061	-0.708225	29	AGO3, ZC3HC1, PTPN6, AGO4, AGO1, DNMT1, NOTCH1, RB1
REACTOME_CARNITINE_METABOLISM	0.913462	0.953559	0.296892	0.660064	13	SLC22A5, CPT2, CPT1A, PRKAG2, ACACA, MID1IP1
REACTOME_RUNX1_REGULATES_TRANSCRIPTION_OF_GENES_INVOLVED_IN_DIFFERENTIATION_OF_KERATINOCYTES	0.914692	0.953711	-0.305622	-0.597574	6	SOCS4, CTSL
REACTOME_VXPX_CARGO_TARGETING_TO_CILIUM	0.914706	0.953711	-0.241877	-0.653859	18	EXOC6, EXOC4, EXOC1, GBF1, ASAP1
REACTOME_XENOBIOTICS	0.915789	0.954268	-0.277551	-0.630935	11	CYP2E1
REACTOME_UBIQUINOL_BIOSYNTHESIS	0.917197	0.954589	0.291446	0.638331	12	COQ8B, COQ9, STARD7
REACTOME_ACTIVATION_OF_THE_PHOTOTRANSDUCTION_CASCADE	0.917062	0.954589	-0.300854	-0.588252	6	GNB1, CNGA1, PDE6A, PDE6B
REACTOME_RHO_GTPASES_ACTIVATE_NADPH_OXIDASES	0.919283	0.955322	0.272562	0.659062	19	CYBA, PRKCD, MAPK3, PIN1, PIK3R4
REACTOME_BIOSYNTHESIS_OF_SPECIALIZED_PRORESOLVING_MEDIATORS_SPMS	0.919304	0.955322	0.280728	0.63516	14	LTA4H, GPX4, ALOX5
REACTOME_REGULATION_OF_LOCALIZATION_OF_FOXO_TRANSCRIPTION_FACTORS	0.919614	0.955322	0.288138	0.618255	11	AKT3, YWHAQ, FOXO3, YWHAZ, FOXO6, YWHAB
REACTOME_REGULATION_BY_C_FLIP	0.920103	0.955322	-0.282082	-0.638467	10	TRAF2, RIPK1, FADD, TNFRSF10A, CFLAR
REACTOME_DOWNREGULATION_OF_ERBB2_SIGNALING	0.922414	0.957149	0.263149	0.686954	29	UBA52, AKT3, RNF41, NRG1, UBB
REACTOME_ERBB2_REGULATES_CELL_MOTILITY	0.925134	0.959398	-0.24288	-0.625806	15	ERBB4, ERBB2
REACTOME_PROTEIN_HYDROXYLATION	0.927492	0.96127	0.259033	0.619269	18	U2AF2, ZC3H15, RPS6, RPS23, RCCD1, JMJD6, RPL8, RIOX1
REACTOME_ARACHIDONATE_PRODUCTION_FROM_DAG	0.92807	0.961295	0.332495	0.590877	5	ABHD6, MGLL
REACTOME_REPRODUCTION	0.937659	0.962612	0.231517	0.718311	75	SUN2, UBE2I, SMC3, STAG1, RAD21, ACD, CATSPERG, IZUMO4, ATM, CDK2, CD9, SYCP2, ZP3, RPA2
REACTOME_EGR2_AND_SOX10_MEDIATED_INITIATION_OF_SCHWANN_CELL_MYELINATION	0.935345	0.962612	0.256965	0.670809	29	LAMC1, NAB2, DAG1, NAB1, SMARCA4, YAP1, MBP, SCD5, LAMA2, PMP22, HMGCR, ADGRG6
REACTOME_G1_S_SPECIFIC_TRANSCRIPTION	0.934211	0.962612	0.258374	0.652425	24	LIN9, RBL2, TFDP2, LIN54, HDAC1, PCNA, RBBP4, E2F4
REACTOME_RECYCLING_OF_BILE_ACIDS_AND_SALTS	0.931529	0.962612	0.281702	0.616991	12	NCOA2, NCOA1, SLCO1A2, RXRA, ABCC3
REACTOME_MRNA_EDITING	0.931579	0.962612	0.329432	0.585433	5	ADARB1, APOBEC1
REACTOME_G2_M_DNA_REPLICATION_CHECKPOINT	0.93633	0.962612	0.372556	0.5817	3	CCNB2, WEE1
REACTOME_ROLE_OF_SECOND_MESSENGERS_IN_NETRIN_1_SIGNALING	0.931596	0.962612	0.273452	0.570156	10	NTN1, TRPC1, TRPC4
REACTOME_UPTAKE_AND_FUNCTION_OF_DIPHTHERIA_TOXIN	0.932759	0.962612	0.308123	0.568787	6	CD9, TXNRD1, EEF2
REACTOME_CLEC7A_INFLAMMASOME_PATHWAY	0.9375	0.962612	-0.297531	-0.563203	5	MALT1
REACTOME_TLR3_MEDIATED_TICAM1_DEPENDENT_PROGRAMMED_CELL_DEATH	0.935185	0.962612	-0.303754	-0.574983	5	RIPK1, FADD
REACTOME_MET_RECEPTOR_ACTIVATION	0.93287	0.962612	-0.306233	-0.579675	5	MET, SPINT1
REACTOME_RHO_GTPASES_ACTIVATE_RHOTEKIN_AND_RHOPHILINS	0.93401	0.962612	-0.278625	-0.58883	8	TAX1BP3, RHPN2
REACTOME_STAT3_NUCLEAR_EVENTS_DOWNSTREAM_OF_ALK_SIGNALING	0.93299	0.962612	-0.274483	-0.621267	10	HIF1A, HDAC3, DNMT1, PRDM1
REACTOME_MEIOTIC_RECOMBINATION	0.935583	0.962612	-0.223015	-0.625642	23	MSH4, RPA3
REACTOME_DISEASES_ASSOCIATED_WITH_N_GLYCOSYLATION_OF_PROTEINS	0.937313	0.962612	-0.236768	-0.64711	20	ALG3, ALG12, B4GALT1, ALG1, DPAGT1
REACTOME_INWARDLY_RECTIFYING_K_CHANNELS	0.939266	0.963122	0.243787	0.650997	32	GNG7, GNG12, GNB2, KCNJ3, KCNJ8, KCNJ10
REACTOME_SEROTONIN_RECEPTORS	0.938875	0.963122	-0.264812	-0.537207	7	HTR1F, HTR1E
REACTOME_INTESTINAL_ABSORPTION	0.940727	0.96405	0.398134	0.587119	2	NPC1L1, SLC2A5
REACTOME_BETA_OXIDATION_OF_OCTANOYL_COA_TO_HEXANOYL_COA	0.94213	0.96435	-0.292925	-0.554484	5	ECHS1, HADHB, HADHA, HADH, ACADM
REACTOME_DNA_REPLICATION_INITIATION	0.941624	0.96435	-0.27718	-0.585776	8	POLE2, POLA1, PRIM1
REACTOME_E2F_MEDIATED_REGULATION_OF_DNA_REPLICATION	0.943199	0.964875	0.253194	0.612229	19	ORC2, PRIM2, TFDP2, POLA2, PPP2R1A, ORC5, ORC3, TFDP1
REACTOME_DISEASES_ASSOCIATED_WITH_SURFACTANT_METABOLISM	0.945035	0.965491	0.344682	0.577072	4	CSF2RA, CSF2RB, ABCA3, SFTPD
REACTOME_INTERLEUKIN_1_PROCESSING	0.946552	0.965491	0.297897	0.54991	6	NFKB1, RELA, CASP1
REACTOME_DEFECTIVE_GALNT3_CAUSES_HFTC	0.946581	0.965491	-0.342422	-0.571854	3	GALNT3, MUC16, MUC12
REACTOME_PYRIMIDINE_CATABOLISM	0.945876	0.965491	-0.269978	-0.611072	10	UPP1, UPP2, UPB1, DPYS, NT5M, NT5C3A
REACTOME_PHASE_2_PLATEAU_PHASE	0.945946	0.965491	-0.242054	-0.612339	14	CACNG8, AKAP9, KCNE3, CACNA1C
REACTOME_METAL_SEQUESTRATION_BY_ANTIMICROBIAL_PROTEINS	0.947489	0.965849	-0.31512	-0.556722	4	S100A9, LTF, S100A7, S100A8
REACTOME_FORMATION_OF_THE_CORNIFIED_ENVELOPE	0.94868	0.966496	0.244982	0.62875	27	KRT10, KRT17, PERP, KRT18, CAPNS1, FURIN, JUP
REACTOME_PDH_COMPLEX_SYNTHESIZES_ACETYL_COA_FROM_PYR	0.950877	0.967946	0.316313	0.562119	5	PDHX, DLD
REACTOME_PROTON_COUPLED_MONOCARBOXYLATE_TRANSPORT	0.951724	0.967946	0.291711	0.538489	6	SLC16A7, SLC16A8, SLC16A3
REACTOME_PHENYLALANINE_AND_TYROSINE_METABOLISM	0.951777	0.967946	-0.263844	-0.557593	8	ASRGL1, IL4I1, HPD, FAH
REACTOME_FATTY_ACIDS	0.952782	0.968402	0.282831	0.544445	7	CYP2J2, CYP4F3, CYP4F11, CYP4F12
REACTOME_GPCR_LIGAND_BINDING	0.953947	0.968452	0.221804	0.776617	259	HRH2, ACKR3, S1PR3, VIPR2, AVPR1A, FZD8, GNG7, GNG12, ADRA2A, TBXA2R, C3, GNB2, F2R, CXCL1, PTGER4, LPAR1, ADGRE3, TSHR, FZD3, CXCL8, ECE1, ADRA1B, CX3CL1, C5AR1, UTS2B, C5
REACTOME_KERATINIZATION	0.953421	0.968452	0.243801	0.631364	28	KRT10, KRT17, PERP, KRT18, CAPNS1, FURIN, JUP
REACTOME_TP53_REGULATES_TRANSCRIPTION_OF_GENES_INVOLVED_IN_G1_CELL_CYCLE_ARREST	0.955128	0.969084	0.26208	0.582668	13	CDK2, CDKN1B, ARID3A
REACTOME_PEPTIDE_LIGAND_BINDING_RECEPTORS	0.959006	0.970749	0.218991	0.701951	97	ACKR3, AVPR1A, C3, F2R, CXCL1, CXCL8, ECE1, CX3CL1, C5AR1, UTS2B, C5
REACTOME_DIGESTION_OF_DIETARY_LIPID	0.958848	0.970749	0.520304	0.699673	1	CEL
REACTOME_PURINE_CATABOLISM	0.958861	0.970749	0.250808	0.567463	14	NT5C2, NUDT5, NT5E
REACTOME_GLYCEROPHOSPHOLIPID_CATABOLISM	0.957841	0.970749	0.278333	0.535787	7	PNPLA7, GDPD1, GDE1, ENPP6
REACTOME_GASTRIN_CREB_SIGNALLING_PATHWAY_VIA_PKC_AND_MAPK	0.962963	0.974186	-0.219533	-0.586517	17	KRAS, SOS1
REACTOME_GRB7_EVENTS_IN_ERBB2_SIGNALING	0.964539	0.975212	0.31607	0.529169	4	NRG1, NRG2
REACTOME_DEFECTIVE_CSF2RB_CAUSES_SMDP5	0.966292	0.975281	0.344664	0.53815	3	CSF2RA, CSF2RB
REACTOME_OREXIN_AND_NEUROPEPTIDES_FF_AND_QRFP_BIND_TO_THEIR_RESPECTIVE_RECEPTORS	0.965812	0.975281	-0.317345	-0.529975	3	NPFFR2, HCRT, NPFFR1
REACTOME_ZINC_TRANSPORTERS	0.965789	0.975281	-0.250257	-0.568889	11	SLC39A10, SLC39A7, SLC39A1
REACTOME_PI3K_AKT_SIGNALING_IN_CANCER	0.967378	0.975809	0.215634	0.685026	91	GRB2, BAD, NTF3, NTRK3, AKT3, PIK3R1, MTOR, MDM2, FGF2, NRG1, PDGFRB, GAB2, CDKN1B, RPS6KB2, FGF17, IRS2
REACTOME_NEGATIVE_REGULATION_OF_FLT3	0.968354	0.976227	0.232244	0.525462	14	UBA52, UBB, RPS27A, CBL, FLT3
REACTOME_GERM_LAYER_FORMATION_AT_GASTRULATION	0.970588	0.977911	-0.213651	-0.504581	12	CTNNB1, TCF7, BMP4
REACTOME_REGULATION_OF_HMOX1_EXPRESSION_AND_ACTIVITY	0.97193	0.978695	0.293521	0.521616	5	HM13, MAFK, HMOX1
REACTOME_G2_PHASE	0.973684	0.979893	0.290551	0.516337	5	CDK2, E2F1
REACTOME_FGFR2B_LIGAND_BINDING_AND_ACTIVATION	0.974619	0.980266	-0.240934	-0.509176	8	FGF10, FGFBP2, FGF22
REACTOME_ALPHA_DEFENSINS	0.979123	0.984226	-0.335419	-0.507723	2	CD4, PRSS3
REACTOME_SIGNALING_BY_MST1	0.982456	0.987005	0.268252	0.476711	5	HPN, MST1, SPINT2, MST1R
REACTOME_ERCC6_CSB_AND_EHMT2_G9A_POSITIVELY_REGULATE_RRNA_EXPRESSION	0.986003	0.989995	0.213568	0.49614	16	RBBP7, HDAC1, RBBP4, CHD4, EHMT2, ERCC6
REACTOME_TYROSINE_CATABOLISM	0.990637	0.992925	0.293187	0.457776	3	GSTZ1, FAH, HPD
REACTOME_SUMO_IS_PROTEOLYTICALLY_PROCESSED	0.989655	0.992925	0.236839	0.437198	6	SENP2, SENP5
REACTOME_PTK6_PROMOTES_HIF1A_STABILIZATION	0.990521	0.992925	-0.2348	-0.459098	6	HIF1A
REACTOME_FORMATION_OF_THE_ANTERIOR_NEURAL_PLATE	0.991653	0.993369	0.216845	0.437869	9	ZNF521, SOX2, PAX6, POU5F1, NANOG, ZEB2, ZIC2, OTX2, POU3F1
REACTOME_MRNA_EDITING_C_TO_U_CONVERSION	0.994382	0.995529	0.27273	0.425833	3	APOBEC1, APOBEC3H
REACTOME_THE_CANONICAL_RETINOID_CYCLE_IN_RODS_TWILIGHT_VISION	0.995192	0.995766	0.19917	0.442804	13	RDH10, NAPEPLD, TTR, RDH5, STRA6
REACTOME_SYNTHESIS_OF_PA	0.997126	0.997126	0.184385	0.481341	29	ACP6, PLA2R1, PLD2, AGPAT4, GPAM, LCLAT1, GPAT4
