# Supplementary material for: APOE4 promotes cerebrovascular fibrosis and amyloid deposition via a pericyte-to-myofibroblast transition
Source: bioRxiv. 2025 Sep 9:2025.09.04.674192. Preprint. [Version 1] doi: 10.1101/2025.09.04.674192 (PMC12439990; doi:10.1101/2025.09.04.674192)
Supplement: Supplement 9 [file media-9.xlsx]

## Sheet: Sheet1
Term	Overlap	P.value	Adjusted.P.value	Odds.Ratio	Combined.Score	Genes
Myofibroblast:Lung	22/99	1.76816e-15	9.26517e-13	12.0216	408.361	TAGLN;NNMT;IGFBP5;HSPB6;C1S;COL14A1;C1R;TPM2;LMOD1;THBS2;PCDH18;ACTG2;DCN;MEDAG;COL1A1;ACTA2;CNN1;COL6A2;COL5A2;MYL9;CRYAB;FBN1
Fibroblast:Corneal Endothelium	21/100	2.60567e-14	2.27562e-12	11.1594	349.049	TAGLN;ECM2;HSPB6;C1S;COL14A1;C1R;LMOD1;THBS2;PCDH18;ACTG2;DCN;MEDAG;COL1A1;ACTA2;CNN1;COL6A2;COL5A2;FILIP1L;MYL9;CRYAB;FBN1
Mesenchymal cell:Undefined	21/100	2.60567e-14	2.27562e-12	11.1594	349.049	TAGLN;ECM2;HSPB6;C1S;COL14A1;C1R;LMOD1;THBS2;PCDH18;ACTG2;DCN;MEDAG;COL1A1;ACTA2;CNN1;COL6A2;COL5A2;FILIP1L;MYL9;CRYAB;FBN1
Myofibroblast:Undefined	21/100	2.60567e-14	2.27562e-12	11.1594	349.049	TAGLN;ECM2;HSPB6;C1S;COL14A1;C1R;LMOD1;THBS2;PCDH18;ACTG2;DCN;MEDAG;COL1A1;ACTA2;CNN1;COL6A2;COL5A2;FILIP1L;MYL9;CRYAB;FBN1
Peritubular Myoid cell:Testis	21/100	2.60567e-14	2.27562e-12	11.1594	349.049	TAGLN;ECM2;HSPB6;C1S;COL14A1;C1R;LMOD1;THBS2;PCDH18;ACTG2;DCN;MEDAG;COL1A1;ACTA2;CNN1;COL6A2;COL5A2;FILIP1L;MYL9;CRYAB;FBN1
Smooth Muscle cell:Blood Vessel	21/100	2.60567e-14	2.27562e-12	11.1594	349.049	TAGLN;ECM2;HSPB6;C1S;COL14A1;C1R;LMOD1;THBS2;PCDH18;ACTG2;DCN;MEDAG;COL1A1;ACTA2;CNN1;COL6A2;COL5A2;FILIP1L;MYL9;CRYAB;FBN1
Smooth Muscle cell:Undefined	20/99	2.35788e-13	1.76505e-11	10.6051	308.352	TAGLN;HSPB6;C1S;COL14A1;C1R;TPM2;LMOD1;FHL5;THBS2;ACTG2;DCN;MEDAG;COL1A1;ACTA2;CNN1;PLN;COL6A2;MYL9;CRYAB;FBN1
Mesenchymal Stem cell:Anterior Cruciate Ligament	20/100	2.88223e-13	1.88786e-11	10.472	302.379	ITGB1;TAGLN;NNMT;C1S;C1R;TPM2;CYBRD1;COPZ2;INHBA;THBS2;DCN;MEDAG;COL1A1;PLAU;COL6A2;COL5A2;S100A6;ITGBL1;MYL9;FBN1
Myofibroblast:Liver	20/101	3.51447e-13	2.0462e-11	10.3422	296.579	TAGLN;IGFBP5;C1S;COL14A1;C1R;FHL1;LMOD1;AEBP1;THBS2;PCDH18;DCN;MEDAG;COL1A1;ACTA2;CNN1;COL6A2;DPYSL3;COL5A2;MYL9;FBN1
Vascular Smooth Muscle cell:Embryonic Stem Cell	19/100	2.99406e-12	1.56889e-10	9.80393	260.141	ZCCHC24;TAGLN;HSPB6;C1S;COL14A1;C1R;LMOD1;AEBP1;THBS2;PCDH18;DCN;MEDAG;COL1A1;ACTA2;COL6A2;COL5A2;MYL9;CRYAB;FBN1
Fibroblast:Peripheral Blood	18/95	1.18079e-11	5.62485e-10	9.75146	245.369	TAGLN;NNMT;HSPB6;IGFBP5;C1S;COL14A1;C1R;LMOD1;THBS2;PCDH18;DCN;MEDAG;COL1A1;PAPPA;COL5A2;ITGBL1;CRYAB;FBN1
Pericyte:Brain	18/98	2.04444e-11	8.24068e-10	9.38433	230.98	TAGLN;IGFBP5;HSPB6;C1S;COL14A1;C1R;TPM2;LMOD1;THBS2;PCDH18;DCN;MEDAG;COL1A1;ACTA2;COL6A2;COL5A2;CRYAB;FBN1
Adipose Multilineage-Differentiating Stress-Enduring cell:Adipose Tissue	18/99	2.44366e-11	9.14628e-10	9.268	226.463	TAGLN;NNMT;HSPB6;C1S;C1R;LMOD1;AEBP1;THBS2;PCDH18;DCN;MEDAG;COL1A1;ACTA2;COL6A2;COL5A2;MYL9;CRYAB;FBN1
Stromal cell:Embryoid Body	18/100	2.91436e-11	1.01808e-09	9.15451	222.077	TAGLN;NNMT;C1S;COL14A1;C1R;LMOD1;COPZ2;THBS2;PCDH18;DCN;MEDAG;COL1A1;ACTA2;COL6A2;COL5A2;ITGBL1;MYL9;FBN1
Stem cell:Molar	17/96	1.35831e-10	4.44847e-09	8.95641	203.486	ITGB1;TAGLN;NNMT;HSPB6;C1S;C1R;TPM2;THBS2;PCDH18;DCN;MEDAG;COL1A1;COL6A2;COL5A2;ITGBL1;MYL9;FBN1
Vascular Smooth Muscle cell:Placenta	17/98	1.90583e-10	5.87445e-09	8.73437	195.483	TAGLN;C1S;COL14A1;ADH1B;LMOD1;NEXN;PRELP;AEBP1;FHL5;ACTG2;DCN;MEDAG;ACTA2;CNN1;PLN;FILIP1L;MYL9
Endometrial Stromal Stem cell:Endometrium Stroma	17/99	2.25029e-10	5.89576e-09	8.62741	191.656	ITGB1;TAGLN;NNMT;HSPB6;C1S;C1R;TPM2;LMOD1;THBS2;PCDH18;DCN;MEDAG;COL1A1;COL6A2;COL5A2;MYL9;FBN1
Mesenchymal Stem cell:Breast	17/99	2.25029e-10	5.89576e-09	8.62741	191.656	TAGLN;NNMT;HSPB6;C1S;C1R;TPM2;CYBRD1;COPZ2;THBS2;DCN;MEDAG;COL1A1;COL6A2;COL5A2;ITGBL1;MYL9;FBN1
Stem cell:Placenta	17/99	2.25029e-10	5.89576e-09	8.62741	191.656	TAGLN;NNMT;HSPB6;C1S;C1R;TPM2;CYBRD1;COPZ2;THBS2;DCN;MEDAG;COL1A1;COL6A2;COL5A2;ITGBL1;MYL9;FBN1
Mesenchymal cell:Fetal Liver	17/100	2.65151e-10	6.61614e-09	8.52303	187.939	TAGLN;IGFBP5;C1S;COL14A1;C1R;LMOD1;AEBP1;THBS2;PCDH18;DCN;MEDAG;COL1A1;ACTA2;CNN1;COL6A2;COL5A2;FBN1
Amniotic Fluid Stem cell:Amniotic Fluid	16/100	2.24854e-09	4.71294e-08	7.90883	157.488	TAGLN;NNMT;C1S;C1R;CYBRD1;COPZ2;INHBA;THBS2;DCN;MEDAG;PLAU;COL6A2;S100A6;ITGBL1;MYL9;FBN1
Mesenchymal Stem cell:Peripheral Blood	16/100	2.24854e-09	4.71294e-08	7.90883	157.488	ITGB1;TAGLN;NNMT;HSPB6;C1S;C1R;TPM2;CYBRD1;COPZ2;DCN;MEDAG;ACTA2;COL6A2;ITGBL1;MYL9;FBN1
Mesenchymal Stem cell:Synovial Fluid	16/100	2.24854e-09	4.71294e-08	7.90883	157.488	TAGLN;NNMT;C1S;C1R;CYBRD1;COPZ2;INHBA;THBS2;DCN;MEDAG;PLAU;COL6A2;S100A6;ITGBL1;MYL9;FBN1
Progenitor cell:Bone	16/100	2.24854e-09	4.71294e-08	7.90883	157.488	TAGLN;NNMT;C1S;C1R;CYBRD1;COPZ2;INHBA;THBS2;DCN;MEDAG;PLAU;COL6A2;S100A6;ITGBL1;MYL9;FBN1
Preadipocyte Progenitor cell:Adipose Tissue	16/101	2.61311e-09	5.26642e-08	7.81538	154.453	ECM2;IGFBP5;HSPB6;C1S;COL14A1;ADH1B;C1R;LMOD1;PRELP;AEBP1;FHL5;PCDH18;DCN;MEDAG;ACTA2;FBN1
Limbal Mesenchymal cell:Sclerocorneal Tissue	16/103	3.50984e-09	6.81169e-08	7.63493	148.635	C11ORF96;ZCCHC24;TAGLN;NNMT;HSPB6;C1R;FHL1;CYBRD1;AEBP1;THBS2;PCDH18;DCN;MEDAG;ACTA2;COL6A2;FBN1
Theca Interna cell:Ovarian Follicle	16/104	4.05689e-09	7.59219e-08	7.54779	145.845	ECM2;HSPB6;C1S;COL14A1;ADH1B;C1R;LMOD1;PRELP;AEBP1;FHL5;DCN;MEDAG;ACTA2;PLN;CRYAB;ANGPTL1
Leydig Precursor cell:Fetal Gonad	26/217	1.99302e-11	8.24068e-10	5.74373	141.519	RPL10;HSPB6;C1S;COL14A1;C1R;PCDH18;LITAF;RND3;CRTAP;IGFBP5;RNF24;RPL23;TPM2;FBXO17;EBF1;CYBRD1;NR2F2;INHBA;DCN;COL1A1;COL6A2;COL5A2;CDC42EP1;RPS24;ANGPTL1;FBN1
Villous Stromal cell:Placenta	15/97	1.1566e-08	2.02019e-07	7.57996	138.525	NNMT;HSPB6;C1S;COL14A1;C1R;LMOD1;COPZ2;THBS2;DCN;MEDAG;COL1A1;COL5A2;ITGBL1;CRYAB;FBN1
Mesenchymal Stem cell:Umbilical Vein	15/102	2.33388e-08	3.94501e-07	7.14249	125.516	ITGB1;TAGLN;NNMT;ECM2;C1S;COL14A1;C1R;CYBRD1;AEBP1;THBS2;DCN;MEDAG;ACTA2;FILIP1L;FBN1
Mesenchymal Progenitor cell:Muscle	14/97	8.74139e-08	1.4314e-06	6.97416	113.348	TAGLN;NNMT;HSPB6;C1S;C1R;TPM2;THBS2;DCN;MEDAG;COL1A1;COL5A2;ITGBL1;CRYAB;FBN1
Mesenchymal cell:Bone Marrow	13/97	6.08997e-07	9.38573e-06	6.385	91.3786	NNMT;C1S;C1R;THBS2;PCDH18;RND3;MEDAG;COL1A1;SGCB;PAPPA;COL5A2;ITGBL1;FBN1
Dental Pulp cell:Dental Pulp	13/99	7.73534e-07	1.12592e-05	6.23587	87.753	TAGLN;NNMT;C1S;C1R;COPZ2;INHBA;THBS2;RND3;MEDAG;COL1A1;COL5A2;ITGBL1;FBN1
Mesenchymal Stromal cell:Amniotic Membrane	13/99	7.73534e-07	1.12592e-05	6.23587	87.753	TAGLN;NNMT;C1S;C1R;COPZ2;INHBA;THBS2;RND3;MEDAG;COL1A1;COL5A2;ITGBL1;FBN1
Mesenchymal Stem cell:Oral Mucosa	13/101	9.76613e-07	1.3831e-05	6.09351	84.3292	TAGLN;NNMT;HSPB6;C1S;C1R;LMOD1;AEBP1;THBS2;DCN;MEDAG;ACTA2;CRYAB;FBN1
Mesenchymal Stem cell:Corneal Endothelium	12/97	3.89323e-06	5.36856e-05	5.81186	72.3942	ITGB1;IKBIP;CRTAP;NNMT;PLAU;TPM2;PAPPA;COL6A2;COL5A2;CYBRD1;FLNA;FBN1
Trophoblast cell:Placenta	11/97	2.27193e-05	0.000297623	5.25419	56.1794	COL1A1;ITGB1;NNMT;PLAU;TPM2;PAPPA;COL5A2;ITGBL1;RND3;FBN1;MEDAG
Granulosa cell:Undefined	11/98	2.5043e-05	0.000320062	5.19353	55.025	COL1A1;NNMT;C1S;DPYSL3;COL5A2;LMOD1;SLIT2;MFGE8;PCDH18;CRYAB;FBN1
Beige Adipogenic Precursor cell:Adipose Tissue	11/100	3.03127e-05	0.000345302	5.0763	52.8135	COL1A1;IGFBP5;HSPB6;FAM13C;COL14A1;LMOD1;SLIT2;PCDH18;DCN;FBN1;MEDAG
Brown Adipogenic Precursor cell:Adipose Tissue	11/100	3.03127e-05	0.000345302	5.0763	52.8135	COL1A1;IGFBP5;HSPB6;FAM13C;COL14A1;LMOD1;SLIT2;PCDH18;DCN;FBN1;MEDAG
Cancer Stem cell:Ovarian Cortex	11/100	3.03127e-05	0.000345302	5.0763	52.8135	EPS8;CAST;ACTA2;C1S;PLAU;S100A6;CYBRD1;ITGBL1;INHBA;FILIP1L;DCN
HES1High Progenitor cell:Stomach	11/100	3.03127e-05	0.000345302	5.0763	52.8135	ECM2;C1S;C1R;LMOD1;ADIRF;PRELP;FHL5;THBS2;LPP;CRYAB;DCN
Stem cell:Stomach	11/100	3.03127e-05	0.000345302	5.0763	52.8135	EPS8;CAST;ACTA2;C1S;PLAU;S100A6;CYBRD1;ITGBL1;INHBA;FILIP1L;DCN
Muscle cell:Embryoid Body	11/101	3.32885e-05	0.000363399	5.01964	51.754	CNN1;IGFBP5;FAM13C;COL14A1;HSPB8;LMOD1;SLIT2;SORBS1;PCDH18;CRYAB;ADCY5
Periosteum-derived Progenitor cell:Periosteum	11/101	3.32885e-05	0.000363399	5.01964	51.754	CTSO;TAGLN;C1S;C1R;DPYSL3;CYBRD1;INHBA;THBS2;MYL9;DCN;MEDAG
Mitotic Fetal Germ cell:Fetal Gonad	39/650	2.01073e-07	3.1928e-06	2.71169	41.8132	RTN2;SDC2;ARHGAP1;PRELP;LITAF;ACTB;ACTG2;AKAP1;LDHA;SCP2;PLAU;SNAPC3;SLC38A7;RAB29;FLNA;RPL18;MAP3K7;RPS13;PHLDA3;CRTAP;LMO4;RPL23;TPM2;DCXR;PMM2;SNX24;MRPS2;BFAR;CTPS1;USP28;SORBS3;GLUD1;MYL6;SUCLA2;TOMM7;RNF181;PFN1;MYL9;RPS24
DCLK1+ Progenitor cell:Large Intestine	10/98	0.000131117	0.00137411	4.65765	41.6367	COL1A1;TPST1;NNMT;C1S;COL14A1;C1R;COL5A2;CYBRD1;THBS2;DCN
LGR5+ Stem cell:Small Intestine	10/98	0.000131117	0.00137411	4.65765	41.6367	COL1A1;IGFBP5;COL14A1;COL5A2;LMOD1;THBS2;PCDH18;RND3;DCN;FBN1
Chondrocyte:Cartilage	10/100	0.000155245	0.00140256	4.55368	39.9381	COL1A1;FARP1;IGFBP5;COL14A1;COL5A2;LMOD1;SLIT2;OBSL1;PCDH18;FBN1
Fibroblast:Embryonic Stem Cell	10/100	0.000155245	0.00140256	4.55368	39.9381	COL1A1;IGFBP5;DPYSL3;COL5A2;LMOD1;THBS2;PCDH18;CRYAB;DCN;FBN1
Fibroblast:Synovium	10/100	0.000155245	0.00140256	4.55368	39.9381	COL1A1;IGFBP5;DPYSL3;COL5A2;LMOD1;THBS2;PCDH18;CRYAB;DCN;FBN1
Mesenchymal cell:Pancreas	10/100	0.000155245	0.00140256	4.55368	39.9381	COL1A1;IGFBP5;DPYSL3;COL5A2;LMOD1;THBS2;PCDH18;CRYAB;DCN;FBN1
Mesenchymal Stromal cell:Blood Vessel	10/100	0.000155245	0.00140256	4.55368	39.9381	COL1A1;IGFBP5;DPYSL3;COL5A2;LMOD1;THBS2;PCDH18;CRYAB;DCN;FBN1
Retinal Ganglion cell:Embryonic Stem Cell	10/100	0.000155245	0.00140256	4.55368	39.9381	COL1A1;IGFBP5;DPYSL3;COL5A2;LMOD1;THBS2;PCDH18;CRYAB;DCN;FBN1
Spermatogonial Stem cell:Embryo	10/100	0.000155245	0.00140256	4.55368	39.9381	COL1A1;IGFBP5;DPYSL3;COL5A2;LMOD1;THBS2;PCDH18;CRYAB;DCN;FBN1
Testis Somatic cell:Testis	10/100	0.000155245	0.00140256	4.55368	39.9381	COL1A1;IGFBP5;DPYSL3;COL5A2;LMOD1;THBS2;PCDH18;CRYAB;DCN;FBN1
Oligodendrocyte Progenitor cell:Brain	10/101	0.000168647	0.00147285	4.50341	39.1243	ZCCHC24;IGFBP5;SDC2;DPYSL3;LMOD1;SLIT2;THBS2;PCDH18;CRYAB;FBN1
Stem cell:Amniotic Membrane	10/101	0.000168647	0.00147285	4.50341	39.1243	CAST;NNMT;C1S;PLAU;C1R;CYBRD1;ITGBL1;COPZ2;TP63;FBN1
Hepatoblast:Liver	10/102	0.00018301	0.00157208	4.45423	38.333	PLN;C1S;ANGPT1;COL14A1;AEBP1;FAM20A;FILIP1L;DCN;ANGPTL1;FBN1
Natural Killer T (NKT) cell:Fetal Kidney	164/4543	9.21068e-09	1.66427e-07	1.77157	32.7792	CYFIP2;HDDC2;EIF4A1;CRTC3;KLHL36;SYAP1;MT1X;PWP1;CCAR1;NUDT4;MAEA;SCP2;KAT5;MAGOH;PWWP2A;SMARCAD1;EPC1;CIR1;RPS13;MCCC2;UNC13C;SLC38A1;FBXW5;RPL23;STX8;SDHB;TPST1;MYL6;RAB35;DNAJB11;S100A6;SNRPG;PFN1;PPIB;ATF4;CUTA;TMEM87A;PDXDC1;STXBP3;IQGAP1;ADH5;CIAO1;C12ORF57;BAG6;LDHA;ZNF827;PDCD10;ZKSCAN8;ESD;SAFB2;CYC1;MAP2K7;CEP78;CD164;TRAPPC3;SURF1;TRAPPC1;ABCA5;ODF2;ZBTB16;NRDC;TMA7;UPF3A;BFAR;PA2G4;HO…
Liver Stem cell:Fetal Liver	9/99	0.000666185	0.00563034	4.08968	29.9117	COL1A1;ITGB1;IGFBP5;DPYSL3;COL5A2;THBS2;PCDH18;RND3;FBN1
Nucleus Pulposus cell:Intervertebral Disc	9/100	0.000716718	0.00596127	4.04453	29.2858	COL1A1;IGFBP5;FAM13C;COL14A1;LMOD1;NR2F2;SLIT2;DCN;FBN1
Pluripotent Stem cell:Skin	8/97	0.00244577	0.0197167	3.66859	22.0607	TAGLN;RBPMS;PLAU;TPM2;CDC42EP1;FAM20C;MYL9;MEDAG
Neural Stem cell:Brain	3/25	0.0218196	0.105866	5.52655	21.1388	ITGB1;DPYSL3;BMI1
Mesenchymal Stem cell:Periosteum	8/99	0.00277891	0.0206682	3.58759	21.1155	EPS8;COL1A1;SGCB;DPYSL3;COL5A2;THBS2;RND3;FBN1
Cardiac Progenitor cell:Embryonic Stem Cell	8/100	0.00295823	0.0206682	3.54841	20.663	CTSO;C1S;C1R;SDC2;DPYSL3;FAM20C;INHBA;THBS2
Cardiomyocyte:Embryonic Stem Cell	8/100	0.00295823	0.0206682	3.54841	20.663	CTSO;C1S;C1R;SDC2;DPYSL3;FAM20C;INHBA;THBS2
Corneal Limbal Stem cell:Limbal Epithelium	8/100	0.00295823	0.0206682	3.54841	20.663	FARP1;FAM13C;SLIT2;SORBS1;OBSL1;PCDH18;PPARGC1A;NEO1
Gastric Stem cell:Gastric Gland	8/100	0.00295823	0.0206682	3.54841	20.663	FARP1;FAM13C;SLIT2;SORBS1;OBSL1;PCDH18;PPARGC1A;NEO1
Intestinal Stem cell:Gastrointestinal Tract	8/100	0.00295823	0.0206682	3.54841	20.663	FARP1;FAM13C;SLIT2;SORBS1;OBSL1;PCDH18;PPARGC1A;NEO1
Keratinocyte Progenitor cell:Skin	8/100	0.00295823	0.0206682	3.54841	20.663	ECM2;C1S;ADH1B;C1R;ADIRF;FHL5;TP63;DCN
Ovarian Somatic cell:Ovary	8/100	0.00295823	0.0206682	3.54841	20.663	FARP1;FAM13C;SLIT2;SORBS1;OBSL1;PCDH18;PPARGC1A;NEO1
Somatic Stem cell:Endometrium	8/100	0.00295823	0.0206682	3.54841	20.663	FARP1;FAM13C;SLIT2;SORBS1;OBSL1;PCDH18;PPARGC1A;NEO1
Stem cell:Gastric Gland	8/100	0.00295823	0.0206682	3.54841	20.663	FARP1;FAM13C;SLIT2;SORBS1;OBSL1;PCDH18;PPARGC1A;NEO1
Decidual cell:Placenta	8/101	0.00314644	0.0211376	3.51007	20.2232	EPS8;ITGB1;ERRFI1;TGFB2;NNMT;TRNP1;NR2F2;RND3
Fibroblast:Pancreas	8/101	0.00314644	0.0211376	3.51007	20.2232	COL1A1;IGFBP5;DPYSL3;COL5A2;SLIT2;THBS2;PCDH18;FBN1
Plasmacytoid Dendritic cell:Lung	8/101	0.00314644	0.0211376	3.51007	20.2232	NNMT;PLAU;ITGBL1;COPZ2;FAM20C;INHBA;FILIP1L;MEDAG
Migration Phase Fetal Germ cell:Fetal Gonad	11/159	0.00173257	0.0141854	3.04337	19.3502	MYL6;LDHA;GNPDA1;SUCLA2;TPM2;TOMM7;RNF181;RPS27L;MYL9;ACTG2;SUGCT
Pit Progenitor cell:Stomach	5/54	0.00971012	0.0569913	4.14703	19.2198	CNN1;HACD1;HSPB8;KCNMB1;LRP5
Cancer cell:Esophagus	7/95	0.00826384	0.0509442	3.23985	15.5379	GPRC5A;NNMT;C1S;PLAU;CDC42EP1;INHBA;MYL9
Epiblast cell:Embryo	7/95	0.00826384	0.0509442	3.23985	15.5379	RRAD;PRUNE2;PBX3;MT1X;CREBL2;TENT5B;USP28
PROM1High Progenitor cell:Large Intestine	7/96	0.00873359	0.0520046	3.20328	15.1854	FARP1;IFT81;PAPPA;DSEL;SLIT2;RND3;FBN1
Stromal cell:Amniotic Membrane	7/96	0.00873359	0.0520046	3.20328	15.1854	GLIPR1;COL6A2;FHL1;LIX1L;CYBRD1;PPP1R18;JAZF1
Liver Bud Hepatic cell:Liver	12/201	0.00372371	0.024699	2.59981	14.5408	RCL1;GLIPR1;C1S;RRAD;PCF11;C1R;NFIC;S100A6;MT1X;PLP2;FILIP1L;FKBP5
Corneal Endothelial cell:Corneal Endothelium	7/99	0.0102604	0.0569913	3.09835	14.1888	FARP1;IGFBP5;RBPMS;COL14A1;DPYSL3;LMOD1;SORBS1
Liver Progenitor cell:Fetal Liver	7/99	0.0102604	0.0569913	3.09835	14.1888	COL1A1;IGFBP5;COL5A2;GTF2IRD1;OBSL1;RND3;TEAD3
Neural Progenitor cell:Eye	7/99	0.0102604	0.0569913	3.09835	14.1888	DPYSL3;COL5A2;SLIT2;CDR2L;OBSL1;PCDH18;RND3
Neural Stem cell:Spinal Cord	7/99	0.0102604	0.0569913	3.09835	14.1888	DPYSL3;COL5A2;SLIT2;CDR2L;OBSL1;PCDH18;RND3
Stem cell:Salivary Gland	7/99	0.0102604	0.0569913	3.09835	14.1888	GLIPR1;NEMP2;PYROXD1;S100A6;IQGAP1;PLP2;BMI1
Mesenchymal Stromal cell:Placenta	7/100	0.0108101	0.0578008	3.06488	13.8755	ACTA2;C1S;PRELP;AEBP1;FHL5;DCN;MEDAG
Myoepithelial cell:Parotid Gland	7/100	0.0108101	0.0578008	3.06488	13.8755	IGFBP5;COL14A1;SDC2;DPYSL3;SLIT2;THBS2;PCDH18
Myoepithelial cell:Salivary Gland	7/100	0.0108101	0.0578008	3.06488	13.8755	COL1A1;ITGB1;LIMA1;PLAU;COL5A2;RND3;TP63
Effector CD8+ Memory T (Tem) cell:Peripheral Blood	6/82	0.0145196	0.0724599	3.21075	13.5887	TGFBR3;FLNA;USP28;LITAF;MTSS1;CEP78
Circulating Progenitor cell:Peripheral Blood	7/101	0.0113808	0.0584659	3.03212	13.5712	C1S;COL14A1;ADH1B;C1R;FHL5;SORBS1;DCN
Endothelial Precursor cell:Fetal Liver	7/101	0.0113808	0.0584659	3.03212	13.5712	IGFBP5;COL14A1;DPYSL3;LMOD1;SORBS1;PCDH18;MEDAG
Epithelial cell:Embryoid Body	7/101	0.0113808	0.0584659	3.03212	13.5712	IGFBP5;HSPB8;DPYSL3;SLIT2;OBSL1;PCDH18;RND3
Pericyte:Skeletal Muscle	7/101	0.0113808	0.0584659	3.03212	13.5712	PLN;STARD9;PRELP;AEBP1;FHL5;SORBS1;DCN
Endothelial cell:Fetal Gonad	12/208	0.00488779	0.032015	2.50605	13.3347	ZCCHC24;LDHA;LMO4;COL6A2;RAB1B;NR2F2;KIF22;AEBP1;CTDSPL2;SLIT2;PFN1;BBS4
Interneuron:Embryonic Prefrontal Cortex	3/32	0.0415911	0.166364	4.19105	13.327	LDHA;HMGB2;PDE4DIP
Stem cell:Esophagus	7/102	0.011973	0.0603254	3.00004	13.2755	IGFBP5;FAM13C;DPYSL3;SLIT2;OBSL1;PCDH18;NEO1
Alveolar Epithelial Progenitor cell:Lung	6/95	0.0278251	0.131355	2.73993	9.81391	EPS8;ERRFI1;GPRC5A;NNMT;NR2F2;RND3
Granulosa cell:Fetal Gonad	10/185	0.0148864	0.0735892	2.33165	9.80995	COL1A1;LDHA;C1S;CEBPD;PRKAR2B;COL14A1;C1R;AEBP1;NR2F2;RND3
Lymphoid-primed Multipotent Progenitor cell:Umbilical Cord Blood	5/75	0.0352428	0.145411	2.89979	9.70124	PDE1A;DPYSL3;ZKSCAN8;EBF1;MTUS1
Mesenchymal Progenitor cell:Cartilage	6/96	0.0290979	0.136137	2.70934	9.58319	TGFB2;SGCB;DPYSL3;COL5A2;RND3;FBN1
M1 macrophage:Brain	6/97	0.0304084	0.137836	2.67943	9.35936	FBXW5;TCIRG1;IKBKG;PLP2;RABAC1;MRPL54
Pancreatic Endoderm cell:Embryonic Stem Cell	6/97	0.0304084	0.137836	2.67943	9.35936	EPS8;ERRFI1;TGFB2;GPRC5A;PLAU;RND3
Gonadal Mitotic Phase Fetal Germ cell:Fetal Gonad	14/291	0.0117729	0.0598932	2.06887	9.18982	RPL10;RPL23;ARHGAP1;MT1X;BFAR;PRELP;AKAP1;PLAU;SLC38A7;RAB29;CDC42EP1;FLNA;RPS13;PHLDA3
Cytotrophoblast:Placenta	6/98	0.0317569	0.137836	2.65017	9.14216	COL1A1;IGFBP5;HSPB8;COL5A2;RND3;CRYAB
Cancer Stem cell:Gastrointestinal Tract	6/99	0.0331437	0.137836	2.62154	8.93133	EPS8;TPST1;TGFB2;SLC41A2;INHBA;RND3
Cancer Stem cell:Intestine	6/99	0.0331437	0.137836	2.62154	8.93133	EPS8;TPST1;TGFB2;SLC41A2;INHBA;RND3
Cancer Stem cell:Mammary Gland	6/99	0.0331437	0.137836	2.62154	8.93133	PHC2;C1RL;S100A6;FLNA;MYL9;PPP1R18
EBV+ B Lymphoma cell:Kidney	6/99	0.0331437	0.137836	2.62154	8.93133	BAG6;SLC36A1;PHC2;RAB35;UBE2E1;TOR1B
EBV+ B Lymphoma cell:Liver	6/99	0.0331437	0.137836	2.62154	8.93133	BAG6;SLC36A1;PHC2;RAB35;UBE2E1;TOR1B
EBV+ B Lymphoma cell:Lymph	6/99	0.0331437	0.137836	2.62154	8.93133	BAG6;SLC36A1;PHC2;RAB35;UBE2E1;TOR1B
Endothelial cell:Embryoid Body	6/99	0.0331437	0.137836	2.62154	8.93133	NNMT;COL5A2;MYL9;PCDH18;FBN1;MEDAG
Morula Cell (Blastomere):Embryo	6/99	0.0331437	0.137836	2.62154	8.93133	HDDC2;GLUD1;MTFMT;LDHA;ADCK1;RPL23
Mucous Acinar cell:Salivary Gland	6/99	0.0331437	0.137836	2.62154	8.93133	EPS8;TPST1;TGFB2;SLC41A2;INHBA;RND3
Dental Pulp Stem cell:Deciduous Tooth	6/101	0.0360338	0.14637	2.56609	8.52787	PLN;ADH1B;PRELP;AEBP1;FHL5;DCN
Stem cell:Fetal Liver	6/101	0.0360338	0.14637	2.56609	8.52787	COL1A1;IGFBP5;DPYSL3;COL5A2;OBSL1;PCDH18
Multilymphoid Progenitor cell:Umbilical Cord Blood	22/530	0.0103324	0.0569913	1.78178	8.14713	CYFIP2;CDKN2D;MLXIP;CUTA;EIF4A1;SLC38A1;BTG1;RBPMS;BTN2A1;TPM2;GOLGA2;AMN1;BCL6;RRAGC;KCNMB1;CIR1;ULK1;PRKACA;TBC1D17;PDE7A;SSBP3;YPEL3
Oogenesis Phase Fetal Germ cell:Fetal Gonad	32/844	0.0084271	0.0513465	1.63076	7.789	CYFIP2;C1S;ITPR1;ADCY5;EPS8;GLIPR1;CUX1;RBPMS2;TBC1D17;LCMT1;TP63;JAZF1;VAV3;CAST;UNC13C;FARP1;TRAPPC1;SSR4;EYA2;TRAPPC10;NDE1;STX8;MINK1;UBE2E1;MTUS1;RRAS2;REXO2;ELL2;MPP7;TMEM230;TGFBR3;ITGBL1
Oocyte:Embryo	5/86	0.0575812	0.220238	2.50457	7.14946	MCCC2;RHOT1;ABCA5;REXO2;CEP78
CD4+ Cytotoxic T cell:Liver	5/89	0.0648098	0.246089	2.41475	6.60749	TGFBR3;SUN2;RAB29;LITAF;CEP78
Epidermal Transit Amplifying cell:Foreskin	5/93	0.075201	0.27947	2.30452	5.96315	GLRX3;PLAU;SNRPG;TMA7;COX7C
Germinal Stem cell:Ovary	5/93	0.075201	0.27947	2.30452	5.96315	C1S;CEBPD;C1R;CRYAB;MYL9
Germline Stem cell:Ovarian Cortex	5/93	0.075201	0.27947	2.30452	5.96315	C1S;CEBPD;C1R;CRYAB;MYL9
Gonadal Endothelial cell:Fetal Gonad	18/459	0.0313772	0.137836	1.67075	5.78361	VAV3;ZCCHC24;ANGPT1;SPIN4;LRP5;NR2F2;TCIRG1;GTPBP2;ACTB;MTSS1;COL6A2;ZKSCAN8;COL5A2;CDC42EP1;PFN1;GUSB;LBR;FKBP5
Epidermal Stem cell:Foreskin	5/95	0.0807157	0.295769	2.25307	5.67059	CAST;CD164;TMEM59;STXBP3;IQGAP1
Adipose Progenitor cell:Adipose Tissue	5/96	0.0835519	0.299871	2.2282	5.53103	ITGB1;LIMA1;NNMT;REXO2;RND3
Fibroblast:Heart	5/96	0.0835519	0.299871	2.2282	5.53103	TPST1;TRNP1;CDC42EP1;FAM20C;RND3
Interstitial cell:Dorsolateral Prefrontal Cortex	5/96	0.0835519	0.299871	2.2282	5.53103	ERP44;TMEM59;CTSO;DHRS7;SCP2
Epithelial cell:Bone	5/97	0.0864401	0.301185	2.20387	5.39574	TAGLN;CALHM2;COPZ2;TCIRG1;PML
Mesenchymal Stem cell:Whartons Jelly	5/97	0.0864401	0.301185	2.20387	5.39574	TAGLN;CALHM2;COPZ2;TCIRG1;PML
Basal cell:Airway Epithelium	5/98	0.08938	0.301185	2.18006	5.26453	PLOD3;CDC42EP1;CDR2L;PHLDA2;TEAD3
Basal cell:Lung	5/98	0.08938	0.301185	2.18006	5.26453	ACKR3;MT1X;PLP2;TP63;PHLDA3
Stem cell:Submandibular Gland	5/98	0.08938	0.301185	2.18006	5.26453	C1S;ADH1B;FHL5;SORBS1;DCN
Mesenchymal cell:Liver	3/51	0.125682	0.363852	2.52963	5.24645	HSPB6;RAB35;SORBS3
Leydig cell:Fetal Gonad	15/380	0.0444461	0.176038	1.6781	5.22472	RBPMS;HSPB6;DCXR;PMM2;UPF3A;CTPS1;MRPL41;TGFBR3;CMSS1;PRKAR2B;DSEL;S100A6;CYC1;SLIT2;SLC26A6
Monocyte:Fetal Kidney	28/797	0.0318198	0.137836	1.49692	5.16088	USP15;BTG1;CEBPD;SYAP1;WBP4;IQGAP1;TCIRG1;TM2D3;SAMHD1;LITAF;GLIPR1;RAB20;CUX1;PHLDA2;LBR;NDEL1;CAST;CACNA2D3;NDUFA1;SDHB;TMEM59;ERP44;BCL6;NDUFS6;S100A6;TOMM7;PLP2;CES1
Corneal Endothelial cell:Eye	5/99	0.0923713	0.301185	2.15675	5.13726	IGFBP5;DPYSL3;NAP1L3;PCDH18;ADCY5
Endothelial cell:Fetal Liver	5/99	0.0923713	0.301185	2.15675	5.13726	PLN;PRELP;FHL5;SORBS1;DCN
Neural Crest Stem cell:Hair Follicle	5/99	0.0923713	0.301185	2.15675	5.13726	FHL1;NAP1L3;AEBP1;APBB1;PCDH18
Plasma cell:Salivary Gland	5/99	0.0923713	0.301185	2.15675	5.13726	ERRFI1;LRP5;NR2F2;RND3;TEAD3
Sertoli cell:Fetal Gonad	17/446	0.0446815	0.176038	1.61962	5.03409	CYFIP2;HACD1;CRTC3;DDX24;PRUNE2;CACNA2D3;PLOD3;PDE4DIP;MRPL54;MTSS1;FAM102A;RAB20;DPYSL3;IKBKG;OBSL1;LCMT1;IDH3A
Basal cell:Undefined	5/100	0.0954136	0.301185	2.13394	5.01377	CAST;CEBPD;S100A6;ADIRF;PLP2
CD141+CLEC9A+ Dendritic cell:Blood	5/100	0.0954136	0.301185	2.13394	5.01377	VAV3;LIMA1;BCL6;PPM1M;PDE4DIP
Endometrial Stem cell:Uterus	5/100	0.0954136	0.301185	2.13394	5.01377	RAB20;C1R;C1RL;TCIRG1;PML
Hematopoietic Stem cell:Breast	5/100	0.0954136	0.301185	2.13394	5.01377	IGFBP5;COL14A1;AEBP1;FHL5;SORBS1
Hematopoietic Stem cell:Corneal Endothelium	5/100	0.0954136	0.301185	2.13394	5.01377	IGFBP5;COL14A1;AEBP1;FHL5;SORBS1
Lake Et al.Science.Ex7:Brain	5/100	0.0954136	0.301185	2.13394	5.01377	IGFBP5;FAM13C;NAP1L3;SLIT2;PCDH18
Lake Et al.Science.In6:Brain	5/100	0.0954136	0.301185	2.13394	5.01377	SORT1;NFIC;CHRD;FAM20C;PRKACA
Endocrine cell:Pancreatic Islet	5/101	0.0985063	0.301855	2.1116	4.89393	MYL6;TRAPPC1;SSR4;PFN1;RABAC1
Hepatocyte:Fetal Liver	5/101	0.0985063	0.301855	2.1116	4.89393	ERRFI1;TRNP1;NR2F2;RND3;TEAD3
Progenitor cell:Bone Marrow	5/101	0.0985063	0.301855	2.1116	4.89393	IGFBP5;FAM13C;DPYSL3;FHL5;SORBS1
Progenitor cell:Corneal Epithelium	5/101	0.0985063	0.301855	2.1116	4.89393	CAST;ITGB1;LIMA1;PLAU;TP63
Regulatory T (Treg) cell:Peripheral Blood	3/54	0.142241	0.402888	2.38046	4.64244	USP15;METTL7A;SAMHD1
Retinoid Acid Signaling-Responsive Fetal Germ cell:Fetal Gonad	9/219	0.0857356	0.301185	1.74189	4.27894	CDKN2D;UBL5;MAP7D3;DDX24;NEXN;A1BG;OBSL1;LBR;IDH3A
FGFR1HighNME5- Epithelial cell:Esophagus	8/191	0.0934202	0.301185	1.77554	4.20919	IKBIP;TGFBR3;STARD9;PI15;THBS2;PCDH18;TRIM65;FBN1
Astrocyte:Brain	7/164	0.104024	0.31691	1.80952	4.09518	HSPB8;CYBRD1;MT1X;METTL7A;RND3;CRYAB;TRIM66
Mitotic Arrest Phase Fetal Germ cell:Fetal Gonad	31/948	0.0556005	0.215812	1.38798	4.01066	ERRFI1;PIWIL4;FHL1;YBX3;EPS8;C12ORF57;BAG6;CNN1;ZNF827;RASGEF1B;MAP2K7;NEO1;TP63;IDH3A;VAV3;CAST;FARP1;PHC2;FBXW5;ABCA5;EYA2;STX8;ZBTB16;MTUS1;MPP7;MAP7D3;NFIC;GOLGB1;OBSL1;SSBP3;YPEL3
Alpha cell:Pancreatic Islet	4/89	0.169237	0.443875	1.905	3.38415	SORT1;HMGB2;PDE4DIP;ELL2
Naive CD8+ T cell:Peripheral Blood	4/92	0.183591	0.443875	1.83977	3.1185	MLXIP;FAM102A;TOMM7;FKBP5
Astroglial Progenitor cell:Embryo	4/94	0.193375	0.443875	1.7987	2.95549	SUN2;PPM1M;TBC1D17;YPEL3
Beta cell:Pancreatic Islet	4/96	0.203317	0.443875	1.75942	2.80273	SGCB;GUSB;MRAP2;MTSS1
Cancer Stem cell:Venous Blood	4/96	0.203317	0.443875	1.75942	2.80273	SEMA4B;B4GALNT3;KIAA0319L;YPEL3
Dental Pulp Stem cell:Molar	4/96	0.203317	0.443875	1.75942	2.80273	HSPB8;COL5A2;NR2F2;FBN1
Intestinal Epithelial Stem cell:Intestine	4/96	0.203317	0.443875	1.75942	2.80273	ERRFI1;PLAU;PHLDA2;RND3
Mesenchymal Progenitor cell:Adipose Tissue	4/96	0.203317	0.443875	1.75942	2.80273	HSPB8;COL5A2;NR2F2;FBN1
Mesenchymal Progenitor cell:Bone	4/96	0.203317	0.443875	1.75942	2.80273	HSPB8;COL5A2;NR2F2;FBN1
Mesenchymal Progenitor cell:Bone Marrow	4/96	0.203317	0.443875	1.75942	2.80273	HSPB8;COL5A2;NR2F2;FBN1
Paneth cell:Undefined	4/96	0.203317	0.443875	1.75942	2.80273	MCCC2;SCP2;UQCRQ;ADH5
Progenitor cell:Fetal Liver	4/96	0.203317	0.443875	1.75942	2.80273	HSPB8;COL5A2;NR2F2;FBN1
Tumor-propagating cell:Undefined	4/96	0.203317	0.443875	1.75942	2.80273	HSPB8;COL5A2;NR2F2;FBN1
Cancer cell:Brain	4/97	0.208344	0.443875	1.74041	2.72995	NUP188;CSE1L;CTPS1;PA2G4
Cancer Stem cell:Myometrium	4/97	0.208344	0.443875	1.74041	2.72995	GLIPR1;S100A6;PLP2;TRIM38
Cancer Stem cell:Uterus	4/97	0.208344	0.443875	1.74041	2.72995	NNMT;C1S;DCN;FBN1
Cancer Stem-Like cell:Oral Cavity	4/97	0.208344	0.443875	1.74041	2.72995	GLIPR1;S100A6;PLP2;TRIM38
Colony-forming cell:Prostate	4/97	0.208344	0.443875	1.74041	2.72995	ITGB1;LIMA1;MTUS1;LPP
Mesenchymal Stem cell:Amniotic Fluid	4/97	0.208344	0.443875	1.74041	2.72995	GLIPR1;S100A6;PLP2;TRIM38
Muller Glia Precursor cell:Retina	4/97	0.208344	0.443875	1.74041	2.72995	GLIPR1;S100A6;PLP2;TRIM38
Myometrial Stem cell:Myometrium	4/97	0.208344	0.443875	1.74041	2.72995	GLIPR1;S100A6;PLP2;TRIM38
Prostate Stem cell:Prostate	4/97	0.208344	0.443875	1.74041	2.72995	GLIPR1;S100A6;PLP2;TRIM38
Serous Acinar cell:Salivary Gland	4/97	0.208344	0.443875	1.74041	2.72995	GLIPR1;S100A6;PLP2;TRIM38
Epithelial cell:Corneal Epithelium	4/98	0.213407	0.443875	1.72181	2.65943	GLIPR1;BTG1;ABI1;TRIM38
Colonic Stem cell:Colon	4/99	0.218503	0.443875	1.7036	2.59109	COL1A1;CDR2L;OBSL1;TEAD3
Extravillous Trophoblast cell:Placenta	4/99	0.218503	0.443875	1.7036	2.59109	TAGLN;INHBA;MYL9;MEDAG
Thecal cell:Ovary	4/99	0.218503	0.443875	1.7036	2.59109	CEBPD;C1RL;TCIRG1;CES1
Zymogenic Chief cell:Gastric Epithelium	4/99	0.218503	0.443875	1.7036	2.59109	CEBPD;C1RL;TCIRG1;CES1
Cancer Stem cell:Peripheral Blood	4/100	0.223632	0.443875	1.68576	2.52486	CAST;GPRC5A;S100A6;IQGAP1
Cardiomyocyte Progenitor cell:Myocardium	4/100	0.223632	0.443875	1.68576	2.52486	ADH1B;PRELP;FHL5;DCN
Cartilage Progenitor cell:Cartilage	4/100	0.223632	0.443875	1.68576	2.52486	COL5A2;SLIT2;OBSL1;PCDH18
Circulating Progenitor cell:Blood	4/100	0.223632	0.443875	1.68576	2.52486	IGFBP5;COL14A1;FHL5;SORBS1
Dendritic cell:Umbilical Cord Blood	4/100	0.223632	0.443875	1.68576	2.52486	ADH1B;PRELP;FHL5;DCN
Endothelial cell:Bladder	4/100	0.223632	0.443875	1.68576	2.52486	ADH1B;PRELP;FHL5;DCN
Endothelial cell:Corpus Luteum	4/100	0.223632	0.443875	1.68576	2.52486	ADH1B;PRELP;FHL5;DCN
Endothelial cell:White Adipose Tissue	4/100	0.223632	0.443875	1.68576	2.52486	FHL5;MYL9;DCN;MEDAG
Endothelial Progenitor cell:Adipose Tissue	4/100	0.223632	0.443875	1.68576	2.52486	ADH1B;PRELP;FHL5;DCN
Endothelial Progenitor cell:Blood Vessel	4/100	0.223632	0.443875	1.68576	2.52486	IGFBP5;COL14A1;FHL5;SORBS1
Epithelial Progenitor cell:Corneal Epithelium	4/100	0.223632	0.443875	1.68576	2.52486	IGFBP5;DPYSL3;OBSL1;TEAD3
Epithelial Stem cell:Corneal Epithelium	4/100	0.223632	0.443875	1.68576	2.52486	IGFBP5;DPYSL3;OBSL1;TEAD3
Epithelial Stem cell:Laryngeal Squamous Epithelium	4/100	0.223632	0.443875	1.68576	2.52486	IGFBP5;DPYSL3;OBSL1;TEAD3
Hematopoietic Progenitor cell:Bone Marrow	4/100	0.223632	0.443875	1.68576	2.52486	ADH1B;PRELP;FHL5;DCN
Hematopoietic Progenitor cell:Umbilical Cord Blood	4/100	0.223632	0.443875	1.68576	2.52486	ADH1B;PRELP;FHL5;DCN
Hematopoietic Stem cell:Periodontal Ligament	4/100	0.223632	0.443875	1.68576	2.52486	ADH1B;PRELP;FHL5;DCN
Hematopoietic Stem cell:Peripheral Blood	4/100	0.223632	0.443875	1.68576	2.52486	ADH1B;PRELP;FHL5;DCN
Interstitial cell:Bladder	4/100	0.223632	0.443875	1.68576	2.52486	SGCB;DPYSL3;SLIT2;PCDH18
Keratinocyte:Epithelium	4/100	0.223632	0.443875	1.68576	2.52486	ADH1B;PRELP;FHL5;DCN
Lymphocyte:Blood	4/100	0.223632	0.443875	1.68576	2.52486	GLIPR1;PPM1M;SAMHD1;LITAF
Mature Endothelial cell:Blood	4/100	0.223632	0.443875	1.68576	2.52486	ADH1B;PRELP;FHL5;DCN
Mesenchymal Stromal cell:Liver	4/100	0.223632	0.443875	1.68576	2.52486	IGFBP5;DPYSL3;OBSL1;TEAD3
Mesothelial cell:Lung	4/100	0.223632	0.443875	1.68576	2.52486	SGCB;DPYSL3;SLIT2;PCDH18
Monocyte:Umbilical Cord Blood	4/100	0.223632	0.443875	1.68576	2.52486	ADH1B;PRELP;FHL5;DCN
Primitive Endoderm cell:Germ	4/100	0.223632	0.443875	1.68576	2.52486	SGCB;DPYSL3;SLIT2;PCDH18
Progenitor-like Angiogenesis-Promoting cell:Blood	4/100	0.223632	0.443875	1.68576	2.52486	ADH1B;PRELP;FHL5;DCN
Stromal Vascular Fraction cell:Adipose Tissue	4/100	0.223632	0.443875	1.68576	2.52486	ADH1B;PRELP;FHL5;DCN
Submandibular Gland Stem cell:Submandibular Gland	4/100	0.223632	0.443875	1.68576	2.52486	ADH1B;PRELP;FHL5;DCN
Trophectoderm cell:Embryo	4/100	0.223632	0.443875	1.68576	2.52486	CAST;TGFBR3;GPRC5A;S100A6
Oral Keratinocyte Stem cell:Oral Mucosa	4/101	0.228792	0.449014	1.6683	2.46065	ERRFI1;LIMA1;GPRC5A;LRP5
Osteogenic Precursor-Like cell:Dermis	4/101	0.228792	0.449014	1.6683	2.46065	RPS6KA6;TGFB2;FAM13C;IFT81
Pericyte:Subcutaneous Adipose Tissue	4/101	0.228792	0.449014	1.6683	2.46065	ADH1B;PRELP;FHL5;DCN
Secretory Progenitor cell:Esophagus	3/72	0.253012	0.47217	1.75784	2.41583	GPRC5A;CALHM2;TOR1B
Mesenchymal Stem cell:Brown Adipose Tissue	4/102	0.233981	0.450203	1.65119	2.39838	FARP1;FAM13C;SORBS1;PPARGC1A
Neural Stem cell:Inferior Colliculus	4/102	0.233981	0.450203	1.65119	2.39838	FARP1;IGFBP5;DPYSL3;OBSL1
Stem cell:Gastrointestinal Tract	4/102	0.233981	0.450203	1.65119	2.39838	EPS8;TGFB2;BMI1;RND3
Intestinal Stem cell:Intestinal Crypt	4/103	0.239199	0.450864	1.63443	2.33798	GPRC5A;PLAU;S100A6;RND3
Progenitor cell:Undefined	4/103	0.239199	0.450864	1.63443	2.33798	EIF4A1;GANAB;PHLDA2;PPIB
Side-population cell:Undefined	4/103	0.239199	0.450864	1.63443	2.33798	ITGB1;GPRC5A;PLAU;S100A6
Plasmacytoid Dendritic cell:Blood	11/333	0.185888	0.443875	1.38625	2.33252	KIRREL3;RCL1;CD164;DHRS7;SLC38A1;VIPR2;SSR4;TPM2;ITPR1;PLP2;IDH3A
Mesenchymal Stem cell:Undefined	3/74	0.266094	0.490962	1.70815	2.26143	ITGB1;ACTA2;ZBTB16
Mast cell:Kidney	4/106	0.255008	0.47217	1.58611	2.16736	TMOD1;MAML1;ADIRF;NDEL1
Mesenchymal Stem cell:White Adipose Tissue	3/80	0.30573	0.539075	1.57456	1.86594	ADH1B;KCNMB1;PRELP
Circulating Stem Like cell:Peripheral Blood	3/82	0.319012	0.557207	1.53454	1.75325	GLIPR1;KCNMB1;TRIM38
Oligodendrocyte:Brain	5/152	0.30758	0.539075	1.37539	1.62161	ZCCHC24;LIMA1;VIPR2;COX7C;MTSS1
CD8+ T cell:Lung	3/90	0.372051	0.631315	1.39286	1.37715	UBL5;SNRPG;TMA7
Cancer Stem cell:Undefined	4/125	0.358426	0.615787	1.33574	1.37052	ITGB1;ABCA5;BMI1;TP63
Neural Progenitor cell:Embryonic Prefrontal Cortex	5/166	0.374547	0.633105	1.25488	1.23234	LDHA;LMO4;HMGB2;RPS27L;KIF22
Cancer Stem cell:Bone Marrow	3/94	0.398315	0.641966	1.33136	1.22554	USP15;FAM151B;TRIM38
Corneal Epithelial Progenitor cell:Embryonic Stem Cell	3/94	0.398315	0.641966	1.33136	1.22554	ERRFI1;HSPB8;MTUS1
Stem cell:Lacrimal Gland	3/94	0.398315	0.641966	1.33136	1.22554	ERRFI1;HSPB8;MTUS1
Stem cell:Limbal Epithelium	3/94	0.398315	0.641966	1.33136	1.22554	ERRFI1;HSPB8;MTUS1
Acinar cell:Salivary Gland	3/96	0.411336	0.641966	1.3026	1.15715	FHL1;YBX3;MYL9
Cardiomyocyte:Undefined	3/97	0.417815	0.641966	1.28867	1.12465	GOLGB1;HOOK3;DZIP3
Decidual cell:Blood	3/97	0.417815	0.641966	1.28867	1.12465	CEBPD;S100A6;TCIRG1
Embryonic Stem cell:Periodontal Ligament	3/97	0.417815	0.641966	1.28867	1.12465	COL14A1;NAP1L3;AEBP1
Retinal Progenitor cell:Retina	3/97	0.417815	0.641966	1.28867	1.12465	COL14A1;NAP1L3;AEBP1
Clara cell:Undefined	3/98	0.42427	0.641966	1.27504	1.0932	FAM168A;ZKSCAN8;ATG2B
Dopaminergic neuron:Midbrain	3/98	0.42427	0.641966	1.27504	1.0932	GPRC5A;CDR2L;TEAD3
Endocrine cell:Embryonic Stem Cell	3/98	0.42427	0.641966	1.27504	1.0932	ZNF827;DPYSL3;MYL9
Endocrine cell:Undefined	3/98	0.42427	0.641966	1.27504	1.0932	ZNF827;DPYSL3;MYL9
Epithelial cell:Uterus	3/98	0.42427	0.641966	1.27504	1.0932	GPRC5A;CDR2L;TEAD3
Endothelial Progenitor cell:Blood	3/99	0.4307	0.641966	1.26169	1.06278	ADH1B;FHL5;SORBS1
Hematopoietic cell:Liver	3/99	0.4307	0.641966	1.26169	1.06278	CD164;IQGAP1;TRIM38
Luminal cell:Prostate	3/99	0.4307	0.641966	1.26169	1.06278	ERRFI1;NR2F2;TEAD3
Mesoderm cell:Undefined	3/99	0.4307	0.641966	1.26169	1.06278	GANAB;PLOD3;MESD
Mesodermal Embryonic Stem cell:Germ	3/99	0.4307	0.641966	1.26169	1.06278	AEBP1;FHL5;DCN
Multipotent Progenitor cell:Heart	3/99	0.4307	0.641966	1.26169	1.06278	GTF2IRD1;SLIT2;RND3
Neuroendocrine cell:Fetal Pancreas	3/99	0.4307	0.641966	1.26169	1.06278	NAP1L3;TUBG2;APBB1
Ionocyte cell:Lung	8/290	0.403983	0.641966	1.14631	1.039	LIMA1;CD164;DHRS7;IGFBP5;SDC2;BFAR;PPARGC1A;PPP1R18
Cancer Stem cell:Kidney	3/100	0.437104	0.641966	1.24862	1.03334	CYFIP2;PPM1L;RASGEF1B
Epithelial cell:Placenta	3/100	0.437104	0.641966	1.24862	1.03334	GPRC5A;PHLDA2;RND3
Esophageal Mucosal cell:Esophagus	3/100	0.437104	0.641966	1.24862	1.03334	FAM13C;DPYSL3;SLIT2
Gastric Stem cell:Gastric Corpus	3/100	0.437104	0.641966	1.24862	1.03334	IGFBP5;LRP5;NR2F2
Intestinal Stem cell:Colon	3/100	0.437104	0.641966	1.24862	1.03334	FAM13C;DPYSL3;SLIT2
Intestinal Stem cell:Esophagus	3/100	0.437104	0.641966	1.24862	1.03334	FAM13C;DPYSL3;SLIT2
Intestinal Stem cell:Intestine	3/100	0.437104	0.641966	1.24862	1.03334	FAM13C;DPYSL3;SLIT2
Limbal Stem cell:Corneal Epithelium	3/100	0.437104	0.641966	1.24862	1.03334	CLIP1;GPRC5A;LPP
Lymphoid Stem cell:Peripheral Blood	3/100	0.437104	0.641966	1.24862	1.03334	MAGOH;SNRPG;PA2G4
Pigment Epithelial cell:Retina	3/100	0.437104	0.641966	1.24862	1.03334	TRNP1;GTF2IRD1;CDR2L
Small Intestinal Stem cell:Small Intestinal Crypt	3/100	0.437104	0.641966	1.24862	1.03334	FAM13C;DPYSL3;SLIT2
Cardiac Progenitor cell:Undefined	3/101	0.443481	0.641966	1.23582	1.00484	PRUNE2;FHL5;DCN
Epithelial Progenitor cell:Breast	3/101	0.443481	0.641966	1.23582	1.00484	SEMA4B;S100A6;PLP2
Hematopoietic Progenitor cell:Undefined	3/101	0.443481	0.641966	1.23582	1.00484	COL14A1;FHL5;SORBS1
Intestinal Epithelial Stem cell:Jejunum	3/101	0.443481	0.641966	1.23582	1.00484	SEMA4B;S100A6;PLP2
Red Blood Cell (erythrocyte):Undefined	3/101	0.443481	0.641966	1.23582	1.00484	GLIPR1;USP15;JAK2
Acinar cell:Pancreas	3/102	0.44983	0.645541	1.22327	0.977255	SUZ12;CD164;BMI1
Lake Et al.Science.Ex3:Brain	3/102	0.44983	0.645541	1.22327	0.977255	VAV3;VIPR2;RORB
Endocrine cell:Pancreas	3/104	0.462437	0.65847	1.19893	0.924665	GTF2IRD1;CDR2L;OBSL1
B cell:Kidney	17/668	0.450893	0.645541	1.05489	0.840248	CYFIP2;RNGTT;SEMA4B;EBF1;RRAS2;MRPS2;SDHB;MTSS1;RCL1;AMN1;SUCLA2;RRAGC;PLP2;TRIM38;YPEL3;SAC3D1;RPS13
Oligodendrocyte Progenitor cell:Embryonic Prefrontal Cortex	3/110	0.499467	0.699788	1.13135	0.785397	LIMA1;SOX6;RND3
Astrocyte:Embryonic Prefrontal Cortex	8/342	0.588482	0.803033	0.965229	0.511773	GLUD1;DCXR;CDC42EP1;METTL7A;MFGE8;LITAF;AASS;DCN
Microglial cell:Embryonic Prefrontal Cortex	11/472	0.593384	0.807618	0.961257	0.501694	RYR1;CD164;GLIPR1;CEBPD;GALNT1;RAB29;CREBL2;METTL7A;TCIRG1;PFN1;PPP1R18
Paneth cell:Large Intestine	7/311	0.629583	0.84156	0.927425	0.429117	METAP1D;FAM168A;GNPDA1;PLAU;RASGEF1B;EYA2;INHBA
Ciliated Epithelial cell:Esophagus	9/425	0.703909	0.84156	0.869939	0.305441	DPY19L2;IFT81;RRAD;PRUNE2;ITGBL1;CCDC65;DZIP3;CES1;CAPS2
Regulatory T (Treg) cell:Liver	8/417	0.794052	0.930771	0.785149	0.181061	MCCC2;VAV3;ACTA2;HACD1;CLIP1;DDX24;RPS27L;METTL7A
Meiotic Prophase Fetal Germ cell:Fetal Gonad	20/1034	0.876904	0.930771	0.786489	0.103312	ABCA5;GLRX3;SORT1;PBX3;ZIC4;TM2D3;ARFGAP3;CKAP5;PTPDC1;RPS6KA6;IFT81;PCF11;SLMAP;DSEL;ZMYM5;DNAJB11;JAK2;DZIP3;AASS;BBS4
CD1C-CD141- Dendritic cell:Blood	5/314	0.879981	0.930771	0.648837	0.082957	ITGB1;TAGLN;FLNA;TCIRG1;MTSS1
SLC16A7+ cell:Lung	17/983	0.945576	0.949199	0.699035	0.0391184	IKBIP;KDM3A;ABCA5;DIS3L;PRELP;USP28;LPP;CCAR1;PEX26;GOLGA2;DSEL;ZMYM5;ZNF865;S1PR3;TRIM65;RAD9A;CAPS2
Exhausted CD8+ T cell:Liver	3/260	0.952759	0.954581	0.467387	0.0226183	LDHA;PPM1M;ZMYM5
Ciliated cell:Lung	3/276	0.964776	0.964776	0.439629	0.015765	CAST;RRAD;CCDC65
