# Supplementary material for: APOE4 promotes cerebrovascular fibrosis and amyloid deposition via a pericyte-to-myofibroblast transition
Source: bioRxiv. 2025 Sep 9:2025.09.04.674192. Preprint. [Version 1] doi: 10.1101/2025.09.04.674192 (PMC12439990; doi:10.1101/2025.09.04.674192)
Supplement: Supplement 10 [file media-10.xlsx]

## Sheet: Sheet1
gene	p_val	avg_log2FC	pct.1	pct.2	p_val_adj
ACTA2	1.04218e-62	1.37708	0.945	0.654	3.49775e-58
TAGLN	5.42612e-53	1.14333	0.986	0.821	1.82111e-48
MYL9	9.44792e-52	1.17313	0.976	0.729	3.17091e-47
ACTB	5.87208e-47	1.14691	0.976	0.789	1.97079e-42
FN1	6.29484e-38	1.60795	0.777	0.398	2.11267e-33
CNN1	8.95758e-37	1.64792	0.616	0.228	3.00634e-32
FLNA	9.89979e-37	0.96028	0.952	0.722	3.32257e-32
DES	1.25018e-34	1.611	0.592	0.213	4.19585e-30
MFAP4	1.41171e-34	2.29682	0.349	0.061	4.73799e-30
CSRP1	4.71958e-33	1.25048	0.747	0.369	1.58399e-28
ITGA5	8.91065e-33	1.6361	0.592	0.224	2.99059e-28
DSTN	2.80496e-32	0.956202	0.894	0.601	9.41401e-28
PRELP	1.3577e-31	1.26129	0.709	0.337	4.55672e-27
TPM2	1.62996e-31	1.27804	0.791	0.449	5.47047e-27
NOV	5.93442e-31	1.71626	0.455	0.131	1.99171e-26
ACTG2	1.76393e-30	1.87188	0.466	0.14	5.92009e-26
MYH11	1.80342e-29	0.869358	0.928	0.669	6.05265e-25
PPP1R14A	2.39582e-29	1.27214	0.688	0.337	8.04084e-25
PDE4D	1.25027e-27	0.90013	0.887	0.615	4.19616e-23
VIM	1.85948e-27	1.08889	0.798	0.498	6.24077e-23
PRUNE2	2.11186e-27	0.970007	0.688	0.335	7.08784e-23
DLC1	6.00765e-26	-1.28568	0.586	0.65	2.01629e-21
SELENOM	4.63665e-25	1.18693	0.623	0.291	1.55615e-20
SORBS2	5.14866e-25	0.631216	0.955	0.748	1.72799e-20
MFGE8	6.11796e-25	0.884188	0.812	0.495	2.05331e-20
MYL6	1.13246e-23	0.86794	0.777	0.463	3.80076e-19
PLN	1.20932e-23	1.65391	0.353	0.097	4.05872e-19
LMOD1	1.77931e-23	0.877168	0.743	0.424	5.97171e-19
UNC13C	1.8886e-23	1.04852	0.503	0.204	6.33853e-19
BGN	2.93942e-23	1.04595	0.719	0.402	9.86527e-19
RAMP1	4.45937e-22	1.22408	0.452	0.17	1.49665e-17
CD81	7.88271e-21	0.928061	0.668	0.361	2.6456e-16
ROR1	2.1423e-20	0.872419	0.582	0.285	7.18997e-16
S100A6	2.25741e-20	1.03938	0.661	0.364	7.57631e-16
ADIRF	3.7662e-20	0.798507	0.825	0.559	1.26401e-15
FHL1	5.08426e-20	1.14867	0.497	0.215	1.70638e-15
CD151	2.03699e-19	1.02841	0.637	0.345	6.83654e-15
MCAM	2.60191e-19	0.632603	0.88	0.641	8.73255e-15
PTGIS	3.29195e-19	1.48222	0.329	0.101	1.10485e-14
HSPB7	4.51353e-19	1.25403	0.366	0.126	1.51483e-14
COL6A2	5.03198e-19	0.888686	0.61	0.318	1.68883e-14
PITPNC1	5.27418e-19	-2.31106	0.199	0.393	1.77012e-14
COL8A1	9.14147e-19	0.932915	0.466	0.2	3.06806e-14
RYR2	1.37959e-18	0.528338	0.743	0.458	4.63019e-14
TGM2	1.58823e-18	1.28237	0.551	0.278	5.33042e-14
NEXN	2.91223e-18	1.08641	0.408	0.159	9.77401e-14
SGCD	6.10658e-18	1.32395	0.414	0.165	2.04949e-13
SYNPO2	1.17336e-17	0.648407	0.753	0.477	3.93804e-13
PDZRN4	1.26046e-17	1.14626	0.438	0.185	4.23034e-13
RPL10	2.18869e-17	0.931465	0.565	0.29	7.34567e-13
VCL	2.62936e-17	0.6554	0.726	0.448	8.82466e-13
AEBP1	3.17099e-17	0.844983	0.623	0.345	1.06425e-12
ACAN	3.64735e-17	2.21047	0.178	0.03	1.22412e-12
SUSD5	7.57158e-17	0.642348	0.342	0.14	2.54117e-12
TPM1	1.65683e-16	0.680873	0.767	0.505	5.56065e-12
NDUFA4	1.81624e-16	1.46235	0.363	0.138	6.09567e-12
GALNT17	3.68054e-16	0.631355	0.538	0.284	1.23526e-11
PDLIM5	4.32876e-16	0.599893	0.884	0.677	1.45282e-11
C11orf96	4.43859e-16	0.49698	0.873	0.638	1.48968e-11
TIMP2	6.33961e-16	0.941676	0.507	0.251	2.1277e-11
ITGB1	6.74905e-16	0.796556	0.654	0.387	2.26511e-11
IGFBP7	8.43522e-16	0.648493	0.825	0.582	2.83103e-11
COL3A1	1.03117e-15	1.39602	0.281	0.089	3.46081e-11
SUN2	1.24747e-15	1.00477	0.476	0.228	4.18677e-11
PPP1R12B	1.98511e-15	0.553686	0.75	0.491	6.66244e-11
WISP2	9.87137e-15	1.95485	0.199	0.046	3.31303e-10
LGALS1	1.64068e-14	0.87036	0.548	0.298	5.50646e-10
RPL41	2.9302e-14	0.895418	0.507	0.264	9.83434e-10
TRABD2B	3.21738e-14	0.79992	0.449	0.217	1.07982e-09
ACTN1	3.2974e-14	0.592008	0.705	0.454	1.10667e-09
ADAMTS9	4.12906e-14	-2.18683	0.195	0.337	1.38579e-09
IGFBP2	4.21479e-14	1.45709	0.332	0.13	1.41457e-09
KCNMA1	4.56705e-14	0.497683	0.644	0.394	1.53279e-09
MBNL1	4.8306e-14	0.521653	0.863	0.644	1.62125e-09
ADARB1	5.19909e-14	0.731636	0.473	0.241	1.74492e-09
KCNMB1	7.36132e-14	1.36291	0.274	0.092	2.47061e-09
LTBP3	8.00973e-14	1.03686	0.38	0.166	2.68823e-09
EXT1	1.14095e-13	0.832167	0.592	0.346	3.82924e-09
CFL1	1.2831e-13	0.857604	0.455	0.226	4.30633e-09
PALLD	1.41692e-13	0.903892	0.538	0.298	4.75546e-09
FRZB	1.48858e-13	0.971746	0.449	0.221	4.99596e-09
PFN1	2.2303e-13	0.990917	0.442	0.217	7.48534e-09
ITGA1	2.64405e-13	0.610243	0.623	0.383	8.87395e-09
COL4A2	2.92901e-13	0.347886	0.832	0.609	9.83036e-09
LTBP1	3.35022e-13	0.430396	0.863	0.652	1.1244e-08
JAK2	3.49054e-13	0.739281	0.503	0.27	1.1715e-08
PTPRK	5.51871e-13	-0.885313	0.548	0.567	1.85219e-08
ACTG1	6.08436e-13	0.769031	0.603	0.364	2.04203e-08
AKAP6	6.26695e-13	0.400874	0.613	0.386	2.10331e-08
ACTN4	7.39908e-13	0.530039	0.774	0.543	2.48328e-08
RBPMS	7.76541e-13	0.404716	0.949	0.797	2.60623e-08
OSBPL9	9.65714e-13	0.429	0.538	0.316	3.24113e-08
C1QTNF1	1.11938e-12	0.250245	0.545	0.337	3.75687e-08
COL14A1	1.16937e-12	0.714973	0.459	0.24	3.92463e-08
COL1A2	1.93043e-12	1.0252	0.36	0.161	6.47891e-08
NAV2	2.04672e-12	0.415067	0.627	0.397	6.86921e-08
PYGB	2.27114e-12	1.44318	0.24	0.079	7.62241e-08
DACT3	2.36644e-12	0.85976	0.281	0.11	7.94225e-08
ILK	3.12328e-12	1.2574	0.336	0.146	1.04823e-07
LPP	4.19984e-12	0.483668	0.969	0.931	1.40955e-07
CRIP2	4.32578e-12	0.533821	0.524	0.306	1.45182e-07
SOX6	4.98491e-12	0.490145	0.627	0.401	1.67303e-07
ATP5F1E	5.5e-12	1.16898	0.298	0.119	1.84591e-07
ZFP36L1	5.83882e-12	0.365852	0.61	0.396	1.95962e-07
GLS	6.66337e-12	0.351334	0.568	0.35	2.23636e-07
SERPING1	8.95241e-12	0.893352	0.384	0.184	3.00461e-07
BMPR1A	9.84024e-12	0.467058	0.507	0.294	3.30258e-07
SUSD2	1.11073e-11	0.522864	0.366	0.184	3.72784e-07
PDK3	1.17863e-11	0.868046	0.305	0.129	3.95573e-07
NOTCH3	1.22964e-11	0.331332	0.712	0.498	4.12691e-07
SVIL	1.37396e-11	0.504681	0.712	0.488	4.61129e-07
SOD3	1.56371e-11	0.900318	0.421	0.215	5.24814e-07
ANKS1B	1.76011e-11	0.474975	0.51	0.3	5.90729e-07
WDR1	1.93525e-11	0.749492	0.408	0.205	6.4951e-07
ACTC1	1.9422e-11	2.91793	0.158	0.037	6.51843e-07
CRYAB	2.2629e-11	0.899393	0.517	0.3	7.59473e-07
CLU	2.48319e-11	0.425454	0.503	0.296	8.33408e-07
CAMK2G	2.71067e-11	0.559875	0.452	0.25	9.09754e-07
FTH1	2.79111e-11	0.61235	0.575	0.353	9.36752e-07
MICAL2	2.94616e-11	0.798778	0.342	0.159	9.8879e-07
ZFHX3	3.14922e-11	-0.640188	0.873	0.852	1.05694e-06
ALDH1B1	4.1368e-11	1.37057	0.127	0.026	1.38839e-06
HSPB6	4.31434e-11	1.02049	0.264	0.105	1.44798e-06
TP53I11	4.93973e-11	0.911824	0.284	0.118	1.65787e-06
FLT1	5.31791e-11	-2.72513	0.092	0.213	1.7848e-06
MPP7	5.45379e-11	0.683807	0.363	0.179	1.8304e-06
HSPG2	6.97044e-11	0.628549	0.514	0.3	2.33942e-06
RASL12	7.28594e-11	0.662538	0.346	0.167	2.44531e-06
TTLL7	7.76468e-11	0.448981	0.568	0.357	2.60598e-06
CST3	7.79542e-11	0.659006	0.476	0.269	2.6163e-06
TXNRD1	8.30016e-11	0.681281	0.5	0.289	2.7857e-06
PDLIM3	8.47371e-11	0.747914	0.325	0.15	2.84395e-06
CYB5R3	8.93348e-11	0.598323	0.438	0.241	2.99826e-06
DOCK10	9.90725e-11	0.650073	0.394	0.203	3.32507e-06
GARNL3	1.10711e-10	0.793347	0.312	0.139	3.71567e-06
MYLK	1.16095e-10	0.599081	0.483	0.276	3.89639e-06
NNMT	1.1624e-10	0.721481	0.336	0.16	3.90126e-06
INHBA	1.22527e-10	1.46393	0.175	0.05	4.11225e-06
CRIM1	1.29759e-10	0.423411	0.75	0.542	4.35497e-06
IGF1R	1.45677e-10	0.121737	0.736	0.545	4.88921e-06
EDIL3	1.54118e-10	0.339975	0.637	0.434	5.17252e-06
RGS5	1.69777e-10	0.636964	0.401	0.211	5.69805e-06
NKD1	1.76833e-10	0.587716	0.332	0.16	5.93488e-06
EPAS1	1.78007e-10	-0.724124	0.39	0.387	5.97427e-06
BTBD9	2.1324e-10	-1.0965	0.394	0.458	7.15677e-06
ST6GALNAC3	2.23372e-10	-1.74536	0.182	0.26	7.4968e-06
NR2F2	2.26305e-10	0.757764	0.462	0.26	7.59524e-06
CAVIN1	2.54514e-10	0.130641	0.534	0.352	8.54201e-06
FAU	3.10736e-10	0.980997	0.346	0.166	1.04289e-05
TUBB	3.16504e-10	0.996308	0.366	0.182	1.06225e-05
RPLP1	3.19188e-10	0.874511	0.397	0.207	1.07126e-05
WSB1	3.2776e-10	0.274771	0.678	0.48	1.10003e-05
C9orf3	3.88974e-10	0.255935	0.644	0.449	1.30547e-05
ROCK2	4.01819e-10	0.329528	0.596	0.398	1.34859e-05
PAWR	4.20551e-10	0.506232	0.397	0.218	1.41145e-05
PDLIM7	4.55623e-10	0.748473	0.421	0.229	1.52916e-05
AOC3	5.63168e-10	1.03348	0.24	0.093	1.89011e-05
FBLIM1	5.83409e-10	0.712322	0.339	0.166	1.95804e-05
RBMS1	5.99437e-10	-0.843972	0.411	0.424	2.01183e-05
PDE1C	7.04139e-10	0.838217	0.38	0.197	2.36323e-05
JPH2	7.30141e-10	0.596002	0.349	0.179	2.4505e-05
ARHGAP42	7.49627e-10	-1.53559	0.209	0.315	2.5159e-05
LDB3	7.79614e-10	0.58026	0.408	0.225	2.61654e-05
PTPRG	7.82672e-10	-0.488405	0.853	0.832	2.6268e-05
MYADM	8.31833e-10	0.814561	0.257	0.108	2.7918e-05
RPS16	8.40141e-10	0.728146	0.39	0.207	2.81968e-05
CCDC6	8.49029e-10	0.444585	0.353	0.191	2.84951e-05
NPTN	9.26059e-10	0.542496	0.428	0.241	3.10804e-05
SLC20A2	9.58466e-10	0.121561	0.425	0.265	3.2168e-05
HSP90AA1	1.03266e-09	-0.934536	0.425	0.424	3.46581e-05
SPARCL1	1.07957e-09	0.602353	0.719	0.519	3.62326e-05
SPEG	1.09375e-09	0.781604	0.37	0.191	3.67084e-05
SORBS1	1.17652e-09	0.442767	0.829	0.649	3.94862e-05
MYO1D	1.47361e-09	0.209842	0.555	0.374	4.94572e-05
RORA	1.47411e-09	-0.39084	0.572	0.498	4.94742e-05
NOTCH2	1.54077e-09	0.54476	0.329	0.165	5.17113e-05
SESTD1	1.6248e-09	0.266112	0.442	0.271	5.45316e-05
SELENOW	1.8646e-09	0.503101	0.503	0.309	6.25796e-05
CRISPLD2	1.8988e-09	-1.36869	0.257	0.361	6.37276e-05
PLS3	2.23099e-09	0.340499	0.527	0.338	7.48766e-05
RHOB	2.51578e-09	0.485389	0.613	0.412	8.44346e-05
S100A11	2.58703e-09	0.862003	0.366	0.19	8.68259e-05
COBLL1	2.69222e-09	-0.327369	0.582	0.502	9.03564e-05
COL6A1	2.92404e-09	0.694758	0.39	0.211	9.81367e-05
IGFBP6	3.01492e-09	1.17124	0.318	0.155	0.000101187
CKB	3.12394e-09	0.670835	0.401	0.219	0.000104846
TINAGL1	3.16563e-09	0.611509	0.408	0.229	0.000106245
IQCJ-SCHIP1	3.16702e-09	0.372048	0.353	0.189	0.000106292
ID4	3.33594e-09	0.714531	0.226	0.092	0.000111961
CLIC4	3.43622e-09	0.362117	0.603	0.405	0.000115326
CSPG4	3.61588e-09	0.290637	0.49	0.31	0.000121356
FBXW5	3.90279e-09	0.875776	0.274	0.122	0.000130985
DPYSL3	4.124e-09	0.828089	0.295	0.137	0.00013841
FLNC	4.49026e-09	1.16876	0.185	0.064	0.000150702
PPDPF	4.65063e-09	1.01016	0.288	0.132	0.000156085
PLXNB1	4.9108e-09	0.454765	0.281	0.139	0.000164816
JAG1	5.0176e-09	-0.446768	0.586	0.524	0.000168401
MAP1B	5.02866e-09	0.310131	0.61	0.427	0.000168772
CPE	5.41137e-09	0.240564	0.497	0.32	0.000181616
PLEKHO1	5.57197e-09	0.823569	0.247	0.105	0.000187006
COL18A1	6.07886e-09	0.419393	0.695	0.5	0.000204019
UBC	6.09178e-09	0.367654	0.555	0.368	0.000204452
BACE2	6.31e-09	0.154674	0.438	0.281	0.000211776
DST	6.35967e-09	0.118847	0.647	0.485	0.000213443
CSDC2	6.41024e-09	0.459258	0.219	0.096	0.00021514
ANGPTL1	6.64085e-09	2.02415	0.116	0.026	0.00022288
ADCY5	6.84125e-09	0.228647	0.517	0.343	0.000229606
MGP	6.94977e-09	0.891467	0.401	0.222	0.000233248
CAVIN3	6.96446e-09	1.02304	0.305	0.146	0.000233741
TPT1	7.10617e-09	0.359161	0.469	0.298	0.000238497
PTTG1IP	7.56902e-09	0.959656	0.305	0.146	0.000254032
PPFIA2	7.63033e-09	0.555802	0.363	0.2	0.000256089
CLDN5	7.79065e-09	-2.04308	0.103	0.23	0.00026147
MYO1E	8.64445e-09	0.18865	0.575	0.405	0.000290125
SERF2	8.89785e-09	0.493059	0.455	0.278	0.000298629
CYFIP2	8.96023e-09	1.18214	0.233	0.095	0.000300723
APOO	9.35136e-09	0.700237	0.408	0.229	0.00031385
NT5DC3	9.52329e-09	0.82012	0.274	0.127	0.000319621
QKI	1.00974e-08	-0.347853	0.527	0.454	0.000338889
MAP4	1.11834e-08	-0.140245	0.476	0.356	0.000375338
ANGPT1	1.12599e-08	0.58054	0.37	0.203	0.000377904
SIPA1L1	1.18854e-08	0.655319	0.555	0.362	0.000398899
B2M	1.19056e-08	0.165927	0.479	0.32	0.000399576
YAP1	1.34123e-08	0.439526	0.534	0.349	0.000450145
C1R	1.45878e-08	0.974826	0.264	0.118	0.000489594
TCF4	1.4804e-08	-0.869756	0.377	0.4	0.000496853
BCAM	1.52378e-08	0.516667	0.497	0.309	0.000511411
TENT5B	1.53696e-08	1.73201	0.12	0.029	0.000515834
APOE	1.62531e-08	-2.41286	0.075	0.172	0.000545485
C1S	1.65245e-08	1.11431	0.236	0.099	0.000554594
C16orf45	1.77278e-08	0.913421	0.24	0.103	0.000594982
HS6ST3	1.82655e-08	0.561957	0.366	0.201	0.000613026
AGAP1	2.2828e-08	-0.921027	0.325	0.345	0.000766153
CDC27	2.2986e-08	0.285304	0.342	0.2	0.000771457
CPM	2.45345e-08	-2.49568	0.048	0.166	0.000823427
FIBIN	2.61678e-08	1.30865	0.106	0.024	0.000878243
SPTBN1	2.64846e-08	-1.03093	0.271	0.301	0.000888876
ELOB	2.68869e-08	1.18562	0.233	0.098	0.000902379
RPL8	3.14136e-08	0.450125	0.435	0.267	0.0010543
TMEM47	3.21137e-08	0.834969	0.305	0.151	0.0010778
ZIC1	3.21797e-08	-0.149358	0.469	0.346	0.00108001
STK38L	3.37044e-08	0.85304	0.425	0.25	0.00113119
ADGRE5	3.5191e-08	0.787001	0.212	0.088	0.00118108
AUTS2	3.59646e-08	-1.51669	0.188	0.315	0.00120704
UBA2	3.79582e-08	0.325299	0.479	0.313	0.00127395
EMILIN1	4.00071e-08	0.771509	0.247	0.111	0.00134272
TGFB1I1	4.12566e-08	0.803886	0.349	0.189	0.00138466
SIK3	4.16824e-08	-0.439526	0.627	0.568	0.00139895
RPL19	4.2226e-08	0.834832	0.336	0.176	0.00141719
VWA1	4.29143e-08	1.41891	0.178	0.064	0.00144029
MT-ND3	4.4278e-08	-0.307938	0.705	0.596	0.00148606
RPL36	4.44373e-08	0.928015	0.315	0.16	0.0014914
LAMC1	4.50736e-08	0.328797	0.438	0.278	0.00151276
PRDM6	4.57222e-08	0.716645	0.178	0.069	0.00153453
GNG12	5.06144e-08	0.767445	0.322	0.167	0.00169872
RPL14	5.62072e-08	0.827026	0.315	0.162	0.00188643
ELN	5.94449e-08	0.825379	0.325	0.17	0.00199509
HSPA1B	6.58682e-08	-1.33562	0.274	0.29	0.00221067
FOXC1	6.75068e-08	0.457116	0.37	0.214	0.00226566
UBR3	6.9263e-08	0.482199	0.524	0.343	0.00232461
CCDC107	7.6025e-08	0.649456	0.322	0.169	0.00255155
ITGB5	7.93473e-08	0.641572	0.325	0.172	0.00266305
CPED1	8.25475e-08	0.153097	0.408	0.258	0.00277046
TRIO	8.34251e-08	0.159292	0.688	0.526	0.00279991
SEMA3C	8.36088e-08	1.6229	0.137	0.041	0.00280608
RPL15	8.42667e-08	0.679609	0.38	0.217	0.00282816
ZBTB20	8.86109e-08	-0.401096	0.774	0.759	0.00297396
ATP10A	8.87715e-08	-0.439572	0.435	0.375	0.00297935
CTXN1	9.1471e-08	1.44192	0.103	0.025	0.00306995
HSPA1A	9.18816e-08	-1.12922	0.394	0.374	0.00308373
TUBA1A	9.56372e-08	0.650133	0.291	0.15	0.00320978
NBEAL1	9.71409e-08	0.210435	0.668	0.498	0.00326024
CTBP2	1.01223e-07	-0.262165	0.555	0.464	0.00339726
BIRC6	1.04078e-07	0.14187	0.521	0.371	0.00349308
FSTL1	1.06583e-07	0.759481	0.295	0.15	0.00357713
CHSY3	1.10534e-07	0.503864	0.318	0.17	0.00370976
ERBIN	1.13016e-07	-0.350254	0.39	0.303	0.00379305
FBXO32	1.16367e-07	0.422277	0.503	0.328	0.00390551
MSRB3	1.23203e-07	0.250914	0.658	0.483	0.00413495
LAMP1	1.25591e-07	0.827314	0.298	0.151	0.0042151
PSAP	1.31217e-07	0.588824	0.473	0.299	0.00440389
MAGI1	1.33059e-07	-0.241141	0.675	0.592	0.00446571
ELOVL7	1.34491e-07	-2.11385	0.086	0.18	0.00451377
FERMT2	1.40965e-07	0.411651	0.428	0.264	0.00473105
PLCE1	1.46621e-07	0.372511	0.64	0.462	0.0049209
FOXC2	1.56044e-07	0.82705	0.212	0.092	0.00523716
VPS41	1.61793e-07	0.506137	0.26	0.129	0.00543009
ARHGAP10	1.68939e-07	-0.187438	0.658	0.548	0.00566995
GPNMB	1.6943e-07	1.13192	0.171	0.063	0.0056864
SGCA	1.81109e-07	1.24649	0.158	0.054	0.0060784
SYNE2	1.90692e-07	-0.196854	0.524	0.423	0.0064
RRAS	1.99632e-07	0.592746	0.301	0.159	0.00670006
EEF1A1	2.04662e-07	0.590016	0.541	0.364	0.00686886
PHACTR1	2.0826e-07	0.307352	0.538	0.365	0.00698962
RPL32	2.1453e-07	0.587818	0.318	0.171	0.00720004
PMEPA1	2.34403e-07	0.589522	0.288	0.148	0.00786702
PKDCC	2.46967e-07	1.39159	0.137	0.043	0.00828871
PTPRM	2.55777e-07	-0.734445	0.39	0.396	0.00858439
MRGPRF	2.57111e-07	0.956026	0.236	0.108	0.00862915
FCHSD2	2.57359e-07	-0.121249	0.637	0.517	0.00863748
AMIGO2	2.64228e-07	1.12021	0.147	0.05	0.00886801
MAML2	2.68422e-07	-0.525336	0.517	0.514	0.00900878
FKBP5	2.73212e-07	0.382667	0.664	0.489	0.00916953
C12orf75	2.98124e-07	1.08873	0.14	0.046	0.0100056
MYO1C	3.2028e-07	0.464554	0.342	0.198	0.0107493
PDE5A	3.24503e-07	0.178267	0.538	0.378	0.010891
LAMA4	3.52938e-07	0.521382	0.356	0.206	0.0118453
PDZRN3	3.59702e-07	-0.131767	0.527	0.424	0.0120723
COL13A1	3.72938e-07	1.07432	0.202	0.085	0.0125165
ARHGEF7	3.74152e-07	-0.52548	0.486	0.461	0.0125573
YWHAB	3.75581e-07	0.55239	0.284	0.152	0.0126052
MYOCD	3.94774e-07	0.325112	0.459	0.296	0.0132494
PLCB4	3.95307e-07	-0.150601	0.493	0.393	0.0132673
ANXA6	3.99963e-07	0.596354	0.329	0.182	0.0134235
CTNNA1	4.12481e-07	-0.177413	0.469	0.372	0.0138437
TIMP3	4.17105e-07	-0.355728	0.596	0.548	0.0139989
RGS6	4.18228e-07	-0.498475	0.62	0.61	0.0140366
EEF2	4.2053e-07	0.571664	0.38	0.227	0.0141138
ITGA7	4.30398e-07	0.345078	0.346	0.206	0.014445
C1orf198	4.35362e-07	0.755446	0.185	0.077	0.0146116
RASSF3	4.55076e-07	0.90294	0.329	0.181	0.0152733
ANKH	4.66415e-07	0.493424	0.301	0.165	0.0156538
RPS14	4.8143e-07	1.00411	0.298	0.159	0.0161577
RPL29	4.87924e-07	0.492398	0.312	0.172	0.0163757
RALGAPA1	5.21699e-07	-0.14862	0.514	0.418	0.0175093
ITGA3	5.39821e-07	0.538319	0.332	0.186	0.0181175
SHROOM3	5.71233e-07	0.412646	0.188	0.091	0.0191717
PHLDB2	5.77607e-07	-0.124209	0.497	0.381	0.0193856
GULP1	5.8779e-07	0.357742	0.363	0.219	0.0197274
SULF1	5.89838e-07	0.940099	0.164	0.062	0.0197962
CAPZB	6.23556e-07	0.335902	0.408	0.259	0.0209278
FNBP1	6.55706e-07	0.356397	0.39	0.24	0.0220068
PPM1L	6.83474e-07	-0.812048	0.384	0.432	0.0229387
SORT1	7.04098e-07	0.235864	0.682	0.523	0.023631
CPXM2	7.44525e-07	1.08999	0.099	0.027	0.0249877
TMSB10	7.55509e-07	-0.252522	0.363	0.279	0.0253564
CEBPB	7.63493e-07	0.325714	0.401	0.254	0.0256244
EFHD1	7.75732e-07	0.303819	0.414	0.263	0.0260351
MSI2	7.77144e-07	-0.967112	0.277	0.305	0.0260825
SQSTM1	7.88467e-07	0.256799	0.346	0.211	0.0264625
NEBL	8.45069e-07	-1.73667	0.103	0.205	0.0283622
PPIA	8.91141e-07	0.747754	0.329	0.184	0.0299085
LIMS2	9.09636e-07	0.149476	0.36	0.234	0.0305292
RPL13	9.69067e-07	0.241808	0.51	0.365	0.0325238
CALU	9.70377e-07	0.831551	0.271	0.138	0.0325678
HNRNPDL	9.78009e-07	0.651746	0.318	0.178	0.0328239
SENP6	1.00588e-06	0.145559	0.483	0.342	0.0337594
ABLIM1	1.02119e-06	-2.33265	0.055	0.148	0.0342733
NPNT	1.04109e-06	0.893636	0.281	0.147	0.0349412
WFDC1	1.05617e-06	0.956813	0.171	0.069	0.0354473
RASAL2	1.11957e-06	0.166516	0.692	0.543	0.0375749
GADD45GIP1	1.1757e-06	1.07404	0.185	0.077	0.0394587
FTL	1.19081e-06	0.300891	0.435	0.288	0.0399659
UTRN	1.19969e-06	-0.217068	0.805	0.744	0.0402641
TACC1	1.23152e-06	-0.584959	0.517	0.526	0.0413323
RAPGEF2	1.2532e-06	-0.623019	0.377	0.381	0.0420598
AK4	1.2958e-06	0.749351	0.154	0.061	0.0434895
RPS23	1.29702e-06	0.65692	0.274	0.144	0.0435306
THADA	1.35818e-06	0.289985	0.301	0.175	0.0455834
DYNLT1	1.39192e-06	1.06561	0.199	0.087	0.0467155
EIF4G2	1.43627e-06	0.65119	0.295	0.16	0.048204
DMD	1.43789e-06	0.391412	0.815	0.678	0.0482585
ARL15	1.44436e-06	-1.27561	0.226	0.261	0.0484757
UNC5C	1.45666e-06	0.314749	0.527	0.366	0.0488883
MXRA7	1.50324e-06	1.01174	0.188	0.08	0.0504519
COL4A1	1.52179e-06	0.207985	0.753	0.601	0.0510743
ISLR	1.56093e-06	1.32392	0.144	0.051	0.0523881
CALM1	1.59615e-06	0.44886	0.418	0.266	0.0535699
KRT17	1.62759e-06	1.91733	0.079	0.017	0.0546252
INAFM2	1.62921e-06	2.14954	0.096	0.026	0.0546794
CASQ2	1.87498e-06	0.558622	0.26	0.14	0.0629281
LDHA	1.8811e-06	1.14722	0.247	0.123	0.0631334
ATP8B1	1.89969e-06	0.336372	0.387	0.246	0.0637575
FAM129A	1.90212e-06	0.198003	0.432	0.29	0.0638389
PTK2	2.0227e-06	-0.155211	0.589	0.505	0.0678857
HSPH1	2.02998e-06	-1.46033	0.178	0.213	0.0681303
C2CD2	2.03582e-06	-0.773037	0.325	0.348	0.0683262
SSBP3	2.06742e-06	0.166235	0.623	0.47	0.0693866
PIP5K1B	2.07807e-06	-0.851334	0.353	0.376	0.0697442
TSPAN2	2.08606e-06	0.785288	0.134	0.049	0.0700123
CFL2	2.13149e-06	1.37438	0.158	0.061	0.071537
TUBA1B	2.13788e-06	0.538608	0.373	0.226	0.0717515
NDFIP1	2.22478e-06	0.164214	0.353	0.227	0.0746682
LAPTM4A	2.24739e-06	0.618425	0.284	0.154	0.0754269
CX3CL1	2.27166e-06	0.528449	0.288	0.159	0.0762415
EID1	2.28861e-06	0.830618	0.26	0.134	0.0768102
PARD3	2.33107e-06	-0.471751	0.541	0.525	0.0782354
SUN1	2.37864e-06	0.284582	0.24	0.129	0.0798318
MRVI1	2.45226e-06	0.315118	0.257	0.144	0.0823027
PDK4	2.46139e-06	-1.66036	0.113	0.214	0.0826093
XYLT1	2.4648e-06	0.614588	0.175	0.076	0.0827236
CAMK2D	2.54614e-06	-0.173557	0.455	0.369	0.0854537
MARVELD1	2.58934e-06	0.670422	0.164	0.071	0.0869036
SOX5	2.65241e-06	-0.156776	0.884	0.815	0.0890202
DACH1	2.71928e-06	-2.59731	0.045	0.133	0.0912643
DOCK4	2.74799e-06	-1.9692	0.062	0.163	0.0922279
CCDC50	2.77384e-06	0.632064	0.271	0.144	0.0930955
ARID1B	2.81817e-06	-0.275901	0.64	0.57	0.0945835
NTRK3	2.82841e-06	-0.593325	0.503	0.492	0.094927
SBSPON	2.89356e-06	1.14023	0.123	0.043	0.0971136
H3F3B	2.89396e-06	0.38919	0.445	0.3	0.0971271
P2RX1	2.90395e-06	1.36816	0.113	0.036	0.0974623
SH3BGRL	2.95469e-06	0.317137	0.404	0.262	0.0991653
NFAT5	3.05633e-06	-0.144204	0.469	0.374	0.102577
CDKAL1	3.20658e-06	-0.488344	0.438	0.404	0.107619
MRAP2	3.21058e-06	1.71541	0.082	0.019	0.107754
RPS15	3.21962e-06	0.556359	0.322	0.186	0.108057
SNCAIP	3.25132e-06	0.664352	0.158	0.067	0.109121
RUSC2	3.26147e-06	0.430476	0.325	0.195	0.109462
SBDS	3.42481e-06	1.10481	0.192	0.085	0.114944
MAP7D3	3.46739e-06	0.577655	0.14	0.056	0.116372
AMBRA1	3.48859e-06	0.381217	0.408	0.264	0.117084
ANKRD12	3.51598e-06	0.145473	0.514	0.396	0.118003
NUCB1	3.53797e-06	0.864868	0.233	0.115	0.118741
CXXC5	3.57888e-06	0.908238	0.223	0.107	0.120115
RPL27A	3.59523e-06	0.518253	0.284	0.157	0.120663
TMEM131L	3.6378e-06	-0.101858	0.397	0.291	0.122092
CDC42BPA	3.65637e-06	-0.242057	0.459	0.38	0.122715
PTEN	3.7341e-06	-0.371106	0.438	0.396	0.125324
TLN1	3.89804e-06	0.522111	0.356	0.216	0.130826
VASN	3.9549e-06	1.20789	0.161	0.065	0.132734
NUPR1	3.98408e-06	0.581174	0.25	0.13	0.133714
RERE	3.99512e-06	-0.376236	0.483	0.42	0.134084
TMEM38B	4.04951e-06	0.419199	0.295	0.168	0.13591
ITGA8	4.07405e-06	0.367869	0.387	0.249	0.136733
CTIF	4.1013e-06	0.306674	0.284	0.162	0.137648
CEBPD	4.13792e-06	0.240027	0.408	0.281	0.138877
A2M	4.15984e-06	0.282649	0.527	0.376	0.139613
FRY	4.23263e-06	0.103243	0.675	0.543	0.142056
TRIM28	4.3074e-06	0.956442	0.182	0.079	0.144565
COX20	4.424e-06	1.02278	0.134	0.049	0.148478
LINC01088	4.48347e-06	0.425704	0.421	0.273	0.150474
LTBP4	4.59481e-06	0.717389	0.24	0.122	0.154211
SDK1	4.72986e-06	0.121545	0.521	0.382	0.158744
ARHGEF10L	4.75178e-06	0.213318	0.462	0.32	0.159479
CAV1	4.80446e-06	0.553271	0.363	0.222	0.161247
TBX18	4.87986e-06	-0.154109	0.445	0.343	0.163778
TMTC1	4.91172e-06	-0.341588	0.647	0.579	0.164847
PHLDA3	4.96596e-06	0.733971	0.164	0.072	0.166668
KLF12	4.98529e-06	-0.237231	0.459	0.374	0.167316
GTF2I	4.9864e-06	-0.134556	0.342	0.259	0.167353
NTN1	5.09559e-06	0.204571	0.312	0.198	0.171018
CAP1	5.18918e-06	0.612322	0.308	0.178	0.174159
NCKAP1	5.19503e-06	0.208937	0.51	0.365	0.174356
ADH5	5.28232e-06	0.638786	0.182	0.082	0.177285
ITIH3	5.53103e-06	1.00364	0.137	0.051	0.185632
STAT3	5.63075e-06	-0.307224	0.435	0.368	0.188979
CNTN4	5.75442e-06	0.707155	0.356	0.216	0.19313
RAP1B	5.82204e-06	0.105714	0.421	0.308	0.195399
FAM13C	5.8746e-06	0.222848	0.356	0.23	0.197163
UGGT2	5.88055e-06	0.13586	0.414	0.286	0.197363
PCAT19	5.90532e-06	-6.64216	0	0.04	0.198194
RNASE4	5.93707e-06	3.75885	0.051	0.008	0.19926
CALR	6.3275e-06	0.537477	0.267	0.146	0.212364
PCED1B	6.39192e-06	0.857054	0.301	0.172	0.214526
MON2	6.45916e-06	0.276395	0.418	0.281	0.216782
ZEB2	6.46767e-06	-0.196428	0.432	0.35	0.217068
ALPL	6.78058e-06	-2.95396	0.007	0.067	0.22757
CDC42	6.86478e-06	0.583385	0.291	0.165	0.230396
SPIDR	6.91602e-06	-0.508937	0.387	0.354	0.232115
KANSL1	6.96263e-06	-0.467701	0.462	0.432	0.23368
HSPB8	7.05774e-06	0.838942	0.243	0.126	0.236872
DKK3	7.3041e-06	0.84566	0.243	0.126	0.24514
FER	7.52332e-06	-0.145615	0.455	0.369	0.252498
PTH1R	7.71488e-06	-1.83376	0.103	0.17	0.258927
LDLRAD3	7.79475e-06	-1.63792	0.13	0.228	0.261608
SASH1	7.85627e-06	-0.740094	0.253	0.256	0.263672
SEC31A	7.9404e-06	0.414686	0.346	0.215	0.266496
PREX2	8.08386e-06	0.283683	0.397	0.264	0.271311
FAM207A	8.095e-06	1.5549	0.127	0.046	0.271685
CTDSP1	8.4004e-06	0.585184	0.188	0.089	0.281934
PLEC	8.42219e-06	0.425354	0.38	0.241	0.282666
RPL10A	8.58651e-06	0.677244	0.226	0.115	0.28818
MKLN1	8.68086e-06	-0.26964	0.555	0.501	0.291347
RBFOX2	8.74057e-06	0.100138	0.5	0.388	0.293351
IFITM3	8.76461e-06	0.227902	0.517	0.379	0.294158
LHFPL6	8.76759e-06	-0.500201	0.49	0.464	0.294258
SLC44A2	8.81851e-06	0.566625	0.318	0.188	0.295967
PTBP2	8.84753e-06	0.377596	0.414	0.275	0.296941
MT-ND4	8.85608e-06	-0.28839	0.634	0.582	0.297228
PLXNA2	8.93291e-06	0.154603	0.26	0.163	0.299806
BRSK2	9.04314e-06	0.79216	0.096	0.03	0.303506
IGFN1	9.10275e-06	0.741133	0.11	0.041	0.305506
ATP2B4	9.12432e-06	0.205841	0.497	0.356	0.306231
CYBRD1	9.28505e-06	0.89154	0.223	0.111	0.311625
EHD1	9.30895e-06	0.826102	0.164	0.071	0.312427
WTIP	9.42397e-06	0.57949	0.305	0.177	0.316287
GRID2	9.4623e-06	-0.928939	0.271	0.33	0.317574
RCL1	9.56882e-06	0.589734	0.223	0.114	0.321149
PPP1R12C	9.65109e-06	0.298448	0.229	0.127	0.32391
SLC1A1	9.72037e-06	-3.46492	0.017	0.085	0.326235
GJC1	9.90488e-06	-1.61481	0.12	0.214	0.332428
DLG2	1.00963e-05	0.336704	0.664	0.511	0.338852
TANC1	1.06524e-05	-0.219705	0.301	0.244	0.357515
MTHFD1L	1.09064e-05	0.244091	0.373	0.25	0.366042
PDGFC	1.12407e-05	0.459276	0.305	0.179	0.377261
INF2	1.14136e-05	0.322847	0.315	0.194	0.383063
ARPC5	1.1529e-05	0.76511	0.223	0.112	0.386937
ARHGEF12	1.15982e-05	-0.576117	0.401	0.405	0.389259
NKIRAS2	1.1879e-05	2.02621	0.082	0.021	0.398684
BMPR2	1.19479e-05	-0.11857	0.462	0.373	0.400996
UBA52	1.21879e-05	0.48853	0.288	0.167	0.40905
UACA	1.22249e-05	-0.259369	0.397	0.314	0.410292
CSNK1A1	1.22358e-05	-0.109544	0.486	0.396	0.410656
RNF217	1.23922e-05	0.825415	0.226	0.115	0.415905
SLMAP	1.24602e-05	0.163304	0.503	0.368	0.418188
GSN	1.26e-05	0.2266	0.421	0.291	0.42288
B4GALNT3	1.27427e-05	1.00065	0.096	0.031	0.427672
MARK1	1.32432e-05	0.125561	0.312	0.204	0.444468
S100A4	1.34022e-05	0.782455	0.363	0.23	0.449804
SEC14L1	1.35191e-05	-2.17521	0.058	0.129	0.453728
SDC4	1.35221e-05	0.712476	0.161	0.072	0.45383
GLDN	1.40563e-05	1.24431	0.099	0.031	0.471757
KALRN	1.41016e-05	0.372552	0.579	0.427	0.473277
CD63	1.43898e-05	0.541729	0.295	0.172	0.48295
PNPLA2	1.47834e-05	1.42554	0.127	0.047	0.496162
PACSIN2	1.49218e-05	0.303792	0.38	0.252	0.500804
USP15	1.50171e-05	-0.143207	0.322	0.235	0.504002
GNAQ	1.53098e-05	-0.19798	0.411	0.338	0.513828
MEDAG	1.54271e-05	1.16475	0.182	0.085	0.517764
DYNLL1	1.54621e-05	0.674697	0.277	0.156	0.518938
ATP5F1B	1.56102e-05	1.0262	0.195	0.093	0.523909
EBF1	1.56377e-05	-0.183906	0.88	0.807	0.524832
TNC	1.59234e-05	1.31516	0.147	0.061	0.534421
TBC1D1	1.6032e-05	-0.173788	0.568	0.497	0.538064
SYNGR2	1.60922e-05	0.88183	0.202	0.098	0.540088
FYN	1.61364e-05	-1.73158	0.089	0.173	0.541569
HSP90AB1	1.61498e-05	-0.277233	0.346	0.284	0.542019
GAPDH	1.6517e-05	0.401517	0.387	0.256	0.554344
APP	1.65376e-05	-0.246112	0.353	0.283	0.555033
ADGRL2	1.65378e-05	-0.26422	0.305	0.225	0.555043
PMM1	1.72582e-05	1.63194	0.075	0.018	0.579219
APOOL	1.73607e-05	0.747721	0.171	0.077	0.582659
HACD1	1.81195e-05	0.767599	0.168	0.076	0.608128
REV3L	1.84409e-05	-0.362345	0.432	0.367	0.618914
PRICKLE2	1.84411e-05	-1.19785	0.164	0.195	0.618921
SRF	1.84671e-05	1.54269	0.123	0.047	0.619793
TASP1	1.86594e-05	0.481893	0.332	0.207	0.626247
CLIC1	1.90803e-05	0.804765	0.219	0.112	0.640374
CRTAP	1.93258e-05	0.984801	0.202	0.099	0.648613
PDE8A	1.94657e-05	-0.579352	0.363	0.345	0.653309
CAV2	1.9524e-05	0.255779	0.243	0.14	0.655265
GYPC	1.95621e-05	0.79871	0.14	0.057	0.656544
SLC26A6	1.95677e-05	0.846455	0.089	0.028	0.656732
CHMP4B	1.9687e-05	0.476676	0.164	0.076	0.660736
SLC7A5	1.98354e-05	-2.36124	0.038	0.113	0.665716
ATF4	1.99592e-05	0.493318	0.271	0.155	0.66987
BANF1	2.02124e-05	0.790807	0.171	0.078	0.678368
H1FX	2.04122e-05	0.710363	0.247	0.133	0.685075
MED13	2.07632e-05	0.221552	0.404	0.281	0.696855
ADH1B	2.11343e-05	0.916217	0.099	0.034	0.709309
MAP3K20	2.13385e-05	-0.129535	0.493	0.402	0.716163
NF1	2.1361e-05	-0.234392	0.479	0.399	0.716919
UEVLD	2.13902e-05	0.829724	0.13	0.051	0.717897
WAC	2.16562e-05	-0.19686	0.418	0.346	0.726827
ABHD2	2.16991e-05	0.354812	0.342	0.219	0.728267
L3MBTL4	2.18192e-05	-0.491545	0.325	0.275	0.732297
HIPK2	2.28594e-05	-0.742958	0.394	0.461	0.767208
RPS9	2.29861e-05	0.501253	0.329	0.205	0.771458
TNRC6A	2.32089e-05	-0.412714	0.418	0.389	0.778936
PDE3A	2.35227e-05	-0.106668	0.832	0.734	0.789468
LRMDA	2.38526e-05	-1.64083	0.099	0.182	0.800542
LOXL1	2.39317e-05	1.11351	0.075	0.02	0.803196
STIM1	2.41506e-05	0.527644	0.257	0.145	0.810542
ZMYM2	2.45907e-05	0.241328	0.39	0.261	0.825314
NBL1	2.4664e-05	0.606168	0.229	0.121	0.827772
FBXL2	2.47554e-05	0.406392	0.257	0.152	0.830842
APOLD1	2.4904e-05	-1.36062	0.106	0.175	0.835827
PDGFRB	2.52895e-05	0.259527	0.442	0.312	0.848765
DYM	2.54142e-05	-0.229769	0.394	0.325	0.852952
PBXIP1	2.56937e-05	0.557828	0.226	0.121	0.862331
FAF1	2.59121e-05	-0.144573	0.445	0.353	0.869662
CACNA1C	2.66971e-05	-0.399102	0.818	0.829	0.896006
RB1	2.67053e-05	-0.241909	0.325	0.256	0.896283
CBX6	2.71071e-05	0.462594	0.274	0.16	0.90977
TNRC18	2.78979e-05	0.174449	0.329	0.212	0.936308
HABP4	2.82317e-05	-0.142185	0.209	0.13	0.947513
DOCK9	2.84071e-05	-0.940816	0.216	0.246	0.953398
GRAMD2B	2.86002e-05	-0.606681	0.281	0.25	0.95988
POGZ	2.8784e-05	0.210929	0.37	0.25	0.96605
ARF1	2.90783e-05	0.758972	0.247	0.135	0.975924
ARHGAP29	2.91351e-05	-0.369121	0.377	0.341	0.977832
ARID4B	2.92431e-05	0.118561	0.486	0.357	0.981456
HCFC1R1	2.93523e-05	0.436463	0.202	0.107	0.985123
RPL5	2.97327e-05	0.549799	0.243	0.133	0.997888
PLP2	2.9993e-05	1.13283	0.134	0.053	1
ARHGAP26	3.00437e-05	-0.632691	0.315	0.316	1
NME3	3.01058e-05	0.927122	0.158	0.07	1
PJA2	3.08551e-05	0.281924	0.336	0.219	1
LSAMP	3.20472e-05	-1.37886	0.116	0.219	1
PATJ	3.2085e-05	0.405137	0.305	0.188	1
TMED3	3.23498e-05	0.321973	0.12	0.051	1
SRARP	3.26777e-05	-5.34185	0	0.034	1
MAGED2	3.29423e-05	1.40012	0.137	0.057	1
ESYT2	3.33847e-05	-0.385028	0.545	0.48	1
MARCH6	3.35634e-05	0.244864	0.384	0.259	1
YWHAQ	3.35643e-05	0.169626	0.26	0.16	1
GSTP1	3.4804e-05	0.610381	0.295	0.175	1
NUAK1	3.48956e-05	-0.17816	0.257	0.178	1
MCU	3.61963e-05	0.283968	0.318	0.204	1
COX5B	3.66055e-05	0.796267	0.205	0.105	1
QSOX1	3.69434e-05	0.948338	0.113	0.041	1
VPS28	3.71587e-05	0.800349	0.192	0.095	1
ZYX	3.7402e-05	1.1301	0.175	0.082	1
TTLL11	3.74418e-05	0.893946	0.154	0.067	1
TJP1	3.7747e-05	-0.206211	0.51	0.448	1
MEF2C	3.78348e-05	-0.285776	0.38	0.327	1
AHNAK	3.80086e-05	0.126127	0.36	0.252	1
JADE1	3.82035e-05	0.438037	0.281	0.169	1
FAM89B	3.82852e-05	1.04962	0.137	0.056	1
RAI14	3.88427e-05	0.703055	0.226	0.121	1
DDX5	3.89954e-05	-0.117613	0.38	0.299	1
CLASP1	3.98644e-05	-0.245151	0.438	0.368	1
PCBP1	4.00416e-05	0.59796	0.264	0.15	1
ETV6	4.02967e-05	0.255991	0.572	0.433	1
NIPBL	4.09474e-05	-0.173982	0.442	0.371	1
MYO1B	4.2123e-05	-1.16073	0.171	0.25	1
FBXW4	4.25781e-05	0.265331	0.271	0.165	1
FRYL	4.36093e-05	-0.100963	0.497	0.408	1
ANAPC16	4.41767e-05	0.304105	0.295	0.184	1
TBX2	4.50897e-05	-0.554774	0.315	0.276	1
SMTN	4.60238e-05	0.379016	0.346	0.222	1
NT5C3B	4.71316e-05	1.62878	0.089	0.027	1
NEGR1	4.74045e-05	0.852999	0.291	0.172	1
ENAH	4.76873e-05	0.354843	0.541	0.399	1
FNDC3B	4.84803e-05	0.155985	0.596	0.472	1
AFF1	4.91348e-05	-0.379686	0.384	0.33	1
CTNNA3	5.16922e-05	-0.58126	0.401	0.388	1
VPS8	5.38122e-05	0.393816	0.25	0.146	1
TCF12	5.39001e-05	-0.190842	0.586	0.53	1
H2AFJ	5.41262e-05	0.911233	0.195	0.098	1
EIF4G3	5.4668e-05	-0.46302	0.37	0.359	1
COMMD6	5.51636e-05	0.962264	0.151	0.067	1
VPS13D	5.67697e-05	-0.445115	0.418	0.39	1
GNB2	5.69369e-05	0.767707	0.236	0.129	1
MITF	5.73321e-05	0.371878	0.219	0.125	1
NUMA1	5.78777e-05	0.333437	0.284	0.176	1
RCAN2	5.85628e-05	-0.31344	0.61	0.557	1
CHCHD3	5.87098e-05	0.216144	0.38	0.268	1
SYDE1	5.88574e-05	0.731218	0.127	0.051	1
NTF3	5.95323e-05	0.383077	0.092	0.036	1
ITM2B	5.99734e-05	0.28772	0.404	0.285	1
WTAP	6.03867e-05	0.152805	0.202	0.118	1
KCNQ5	6.0501e-05	1.14329	0.151	0.067	1
PLAU	6.06902e-05	1.89308	0.062	0.014	1
MYOF	6.13266e-05	0.333702	0.366	0.248	1
CCNI	6.18136e-05	0.26973	0.377	0.256	1
PECAM1	6.2016e-05	-2.27924	0.045	0.115	1
SCAF8	6.24813e-05	0.308803	0.353	0.238	1
GPS2	6.27707e-05	0.763194	0.158	0.072	1
PTGES3	6.39357e-05	-0.669845	0.298	0.289	1
PLEKHG1	6.39877e-05	-2.09723	0.051	0.129	1
THRB	6.46031e-05	-0.136083	0.363	0.275	1
CAST	6.52022e-05	-0.11624	0.353	0.263	1
PSMB6	6.52896e-05	1.22357	0.137	0.058	1
PHPT1	6.54424e-05	0.849972	0.209	0.109	1
AVPR1A	6.55674e-05	1.61965	0.082	0.024	1
ARHGAP1	6.62089e-05	0.680908	0.178	0.087	1
TRNP1	6.62738e-05	1.4333	0.113	0.042	1
CCNY	6.7474e-05	-0.697879	0.301	0.334	1
FAM172A	6.85828e-05	-0.24851	0.401	0.331	1
GYG1	6.88223e-05	0.775549	0.12	0.048	1
YWHAH	6.99442e-05	0.798569	0.205	0.107	1
ASCC3	6.9953e-05	-0.390864	0.298	0.255	1
COL1A1	7.14136e-05	1.42184	0.113	0.043	1
RPL35	7.15796e-05	0.472471	0.318	0.2	1
RABAC1	7.26432e-05	0.45886	0.277	0.166	1
EIF1	7.28388e-05	0.397963	0.38	0.253	1
BBX	7.77066e-05	-0.321354	0.366	0.315	1
ATP1A2	7.87886e-05	-0.577562	0.243	0.224	1
DIAPH1	7.92507e-05	0.563415	0.209	0.112	1
ATP1B3	7.94619e-05	-0.831266	0.284	0.265	1
NCOA2	7.95441e-05	-0.41701	0.366	0.34	1
SRP14	7.98e-05	0.406793	0.26	0.155	1
LMNA	8.16805e-05	0.419228	0.346	0.225	1
CCDC3	8.18786e-05	0.256946	0.38	0.257	1
GOLGA4	8.26094e-05	-0.234157	0.356	0.293	1
ENPP2	8.28113e-05	1.02672	0.161	0.075	1
ASAP1	8.3458e-05	-0.669995	0.322	0.363	1
JMJD1C	8.36097e-05	-0.402936	0.623	0.607	1
PLA2R1	8.40168e-05	0.381088	0.288	0.179	1
RPS2	8.41961e-05	0.530655	0.281	0.169	1
GNAI2	8.48439e-05	0.324205	0.298	0.19	1
FOSL2	8.55881e-05	-0.431443	0.39	0.359	1
ZNF532	8.56181e-05	-0.403529	0.291	0.241	1
TMSB4X	8.57024e-05	-0.3681	0.291	0.242	1
LRRFIP2	8.58447e-05	0.132927	0.322	0.219	1
FRMD3	8.73118e-05	-1.58304	0.113	0.181	1
PKD2	8.85062e-05	0.180224	0.353	0.24	1
WIPF1	8.91908e-05	0.299169	0.284	0.178	1
PLXDC2	9.05923e-05	0.318922	0.332	0.214	1
SMIM14	9.14343e-05	0.38339	0.243	0.142	1
RILPL1	9.1932e-05	0.414157	0.182	0.095	1
ARID5B	9.41095e-05	-0.107922	0.479	0.39	1
RALY	9.42977e-05	0.159857	0.267	0.169	1
RAB11B	9.52653e-05	0.585133	0.226	0.127	1
MAST3	9.60218e-05	0.860694	0.12	0.048	1
DDT	9.65123e-05	1.26758	0.12	0.048	1
GGT5	9.69989e-05	0.295371	0.312	0.207	1
ZNF704	9.70347e-05	0.306431	0.373	0.253	1
HRH2	9.73293e-05	0.326337	0.14	0.067	1
YBX3	9.89842e-05	-0.551585	0.312	0.306	1
TMEM50A	0.000101772	0.464885	0.171	0.085	1
SEPT2	0.000101881	0.275755	0.322	0.217	1
LNPK	0.000102727	0.657862	0.178	0.089	1
ATP6AP2	0.000102758	1.0149	0.171	0.083	1
GAB1	0.000104037	0.140388	0.394	0.282	1
ANXA2	0.00010466	0.713034	0.274	0.163	1
AC016831.7	0.000107289	-0.445321	0.527	0.531	1
ZBTB7C	0.000108465	-0.949968	0.233	0.331	1
SEM1	0.000108657	-0.987129	0.205	0.2	1
SCUBE3	0.000108772	0.867097	0.103	0.039	1
BCAS3	0.000109913	-0.133265	0.483	0.398	1
ANO6	0.000111479	0.173163	0.394	0.284	1
ST8SIA6	0.000111536	-2.23506	0.021	0.082	1
SGIP1	0.000111919	-0.14609	0.606	0.506	1
ARHGEF25	0.000112376	0.394756	0.127	0.059	1
PHLDA2	0.00011283	0.360089	0.253	0.151	1
PPP1CB	0.000113758	-0.269598	0.295	0.221	1
TRIR	0.000113827	0.434015	0.199	0.108	1
RNF152	0.000115128	-0.402077	0.521	0.512	1
NLGN1	0.000117964	0.935075	0.271	0.166	1
MPDZ	0.000118209	-0.277458	0.349	0.294	1
FLNB	0.000118746	0.458448	0.301	0.191	1
HP1BP3	0.000120801	-0.111992	0.349	0.271	1
APLP2	0.000120852	0.499754	0.325	0.207	1
COL5A3	0.000122186	-2.48645	0.038	0.104	1
MICAL3	0.000122604	0.290298	0.298	0.189	1
RBM33	0.000122982	0.220494	0.277	0.182	1
SSR4	0.000123232	1.15003	0.127	0.053	1
WBP1L	0.000124526	0.360537	0.219	0.127	1
PRKAR2A	0.000126683	0.16672	0.264	0.172	1
IRAK3	0.000126966	-1.90213	0.038	0.11	1
C11orf58	0.000127003	0.706613	0.202	0.107	1
LINC02398	0.000129708	0.840626	0.103	0.039	1
ITPKB	0.000131441	-2.2177	0.048	0.115	1
THBS1	0.000132692	0.478055	0.223	0.128	1
MYCBP2	0.00013276	-0.174751	0.397	0.321	1
ANXA11	0.000135131	0.398799	0.195	0.107	1
ASH1L	0.000135568	-0.21722	0.455	0.395	1
ATP8B2	0.000140655	0.649099	0.168	0.083	1
KAT6A	0.00014151	-0.76573	0.257	0.272	1
SSH1	0.000142335	0.54459	0.175	0.089	1
GOLPH3	0.000142522	0.228588	0.267	0.173	1
USP9X	0.000143106	-0.116924	0.277	0.201	1
IDS	0.000143712	0.21674	0.236	0.143	1
ARIH1	0.000143732	-0.130515	0.414	0.335	1
MNDA	0.00014578	1.58493	0.092	0.032	1
GIMAP4	0.000146158	-4.8533	0	0.029	1
PPIC	0.000146836	1.45422	0.092	0.032	1
HNRNPA3	0.000149745	-0.342319	0.291	0.249	1
SLC30A10	0.000150367	-2.44215	0.021	0.08	1
LDB2	0.000150832	-1.72252	0.079	0.155	1
EMP3	0.000151777	0.966632	0.171	0.085	1
HLA-A	0.000155088	0.229769	0.312	0.212	1
TOX	0.000155167	0.446125	0.226	0.128	1
COLGALT1	0.000160599	0.162175	0.14	0.074	1
LRP10	0.00016061	0.708055	0.188	0.098	1
ELL2	0.000160991	-0.316778	0.586	0.53	1
UBE2D3	0.000161517	-0.139103	0.459	0.377	1
PPP3CB	0.000163544	0.483591	0.236	0.138	1
RPL23	0.000164675	0.60571	0.188	0.099	1
AL138686.1	0.000166729	2.13576	0.068	0.021	1
MAST4	0.000166831	-0.656509	0.349	0.34	1
DOCK1	0.000168511	-0.310678	0.356	0.32	1
ADD1	0.000170988	-0.161408	0.349	0.278	1
NBPF19	0.000171137	0.905561	0.178	0.09	1
FIS1	0.000171248	0.971154	0.175	0.088	1
TEAD3	0.000171393	0.89916	0.175	0.088	1
BRD4	0.000171825	-0.194234	0.312	0.243	1
PRKCE	0.00017406	-1.4857	0.137	0.185	1
TDRD3	0.000175395	0.402905	0.229	0.132	1
COX6B1	0.000175681	0.714178	0.192	0.101	1
RNH1	0.000175746	0.760169	0.151	0.07	1
GFAP	0.000178052	-0.949646	0.257	0.289	1
FHOD3	0.000178111	0.81506	0.116	0.048	1
FBXW11	0.00017814	-0.22971	0.24	0.179	1
NT5DC1	0.000179999	0.402701	0.253	0.152	1
MT-ND2	0.000180422	-0.218893	0.493	0.439	1
EFNA5	0.000180699	0.924851	0.147	0.068	1
SUGCT	0.000181634	0.496736	0.171	0.089	1
PRNP	0.000181862	0.367739	0.216	0.122	1
RPS20	0.000184965	0.479601	0.229	0.133	1
OOEP	0.000186432	0.711259	0.243	0.141	1
MYL12B	0.000186679	0.852311	0.233	0.134	1
SNX14	0.000187272	0.687629	0.164	0.082	1
LTBP2	0.000187328	0.878215	0.103	0.039	1
NXPH3	0.00018771	2.23012	0.048	0.009	1
PARVB	0.000188958	-2.87893	0.031	0.087	1
DYNC1I2	0.00018938	0.381802	0.284	0.178	1
ZFP36L2	0.000189828	0.616047	0.175	0.092	1
IMPAD1	0.000189928	0.912624	0.154	0.073	1
PNRC1	0.000190204	0.919414	0.195	0.104	1
RPS8	0.000191019	0.595227	0.253	0.149	1
TLE1	0.000193823	-1.38778	0.113	0.194	1
NINJ1	0.000194286	1.19159	0.12	0.05	1
ACTR2	0.000195325	0.187912	0.298	0.196	1
CTSB	0.00019898	0.341569	0.199	0.113	1
ADAMTSL1	0.000199891	0.276487	0.092	0.035	1
HDAC8	0.000200165	-0.133984	0.267	0.19	1
FXR1	0.000200433	-0.52772	0.274	0.231	1
PRMT2	0.000201917	0.449532	0.26	0.157	1
PRDX1	0.00020304	0.583977	0.247	0.144	1
PEBP1	0.000203196	0.326241	0.288	0.182	1
RPS27A	0.000204642	0.615246	0.291	0.181	1
NFIX	0.000204765	0.582912	0.229	0.132	1
DYRK1A	0.000206217	-0.118989	0.449	0.376	1
IQGAP1	0.000206295	0.399627	0.421	0.297	1
HDAC4	0.000209897	-0.154884	0.233	0.161	1
PRKCA	0.000210953	-0.437639	0.308	0.263	1
MLLT10	0.000210962	-0.190736	0.346	0.275	1
SCN3A	0.000211417	-2.73017	0.017	0.072	1
TGFBI	0.000212151	1.29446	0.11	0.044	1
RBM26	0.000214336	-0.391367	0.288	0.244	1
PPP3CA	0.000217834	-0.534692	0.277	0.263	1
MYO9B	0.000221221	0.384251	0.277	0.173	1
ANKRD17	0.000222418	-0.298291	0.418	0.379	1
MLXIP	0.000226186	0.624117	0.182	0.095	1
AC113383.1	0.000227911	0.548521	0.164	0.082	1
DIS3L2	0.000228045	-0.147834	0.216	0.143	1
HSPA5	0.000228115	0.117164	0.247	0.154	1
SETBP1	0.000229718	0.212445	0.616	0.495	1
THRAP3	0.000232196	0.339051	0.264	0.166	1
GPX4	0.000235437	0.647825	0.226	0.129	1
EEA1	0.000236668	0.207329	0.325	0.225	1
PPP1R9A	0.000236843	0.30244	0.202	0.117	1
HEPH	0.000236921	0.514659	0.137	0.065	1
STARD7	0.000238445	0.61682	0.134	0.061	1
TUBB4B	0.000239458	0.364102	0.229	0.136	1
ARL8B	0.000241368	0.404163	0.226	0.132	1
PDS5A	0.00024939	0.327542	0.322	0.215	1
HERC1	0.000253589	-0.323039	0.298	0.246	1
RAPGEF4	0.000254092	-1.77889	0.082	0.154	1
PRKG1	0.000255721	0.110701	0.979	0.923	1
JOSD2	0.000256292	1.84997	0.082	0.028	1
ARHGAP5	0.00026102	-0.296377	0.312	0.25	1
CDIPT	0.000261869	0.837961	0.103	0.04	1
PDZD2	0.000263303	-1.08224	0.147	0.187	1
PDS5B	0.000267406	-0.241069	0.349	0.288	1
SEPT9	0.000267464	0.165711	0.291	0.194	1
CARD19	0.000273546	1.59974	0.089	0.032	1
SLCO3A1	0.000275866	-0.805237	0.25	0.29	1
PVT1	0.000278031	-5.79098	0	0.026	1
LPL	0.000278031	-5.70748	0	0.026	1
GRN	0.000283547	0.807786	0.168	0.085	1
BAIAP2L1	0.000285265	0.300746	0.223	0.134	1
CFH	0.000285285	-1.80606	0.058	0.122	1
MKL2	0.000286087	-0.345225	0.315	0.272	1
PIM1	0.000286607	0.889835	0.103	0.04	1
CPQ	0.000286722	0.272356	0.322	0.217	1
PAFAH1B1	0.000286733	-0.23736	0.36	0.303	1
NEAT1	0.000287216	-0.46299	0.753	0.8	1
VWF	0.000289801	-1.45999	0.092	0.169	1
PCBP2	0.000290458	0.305603	0.312	0.206	1
SDC2	0.000292091	0.295331	0.202	0.12	1
NAXE	0.000303874	1.72776	0.079	0.026	1
MAP4K4	0.00030505	-0.728853	0.274	0.331	1
NFIC	0.000307022	-0.192558	0.329	0.256	1
NCS1	0.000310817	1.03981	0.134	0.061	1
KATNAL1	0.00031577	0.147859	0.212	0.132	1
SBF1	0.000322887	2.01239	0.075	0.024	1
ADIPOR2	0.000324308	-1.07917	0.151	0.169	1
SLC38A2	0.000325829	-0.404275	0.305	0.269	1
RBMS3	0.000326109	-0.509781	0.336	0.331	1
STX8	0.000327683	0.26329	0.267	0.172	1
B3GALNT2	0.000328562	0.460896	0.158	0.079	1
LPAR1	0.000328695	0.586214	0.182	0.098	1
NTN4	0.000329755	-0.184981	0.342	0.272	1
PNISR	0.000333571	-0.382104	0.37	0.343	1
MBP	0.000334197	-0.471265	0.199	0.157	1
STRN3	0.000334428	0.2182	0.39	0.286	1
COL5A2	0.00033627	0.474607	0.247	0.151	1
KDM6A	0.000337092	-0.228112	0.349	0.285	1
ATP2A2	0.000341292	-0.122927	0.418	0.335	1
BABAM2	0.000345629	0.314864	0.332	0.228	1
HECTD1	0.000349612	0.229737	0.284	0.192	1
UBE4B	0.000351496	-0.170744	0.25	0.185	1
TEAD1	0.00035219	-0.853075	0.233	0.247	1
MINDY3	0.000354813	0.269568	0.185	0.105	1
ANXA5	0.000355788	0.144996	0.226	0.146	1
CLMN	0.000357081	-0.255477	0.425	0.383	1
CDH11	0.000358351	-0.382475	0.284	0.227	1
LONP1	0.000359672	0.619108	0.089	0.034	1
ATP6V1F	0.000364137	1.26274	0.106	0.043	1
NDUFS5	0.000365419	0.667357	0.185	0.1	1
SPEN	0.000368938	0.185543	0.336	0.232	1
HES4	0.000373554	-0.378644	0.305	0.26	1
SNX27	0.000375854	0.246094	0.178	0.101	1
C4orf3	0.000376611	1.16538	0.144	0.071	1
COPE	0.000376875	1.20109	0.12	0.052	1
USP22	0.000378119	-0.288377	0.205	0.147	1
CD47	0.00037884	0.242899	0.192	0.113	1
CDYL	0.000380517	0.368958	0.223	0.134	1
SMIM37	0.000385165	1.60791	0.089	0.033	1
UBR5	0.000386422	-0.15958	0.435	0.367	1
DGKB	0.000387896	-1.0043	0.229	0.28	1
FAM13B	0.000388738	0.240797	0.312	0.213	1
RASGRP2	0.000389292	0.102298	0.202	0.125	1
RPS11	0.000395853	0.566205	0.318	0.208	1
MGAT5	0.000396798	-1.1499	0.178	0.219	1
ZHX2	0.000397326	-0.196553	0.308	0.242	1
ABCB1	0.000399232	-1.66587	0.068	0.133	1
CACHD1	0.000403489	-1.76601	0.041	0.11	1
RRAS2	0.000405738	0.383614	0.185	0.104	1
PLEKHA7	0.000409374	0.427542	0.253	0.155	1
GAS6	0.000412654	0.608758	0.171	0.091	1
TBCB	0.000415312	0.577549	0.137	0.066	1
WRB	0.000415681	0.885982	0.12	0.052	1
SYNE1	0.000416179	-0.194271	0.476	0.409	1
KLF9	0.000419685	-0.710684	0.247	0.244	1
ERH	0.000419907	0.812847	0.14	0.067	1
ABCG2	0.000421452	-1.49	0.024	0.081	1
CBLB	0.000422064	-0.361108	0.363	0.326	1
CASC4	0.000426728	-0.212794	0.247	0.183	1
B3GALNT1	0.000427097	-5.28011	0	0.025	1
MGAT3	0.000427097	-5.59334	0	0.025	1
AC069272.1	0.000428015	2.7949	0.045	0.01	1
HERC4	0.000428088	-0.523897	0.349	0.347	1
DLGAP4	0.000430749	0.138441	0.274	0.183	1
PTPRO	0.000431469	3.26914	0.038	0.006	1
SEC61G	0.000432469	1.63436	0.086	0.031	1
SARS	0.000435929	0.795532	0.175	0.092	1
FNBP1L	0.000443111	-1.98286	0.017	0.07	1
COX7C	0.00045583	0.834894	0.151	0.074	1
SMC5	0.000455982	-0.68438	0.26	0.247	1
BCLAF1	0.000456488	0.273741	0.247	0.154	1
SLC1A3	0.000456826	-1.58692	0.089	0.148	1
SGPP2	0.000464091	-2.72598	0.014	0.063	1
RGL3	0.000466128	-1.41643	0.11	0.15	1
RPLP0	0.000466143	0.503609	0.24	0.144	1
LRP5	0.000466809	0.820458	0.123	0.055	1
CARMN	0.0004733	0.430929	0.579	0.456	1
CD82	0.000473324	0.588969	0.113	0.05	1
ZEB1	0.000475882	-0.318325	0.466	0.438	1
TEK	0.000480767	-3.4851	0.017	0.063	1
GPHN	0.000481078	-0.407451	0.39	0.378	1
THRA	0.000481845	0.627583	0.182	0.099	1
NENF	0.000487611	0.726292	0.137	0.065	1
PTP4A3	0.000490324	-0.276824	0.291	0.244	1
CHCHD10	0.00049134	0.741108	0.14	0.068	1
AC022034.2	0.000497972	3.85154	0.024	0.002	1
KIRREL1	0.000501147	0.164231	0.373	0.27	1
PCDH7	0.000510267	0.771326	0.175	0.093	1
SLC24A3	0.000521019	0.907004	0.14	0.067	1
FLI1	0.000524251	-1.74158	0.038	0.104	1
FBXW7	0.000525465	-0.723285	0.229	0.222	1
SPIN1	0.000527409	0.191504	0.274	0.18	1
CNTNAP3B	0.000528125	-1.75449	0.031	0.089	1
PRTG	0.000529468	-5.4662	0	0.024	1
IFI27	0.000530057	-2.2972	0.051	0.1	1
ADGRF5	0.00053184	-1.56878	0.038	0.104	1
NOVA1	0.000533731	0.915205	0.199	0.113	1
ZFPM2	0.000536492	-0.348803	0.271	0.226	1
USP33	0.000537578	0.218023	0.253	0.162	1
POLR2L	0.000542648	0.619141	0.205	0.117	1
UQCRB	0.000548397	0.79318	0.171	0.09	1
DGKH	0.000552571	-0.347726	0.377	0.343	1
ADAMTS1	0.000553203	-0.649204	0.339	0.377	1
GALNT18	0.000553965	-0.693232	0.247	0.251	1
PTGER3	0.000559505	2.13162	0.031	0.004	1
RNF13	0.00056447	0.569596	0.233	0.138	1
TBL1XR1	0.000567338	0.232237	0.445	0.331	1
CELF1	0.000570329	-0.255655	0.36	0.306	1
ITCH	0.000577176	0.168056	0.339	0.242	1
AKAP12	0.000579333	-0.302541	0.332	0.266	1
RPLP2	0.000580202	0.612062	0.236	0.141	1
COL4A5	0.00058711	0.451407	0.264	0.166	1
ZFAND5	0.00059518	0.157864	0.312	0.213	1
STARD13	0.00059562	-0.519577	0.305	0.278	1
TNS1	0.000596155	0.187315	0.61	0.491	1
PRKAG2	0.000596261	0.678379	0.236	0.141	1
TRIM36	0.000596711	0.77966	0.127	0.059	1
CHCHD2	0.00059727	0.76865	0.209	0.12	1
TANGO6	0.000598772	0.698697	0.188	0.104	1
STXBP4	0.000604145	0.303535	0.277	0.185	1
STAG1	0.000604258	-0.139874	0.565	0.501	1
FSTL3	0.000604743	-0.217804	0.219	0.157	1
EDF1	0.000613605	0.238886	0.199	0.119	1
TSPO	0.000616331	0.269719	0.185	0.108	1
CTGF	0.000616759	0.637986	0.178	0.097	1
C19orf53	0.000622015	1.07161	0.123	0.057	1
RAB7A	0.000623294	0.112373	0.291	0.203	1
PLP1	0.000627148	-0.785674	0.161	0.151	1
EHMT1	0.000637267	-0.1673	0.267	0.2	1
RPL6	0.000637593	0.438533	0.229	0.139	1
HNRNPU	0.000637892	-0.242344	0.363	0.317	1
NEO1	0.000641217	0.112946	0.168	0.102	1
RPL30	0.000645786	0.705998	0.212	0.123	1
EFEMP2	0.000648855	1.51301	0.106	0.045	1
GLUL	0.000650686	0.227386	0.243	0.156	1
BTRC	0.000652293	0.330486	0.284	0.188	1
DICER1	0.000654282	-0.369933	0.277	0.226	1
UBE2R2	0.000655511	-0.29666	0.274	0.228	1
GRK5	0.000657257	-0.753204	0.284	0.289	1
PODXL	0.000660686	-1.85303	0.045	0.107	1
AEBP2	0.000668791	0.133402	0.377	0.272	1
SUPT6H	0.000671952	0.712155	0.144	0.072	1
PTPRB	0.00067862	-1.84997	0.051	0.111	1
ACTR3	0.000684248	0.160037	0.312	0.219	1
UBL5	0.000684624	1.20948	0.116	0.053	1
LAMTOR4	0.00068839	0.382341	0.161	0.088	1
ZNF148	0.000696991	-0.174577	0.301	0.241	1
BAZ2B	0.000700033	-0.184607	0.408	0.356	1
ATOH8	0.000700179	0.543912	0.205	0.12	1
ARNT	0.000700487	0.879479	0.175	0.094	1
APBB2	0.000708902	-0.104218	0.695	0.62	1
DMPK	0.000709597	0.753541	0.171	0.092	1
PHLPP1	0.000713558	-0.475539	0.243	0.241	1
KIF5B	0.000714955	0.226002	0.24	0.157	1
FBXO11	0.000716796	-0.51135	0.264	0.237	1
MT-CO2	0.000723652	-0.191269	0.589	0.548	1
RAPGEF1	0.000723737	-0.659254	0.267	0.266	1
KDM5A	0.000724346	-0.386347	0.24	0.194	1
SIK2	0.000732547	-0.945015	0.205	0.238	1
GDI2	0.00073328	0.253008	0.188	0.109	1
NOTCH4	0.000737043	-4.95095	0.003	0.038	1
CBFB	0.00073817	0.103375	0.202	0.126	1
CANX	0.000740173	0.327775	0.253	0.161	1
PDK2	0.000740291	1.43502	0.089	0.034	1
NHLRC3	0.000743873	1.17006	0.075	0.026	1
LAMB2	0.000756172	0.323392	0.332	0.227	1
FAT3	0.000757334	1.02825	0.127	0.059	1
TUBB6	0.000766831	0.461663	0.216	0.128	1
SMAD9	0.000768224	1.05468	0.161	0.085	1
A1BG	0.000772034	1.59974	0.062	0.018	1
RSU1	0.000772487	0.175024	0.38	0.275	1
C12orf57	0.000789504	0.702256	0.192	0.107	1
AP2M1	0.000795616	0.245019	0.233	0.147	1
GPBP1	0.000800667	-0.538215	0.308	0.298	1
SMG1	0.0008031	0.367566	0.284	0.186	1
NDUFB7	0.00080415	0.266579	0.205	0.123	1
BAG2	0.000808149	1.01626	0.113	0.05	1
MAP2	0.000811874	-0.142112	0.318	0.25	1
RPS6KA6	0.000812397	-0.12659	0.089	0.049	1
MIR4300HG	0.000814129	-6.3839	0	0.023	1
OSBPL1A	0.00081748	-0.520689	0.226	0.179	1
REX1BD	0.000821996	1.03812	0.113	0.05	1
COX5A	0.000827943	1.56528	0.086	0.033	1
ARMC9	0.000831668	0.642687	0.229	0.138	1
ANKRD13C	0.00083655	-0.355737	0.209	0.157	1
ARVCF	0.000838815	0.83689	0.086	0.033	1
MALAT1	0.000841738	-0.261269	0.798	0.839	1
ZMYM5	0.000844112	0.904534	0.106	0.045	1
DNAJB6	0.000844271	-0.426137	0.257	0.218	1
SH3RF1	0.000849515	-0.532291	0.236	0.207	1
PXDC1	0.000851374	0.484675	0.168	0.091	1
TRA2A	0.00085916	-0.47555	0.253	0.234	1
FILIP1L	0.000866592	0.522276	0.212	0.126	1
PDE7B	0.000868595	-1.143	0.168	0.219	1
XRCC5	0.000876432	-0.220955	0.243	0.183	1
DNAJB1	0.0008781	-1.33365	0.123	0.154	1
ZNF385D	0.000878851	0.313548	0.199	0.117	1
MZT2B	0.000882357	0.686578	0.182	0.101	1
JAK1	0.000890665	-0.550371	0.253	0.246	1
XAF1	0.000891408	-2.53095	0.027	0.079	1
GPC1	0.000895693	0.515779	0.147	0.077	1
CAMSAP2	0.000898572	-0.19854	0.305	0.244	1
SNX21	0.000903184	0.776451	0.089	0.036	1
TTC39B	0.000903468	0.569338	0.216	0.127	1
MTUS1	0.000910927	0.132303	0.404	0.306	1
ABL1	0.000936918	-0.511214	0.281	0.264	1
ARHGAP6	0.000941045	-0.589121	0.366	0.395	1
PPP5C	0.000946008	0.499366	0.158	0.085	1
NRG3	0.000957825	-1.65406	0.137	0.165	1
COA3	0.000959269	1.4903	0.079	0.029	1
ETFRF1	0.000959705	1.58855	0.065	0.02	1
ISYNA1	0.000986186	-0.796983	0.216	0.228	1
HIBCH	0.000986965	-0.808754	0.195	0.188	1
PDCD6IP	0.00100071	0.24378	0.264	0.173	1
MAPK10	0.00100271	-0.963715	0.182	0.247	1
AC246817.1	0.00100984	-5.43842	0	0.022	1
TMEM44	0.00100984	-4.93065	0	0.022	1
RRAGA	0.00101294	0.943547	0.092	0.037	1
GFOD1	0.00101714	0.384917	0.247	0.157	1
TAOK1	0.00101719	0.101684	0.339	0.248	1
ACADL	0.00101865	0.610016	0.106	0.048	1
DPP10	0.00103297	-2.05738	0.14	0.164	1
FGFR1	0.00104465	0.149717	0.288	0.195	1
ROMO1	0.00104484	1.06464	0.099	0.042	1
NT5C2	0.00105164	0.226745	0.384	0.283	1
DTNA	0.00105316	0.149553	0.51	0.399	1
S1PR1	0.00105413	-2.12798	0.003	0.036	1
TWSG1	0.00105925	0.296563	0.195	0.115	1
CDC14B	0.00106229	-0.470393	0.277	0.255	1
ANO2	0.00106278	-1.67879	0.062	0.124	1
C6orf89	0.00106334	0.32719	0.161	0.089	1
ANTXR1	0.0010634	0.146153	0.271	0.183	1
ERRFI1	0.00106718	0.814755	0.188	0.108	1
PUM2	0.00106778	0.10459	0.397	0.297	1
ANKRD28	0.00106929	0.350392	0.236	0.148	1
ITPK1	0.00106935	-0.109257	0.233	0.165	1
KIF1B	0.0010698	-0.324117	0.298	0.259	1
ACYP2	0.00107258	-0.324905	0.298	0.25	1
CPEB2	0.00107496	0.313669	0.264	0.174	1
ABI2	0.0010765	0.172481	0.264	0.18	1
LMO4	0.00108238	0.501885	0.182	0.102	1
DENND1A	0.00108619	-0.585075	0.288	0.287	1
LRPAP1	0.00108685	0.775188	0.12	0.056	1
RPS27L	0.00108758	0.605724	0.185	0.104	1
TAF7	0.00111096	0.460655	0.144	0.075	1
ZRSR2	0.00111213	0.61835	0.086	0.034	1
SEC61B	0.00112054	1.22605	0.134	0.067	1
ARHGEF17	0.00112578	0.243071	0.291	0.198	1
ATXN2	0.00112732	0.170739	0.418	0.312	1
BICRAL	0.00112934	0.38782	0.212	0.129	1
FP671120.1	0.00113621	0.373718	0.685	0.596	1
ITGA6	0.00114237	-2.64035	0.024	0.073	1
SGCE	0.00114693	0.206645	0.168	0.098	1
P4HA1	0.00114976	-1.22998	0.171	0.189	1
ST7	0.00115999	0.245392	0.312	0.221	1
OS9	0.00116463	0.113279	0.158	0.093	1
PWWP2A	0.00117493	0.633761	0.216	0.129	1
CCNH	0.00118094	-0.286773	0.329	0.287	1
FAM204A	0.00119326	0.106408	0.14	0.081	1
CDH6	0.00119627	-0.469546	0.291	0.269	1
UQCRFS1	0.00120039	0.975543	0.092	0.038	1
SNX2	0.00121368	0.384929	0.151	0.082	1
MAP4K5	0.00121831	0.182541	0.295	0.207	1
GBE1	0.00122883	-0.139245	0.353	0.281	1
TOMM7	0.00123198	0.742459	0.178	0.099	1
SLC2A3	0.00123202	-1.06588	0.144	0.149	1
ITGAV	0.00123267	0.307149	0.332	0.234	1
C8orf34	0.00123425	0.572689	0.171	0.095	1
MGMT	0.00123778	-0.54631	0.154	0.121	1
HMBOX1	0.00123782	-0.877646	0.202	0.219	1
TRPC4	0.00125315	-1.30501	0.031	0.087	1
LEF1	0.0012569	-1.56316	0.055	0.122	1
SDR39U1	0.00127014	0.731323	0.075	0.028	1
ID3	0.00127201	0.274891	0.284	0.195	1
GANAB	0.00128723	0.406142	0.171	0.098	1
LRIG1	0.00128826	-0.741218	0.226	0.238	1
PITPNB	0.00129347	-0.215826	0.312	0.251	1
KCNB1	0.00130394	-2.13757	0.038	0.092	1
OST4	0.00130709	0.912733	0.168	0.092	1
HIGD1B	0.0013126	-2.51729	0.01	0.052	1
LGR4	0.00131648	0.229925	0.158	0.093	1
DVL3	0.0013167	0.853484	0.103	0.045	1
MIB1	0.00132902	-0.664756	0.243	0.226	1
LRBA	0.00134289	0.12352	0.38	0.284	1
ARGLU1	0.00135723	-0.166199	0.267	0.21	1
SAR1B	0.00135728	0.535403	0.137	0.07	1
ATP5PF	0.00136031	0.774952	0.127	0.061	1
TBL1X	0.00136676	-0.335706	0.318	0.27	1
MTDH	0.00137542	-0.1357	0.291	0.227	1
PKIG	0.0013788	0.191122	0.216	0.135	1
HIVEP2	0.00138615	-0.45499	0.329	0.315	1
AC098829.1	0.00141561	0.368109	0.36	0.256	1
CCDC158	0.00141609	2.14078	0.031	0.005	1
OLFML2A	0.00141622	0.572853	0.247	0.156	1
THSD7A	0.00142943	-1.82906	0.045	0.099	1
DNAJC3	0.00143424	0.216263	0.216	0.136	1
FAM126B	0.00143447	0.268196	0.168	0.096	1
SRSF5	0.00144954	0.141477	0.219	0.143	1
MICA	0.00145577	0.431979	0.096	0.042	1
RHOC	0.00146154	0.132064	0.247	0.166	1
EIF5A	0.00148812	0.815497	0.154	0.082	1
BCL2L1	0.00149538	0.282663	0.226	0.141	1
TAGLN2	0.00149969	0.18975	0.281	0.2	1
GPX3	0.00151973	-0.587198	0.233	0.225	1
RPS19	0.00152449	0.100397	0.274	0.2	1
ZNF83	0.00153178	-0.515291	0.202	0.162	1
AC018682.1	0.00154642	2.3127	0.045	0.011	1
RPL31	0.00155413	0.494544	0.106	0.049	1
WNT6	0.00155483	-4.68509	0	0.02	1
UQCRC1	0.00155951	0.669498	0.161	0.088	1
DPY19L2	0.00156235	0.476973	0.134	0.067	1
PPP1R14B	0.00156643	0.988067	0.099	0.043	1
SLC7A11	0.00157138	-1.92583	0.034	0.09	1
RABGAP1L	0.00157813	-0.155668	0.442	0.374	1
U2SURP	0.00160478	-1.17735	0.137	0.164	1
SRSF3	0.00160532	-0.130016	0.223	0.161	1
ATF2	0.00161525	0.121605	0.247	0.163	1
YPEL2	0.001621	0.327401	0.267	0.175	1
PAN3	0.00162738	-0.197573	0.336	0.273	1
ADAMTS4	0.00162847	-1.38568	0.024	0.076	1
FBXL22	0.00163144	2.2909	0.038	0.008	1
PLEKHM1	0.00164261	1.00012	0.089	0.036	1
TBC1D2B	0.00164296	0.230271	0.195	0.12	1
TPD52L2	0.00164385	0.428669	0.151	0.082	1
LEMD3	0.00165229	0.356199	0.199	0.121	1
TMOD1	0.00165603	-0.134972	0.257	0.21	1
RPS4X	0.00165773	0.476273	0.253	0.162	1
GORASP2	0.00165891	1.15157	0.096	0.041	1
RSF1	0.00166387	0.286622	0.315	0.216	1
WBP2	0.00167139	0.388725	0.151	0.082	1
CDC42EP3	0.00167573	1.09815	0.096	0.041	1
SREBF2	0.00167657	0.303553	0.271	0.184	1
LIX1L	0.00168873	0.642486	0.137	0.07	1
ESYT1	0.00169576	0.704987	0.103	0.046	1
CYTIP	0.00169732	0.307866	0.086	0.041	1
ANGPTL2	0.00170103	2.05786	0.038	0.008	1
TAPBP	0.00170679	0.226272	0.182	0.108	1
ST6GAL2	0.00170871	0.890446	0.058	0.018	1
GLT8D2	0.00171051	0.899488	0.062	0.02	1
TRPS1	0.0017156	-0.429506	0.305	0.286	1
XRCC6	0.00171563	0.551604	0.195	0.115	1
ANKRD29	0.00172227	-2.94204	0.003	0.036	1
PKP4	0.00174958	-0.335566	0.236	0.188	1
CALCOCO2	0.00176174	0.181437	0.195	0.126	1
PLEKHA5	0.00176261	-0.316081	0.284	0.236	1
NID1	0.00176954	0.157952	0.253	0.173	1
WWTR1	0.00177159	-0.149635	0.353	0.307	1
USO1	0.00177231	0.174395	0.205	0.133	1
CSAD	0.00177312	0.117927	0.192	0.122	1
NDUFB11	0.00177565	0.917999	0.12	0.057	1
DAD1	0.00177578	0.739557	0.116	0.055	1
SH3KBP1	0.00178364	-1.47558	0.082	0.148	1
SLC38A9	0.0017853	0.115939	0.144	0.087	1
CACNA1H	0.00178566	0.337954	0.205	0.129	1
INVS	0.00178695	-0.174261	0.223	0.172	1
AAMDC	0.00181234	0.500652	0.127	0.064	1
WDR6	0.00182948	-0.215902	0.13	0.078	1
BST2	0.00183072	-2.22014	0.048	0.098	1
PTPN12	0.00184928	-0.305285	0.247	0.205	1
DDAH2	0.00186635	0.695904	0.14	0.073	1
WWOX	0.00187713	-0.126506	0.627	0.56	1
MGST3	0.00188298	0.299335	0.25	0.162	1
ARFGEF1	0.00191915	0.314155	0.318	0.225	1
AC106791.1	0.00193009	-5.51395	0	0.02	1
NEIL1	0.00193009	-4.87796	0	0.02	1
ATP1B1	0.00194109	0.466705	0.199	0.12	1
HIF3A	0.00194687	-1.10208	0.11	0.186	1
SND1	0.0019554	0.247945	0.305	0.214	1
PAM	0.0019661	0.244861	0.442	0.334	1
THSD7B	0.00197849	-1.8934	0.045	0.101	1
GTF2H5	0.00199802	1.03762	0.082	0.033	1
TRIM47	0.00201349	0.546405	0.11	0.054	1
BLVRB	0.00201888	0.633999	0.113	0.054	1
TMCC3	0.00202152	-2.23477	0.014	0.057	1
PDAP1	0.00203092	0.808476	0.096	0.042	1
CAPS2	0.00203229	0.739415	0.154	0.083	1
SNAPC2	0.00203432	1.16353	0.092	0.039	1
VAT1	0.00203971	0.668893	0.12	0.058	1
AP2S1	0.00204746	0.669264	0.127	0.064	1
CAPNS1	0.00205146	0.409152	0.209	0.129	1
PIN1	0.00206015	0.937512	0.099	0.044	1
CD99	0.00206454	0.199901	0.25	0.165	1
IPO5	0.00207837	0.701462	0.134	0.068	1
TSEN15	0.0020815	0.57116	0.106	0.049	1
ITIH5	0.00208434	-0.274699	0.353	0.306	1
MECOM	0.00208878	-1.0299	0.161	0.213	1
TRIM16L	0.00209169	3.47655	0.021	0.002	1
HAT1	0.0021003	0.749374	0.134	0.068	1
EEPD1	0.00210992	0.398743	0.226	0.142	1
SSBP2	0.00211129	-0.112516	0.736	0.667	1
SOS1	0.0021181	-0.127876	0.373	0.312	1
SMAD6	0.00211872	0.148497	0.185	0.12	1
MYOM1	0.00212501	0.389832	0.281	0.19	1
SAT1	0.00214324	-1.19723	0.116	0.135	1
FHL5	0.00214721	0.241498	0.514	0.405	1
CD302	0.00214924	1.61816	0.048	0.013	1
OPCML	0.0021532	-1.62562	0.089	0.148	1
RPL36AL	0.00215841	0.681	0.151	0.082	1
IL1RAPL1	0.00216479	-1.06961	0.178	0.183	1
NHP2	0.00217133	0.835872	0.092	0.04	1
CDK13	0.00217795	-0.298355	0.336	0.29	1
WWP2	0.00219893	0.111551	0.216	0.144	1
ACSL4	0.002201	0.432578	0.171	0.099	1
PM20D2	0.00220176	0.422201	0.127	0.066	1
SORBS3	0.00220644	0.192862	0.288	0.198	1
TRAM2	0.00221821	0.400989	0.209	0.13	1
RBX1	0.00221888	0.544069	0.158	0.088	1
SRSF11	0.00223815	0.181856	0.308	0.22	1
CC2D2A	0.00224106	0.147507	0.144	0.086	1
TCEA3	0.00224245	0.757275	0.075	0.03	1
ANXA4	0.00224311	0.337946	0.188	0.114	1
LRIG3	0.0022853	0.257376	0.11	0.058	1
ZNF331	0.00228931	-0.912879	0.116	0.142	1
ZNF609	0.00229238	-0.160575	0.312	0.25	1
PLIN3	0.00231084	1.41906	0.082	0.034	1
PPP2R5E	0.00231924	-0.149401	0.291	0.231	1
ADAMTS5	0.00232016	3.00579	0.027	0.004	1
CTHRC1	0.00232219	2.93902	0.027	0.004	1
SLC27A4	0.00233263	0.700688	0.096	0.042	1
NPLOC4	0.00234139	0.216179	0.188	0.116	1
PPP2R1A	0.00234435	0.504666	0.212	0.13	1
SLC1A4	0.00234872	0.294865	0.065	0.026	1
HEYL	0.00235692	-0.514911	0.195	0.168	1
TSPAN9	0.00236648	-0.282941	0.233	0.186	1
SLC4A7	0.0023966	0.420168	0.233	0.148	1
ABHD10	0.00239668	-5.34926	0	0.019	1
TNIP1	0.00240294	0.717955	0.116	0.057	1
EDN1	0.00240296	-2.66572	0.014	0.055	1
ACER2	0.00240865	-1.54388	0.017	0.062	1
NHS	0.00241668	-0.372878	0.39	0.372	1
FILIP1	0.00242037	-0.384808	0.271	0.234	1
TMEM230	0.00246277	0.345068	0.127	0.066	1
H2AFZ	0.00246554	0.777381	0.144	0.076	1
ELMO1	0.00248391	-1.2673	0.079	0.145	1
EHBP1L1	0.00251723	-0.148434	0.281	0.216	1
PGM5	0.00254029	0.625616	0.164	0.092	1
SUMF2	0.0025465	0.740096	0.116	0.057	1
GSG1L2	0.00254789	5.00328	0.01	0	1
GALNTL5	0.00254789	4.49877	0.01	0	1
LRRC73	0.00254789	4.79826	0.01	0	1
ALOX12	0.00254789	5.74549	0.01	0	1
RSPH4A	0.00254789	5.86214	0.01	0	1
AC023906.5	0.00254789	6.26619	0.01	0	1
CAB39L	0.00255066	0.388811	0.195	0.117	1
DCP1B	0.00255717	0.807507	0.092	0.04	1
MORF4L1	0.00257128	0.216032	0.318	0.236	1
UGP2	0.0025968	-0.247868	0.199	0.148	1
PLD3	0.0025992	0.411599	0.188	0.116	1
ARPC2	0.00260107	0.106604	0.236	0.16	1
MXI1	0.00260348	-0.132599	0.325	0.266	1
TIMM44	0.00262299	0.930288	0.092	0.04	1
TNFAIP8	0.00263765	-0.164083	0.229	0.17	1
PUM1	0.00264811	-0.41091	0.329	0.31	1
HLA-E	0.00265122	-0.863852	0.171	0.2	1
XIAP	0.00265268	0.35012	0.188	0.115	1
MCL1	0.00265951	0.581512	0.219	0.136	1
TRIM33	0.00272927	-0.102761	0.271	0.205	1
CHCHD5	0.00273584	1.33827	0.038	0.008	1
IPO7	0.00276841	0.322611	0.205	0.129	1
EXOC6	0.00278906	-0.801768	0.178	0.194	1
SSH2	0.00279181	-0.524658	0.25	0.244	1
SSB	0.00279298	0.886853	0.11	0.052	1
C1orf123	0.0028027	0.92307	0.079	0.032	1
SPATS2L	0.00280328	-0.585096	0.199	0.178	1
NR2C2	0.00280594	0.131579	0.209	0.141	1
LATS2	0.00281255	0.426973	0.202	0.124	1
PFDN5	0.00282396	0.388922	0.175	0.103	1
SMCHD1	0.00283182	-0.147639	0.356	0.298	1
MAPK4	0.00284386	0.189072	0.144	0.083	1
TNRC6C	0.00284634	-0.290632	0.243	0.194	1
ERBB2	0.00285372	0.805251	0.082	0.034	1
SELENOS	0.0028561	1.11685	0.089	0.039	1
ATP6AP1	0.00286268	0.423282	0.144	0.078	1
GSPT1	0.00286651	0.40802	0.209	0.13	1
AC103770.1	0.00287372	1.74007	0.038	0.008	1
PRLR	0.00288025	-3.04481	0.01	0.048	1
TLN2	0.0029067	0.451146	0.161	0.092	1
SOS2	0.00291212	-0.434464	0.24	0.205	1
RORB	0.00291587	0.173617	0.123	0.082	1
AC099560.1	0.00292669	2.27926	0.034	0.007	1
NIPSNAP2	0.00293401	0.838811	0.127	0.065	1
CP	0.0029511	-1.68615	0.048	0.104	1
PHF20	0.00296005	-0.217416	0.209	0.159	1
TUBA1C	0.00296582	1.05343	0.13	0.07	1
PEX14	0.00299415	0.647809	0.144	0.079	1
CALM3	0.00299515	0.231034	0.185	0.115	1
ADRM1	0.00299979	1.26245	0.092	0.041	1
CEP350	0.0030071	0.111042	0.301	0.221	1
RPS29	0.00301151	-0.390457	0.113	0.075	1
RLF	0.00302176	0.151366	0.216	0.141	1
FOXN3	0.00304423	-0.138198	0.377	0.316	1
SEC24D	0.00306033	0.459833	0.219	0.138	1
NPAS3	0.00306678	-0.748242	0.212	0.205	1
NDUFA3	0.00307281	1.16767	0.086	0.036	1
BUB3	0.00307883	0.451684	0.096	0.045	1
PRRX2	0.00309443	1.09614	0.065	0.023	1
CDK6	0.00310006	-0.181221	0.216	0.157	1
ETNK2	0.00310131	1.2405	0.062	0.021	1
SETD2	0.00311482	-0.478241	0.284	0.27	1
DENND3	0.00311556	-0.137355	0.271	0.219	1
ZNF235	0.00313011	0.851822	0.116	0.057	1
SKI	0.0031458	-0.114971	0.267	0.206	1
CCDC71L	0.00315284	0.894309	0.096	0.043	1
STXBP5	0.00316941	0.625155	0.243	0.16	1
CGNL1	0.00317881	-2.28111	0.021	0.064	1
ITGBL1	0.00318216	0.939208	0.068	0.026	1
OLA1	0.00319019	-0.24059	0.216	0.162	1
FGD4	0.0031916	-0.156865	0.322	0.257	1
PHC3	0.00319639	-0.493646	0.295	0.279	1
TSFM	0.00320278	1.61849	0.048	0.014	1
SSU72	0.00320675	0.216425	0.151	0.089	1
NLK	0.00320962	-0.460748	0.199	0.175	1
MIR29B2CHG	0.0032176	-1.48178	0.086	0.15	1
PDZD4	0.00322989	0.286169	0.103	0.05	1
UQCC1	0.00323007	0.654602	0.168	0.096	1
RBM5	0.00323622	0.158179	0.247	0.172	1
UBASH3B	0.00326118	1.07282	0.082	0.034	1
SLC38A11	0.00328516	-0.258415	0.479	0.44	1
SCAND1	0.00330656	0.227925	0.13	0.07	1
ASPN	0.0033148	1.09862	0.058	0.02	1
USP39	0.00331586	0.315181	0.154	0.091	1
EFR3B	0.00337116	-3.39878	0.01	0.046	1
SLC25A36	0.00337629	0.453612	0.195	0.12	1
TPRG1	0.00337864	0.641848	0.099	0.047	1
VPS54	0.00340518	0.233666	0.25	0.168	1
RHOJ	0.0034229	-1.85873	0.027	0.077	1
PSMA4	0.00345734	0.559055	0.099	0.047	1
NOL10	0.00346012	0.157786	0.171	0.107	1
CABIN1	0.00346212	0.197974	0.229	0.153	1
IRF2BP2	0.00346367	-0.20421	0.236	0.183	1
PACS1	0.0035176	0.356922	0.315	0.222	1
COX7B	0.00353503	1.16645	0.127	0.067	1
NET1	0.00354027	0.137236	0.243	0.167	1
CUL3	0.00356058	0.353578	0.277	0.19	1
TMEM263	0.00356519	0.49836	0.116	0.059	1
RPL38	0.00356979	0.635284	0.12	0.061	1
ICAM2	0.00357611	-1.50121	0.021	0.066	1
PALMD	0.00359903	-1.99061	0.038	0.086	1
PKD1	0.00361355	0.209581	0.185	0.117	1
SLC16A5	0.0036336	3.2119	0.024	0.003	1
SGMS1	0.00364612	-0.460661	0.315	0.31	1
SRSF8	0.0036532	0.668714	0.099	0.046	1
DDX54	0.00365428	1.79505	0.058	0.021	1
SH3PXD2A	0.00365976	-0.593299	0.171	0.152	1
TFPI	0.00366947	0.130314	0.26	0.188	1
ROBO4	0.00367777	-2.12979	0.003	0.032	1
PTPRU	0.00369327	1.50312	0.045	0.012	1
DACT1	0.00369884	1.25208	0.072	0.028	1
NPR1	0.00369954	-3.79038	0	0.017	1
PROSER2	0.00369954	-4.72794	0	0.017	1
STEAP4	0.00369954	-4.94482	0	0.017	1
P4HB	0.00370195	0.30938	0.243	0.161	1
STK24	0.0037021	-0.385117	0.233	0.21	1
ADGRL3	0.00371016	0.121278	0.421	0.328	1
EXOC4	0.00372079	-0.236193	0.442	0.396	1
HECW2	0.00372718	0.508533	0.113	0.057	1
ICE1	0.00374883	0.350062	0.175	0.106	1
ZC3H6	0.00375176	0.39997	0.147	0.084	1
RIPOR3	0.0037766	-1.26218	0.034	0.087	1
CNOT1	0.00379392	0.324059	0.185	0.113	1
TSEN34	0.00382572	1.01714	0.072	0.028	1
PGF	0.0038384	0.19242	0.226	0.15	1
TTBK2	0.0038667	-0.160355	0.284	0.228	1
ATP11B	0.00389096	0.308092	0.223	0.144	1
ARHGEF9	0.00390849	0.596168	0.144	0.079	1
CCDC85A	0.00392281	-1.53352	0.031	0.08	1
POLR2K	0.00397184	0.933409	0.079	0.033	1
PPP1R3C	0.00397606	0.897117	0.096	0.044	1
MAPK1	0.0039761	0.423544	0.281	0.194	1
MN1	0.00398086	0.148517	0.154	0.095	1
DNAJC7	0.00398705	0.509207	0.168	0.098	1
PLPP1	0.00398829	-0.332014	0.339	0.299	1
FADS3	0.00402622	0.212893	0.182	0.113	1
TNFRSF12A	0.00404443	0.982516	0.079	0.033	1
PDE1A	0.00404694	-0.11056	0.373	0.314	1
CLSTN1	0.00405882	-0.332992	0.209	0.157	1
CORO1B	0.00407045	1.19964	0.092	0.042	1
GRIA4	0.00407389	-3.48382	0.01	0.045	1
ADCY9	0.00408303	-0.206797	0.332	0.284	1
TPM4	0.00410648	-0.170366	0.442	0.353	1
UBR2	0.00412145	-0.208521	0.291	0.231	1
SPCS3	0.00416278	0.264623	0.171	0.105	1
MAP2K7	0.00417469	0.560365	0.113	0.057	1
SLCO1C1	0.00419619	-3.69853	0.007	0.039	1
BTF3	0.00419845	0.922543	0.151	0.088	1
HECTD2	0.00420759	0.336639	0.171	0.103	1
COX7A2	0.00422804	0.833496	0.144	0.082	1
NSUN7	0.00423115	2.23143	0.038	0.009	1
RPL7	0.00423798	0.494127	0.209	0.131	1
GPM6A	0.00425464	-1.52209	0.096	0.132	1
MRPL41	0.00426605	0.717015	0.14	0.076	1
CELF2	0.00429235	-0.69989	0.25	0.259	1
MLF2	0.00433591	0.263698	0.147	0.085	1
DDAH1	0.00434721	0.65198	0.216	0.137	1
GPM6B	0.0043527	-1.04198	0.116	0.136	1
DYNC1I1	0.0043578	-0.652897	0.288	0.294	1
HDAC9	0.00436387	0.369255	0.154	0.091	1
CIC	0.00437369	0.724261	0.089	0.041	1
MRPL51	0.00440885	0.908348	0.106	0.051	1
ADAP2	0.00443326	-2.53433	0.017	0.057	1
IGFBP4	0.00444434	0.312996	0.428	0.33	1
RSRC1	0.00444729	0.15627	0.257	0.178	1
MDM4	0.00444877	0.211039	0.223	0.151	1
NAV3	0.00445263	-1.91337	0.065	0.11	1
UQCRH	0.00446589	0.613853	0.137	0.074	1
OXR1	0.00446685	0.143699	0.312	0.226	1
KANK2	0.00448182	-0.153675	0.25	0.204	1
TOP1	0.00448281	-0.120912	0.291	0.231	1
GABRA4	0.00449157	1.33412	0.068	0.026	1
TSHZ2	0.00450939	-3.00659	0.021	0.057	1
KCTD9	0.00451667	0.60869	0.151	0.085	1
SACS	0.00452884	0.184234	0.137	0.082	1
PPA2	0.00454952	0.479465	0.236	0.155	1
EPHA4	0.00455531	-2.03308	0.024	0.069	1
ITM2A	0.00455593	-1.40394	0.031	0.08	1
PDE4DIP	0.00456917	-0.19139	0.308	0.245	1
CLIC3	0.00459925	-3.87109	0	0.017	1
AL049646.1	0.00459925	-5.36941	0	0.017	1
IL6	0.00459925	-4.46057	0	0.017	1
MAMDC2-AS1	0.00459925	-5.36433	0	0.017	1
CCDC124	0.00460166	0.764555	0.099	0.047	1
ZNF254	0.00461662	0.415183	0.178	0.108	1
TMEM59	0.00461914	0.289408	0.199	0.124	1
TRMT2B	0.00462434	0.808354	0.096	0.045	1
RNF185	0.00463019	0.576166	0.134	0.072	1
AL731571.1	0.00463923	2.32697	0.027	0.005	1
SLC25A12	0.00465276	0.206874	0.188	0.12	1
SLC25A4	0.00467855	0.633866	0.134	0.072	1
PSMD8	0.00471995	0.48346	0.13	0.071	1
RAD23A	0.00472959	0.719055	0.147	0.082	1
NUBPL	0.00474172	0.222158	0.158	0.098	1
OSBP	0.0047442	0.565365	0.116	0.06	1
RFX3	0.00476506	-0.501784	0.284	0.275	1
TACC2	0.0047682	-0.351696	0.233	0.194	1
IDI1	0.00477755	1.25367	0.072	0.029	1
ENDOD1	0.00478093	-0.112827	0.192	0.133	1
KIFAP3	0.00479253	0.173708	0.209	0.139	1
SELENBP1	0.0048387	0.730078	0.072	0.03	1
FAT4	0.00484458	0.457862	0.161	0.093	1
DPH6	0.00486135	0.313025	0.168	0.103	1
LASP1	0.0048739	0.344919	0.216	0.14	1
S1PR3	0.00490652	0.720543	0.168	0.098	1
OPA1	0.00491957	-0.124097	0.205	0.145	1
MAGED1	0.00493017	0.543304	0.154	0.089	1
VWA8	0.00493046	-0.299073	0.236	0.197	1
NR3C1	0.00493312	-0.154031	0.308	0.258	1
ENO1	0.00495215	0.437398	0.188	0.115	1
RPRD2	0.00495426	-0.216249	0.257	0.206	1
NSRP1	0.00495955	0.137597	0.219	0.147	1
LRSAM1	0.00497368	0.483554	0.11	0.054	1
SH3D19	0.0050492	0.31678	0.26	0.18	1
SDK2	0.00505531	1.07841	0.058	0.02	1
ARCN1	0.00507141	0.558115	0.096	0.046	1
HMGN3	0.00507548	0.183626	0.175	0.11	1
GEMIN8	0.00507635	1.22309	0.058	0.02	1
ZFYVE1	0.00511022	1.19775	0.103	0.051	1
TKT	0.0051121	1.06178	0.123	0.066	1
PYURF	0.00512738	1.07584	0.079	0.033	1
CCNL2	0.00512901	0.312433	0.171	0.105	1
PSMD13	0.00513636	0.372386	0.12	0.065	1
TXNIP	0.00514038	-0.296766	0.373	0.372	1
USP25	0.00516878	-0.246816	0.205	0.155	1
PDXDC1	0.00517598	-0.171512	0.212	0.166	1
MAP1LC3A	0.00521623	0.339887	0.134	0.075	1
RPL18	0.00521705	0.328587	0.188	0.121	1
TMEM117	0.00521935	0.550808	0.202	0.126	1
WFS1	0.00525166	0.358326	0.13	0.074	1
COL15A1	0.00525564	1.99898	0.045	0.013	1
SERPINH1	0.00529428	-0.764079	0.175	0.162	1
BRWD1	0.0053168	0.317518	0.346	0.252	1
ATP5MC3	0.00532197	1.35879	0.096	0.05	1
FZD3	0.00532855	0.415724	0.154	0.091	1
MRPS6	0.00533527	-0.447116	0.202	0.16	1
SFXN4	0.00536502	0.66841	0.058	0.021	1
FAM96B	0.00538076	1.32859	0.103	0.054	1
SEMA3B	0.00538452	0.718571	0.096	0.046	1
UBE2E3	0.00540698	0.222381	0.243	0.167	1
ZSWIM6	0.00541537	-0.307606	0.353	0.311	1
MTHFD2	0.00542905	0.243037	0.12	0.066	1
PIBF1	0.00542984	-0.250322	0.199	0.16	1
PHKB	0.00544361	-0.340329	0.284	0.253	1
PPIB	0.00547588	0.724759	0.134	0.073	1
SRPK2	0.00553237	-0.286913	0.349	0.299	1
BCR	0.00553355	-0.751003	0.14	0.126	1
TBX3	0.00553596	-1.3585	0.031	0.079	1
PPFIBP1	0.00555761	-1.06444	0.123	0.177	1
ENOX2	0.00556089	0.296338	0.161	0.098	1
NDUFB10	0.00556445	0.752988	0.134	0.073	1
AP003063.1	0.0056021	3.16198	0.021	0.002	1
RAB23	0.00561039	0.773403	0.086	0.039	1
SOD1	0.00562096	0.267935	0.175	0.109	1
COL5A1	0.00562488	0.354393	0.116	0.062	1
MRPL43	0.00562532	1.56123	0.065	0.026	1
PSMD4	0.00563326	0.532401	0.13	0.071	1
ARHGAP31	0.00564809	-1.63432	0.055	0.106	1
CEP112	0.00565855	-0.598013	0.223	0.211	1
SH3GLB1	0.00567697	0.534666	0.171	0.102	1
ADGRL4	0.00568216	-1.27783	0.038	0.088	1
NCKAP5	0.00568743	-1.42592	0.027	0.074	1
MRPS21	0.00568992	0.316547	0.113	0.061	1
SMYD3	0.00569116	-0.360736	0.332	0.328	1
XKR6	0.00569229	-0.920878	0.178	0.229	1
ALOX5	0.00572051	-4.88776	0	0.016	1
AC004889.1	0.00572051	-4.62692	0	0.016	1
HMGCLL1	0.00572051	-4.68904	0	0.016	1
LINC01876	0.00572051	-4.48734	0	0.016	1
FKBP4	0.00572153	-0.588256	0.164	0.128	1
CCPG1	0.00575673	0.203235	0.195	0.127	1
TTC28	0.00577361	-0.132359	0.449	0.41	1
DDB2	0.00578814	-0.226236	0.127	0.087	1
TXNDC16	0.00581181	0.44457	0.113	0.061	1
CLUAP1	0.00582873	0.134904	0.072	0.033	1
EP300	0.00583083	-0.130844	0.257	0.199	1
HERC2	0.00583639	-0.460666	0.226	0.217	1
NCAM2	0.00584695	-1.49257	0.086	0.127	1
JMJD8	0.00584832	0.748449	0.089	0.041	1
RAB10	0.00586477	0.125468	0.288	0.214	1
NOSTRIN	0.00586767	-1.99876	0.014	0.051	1
CACNB1	0.00588988	1.30543	0.065	0.025	1
MRFAP1	0.00590663	0.688823	0.171	0.102	1
OLFML2B	0.00595371	0.643842	0.062	0.025	1
BCKDHB	0.00596771	0.211363	0.229	0.157	1
ZNF789	0.00599345	1.29762	0.058	0.021	1
GPRC5C	0.00600228	0.176313	0.257	0.182	1
FAM107B	0.00602159	-0.614338	0.209	0.2	1
CMTM8	0.00602742	-1.92859	0.024	0.068	1
MDH2	0.00603512	0.850123	0.092	0.043	1
ZER1	0.00603987	0.273631	0.164	0.104	1
LIMCH1	0.00605638	-1.08142	0.123	0.166	1
USP3	0.0060668	-0.203501	0.226	0.172	1
CTPS1	0.00607108	0.455697	0.099	0.051	1
ERBB4	0.00607345	-0.310135	0.339	0.319	1
AFF4	0.00608145	-0.131062	0.305	0.247	1
SLC16A7	0.00608837	0.459032	0.178	0.109	1
SGMS2	0.00614293	0.822718	0.089	0.041	1
PCA3	0.00615858	1.24318	0.045	0.014	1
VCP	0.00616926	0.630681	0.185	0.113	1
HACD3	0.00617051	0.878419	0.096	0.046	1
EXOSC10	0.00617108	1.30617	0.072	0.03	1
SOX13	0.00617159	-1.45461	0.089	0.133	1
TGFB1	0.00618229	0.772983	0.144	0.082	1
FZD1	0.00619651	0.955975	0.045	0.014	1
KIAA2013	0.00622499	1.12084	0.086	0.039	1
SMURF1	0.0062621	-0.233966	0.531	0.489	1
SLC6A1-AS1	0.00626656	-1.30712	0.024	0.067	1
LYRM1	0.00628283	0.587766	0.072	0.03	1
PPM1B	0.00631415	-0.268716	0.212	0.164	1
KANK1	0.00635435	0.3443	0.247	0.167	1
TSPAN5	0.00635583	-1.87325	0.051	0.101	1
TOB2	0.00638151	-0.516498	0.158	0.135	1
TOX2	0.00639204	-3.96694	0.014	0.043	1
IFT172	0.00639851	1.09922	0.082	0.036	1
KIAA1671	0.00642553	0.102547	0.277	0.198	1
RIC1	0.00642958	-0.238854	0.24	0.2	1
MAML3	0.00643104	-0.368915	0.418	0.398	1
RPL7A	0.0064357	0.419543	0.182	0.112	1
ZNF90	0.00644098	0.441145	0.154	0.092	1
SNX6	0.00644935	0.635234	0.216	0.139	1
CADPS	0.00647761	-2.54333	0.01	0.045	1
ERCC6L2	0.00648712	0.149049	0.24	0.17	1
TRIQK	0.006491	0.302858	0.171	0.106	1
TXN	0.00649251	1.0386	0.092	0.044	1
PON2	0.00649377	-1.1391	0.099	0.12	1
PAPSS2	0.00654536	-1.84987	0.031	0.076	1
CETN2	0.00654792	1.48265	0.062	0.023	1
FAM50A	0.00655659	0.415186	0.137	0.076	1
HADH	0.0065921	0.432963	0.096	0.049	1
MAGI3	0.00659913	-0.279591	0.281	0.233	1
CDC73	0.00661921	0.287372	0.281	0.197	1
TIMM10	0.00666087	0.937027	0.058	0.021	1
LRRC59	0.00668394	1.38529	0.072	0.03	1
DENND2A	0.00668864	-2.04457	0.017	0.057	1
RBPMS2	0.0066899	0.21155	0.171	0.11	1
TUB	0.0067232	-3.79034	0.007	0.036	1
MT2A	0.00674859	0.299149	0.394	0.327	1
NDUFV1	0.00677959	0.389147	0.11	0.058	1
GPER1	0.00680418	-3.99103	0.007	0.036	1
ENO2	0.00680657	0.169031	0.158	0.099	1
DDX20	0.00680777	2.9209	0.031	0.007	1
PPP6R2	0.00683721	-0.105508	0.219	0.165	1
CORO1C	0.00683819	0.468419	0.212	0.137	1
RHEB	0.00683989	-0.126165	0.205	0.148	1
CYLD	0.00684173	0.354651	0.164	0.099	1
FLII	0.0069309	0.58899	0.12	0.064	1
GPD2	0.0070535	-0.101697	0.202	0.147	1
NELFB	0.00708034	0.155428	0.106	0.059	1
MYO1F	0.0071189	-4.83787	0	0.015	1
NYNRIN	0.0071189	-4.29315	0	0.015	1
AL359220.1	0.0071189	-4.64077	0	0.015	1
SRRM1	0.00713712	0.263862	0.158	0.098	1
ANKRD13A	0.00714911	0.423806	0.116	0.063	1
MAMDC2	0.00715895	0.172985	0.209	0.14	1
NAP1L4	0.007189	-0.231684	0.233	0.189	1
NR2C2AP	0.00718902	5.28797	0.021	0.003	1
HIST1H2AC	0.00725164	0.106123	0.144	0.09	1
UMAD1	0.00725455	-0.194609	0.26	0.213	1
PARN	0.00728362	0.470128	0.158	0.094	1
ARHGDIB	0.00730649	-1.2096	0.003	0.027	1
CD34	0.00731088	-1.87312	0.024	0.066	1
NBEA	0.00731102	0.22573	0.264	0.188	1
IQSEC1	0.00733026	-0.223295	0.202	0.157	1
AGO2	0.00733419	-0.780984	0.192	0.211	1
SKP1	0.00733487	0.37071	0.219	0.146	1
ATP6V0B	0.00740941	0.406157	0.154	0.091	1
SLCO2B1	0.0074112	-1.71761	0.017	0.056	1
ZFAND1	0.00745031	0.311727	0.127	0.071	1
NDUFS8	0.0074605	0.433914	0.11	0.057	1
RAB6A	0.00747526	-0.148063	0.274	0.213	1
HMGCS1	0.00747667	0.556565	0.092	0.045	1
FAT1	0.00748485	-0.471452	0.168	0.141	1
SHC2	0.00749651	-2.16144	0.031	0.073	1
C3orf70	0.00750993	0.342545	0.151	0.09	1
TMEM106B	0.00752008	0.225647	0.13	0.076	1
TMEM203	0.00752643	0.676721	0.065	0.026	1
RPS6	0.00759091	0.202993	0.243	0.167	1
STK39	0.00759348	-0.404327	0.216	0.185	1
ACTR1A	0.00760453	0.39535	0.137	0.081	1
ABR	0.00763276	-0.300032	0.233	0.199	1
ABO	0.00763554	-2.67936	0.017	0.054	1
USP34	0.00764763	-0.169062	0.466	0.416	1
FAM107A	0.00765096	-1.25107	0.089	0.137	1
GRID1	0.00766914	-1.62494	0.065	0.1	1
LINC00670	0.00769551	0.611922	0.075	0.033	1
TMEM63A	0.00771364	0.367311	0.127	0.073	1
SNX13	0.00772025	-0.175411	0.247	0.194	1
TRIP12	0.00772056	-0.123407	0.305	0.246	1
SHROOM1	0.00772863	-1.66289	0.017	0.056	1
SPTAN1	0.00772999	-0.443934	0.185	0.16	1
GPR161	0.00773575	0.291723	0.092	0.046	1
SPCS1	0.00773887	1.04928	0.103	0.051	1
EPSTI1	0.00775062	-3.7371	0.01	0.04	1
ATXN7L3B	0.00777309	0.99083	0.086	0.039	1
MRPS27	0.00777332	0.243072	0.12	0.072	1
LAMA5	0.0077942	0.286696	0.274	0.192	1
LAMA2	0.00779616	-1.00769	0.13	0.19	1
LYG1	0.00779832	2.10642	0.024	0.004	1
UNC13B	0.0078062	-0.484904	0.233	0.216	1
RSBN1L	0.00781523	0.304286	0.219	0.147	1
EML4	0.00785307	0.321479	0.212	0.144	1
CADPS2	0.00785435	-0.338056	0.24	0.216	1
ECM2	0.00786012	0.561439	0.116	0.063	1
BCAS2	0.00786033	0.778134	0.113	0.059	1
MAP2K5	0.00786234	-0.115259	0.257	0.196	1
TSPAN8	0.00786519	1.86161	0.048	0.016	1
IL4R	0.0078678	-0.564893	0.192	0.188	1
MTA1	0.00787357	0.442998	0.075	0.033	1
GATAD2B	0.00789164	-0.35252	0.229	0.197	1
VEGFC	0.00789891	-2.93551	0.014	0.048	1
XPC	0.00793396	0.717494	0.103	0.051	1
MOSMO	0.00794741	-1.28415	0.048	0.102	1
EMCN	0.00795028	-2.39807	0.024	0.06	1
PIGT	0.00795168	0.623995	0.12	0.064	1
TSPYL1	0.00795953	0.420932	0.12	0.065	1
POU6F1	0.00798092	0.653901	0.058	0.023	1
ZKSCAN1	0.0080145	-1.21995	0.099	0.129	1
NBPF26	0.00802773	0.292039	0.096	0.051	1
YPEL5	0.00805856	0.423687	0.134	0.076	1
FP236383.1	0.00807136	-0.395476	0.486	0.511	1
KIAA0232	0.00807417	-0.144244	0.25	0.197	1
LIMA1	0.00818874	-0.15913	0.195	0.147	1
PALD1	0.00820342	-1.31837	0.092	0.123	1
FBXL5	0.00821348	0.215114	0.199	0.134	1
ATP5IF1	0.00829491	0.97924	0.116	0.062	1
TAF15	0.00830592	-0.604762	0.219	0.208	1
CTNNA2	0.00831991	-1.6382	0.065	0.104	1
COPS9	0.0083765	0.277842	0.127	0.072	1
PREPL	0.00845406	0.14866	0.205	0.137	1
TSG101	0.00846044	0.555327	0.158	0.094	1
DLEU2	0.00848149	-0.805793	0.182	0.248	1
DIRAS3	0.00848155	2.78906	0.017	0.002	1
PIAS1	0.00848327	-0.122282	0.394	0.33	1
ZNF266	0.00849958	0.57994	0.068	0.03	1
CYS1	0.00852334	2.03482	0.027	0.005	1
LBR	0.00864959	0.355548	0.14	0.082	1
POFUT1	0.00866698	0.534536	0.045	0.014	1
MIER1	0.00867234	-0.153487	0.205	0.158	1
TSPAN3	0.0086735	0.525838	0.151	0.089	1
FAM76A	0.00869741	0.331437	0.079	0.037	1
NPC1L1	0.00870887	3.32149	0.017	0.002	1
GPANK1	0.00872038	2.46491	0.041	0.015	1
SMDT1	0.00874081	1.08838	0.082	0.038	1
EPB41L2	0.00875301	-0.454491	0.195	0.164	1
RSRP1	0.0087931	-0.140423	0.223	0.173	1
HDLBP	0.00886081	0.244584	0.205	0.135	1
TMEM88	0.00886441	-3.94778	0	0.014	1
SEL1L3	0.00886441	-4.46721	0	0.014	1
AC011477.4	0.00886441	-4.81561	0	0.014	1
TMEM99	0.00886441	-4.59354	0	0.014	1
SNX24	0.0088793	0.29527	0.175	0.11	1
ETS1	0.00889427	-0.932486	0.144	0.197	1
GLIS2	0.0089159	0.653988	0.068	0.029	1
GBP2	0.00893245	1.07835	0.113	0.064	1
RYK	0.00903316	-0.300301	0.229	0.194	1
RNF150	0.00903565	0.138122	0.151	0.093	1
MICALL1	0.00904103	1.36213	0.075	0.034	1
MYO10	0.00904248	-0.116693	0.195	0.14	1
PCCA	0.00905063	-0.234633	0.349	0.317	1
PXDN	0.00905139	0.212533	0.103	0.057	1
CACNA2D3	0.00905193	-0.123324	0.411	0.351	1
TMCC2	0.00907811	0.868861	0.075	0.033	1
TET2	0.00909057	0.16456	0.185	0.124	1
LNPEP	0.00909662	0.346071	0.281	0.198	1
CAP2	0.00911283	-0.386011	0.233	0.209	1
SMU1	0.00911697	0.699792	0.123	0.067	1
SEC24B	0.00913703	-0.495702	0.229	0.21	1
TSC22D3	0.00916514	0.153671	0.288	0.218	1
TMEM165	0.00916772	-0.20979	0.277	0.227	1
PARP8	0.00918221	0.659611	0.223	0.148	1
MTFMT	0.00924607	0.720075	0.086	0.04	1
ACKR3	0.00925314	0.154679	0.192	0.131	1
RPL13A	0.00926866	0.241979	0.219	0.148	1
MAP7D1	0.00926936	0.408205	0.12	0.067	1
CNTLN	0.00927274	0.156336	0.236	0.166	1
OSBPL3	0.00929221	-3.01569	0.01	0.041	1
PTBP3	0.00930096	-0.458968	0.199	0.176	1
GDE1	0.00930303	1.47316	0.055	0.02	1
MCTS1	0.00930312	0.821021	0.062	0.024	1
MED27	0.00932304	-0.357624	0.182	0.145	1
MIR646HG	0.00935688	-0.68615	0.01	0.041	1
IFITM2	0.00939409	-0.899995	0.147	0.184	1
AAMP	0.00941588	0.739927	0.075	0.033	1
SLC25A6	0.00942079	0.719517	0.185	0.118	1
CORO6	0.00945584	0.77594	0.055	0.02	1
PPFIBP2	0.00947477	0.572707	0.147	0.086	1
SLC30A7	0.00954754	0.255095	0.158	0.099	1
WSB2	0.00954796	0.86048	0.082	0.038	1
ZFAND6	0.00955148	-0.479517	0.223	0.2	1
TM4SF1	0.0095563	0.178808	0.188	0.126	1
LRRC32	0.00959475	0.306212	0.192	0.123	1
TBC1D4	0.00960338	-1.0724	0.092	0.146	1
TMEM87A	0.00960603	0.172795	0.209	0.146	1
VASP	0.0096061	0.742041	0.161	0.097	1
C6orf48	0.00967676	1.39855	0.068	0.03	1
HTT	0.00970338	-0.198819	0.175	0.127	1
INPP5D	0.00979426	-2.35721	0.017	0.052	1
PAAF1	0.0097991	1.00044	0.079	0.036	1
DAG1	0.00979958	0.304252	0.158	0.095	1
MSN	0.00981531	-0.135941	0.373	0.319	1
SMAP1	0.0098325	-0.381896	0.195	0.157	1
DGCR2	0.00985588	0.22216	0.151	0.093	1
BCAP29	0.00992422	0.263239	0.199	0.135	1
UNK	0.00999527	0.221172	0.14	0.084	1
OGFOD1	0.0100213	0.68182	0.086	0.041	1
TGFBR2	0.0100363	-0.143716	0.257	0.203	1
POLE	0.0100877	0.192907	0.068	0.031	1
RIMS2	0.0100928	-2.33675	0.041	0.064	1
AIG1	0.0101177	0.246397	0.212	0.142	1
DMTF1	0.01018	0.320535	0.226	0.151	1
EIF3L	0.0101994	-0.293036	0.154	0.111	1
LPIN1	0.0102123	0.26576	0.099	0.053	1
GLIPR1	0.0102365	0.461991	0.086	0.042	1
ANKRD40	0.0102978	0.744955	0.096	0.048	1
SLC12A4	0.0103523	0.683231	0.092	0.045	1
MTURN	0.0104234	0.11252	0.164	0.108	1
SLC17A5	0.0104337	0.421714	0.113	0.061	1
RPL22	0.0104387	0.372969	0.096	0.049	1
RPS7	0.0104796	0.14737	0.164	0.106	1
PLEKHA1	0.0104947	0.255816	0.175	0.113	1
POGLUT1	0.0105185	1.01606	0.082	0.039	1
SERPINF2	0.0105954	6.02606	0.014	0.001	1
RASIP1	0.0106346	-1.58262	0.007	0.036	1
ANKMY2	0.0106674	0.932021	0.086	0.041	1
PDE10A	0.0107108	-1.43809	0.062	0.113	1
PEAK1	0.0107341	-0.477353	0.26	0.253	1
RASGRF2	0.0107709	-1.48829	0.068	0.109	1
TCF7L2	0.0107746	-0.323464	0.414	0.381	1
FOXO3	0.0107914	-0.19074	0.411	0.353	1
VGLL3	0.0108325	-0.422031	0.086	0.056	1
DEK	0.0108483	0.390943	0.178	0.113	1
HINT1	0.0108489	0.464773	0.164	0.101	1
UBE2G2	0.010878	0.276125	0.158	0.101	1
LMAN1	0.0108976	0.482297	0.127	0.071	1
ENG	0.0109102	-1.31323	0.072	0.12	1
TBC1D20	0.0109197	0.726422	0.103	0.053	1
ZNF134	0.0110076	0.569098	0.062	0.025	1
CARHSP1	0.0110184	-0.249801	0.171	0.129	1
SH3TC1	0.0110452	-4.18338	0	0.014	1
PSD	0.0110452	-3.8187	0	0.014	1
CASP8	0.0110452	-4.10403	0	0.014	1
PRDM1	0.0110452	-4.18326	0	0.014	1
SLC24A4	0.0110452	-4.44275	0	0.014	1
CRYBG1	0.0110452	-3.30065	0	0.014	1
PCNA	0.0110544	1.90451	0.045	0.015	1
MACROD2	0.0110648	0.250817	0.308	0.226	1
CES1	0.0111352	0.532535	0.072	0.033	1
VPS45	0.0111396	0.178191	0.188	0.132	1
IL6ST	0.0111603	0.213368	0.25	0.182	1
ERP44	0.0111617	0.1548	0.151	0.097	1
ARHGAP17	0.0112035	-0.159004	0.342	0.3	1
MPC2	0.0112081	0.629572	0.082	0.039	1
CXorf36	0.0112082	-1.48088	0.01	0.04	1
SLC25A32	0.0112126	0.374874	0.103	0.054	1
CREBRF	0.0112589	-0.476015	0.226	0.211	1
ZNF507	0.0112678	0.137361	0.113	0.066	1
ADI1	0.0112815	0.802931	0.11	0.058	1
PRKCH	0.0112893	-0.987695	0.075	0.135	1
GPRC5B	0.0112904	-1.57877	0.045	0.092	1
STUB1	0.0113371	0.502531	0.144	0.085	1
ANKAR	0.0113926	-0.18763	0.164	0.113	1
MRPL4	0.0114077	1.25582	0.058	0.023	1
CPSF4	0.0114671	0.200618	0.048	0.018	1
SAXO1	0.0114786	4.44413	0.014	0.001	1
C2orf80	0.0115465	3.93674	0.014	0.001	1
CD276	0.01159	1.18442	0.058	0.023	1
TMEM181	0.0115933	0.251661	0.202	0.136	1
RPS13	0.011602	0.144188	0.127	0.076	1
NEK1	0.0116054	0.113857	0.233	0.164	1
PUF60	0.0116694	0.972883	0.106	0.06	1
GNS	0.011674	0.709763	0.099	0.051	1
SHC4	0.011708	0.865612	0.041	0.014	1
METTL26	0.0117316	0.576717	0.099	0.051	1
ATXN7L1	0.0118822	-0.888574	0.127	0.143	1
MSMO1	0.0118884	0.758915	0.089	0.044	1
NDUFB1	0.0120456	0.935608	0.079	0.036	1
AC233296.1	0.0120671	0.647655	0.113	0.061	1
GPBP1L1	0.0120797	-0.413724	0.192	0.157	1
TMEM259	0.0121007	0.335847	0.147	0.09	1
IL6R	0.0121139	-0.862946	0.137	0.135	1
SAP18	0.0121155	0.824359	0.106	0.057	1
ACSL3	0.0121667	-0.548136	0.223	0.22	1
TP53INP1	0.012187	0.365753	0.096	0.049	1
PLEKHA6	0.0121896	0.10887	0.134	0.083	1
PKNOX1	0.0121904	0.445102	0.134	0.078	1
ADCY3	0.0122195	-0.617399	0.243	0.255	1
MTMR3	0.0122214	-0.142048	0.236	0.189	1
WWC2	0.0122679	-0.247354	0.223	0.186	1
MFSD10	0.0122862	0.832285	0.096	0.048	1
ZBTB4	0.0123426	0.361152	0.171	0.109	1
RBBP4	0.0123553	0.196975	0.158	0.1	1
MTSS1L	0.0123747	-0.337208	0.147	0.112	1
CCDC171	0.0123892	0.276348	0.116	0.067	1
CFAP61	0.0124497	1.73776	0.021	0.003	1
AP1G1	0.0126043	0.222307	0.223	0.154	1
ZNF827	0.0126046	0.47048	0.103	0.057	1
STXBP6	0.0126166	-1.1469	0.017	0.053	1
KTN1	0.0126191	-0.403444	0.301	0.283	1
ISCU	0.0126225	-0.124311	0.106	0.067	1
YPEL3	0.0126707	0.5971	0.154	0.093	1
SYPL1	0.0127489	0.233093	0.147	0.092	1
LURAP1L	0.0127903	0.295764	0.072	0.036	1
MCF2L	0.0127939	-2.34083	0.017	0.052	1
VDAC3	0.0127969	0.768573	0.113	0.061	1
PCBP3	0.012812	-1.13415	0.092	0.151	1
ANXA1	0.0128431	-0.54063	0.13	0.082	1
CHMP4C	0.0128682	1.50979	0.058	0.023	1
RHOD	0.0129383	0.759686	0.068	0.03	1
FBXO30	0.0129469	1.24948	0.072	0.034	1
PRKN	0.0129492	-0.183245	0.312	0.266	1
ATP13A3	0.012968	0.208201	0.24	0.171	1
AGAP4	0.0129774	0.629803	0.099	0.051	1
SUCLA2	0.0129948	0.742871	0.113	0.061	1
GPRC5A	0.0129997	0.292686	0.12	0.069	1
FAM199X	0.0130258	0.830366	0.106	0.057	1
SURF4	0.013047	0.368349	0.13	0.075	1
BMP6	0.0131262	-2.23219	0.031	0.068	1
PCSK7	0.0131337	-0.182849	0.154	0.106	1
ZNF208	0.0131346	-2.8272	0.021	0.049	1
FBLN5	0.0132038	0.621681	0.12	0.067	1
DISC1	0.0132303	-1.54042	0.034	0.079	1
CBX7	0.013255	0.434679	0.151	0.092	1
RNF168	0.0132699	0.524863	0.158	0.096	1
LINC02188	0.0133225	1.65659	0.031	0.008	1
LARP4	0.0133298	-0.13147	0.178	0.135	1
HNRNPAB	0.013358	1.0409	0.099	0.053	1
CNBP	0.0133628	0.169377	0.178	0.119	1
PTS	0.0133675	-1.89603	0.024	0.063	1
KCTD12	0.0134312	-1.52679	0.048	0.091	1
SLC22A3	0.0134367	-0.404001	0.264	0.245	1
TULP3	0.0134379	-0.15245	0.175	0.126	1
CUEDC1	0.013438	-0.305685	0.144	0.104	1
AC009154.1	0.0134512	0.803587	0.072	0.033	1
SLC7A1	0.0134609	-1.34287	0.079	0.115	1
GOLGB1	0.0134945	0.258817	0.205	0.139	1
MBTPS1	0.0134948	0.293863	0.158	0.098	1
C1QTNF2	0.0135168	1.06615	0.055	0.021	1
GABARAP	0.0135323	1.201	0.075	0.037	1
PTN	0.0135337	-1.63601	0.038	0.081	1
SH3BGRL3	0.0135388	0.276196	0.168	0.107	1
SUPT20H	0.013548	0.142594	0.154	0.102	1
FAXC	0.0135737	1.63301	0.031	0.008	1
KIAA1549	0.0136001	-3.20722	0.007	0.034	1
NRXN3	0.0136342	0.514194	0.202	0.135	1
COL4A4	0.0136471	-2.06446	0.024	0.063	1
WDR33	0.0137414	-0.134245	0.212	0.165	1
PTGER1	0.0137729	-4.17566	0	0.013	1
AC008050.1	0.0137729	-4.50476	0	0.013	1
JPH4	0.0137729	-3.83262	0	0.013	1
CD14	0.0137729	-4.19684	0	0.013	1
FAM227A	0.0137729	-4.51107	0	0.013	1
AC091167.6	0.0137729	-4.7938	0	0.013	1
RAB11FIP5	0.0137729	-4.21879	0	0.013	1
AL021707.1	0.0137729	-4.71831	0	0.013	1
AC096564.1	0.0137729	-5.04009	0	0.013	1
ADAM28	0.0137729	-4.49824	0	0.013	1
ABHD12	0.0138194	0.502953	0.096	0.049	1
GRB10	0.0138229	-0.897389	0.137	0.145	1
CECR2	0.0138481	-2.59501	0.024	0.059	1
MOB1A	0.0138584	0.232901	0.12	0.069	1
BVES	0.013873	0.76277	0.065	0.028	1
ZDHHC11B	0.0138808	0.490393	0.058	0.024	1
OCLN	0.013918	-3.07347	0.014	0.044	1
SF3B5	0.0139514	0.673297	0.103	0.054	1
SYNM	0.0139514	-0.691489	0.151	0.138	1
STXBP3	0.0139693	-0.18992	0.137	0.098	1
ARL6IP5	0.0139722	0.373341	0.171	0.11	1
APBB1	0.0140295	0.665345	0.12	0.067	1
PRKD3	0.014082	0.597105	0.144	0.085	1
SLC27A1	0.0141096	0.313439	0.12	0.068	1
GSK3B	0.0141587	-0.410206	0.284	0.259	1
PTPN21	0.0141741	0.522307	0.13	0.075	1
TNFRSF1A	0.0142377	0.284302	0.209	0.141	1
SLC39A8	0.014249	-1.73394	0.017	0.052	1
C5orf24	0.014273	-0.198954	0.154	0.11	1
ZNF366	0.0142788	-2.68855	0.007	0.034	1
ATP6V1G1	0.0142892	0.121099	0.14	0.092	1
DCLRE1B	0.0142937	2.08733	0.024	0.005	1
RUFY3	0.0143068	-0.12569	0.264	0.213	1
G3BP2	0.0143138	0.598441	0.137	0.08	1
GRAMD1A	0.0143585	0.422912	0.103	0.055	1
LMCD1	0.0143794	0.50353	0.175	0.11	1
CLK1	0.0144124	-0.440447	0.195	0.166	1
TUBGCP2	0.0144138	0.707424	0.103	0.054	1
TMEM184B	0.0144339	-0.788742	0.134	0.125	1
EIF3G	0.0144362	0.354676	0.082	0.042	1
B3GALT6	0.0145023	2.15236	0.027	0.006	1
LUZP2	0.0145082	2.10702	0.027	0.006	1
ADPRHL2	0.014552	1.35542	0.058	0.023	1
CAND2	0.0145717	1.17422	0.062	0.026	1
TRIP11	0.0145907	0.483636	0.168	0.106	1
CNOT10	0.0146427	0.686622	0.12	0.067	1
STX7	0.0146897	-0.25952	0.164	0.123	1
CCS	0.014724	0.81166	0.079	0.037	1
TM4SF18	0.0147568	-2.57447	0.003	0.026	1
CDC123	0.0147606	0.630894	0.092	0.047	1
RELL1	0.014785	-0.936077	0.144	0.189	1
NRBF2	0.0148169	1.03165	0.045	0.015	1
SULT4A1	0.0148368	2.43616	0.034	0.01	1
TOM1L2	0.0148651	0.284654	0.226	0.156	1
PSMC1	0.0148882	0.652397	0.113	0.062	1
CTNND2	0.0149374	-1.58841	0.082	0.127	1
CGGBP1	0.0149388	-0.136206	0.154	0.112	1
HDGF	0.0149518	0.629973	0.127	0.073	1
BCAR1	0.0149827	0.526383	0.158	0.097	1
ALKBH7	0.0150148	0.621764	0.089	0.045	1
[truncated: 8,932 more rows]
