# Supplementary material for: APOE4 promotes cerebrovascular fibrosis and amyloid deposition via a pericyte-to-myofibroblast transition
Source: bioRxiv. 2025 Sep 9:2025.09.04.674192. Preprint. [Version 1] doi: 10.1101/2025.09.04.674192 (PMC12439990; doi:10.1101/2025.09.04.674192)
Supplement: Supplement 11 [file media-11.xlsx]

## Sheet: Sheet1
ONTOLOGY	ID	Description	GeneRatio	BgRatio	pvalue	p.adjust	geneID	enriched_celltype
CC	GO:0030055	cell-substrate junction	50/279	431/20757	3.58351e-32	1.40724e-28	ACTB/CNN1/FLNA/CSRP1/ITGA5/VIM/SORBS2/CD81/FHL1/CD151/MCAM/TGM2/NEXN/SYNPO2/VCL/ITGB1/ACTN1/CFL1/PALLD/PFN1/ITGA1/JAK2/ACTG1/ACTN4/ILK/LPP/SVIL/ACTC1/HSPG2/RPLP1/PDLIM7/FBLIM1/RPS16/SORBS1/RHOB/CSPG4/FLNC/RPL8/ADGRE5/TGFB1I1/RPL19/ITGB5/FERMT2/RRAS/YWHAB/ANXA6/RPS14/ITGA3/PPIA/DMD	Myofibroblast
CC	GO:0062023	collagen-containing extracellular matrix	48/279	429/20757	3.70139e-30	4.84512e-27	ACTA2/FN1/MFAP4/PRELP/MFGE8/BGN/S100A6/CD151/COL6A2/COL8A1/TGM2/AEBP1/ACAN/TIMP2/IGFBP7/COL3A1/LGALS1/LTBP3/COL4A2/LTBP1/COL14A1/COL1A2/NAV2/SERPING1/SOD3/CLU/HSPG2/EDIL3/SPARCL1/COL6A1/TINAGL1/CSPG4/COL18A1/ANGPTL1/MGP/ANGPT1/BCAM/EMILIN1/TGFB1I1/VWA1/LAMC1/ELN/PSAP/LAMA4/COL13A1/ANXA6/SULF1/NPNT	Myofibroblast
CC	GO:0043292	contractile fiber	35/279	245/20757	9.66559e-26	9.4892e-23	ACTA2/MYL9/FLNA/DES/CSRP1/TPM2/MYH11/SORBS2/LMOD1/RYR2/NEXN/SYNPO2/VCL/TPM1/PDLIM5/PPP1R12B/ACTN1/PALLD/ACTG1/ACTN4/ILK/SVIL/ACTC1/CRYAB/PDLIM3/PDLIM7/JPH2/LDB3/FLNC/FBXO32/FERMT2/CAPZB/SQSTM1/NPNT/DMD	Myofibroblast
MF	GO:0005201	extracellular matrix structural constituent	28/279	166/20757	8.30667e-23	5.43671e-20	FN1/MFAP4/PRELP/MFGE8/BGN/COL6A2/COL8A1/AEBP1/ACAN/IGFBP7/COL3A1/COL4A2/LTBP1/COL14A1/COL1A2/HSPG2/EDIL3/COL6A1/TINAGL1/COL18A1/MGP/EMILIN1/VWA1/LAMC1/ELN/LAMA4/COL13A1/NPNT	Myofibroblast
MF	GO:0003779	actin binding	39/279	438/20757	6.03784e-21	3.38723e-18	TAGLN/CNN1/FLNA/DSTN/TPM2/MYH11/LMOD1/NEXN/SYNPO2/VCL/TPM1/PDLIM5/ITGB1/ACTN1/KCNMA1/CFL1/PALLD/PFN1/ACTN4/SVIL/WDR1/MICAL2/PDLIM3/MYLK/PAWR/PDLIM7/LDB3/SORBS1/PLS3/FLNC/MAP1B/STK38L/FERMT2/PHACTR1/MYO1C/ANXA6/SHROOM3/CAPZB/DMD	Myofibroblast
CC	GO:0032432	actin filament bundle	20/279	79/20757	2.43547e-20	1.06267e-17	ACTA2/MYL9/FLNA/ROR1/SYNPO2/TPM1/PDLIM5/ACTN1/PALLD/ILK/LPP/CRYAB/PDLIM3/MYLK/PDLIM7/FBLIM1/LDB3/SORBS1/PLS3/FERMT2	Myofibroblast
BP	GO:0031589	cell-substrate adhesion	29/279	356/20757	8.72341e-15	2.28379e-12	FN1/FLNA/ITGA5/COL8A1/VCL/ITGB1/COL3A1/ACTN1/ITGA1/JAK2/ACTG1/ACTN4/ILK/EDIL3/ROCK2/MYADM/SORBS1/PPFIA2/ANGPT1/BCAM/EMILIN1/LAMC1/ITGB5/FERMT2/RRAS/COL13A1/ITGA7/ITGA3/NPNT	Myofibroblast
CC	GO:0005884	actin filament	18/279	118/20757	2.78578e-14	6.83735e-12	ACTB/FLNA/TPM2/LMOD1/TPM1/PDLIM5/ACTN1/PALLD/ACTG1/ACTC1/MICAL2/PDLIM3/PAWR/PDLIM7/LDB3/PLS3/DPYSL3/MYO1C	Myofibroblast
BP	GO:0003012	muscle system process	31/279	452/20757	1.0703e-13	2.47239e-11	ACTA2/MYL9/CNN1/FLNA/DES/TPM2/MYH11/PDE4D/SORBS2/MYL6/PLN/LMOD1/RYR2/SGCD/TPM1/PDLIM5/PPP1R12B/KCNMA1/AKAP6/CRYAB/CAMK2G/MYLK/ROCK2/FBXO32/PLCE1/SGCA/MYOCD/ANXA6/SULF1/NPNT/DMD	Myofibroblast
BP	GO:0007015	actin filament organization	31/279	464/20757	2.15143e-13	4.69371e-11	CNN1/FLNA/DSTN/TPM2/LMOD1/SYNPO2/TPM1/ACTN1/CFL1/PFN1/JAK2/ACTG1/SVIL/WDR1/ACTC1/MICAL2/ROCK2/PAWR/MYADM/SORBS1/PLS3/RHOB/DPYSL3/CYFIP2/ELN/ITGB5/FERMT2/PHACTR1/MYO1C/SHROOM3/CAPZB	Myofibroblast
MF	GO:0005178	integrin binding	19/279	154/20757	2.77652e-13	5.73863e-11	FN1/ITGA5/MFGE8/CD81/CD151/ITGB1/COL3A1/ACTN1/ITGA1/ACTN4/EDIL3/EMILIN1/ITGB5/FERMT2/GPNMB/ITGA7/ITGA3/PPIA/NPNT	Myofibroblast
BP	GO:0007517	muscle organ development	26/279	354/20757	2.46674e-12	4.61281e-10	TAGLN/DES/MYL6/FHL1/RYR2/SGCD/TPM1/ITGB1/COL3A1/ADARB1/SOX6/BMPR1A/SVIL/ACTC1/CRYAB/MYLK/NR2F2/JPH2/SPEG/ELN/FOXC1/FOXC2/SGCA/MYOCD/ITGA7/DMD	Myofibroblast
BP	GO:0042692	muscle cell differentiation	27/279	419/20757	1.91699e-11	3.16697e-09	MYL9/CSRP1/MYH11/SORBS2/LMOD1/CD81/SGCD/TPM1/PDLIM5/ITGB1/ACTN1/ACTG1/AKAP6/ACTN4/SOX6/BMPR1A/WDR1/ACTC1/LDB3/SPEG/FLNC/PLEKHO1/LAMC1/PRDM6/MYOCD/NPNT/DMD	Myofibroblast
BP	GO:0055001	muscle cell development	19/279	195/20757	1.9355e-11	3.16697e-09	MYL9/CSRP1/MYH11/SORBS2/LMOD1/SGCD/TPM1/PDLIM5/ITGB1/ACTN1/ACTG1/AKAP6/ACTN4/BMPR1A/WDR1/ACTC1/LDB3/FLNC/DMD	Myofibroblast
CC	GO:0031252	cell leading edge	27/279	423/20757	2.38181e-11	3.59744e-09	ACTA2/ACTB/ITGA5/ACTG2/VIM/SORBS2/S100A6/TPM1/ITGB1/ACTN1/CFL1/PALLD/ILK/ACTC1/MYLK/PDLIM7/MYADM/S100A11/CSPG4/DPYSL3/PLEKHO1/FERMT2/PLCE1/EEF1A1/MYO1C/CAPZB/UNC5C	Myofibroblast
BP	GO:0042060	wound healing	27/279	423/20757	2.38181e-11	3.59744e-09	MYL9/ACTB/FN1/FLNA/CSRP1/ITGA5/CD151/MCAM/VCL/TPM1/ITGB1/COL3A1/EXT1/JAK2/ACTG1/C1QTNF1/ILK/SERPING1/MYLK/NOTCH2/YAP1/EMILIN1/FERMT2/FOXC2/ANXA6/PPIA/WFDC1	Myofibroblast
BP	GO:0060537	muscle tissue development	27/279	433/20757	4.05298e-11	5.89483e-09	CSRP1/MYH11/SORBS2/MYL6/PLN/RYR2/SGCD/TPM1/PDLIM5/ITGB1/COL3A1/AKAP6/SOX6/BMPR1A/SVIL/ACTC1/MYLK/NR2F2/JPH2/NOTCH2/YAP1/ELN/FOXC1/SEMA3C/FOXC2/MYOCD/DMD	Myofibroblast
CC	GO:0005788	endoplasmic reticulum lumen	23/279	313/20757	4.73802e-11	6.64507e-09	FN1/SELENOM/MFGE8/COL6A2/COL8A1/IGFBP7/COL3A1/LGALS1/COL4A2/LTBP1/COL14A1/COL1A2/SERPING1/CLU/CST3/SPARCL1/COL6A1/COL18A1/VWA1/LAMC1/FSTL1/COL13A1/CALU	Myofibroblast
CC	GO:0022626	cytosolic ribosome	15/279	118/20757	6.08128e-11	7.70361e-09	RPL10/RPL41/FAU/RPLP1/RPS16/RPL8/RPL19/RPL36/RPL14/RPL15/EEF1A1/RPL32/RPS14/RPL29/RPS23	Myofibroblast
BP	GO:0007492	endoderm development	12/279	83/20757	1.13878e-09	1.3975e-07	FN1/ITGA5/COL8A1/EXT1/COL4A2/ZFP36L1/BMPR1A/INHBA/COL6A1/LAMC1/ITGB5/ITGA7	Myofibroblast
MF	GO:0005518	collagen binding	11/279	68/20757	1.6531e-09	1.96719e-07	FN1/COL6A2/AEBP1/ITGB1/ITGA1/C1QTNF1/COL14A1/HSPG2/SPARCL1/COL6A1/ITGA3	Myofibroblast
BP	GO:0001704	formation of primary germ layer	14/279	128/20757	2.00859e-09	2.31993e-07	FN1/ITGA5/COL8A1/ITGB1/COL4A2/BMPR1A/TXNRD1/INHBA/COL6A1/FOXC1/ITGB5/FOXC2/ITGA7/ITGA3	Myofibroblast
BP	GO:0030239	myofibril assembly	11/279	71/20757	2.66437e-09	2.98942e-07	MYL9/CSRP1/MYH11/LMOD1/TPM1/ITGB1/ACTG1/WDR1/ACTC1/LDB3/FLNC	Myofibroblast
BP	GO:0030198	extracellular matrix organization	21/279	321/20757	2.77589e-09	3.02804e-07	MFAP4/MYH11/COL8A1/AEBP1/ITGB1/COL3A1/EXT1/COL4A2/COL14A1/COL1A2/CST3/COL18A1/EMILIN1/VWA1/LAMC1/ELN/FOXC1/FOXC2/COL13A1/SULF1/NPNT	Myofibroblast
BP	GO:0070527	platelet aggregation	11/279	72/20757	3.10768e-09	3.1292e-07	MYL9/ACTB/FLNA/CSRP1/VCL/JAK2/ACTG1/C1QTNF1/ILK/EMILIN1/PPIA	Myofibroblast
MF	GO:0008307	structural constituent of muscle	9/279	42/20757	3.80797e-09	3.56045e-07	MYL9/CSRP1/TPM2/MYH11/SORBS2/MYL6/NEXN/TPM1/DMD	Myofibroblast
CC	GO:0042383	sarcolemma	14/279	141/20757	7.14403e-09	5.86407e-07	DES/BGN/COL6A2/RYR2/SGCD/VCL/ITGB1/AKAP6/COL6A1/FLNC/LAMP1/SGCA/ANXA6/DMD	Myofibroblast
BP	GO:0048738	cardiac muscle tissue development	18/279	247/20757	7.31702e-09	5.86407e-07	MYH11/SORBS2/PLN/RYR2/SGCD/TPM1/PDLIM5/ITGB1/AKAP6/SOX6/BMPR1A/ACTC1/JPH2/NOTCH2/YAP1/FOXC1/FOXC2/MYOCD	Myofibroblast
BP	GO:0010810	regulation of cell-substrate adhesion	17/279	220/20757	8.05965e-09	6.33005e-07	FN1/FLNA/ITGA5/COL8A1/VCL/JAK2/ACTG1/ACTN4/ILK/EDIL3/ROCK2/MYADM/EMILIN1/FERMT2/RRAS/ITGA3/NPNT	Myofibroblast
BP	GO:0007178	transmembrane receptor protein serine/threonine kinase signaling pathway	23/279	410/20757	8.99011e-09	6.92238e-07	VIM/COL3A1/LTBP3/EXT1/LTBP1/JAK2/RBPMS/COL1A2/ILK/BMPR1A/INHBA/CRIM1/NOTCH2/EMILIN1/TGFB1I1/ITGB5/FSTL1/FERMT2/PMEPA1/MYOCD/ITGA3/SULF1/NPNT	Myofibroblast
CC	GO:0030027	lamellipodium	16/279	201/20757	1.46856e-08	1.06797e-06	ACTA2/ACTB/ACTG2/SORBS2/ITGB1/CFL1/PALLD/ILK/ACTC1/MYLK/CSPG4/DPYSL3/FERMT2/PLCE1/CAPZB/UNC5C	Myofibroblast
CC	GO:0005581	collagen trimer	11/279	86/20757	2.13023e-08	1.52098e-06	COL6A2/COL8A1/COL3A1/COL4A2/C1QTNF1/COL14A1/COL1A2/COL6A1/COL18A1/EMILIN1/COL13A1	Myofibroblast
MF	GO:0051371	muscle alpha-actinin binding	6/279	15/20757	2.52674e-08	1.77187e-06	SYNPO2/PDLIM5/PALLD/PDLIM3/PDLIM7/LDB3	Myofibroblast
BP	GO:0002181	cytoplasmic translation	14/279	156/20757	2.62627e-08	1.80936e-06	RPL10/RPL41/FAU/RPLP1/RPS16/RPL8/RPL19/RPL36/RPL14/RPL15/RPL32/RPS14/RPL29/RPS23	Myofibroblast
BP	GO:0090257	regulation of muscle system process	17/279	247/20757	4.47691e-08	2.88211e-06	MYL9/CNN1/PDE4D/PLN/RYR2/TPM1/PPP1R12B/AKAP6/CAMK2G/ROCK2/FBXO32/PLCE1/SGCA/MYOCD/ANXA6/NPNT/DMD	Myofibroblast
CC	GO:0098636	protein complex involved in cell adhesion	9/279	57/20757	6.44225e-08	4.08044e-06	ITGA5/ITGB1/LGALS1/ITGA1/EMILIN1/LAMC1/ITGB5/ITGA7/ITGA3	Myofibroblast
BP	GO:0034109	homotypic cell-cell adhesion	11/279	96/20757	6.81958e-08	4.19526e-06	MYL9/ACTB/FLNA/CSRP1/VCL/JAK2/ACTG1/C1QTNF1/ILK/EMILIN1/PPIA	Myofibroblast
BP	GO:0071559	response to transforming growth factor beta	18/279	293/20757	1.00828e-07	6.09155e-06	ACTA2/COL3A1/LTBP3/COL4A2/LTBP1/COL1A2/SOX6/ZFP36L1/BMPR1A/ROCK2/EMILIN1/TGFB1I1/ITGB5/FERMT2/PMEPA1/MYOCD/ITGA3/NPNT	Myofibroblast
MF	GO:0003735	structural constituent of ribosome	14/279	176/20757	1.20029e-07	7.14171e-06	RPL10/RPL41/FAU/RPLP1/RPS16/RPL8/RPL19/RPL36/RPL14/RPL15/RPL32/RPS14/RPL29/RPS23	Myofibroblast
CC	GO:0008305	integrin complex	7/279	31/20757	1.46695e-07	8.59808e-06	ITGA5/ITGB1/ITGA1/EMILIN1/ITGB5/ITGA7/ITGA3	Myofibroblast
BP	GO:0010927	cellular component assembly involved in morphogenesis	12/279	128/20757	1.63194e-07	9.42445e-06	MYL9/CSRP1/MYH11/PLN/LMOD1/TPM1/ITGB1/ACTG1/WDR1/ACTC1/LDB3/FLNC	Myofibroblast
CC	GO:0005938	cell cortex	18/279	305/20757	1.83672e-07	1.0304e-05	MYL9/ACTB/FLNA/DSTN/UNC13C/ACTN1/PFN1/ACTN4/CRIP2/WDR1/MPP7/MYADM/FERMT2/EEF1A1/MYO1C/SHROOM3/CAPZB/FNBP1	Myofibroblast
BP	GO:0072006	nephron development	13/279	156/20757	1.98823e-07	1.09969e-05	ACTA2/EXT1/ILK/NOTCH3/NOTCH2/ANGPT1/YAP1/FOXC1/PLCE1/FOXC2/ITGA3/SULF1/NPNT	Myofibroblast
BP	GO:0030048	actin filament-based movement	12/279	133/20757	2.48603e-07	1.30168e-05	ACTA2/FLNA/PDE4D/MYL6/PLN/RYR2/SGCD/TPM1/SUN2/ACTN4/ACTC1/MYO1C	Myofibroblast
CC	GO:0005912	adherens junction	14/279	188/20757	2.71056e-07	1.38239e-05	ACTB/NEXN/VCL/PDLIM5/MPP7/PDLIM3/PDLIM7/LDB3/SORBS1/S100A11/TMEM47/FERMT2/SHROOM3/EIF4G2	Myofibroblast
BP	GO:0033627	cell adhesion mediated by integrin	10/279	88/20757	2.93961e-07	1.47998e-05	ITGA5/ITGB1/EXT1/ITGA1/EMILIN1/ITGB5/FOXC2/ITGA7/ITGA3/NPNT	Myofibroblast
BP	GO:1902903	regulation of supramolecular fiber organization	20/279	389/20757	3.50149e-07	1.73054e-05	FLNA/DSTN/LMOD1/SYNPO2/AEBP1/TPM1/PFN1/ACTG1/SVIL/WDR1/CRYAB/CLU/ROCK2/MYADM/MAP1B/CYFIP2/EMILIN1/ELN/FERMT2/CAPZB	Myofibroblast
BP	GO:0071560	cellular response to transforming growth factor beta stimulus	17/279	287/20757	3.84882e-07	1.86597e-05	ACTA2/COL3A1/LTBP3/COL4A2/LTBP1/COL1A2/SOX6/ZFP36L1/BMPR1A/EMILIN1/TGFB1I1/ITGB5/FERMT2/PMEPA1/MYOCD/ITGA3/NPNT	Myofibroblast
BP	GO:0060485	mesenchyme development	18/279	327/20757	5.11633e-07	2.4207e-05	ACTA2/FN1/FLNA/ACTG2/EXT1/FRZB/DACT3/ZFP36L1/BMPR1A/ACTC1/ROCK2/YAP1/TGFB1I1/FOXC1/SEMA3C/FERMT2/FOXC2/ANXA6	Myofibroblast
BP	GO:0035633	maintenance of blood-brain barrier	7/279	38/20757	6.49631e-07	2.9664e-05	ACTB/VCL/ITGB1/ACTG1/ANGPT1/LAMC1/DMD	Myofibroblast
MF	GO:0050840	extracellular matrix binding	8/279	55/20757	6.7897e-07	3.03857e-05	BGN/ITGB1/LGALS1/SPARCL1/TINAGL1/BCAM/ELN/ITGA3	Myofibroblast
BP	GO:0050808	synapse organization	22/279	483/20757	7.04885e-07	3.11021e-05	ACTB/FLNA/UNC13C/PDLIM5/ITGB1/ACTN1/CFL1/PFN1/ACTG1/DOCK10/TUBB/NPTN/SPARCL1/RHOB/PLXNB1/MAP1B/PPFIA2/SIPA1L1/STK38L/TUBA1A/AMIGO2/ITGA3	Myofibroblast
MF	GO:0005539	glycosaminoglycan binding	15/279	240/20757	9.61992e-07	4.19749e-05	FN1/PRELP/BGN/ACAN/SUSD5/NAV2/SOD3/DPYSL3/FSTL1/GPNMB/COL13A1/ANXA6/RPL29/SULF1/PPIA	Myofibroblast
BP	GO:0032970	regulation of actin filament-based process	19/279	379/20757	1.01047e-06	4.36059e-05	ACTA2/FLNA/DSTN/PDE4D/PLN/LMOD1/RYR2/SYNPO2/TPM1/PFN1/ACTG1/SVIL/WDR1/ROCK2/MYADM/CYFIP2/ELN/FERMT2/CAPZB	Myofibroblast
BP	GO:0002064	epithelial cell development	14/279	214/20757	1.29534e-06	5.46966e-05	ACTA2/FLNA/PDE4D/VIM/VCL/PALLD/FRZB/ROCK2/MYADM/NOTCH2/CLIC4/COL18A1/YAP1/FOXC2	Myofibroblast
CC	GO:0030863	cortical cytoskeleton	10/279	105/20757	1.53753e-06	6.35567e-05	ACTB/FLNA/DSTN/ACTN1/ACTN4/WDR1/MYADM/EEF1A1/SHROOM3/CAPZB	Myofibroblast
BP	GO:0007498	mesoderm development	11/279	136/20757	2.34358e-06	9.29621e-05	ITGB1/EXT1/JAK2/ZFP36L1/BMPR1A/TXNRD1/INHBA/YAP1/FOXC1/FOXC2/ITGA3	Myofibroblast
MF	GO:0098631	cell adhesion mediator activity	8/279	65/20757	2.50612e-06	9.74409e-05	NEXN/PDLIM5/ITGB1/PALLD/ITGA1/S100A11/BCAM/EMILIN1	Myofibroblast
BP	GO:0035051	cardiocyte differentiation	12/279	165/20757	2.49989e-06	9.74409e-05	MYH11/SORBS2/SGCD/PDLIM5/ITGB1/AKAP6/SOX6/BMPR1A/ACTC1/INHBA/SEMA3C/MYOCD	Myofibroblast
BP	GO:0001503	ossification	20/279	444/20757	2.70997e-06	0.000104334	LTBP3/EXT1/COL1A2/ILK/BMPR1A/CRIM1/PDLIM7/COL6A1/ID4/PLXNB1/MGP/YAP1/FOXC1/FERMT2/FOXC2/PKDCC/COL13A1/ANKH/CEBPB/NPNT	Myofibroblast
MF	GO:0005200	structural constituent of cytoskeleton	10/279	112/20757	2.77751e-06	0.000105896	ACTB/DES/VIM/SORBS2/TPM1/ACTG1/TUBB/CCDC6/TUBA1A/DMD	Myofibroblast
CC	GO:0005844	polysome	8/279	67/20757	3.1642e-06	0.000118341	VIM/RPL41/RPL8/RPL19/RPL36/RPL32/EEF2/RPS23	Myofibroblast
BP	GO:0016049	cell growth	21/279	497/20757	4.1315e-06	0.00015163	FN1/SORBS2/FHL1/VCL/PDLIM5/ITGB1/IGFBP7/EXT1/FRZB/AKAP6/DACT3/CRYAB/INHBA/MAP1B/CYFIP2/YAP1/SEMA3C/PLCE1/MYOCD/WFDC1/EIF4G2	Myofibroblast
BP	GO:0110053	regulation of actin filament organization	15/279	273/20757	4.72889e-06	0.000171948	FLNA/DSTN/LMOD1/SYNPO2/TPM1/PFN1/ACTG1/SVIL/WDR1/ROCK2/MYADM/CYFIP2/ELN/FERMT2/CAPZB	Myofibroblast
BP	GO:0007044	cell-substrate junction assembly	9/279	95/20757	5.39102e-06	0.000194225	FN1/ITGA5/VCL/ACTN1/ACTG1/ROCK2/SORBS1/LAMC1/FERMT2	Myofibroblast
BP	GO:0061448	connective tissue development	15/279	285/20757	7.94197e-06	0.000280974	ACTA2/SELENOM/BGN/COL3A1/LTBP3/EXT1/FRZB/SOX6/BMPR1A/ID4/MGP/FOXC2/PKDCC/ANXA6/SULF1	Myofibroblast
CC	GO:0034774	secretory granule lumen	16/279	322/20757	8.18424e-06	0.00028696	FN1/VCL/TIMP2/ACTN1/ACTN4/PYGB/SERPING1/CLU/CYB5R3/TUBB/S100A11/EEF1A1/EEF2/PPIA/FTL/DYNLT1	Myofibroblast
CC	GO:0045121	membrane raft	15/279	286/20757	8.2819e-06	0.000287814	PTGIS/ITGB1/KCNMA1/JAK2/AKAP6/BMPR1A/TUBB/MYADM/SORBS1/CAVIN3/ANGPT1/SGCA/MYO1C/SULF1/DMD	Myofibroblast
BP	GO:0150105	protein localization to cell-cell junction	5/279	22/20757	9.24215e-06	0.000312879	ACTB/FLNA/VCL/ACTG1/MPP7	Myofibroblast
BP	GO:0150115	cell-substrate junction organization	9/279	102/20757	9.68309e-06	0.00032225	FN1/ITGA5/VCL/ACTN1/ACTG1/ROCK2/SORBS1/LAMC1/FERMT2	Myofibroblast
MF	GO:0046332	SMAD binding	8/279	79/20757	1.10129e-05	0.000363427	FLNA/COL3A1/COL1A2/BMPR1A/TGFB1I1/FERMT2/PMEPA1/MYOCD	Myofibroblast
BP	GO:0055007	cardiac muscle cell differentiation	10/279	131/20757	1.13186e-05	0.00036494	MYH11/SORBS2/SGCD/PDLIM5/ITGB1/AKAP6/SOX6/BMPR1A/ACTC1/MYOCD	Myofibroblast
BP	GO:0007409	axonogenesis	19/279	448/20757	1.13697e-05	0.00036494	ACTB/FN1/S100A6/NEXN/VCL/ITGB1/ADARB1/EXT1/PALLD/ACTG1/NOTCH3/NOTCH2/PLXNB1/MAP1B/CYFIP2/SIPA1L1/SEMA3C/EIF4G2/UNC5C	Myofibroblast
CC	GO:0044754	autolysosome	4/279	12/20757	1.45257e-05	0.0004394	FTH1/LAMP1/SQSTM1/FTL	Myofibroblast
BP	GO:0050817	coagulation	13/279	229/20757	1.44637e-05	0.0004394	MYL9/ACTB/FLNA/CSRP1/VCL/COL3A1/JAK2/ACTG1/C1QTNF1/ILK/SERPING1/EMILIN1/PPIA	Myofibroblast
BP	GO:0003007	heart morphogenesis	14/279	264/20757	1.46578e-05	0.0004394	FLNA/RYR2/TPM1/EXT1/ILK/BMPR1A/ACTC1/MICAL2/NOTCH2/YAP1/ELN/FOXC1/SEMA3C/FOXC2	Myofibroblast
BP	GO:0007599	hemostasis	13/279	231/20757	1.58623e-05	0.000471903	MYL9/ACTB/FLNA/CSRP1/VCL/COL3A1/JAK2/ACTG1/C1QTNF1/ILK/SERPING1/EMILIN1/PPIA	Myofibroblast
BP	GO:0010712	regulation of collagen metabolic process	6/279	43/20757	2.24368e-05	0.00065266	MFAP4/VIM/ITGB1/CST3/INHBA/EMILIN1	Myofibroblast
MF	GO:1901681	sulfur compound binding	14/279	275/20757	2.30925e-05	0.000666796	FN1/PRELP/RYR2/NAV2/SOD3/FTH1/DPYSL3/FSTL1/GPNMB/COL13A1/ANXA6/RPL29/PPIA/FTL	Myofibroblast
BP	GO:0003158	endothelium development	10/279	143/20757	2.43395e-05	0.000697674	PDE4D/VCL/NR2F2/ROCK2/MYADM/RHOB/CLIC4/COL18A1/FSTL1/FOXC2	Myofibroblast
CC	GO:0072562	blood microparticle	10/279	144/20757	2.58504e-05	0.000734811	ACTB/FN1/ACTG2/PFN1/ACTG1/SERPING1/ACTC1/CLU/C1R/C1S	Myofibroblast
BP	GO:0060249	anatomical structure homeostasis	14/279	279/20757	2.70821e-05	0.000754264	ACTB/VCL/ITGB1/COL3A1/LTBP3/EXT1/ACTG1/ANGPT1/YAP1/LAMC1/FOXC1/TUBA1A/ANKH/DMD	Myofibroblast
BP	GO:0090287	regulation of cellular response to growth factor stimulus	16/279	357/20757	2.91278e-05	0.000805526	ITGA5/LTBP1/ILK/CRIM1/NPTN/NOTCH2/CYFIP2/EMILIN1/TGFB1I1/FSTL1/PMEPA1/MYO1C/MYOCD/ITGA3/SULF1/NPNT	Myofibroblast
BP	GO:0048863	stem cell differentiation	13/279	246/20757	3.07131e-05	0.000843429	FN1/ITGB1/LTBP3/EXT1/FRZB/SOX6/BMPR1A/YAP1/FOXC1/SEMA3C/FOXC2/MYOCD/ANXA6	Myofibroblast
MF	GO:0043236	laminin binding	5/279	28/20757	3.22888e-05	0.000880542	ITGB1/LGALS1/TINAGL1/BCAM/ITGA3	Myofibroblast
BP	GO:0060348	bone development	12/279	215/20757	3.64576e-05	0.000976693	BGN/TGM2/COL3A1/LTBP3/EXT1/NOTCH2/PLS3/PLXNB1/FOXC1/COL13A1/ANXA6/SULF1	Myofibroblast
MF	GO:0031005	filamin binding	4/279	15/20757	3.87998e-05	0.00101578	HSPB7/SYNPO2/FBLIM1/DPYSL3	Myofibroblast
BP	GO:0048771	tissue remodeling	11/279	184/20757	4.12585e-05	0.00107299	FLNA/LTBP3/EXT1/CST3/ROCK2/NOTCH2/CSPG4/FOXC1/SEMA3C/FOXC2/GPNMB	Myofibroblast
BP	GO:0055074	calcium ion homeostasis	15/279	331/20757	4.55842e-05	0.00116999	FLNA/PDE4D/PLN/RYR2/TGM2/SGCD/AKAP6/JPH2/NPTN/TPT1/PLCE1/ANXA6/ANKH/THADA/DMD	Myofibroblast
MF	GO:0045296	cadherin binding	15/279	334/20757	5.05012e-05	0.00128778	FLNA/VCL/PDLIM5/ITGB1/PFN1/NOTCH3/MPP7/S100A11/RPL14/RPL15/YWHAB/EEF2/RPL29/CAPZB/EIF4G2	Myofibroblast
BP	GO:0010880	regulation of release of sequestered calcium ion into cytosol by sarcoplasmic reticulum	5/279	31/20757	5.40123e-05	0.00135099	PDE4D/PLN/RYR2/AKAP6/DMD	Myofibroblast
MF	GO:0005080	protein kinase C binding	6/279	51/20757	6.05778e-05	0.00146845	FLNA/PDLIM5/DACT3/LDB3/CAVIN3/SQSTM1	Myofibroblast
CC	GO:0016529	sarcoplasmic reticulum	7/279	75/20757	6.68863e-05	0.0016016	PLN/RYR2/SGCD/AKAP6/CAMK2G/JPH2/CALU	Myofibroblast
BP	GO:0048332	mesoderm morphogenesis	7/279	77/20757	7.92103e-05	0.00187385	ITGB1/BMPR1A/TXNRD1/INHBA/FOXC1/FOXC2/ITGA3	Myofibroblast
BP	GO:1903036	positive regulation of response to wounding	7/279	77/20757	7.92103e-05	0.00187385	FLNA/ITGB1/ACTG1/MYLK/EMILIN1/FERMT2/FOXC2	Myofibroblast
BP	GO:0051651	maintenance of location in cell	12/279	237/20757	9.31425e-05	0.00212657	FLNA/PDE4D/PLN/RYR2/SUN2/AKAP6/FTH1/JPH2/PLCE1/ANXA6/FTL/DMD	Myofibroblast
BP	GO:1904062	regulation of monoatomic cation transmembrane transport	14/279	315/20757	0.000100214	0.00226903	FLNA/PDE4D/PLN/FHL1/RYR2/NDUFA4/ITGB1/KCNMB1/AKAP6/ACTN4/JPH2/SESTD1/UBR3/DMD	Myofibroblast
BP	GO:0048844	artery morphogenesis	7/279	80/20757	0.000101115	0.00226903	COL3A1/BMPR1A/NOTCH3/MYLK/FOXC1/FOXC2/MYOCD	Myofibroblast
CC	GO:0005901	caveola	7/279	81/20757	0.000109425	0.00244155	PTGIS/KCNMA1/JAK2/AKAP6/BMPR1A/SORBS1/CAVIN3	Myofibroblast
BP	GO:0008360	regulation of cell shape	9/279	140/20757	0.000118857	0.0025808	FN1/TPM1/WDR1/FBLIM1/PLXNB1/PLEKHO1/FERMT2/ITGA7/SHROOM3	Myofibroblast
BP	GO:0051216	cartilage development	11/279	207/20757	0.000118952	0.0025808	BGN/COL3A1/LTBP3/EXT1/FRZB/SOX6/BMPR1A/MGP/PKDCC/ANXA6/SULF1	Myofibroblast
BP	GO:0044319	wound healing, spreading of cells	5/279	37/20757	0.000129737	0.00275392	FLNA/ITGA5/CD151/ITGB1/FERMT2	Myofibroblast
BP	GO:0090505	epiboly involved in wound healing	5/279	37/20757	0.000129737	0.00275392	FLNA/ITGA5/CD151/ITGB1/FERMT2	Myofibroblast
MF	GO:0002020	protease binding	9/279	142/20757	0.000132434	0.00279606	FN1/TIMP2/ITGB1/COL3A1/COL1A2/CST3/UBC/PSAP/ITGA3	Myofibroblast
BP	GO:0140694	non-membrane-bounded organelle assembly	16/279	408/20757	0.000139945	0.00289703	MYL9/FLNA/CSRP1/MYH11/LMOD1/RPL10/TPM1/ITGB1/ACTG1/WDR1/ACTC1/TUBB/LDB3/FLNC/RPS14/RPS23	Myofibroblast
BP	GO:0035265	organ growth	10/279	177/20757	0.00014683	0.00301886	SORBS2/PDLIM5/EXT1/AKAP6/BMPR1A/YAP1/FOXC1/PSAP/FOXC2/ANXA6	Myofibroblast
BP	GO:0035296	regulation of tube diameter	9/279	146/20757	0.000163498	0.00325917	ACTA2/KCNMA1/KCNMB1/EXT1/ITGA1/SOD3/ROCK2/FOXC1/FOXC2	Myofibroblast
BP	GO:0097746	blood vessel diameter maintenance	9/279	146/20757	0.000163498	0.00325917	ACTA2/KCNMA1/KCNMB1/EXT1/ITGA1/SOD3/ROCK2/FOXC1/FOXC2	Myofibroblast
BP	GO:0051261	protein depolymerization	8/279	115/20757	0.000164717	0.00326688	DSTN/LMOD1/CFL1/SVIL/WDR1/MICAL2/MAP1B/CAPZB	Myofibroblast
BP	GO:0003015	heart process	12/279	255/20757	0.000184919	0.00355969	FLNA/DES/PDE4D/PLN/HSPB7/RYR2/SGCD/TPM1/EXT1/ACTC1/YAP1/DMD	Myofibroblast
BP	GO:0051495	positive regulation of cytoskeleton organization	10/279	184/20757	0.000201381	0.00382041	FLNA/DSTN/LMOD1/SYNPO2/TPM1/PFN1/WDR1/ROCK2/MAP1B/FERMT2	Myofibroblast
CC	GO:0090665	glycoprotein complex	4/279	23/20757	0.00023125	0.00434506	FLNA/SGCD/SGCA/DMD	Myofibroblast
BP	GO:0043410	positive regulation of MAPK cascade	17/279	474/20757	0.00025101	0.00467163	ACTA2/CD81/ITGA1/JAK2/C1QTNF1/INHBA/ROCK2/NOTCH2/IGFBP6/CSPG4/CAVIN3/ANGPT1/FERMT2/PLCE1/GPNMB/PPIA/NPNT	Myofibroblast
CC	GO:0016528	sarcoplasm	7/279	93/20757	0.000260041	0.0048169	PLN/RYR2/SGCD/AKAP6/CAMK2G/JPH2/CALU	Myofibroblast
CC	GO:0098858	actin-based cell projection	11/279	227/20757	0.000265606	0.00488732	ACTA2/ACTG2/ITGB1/ACTC1/AOC3/CLIC4/ANGPT1/MYO1C/ITGA3/DMD/UNC5C	Myofibroblast
MF	GO:0030023	extracellular matrix constituent conferring elasticity	3/279	10/20757	0.000268821	0.00488732	EMILIN1/LAMC1/ELN	Myofibroblast
BP	GO:0070296	sarcoplasmic reticulum calcium ion transport	5/279	43/20757	0.000268277	0.00488732	PDE4D/PLN/RYR2/AKAP6/DMD	Myofibroblast
BP	GO:0045765	regulation of angiogenesis	14/279	349/20757	0.000289048	0.00515951	ITGA5/PTGIS/ITGB1/COL4A2/HSPB6/HSPG2/ROCK2/RHOB/EMILIN1/FOXC1/FOXC2/GPNMB/RRAS/SULF1	Myofibroblast
CC	GO:0033017	sarcoplasmic reticulum membrane	5/279	44/20757	0.000299378	0.005272	PLN/RYR2/AKAP6/CAMK2G/JPH2	Myofibroblast
BP	GO:0010959	regulation of metal ion transport	15/279	398/20757	0.000343761	0.00592083	FLNA/PDE4D/PLN/FHL1/RYR2/ITGB1/KCNMB1/AKAP6/ACTN4/CAMK2G/MYLK/JPH2/SESTD1/UBR3/DMD	Myofibroblast
MF	GO:0048407	platelet-derived growth factor binding	3/279	11/20757	0.000365959	0.00619449	COL3A1/COL1A2/COL6A1	Myofibroblast
BP	GO:0071895	odontoblast differentiation	3/279	11/20757	0.000365959	0.00619449	TUBB/MAP1B/CEBPB	Myofibroblast
CC	GO:0032587	ruffle membrane	7/279	100/20757	0.000405774	0.00673527	ITGA5/TPM1/ITGB1/CFL1/PLEKHO1/EEF1A1/MYO1C	Myofibroblast
BP	GO:0034446	substrate adhesion-dependent cell spreading	7/279	100/20757	0.000405774	0.00673527	FN1/FLNA/ACTN4/ILK/MYADM/LAMC1/FERMT2	Myofibroblast
BP	GO:0022898	regulation of transmembrane transporter activity	11/279	239/20757	0.000411628	0.00673527	ACTB/PDE4D/PLN/FHL1/RYR2/NDUFA4/ITGB1/AKAP6/ACTN4/JPH2/DMD	Myofibroblast
BP	GO:0048588	developmental cell growth	11/279	239/20757	0.000411628	0.00673527	FN1/SORBS2/VCL/PDLIM5/ITGB1/EXT1/AKAP6/MAP1B/CYFIP2/SEMA3C/EIF4G2	Myofibroblast
MF	GO:0098918	structural constituent of synapse	4/279	27/20757	0.000439354	0.00715862	ACTB/ACTN1/ACTG1/PPFIA2	Myofibroblast
BP	GO:0001763	morphogenesis of a branching structure	10/279	203/20757	0.000441147	0.00715862	TGM2/EXT1/ILK/CLIC4/YAP1/SEMA3C/FOXC2/COL13A1/SULF1/NPNT	Myofibroblast
BP	GO:0044403	biological process involved in symbiotic interaction	13/279	322/20757	0.000445625	0.00717201	FN1/ITGA5/CD81/ITGB1/LGALS1/CFL1/JAK2/ROCK2/ITGB5/LAMP1/EEF1A1/PPIA/DYNLT1	Myofibroblast
BP	GO:0010975	regulation of neuron projection development	16/279	453/20757	0.000449256	0.00720093	FN1/FLNA/VIM/ROR1/PDLIM5/CFL1/CAMK2G/NPTN/DPYSL3/PLXNB1/MAP1B/PPFIA2/SIPA1L1/SEMA3C/ITGA3/EIF4G2	Myofibroblast
MF	GO:0097493	structural molecule activity conferring elasticity	3/279	12/20757	0.000483104	0.00755836	EMILIN1/LAMC1/ELN	Myofibroblast
BP	GO:0045669	positive regulation of osteoblast differentiation	6/279	74/20757	0.000481552	0.00755836	ILK/BMPR1A/YAP1/FERMT2/CEBPB/NPNT	Myofibroblast
BP	GO:0032535	regulation of cellular component size	14/279	370/20757	0.000518121	0.00801048	FN1/DSTN/LMOD1/KCNMA1/PFN1/SVIL/WDR1/MYADM/MAP1B/CYFIP2/ELN/SEMA3C/CAPZB/EIF4G2	Myofibroblast
BP	GO:0033002	muscle cell proliferation	11/279	247/20757	0.000542392	0.00832021	CNN1/TPM1/JAK2/BMPR1A/NOTCH3/ANGPT1/YAP1/ELN/FOXC1/FOXC2/MYOCD	Myofibroblast
CC	GO:0014704	intercalated disc	5/279	50/20757	0.000547004	0.00835831	DES/VCL/ITGB1/ACTN1/AKAP6	Myofibroblast
BP	GO:0001558	regulation of cell growth	15/279	417/20757	0.000558595	0.00850234	FN1/FHL1/IGFBP7/FRZB/AKAP6/DACT3/CRYAB/INHBA/MAP1B/YAP1/SEMA3C/PLCE1/MYOCD/WFDC1/EIF4G2	Myofibroblast
BP	GO:0032963	collagen metabolic process	7/279	106/20757	0.000577063	0.00874952	MFAP4/VIM/ITGB1/COL1A2/CST3/INHBA/EMILIN1	Myofibroblast
BP	GO:0043254	regulation of protein-containing complex assembly	15/279	419/20757	0.000586757	0.00886228	LMOD1/TRABD2B/PFN1/SVIL/CRYAB/CLU/MPP7/FBLIM1/MYADM/MAP1B/CYFIP2/ELN/FERMT2/VPS41/CAPZB	Myofibroblast
BP	GO:0043491	phosphatidylinositol 3-kinase/protein kinase B signal transduction	12/279	290/20757	0.000591193	0.00889508	FN1/ROR1/ITGB1/JAK2/C1QTNF1/ILK/ZFP36L1/PLXNB1/CAVIN3/ANGPT1/FERMT2/RRAS	Myofibroblast
BP	GO:0043270	positive regulation of monoatomic ion transport	10/279	214/20757	0.0006654	0.00986047	FLNA/FHL1/RYR2/NDUFA4/KCNMB1/AKAP6/ACTN4/MYLK/JPH2/DMD	Myofibroblast
BP	GO:0045216	cell-cell junction organization	10/279	214/20757	0.0006654	0.00986047	ACTB/FLNA/VCL/EXT1/ACTG1/WDR1/MPP7/ROCK2/FERMT2/MYO1C	Myofibroblast
BP	GO:0042063	gliogenesis	13/279	338/20757	0.000700796	0.010346	VIM/ROR1/ACAN/COL3A1/SUN2/ILK/SOX6/WDR1/CLU/ID4/CSPG4/TUBA1A/RRAS	Myofibroblast
CC	GO:0031256	leading edge membrane	9/279	179/20757	0.000731365	0.0106768	ITGA5/TPM1/ITGB1/CFL1/CSPG4/PLEKHO1/FERMT2/EEF1A1/MYO1C	Myofibroblast
BP	GO:0001666	response to hypoxia	12/279	298/20757	0.000750422	0.0108742	PTGIS/RYR2/KCNMA1/KCNMB1/ZFP36L1/PDK3/SOD3/CRYAB/HSPG2/ROCK2/MYOCD/AK4	Myofibroblast
BP	GO:0070593	dendrite self-avoidance	3/279	14/20757	0.000783548	0.0111485	NEXN/EXT1/PALLD	Myofibroblast
CC	GO:0042470	melanosome	7/279	112/20757	0.000801401	0.0112799	MYH11/ITGB1/LAMP1/GPNMB/YWHAB/ANXA6/CALU	Myofibroblast
CC	GO:0048770	pigment granule	7/279	112/20757	0.000801401	0.0112799	MYH11/ITGB1/LAMP1/GPNMB/YWHAB/ANXA6/CALU	Myofibroblast
BP	GO:0045598	regulation of fat cell differentiation	8/279	146/20757	0.000821325	0.0115191	ADIRF/FRZB/ZFP36L1/ID4/YAP1/TGFB1I1/FERMT2/CEBPB	Myofibroblast
BP	GO:0002455	humoral immune response mediated by circulating immunoglobulin	5/279	55/20757	0.000850439	0.0118428	CD81/SERPING1/CLU/C1R/C1S	Myofibroblast
BP	GO:0061138	morphogenesis of a branching epithelium	9/279	187/20757	0.000996928	0.0134312	TGM2/EXT1/ILK/CLIC4/YAP1/SEMA3C/FOXC2/SULF1/NPNT	Myofibroblast
BP	GO:0035050	embryonic heart tube development	6/279	85/20757	0.00100554	0.0134312	RYR2/MICAL2/NOTCH2/YAP1/FOXC1/FOXC2	Myofibroblast
BP	GO:0061053	somite development	6/279	85/20757	0.00100554	0.0134312	FRZB/BMPR1A/NKD1/FOXC1/SEMA3C/FOXC2	Myofibroblast
BP	GO:1901879	regulation of protein depolymerization	6/279	86/20757	0.00106898	0.0142301	DSTN/LMOD1/SVIL/WDR1/MAP1B/CAPZB	Myofibroblast
BP	GO:0003018	vascular process in circulatory system	11/279	269/20757	0.00109134	0.0143815	ACTA2/KCNMA1/KCNMB1/EXT1/ITGA1/SOD3/ROCK2/ANGPT1/FOXC1/FERMT2/FOXC2	Myofibroblast
BP	GO:0031099	regeneration	9/279	191/20757	0.00115637	0.0151628	FLNA/CD81/JAK2/HSPG2/NNMT/MAP1B/YAP1/SGCA/CEBPB	Myofibroblast
BP	GO:0032409	regulation of transporter activity	11/279	271/20757	0.00115835	0.0151628	ACTB/PDE4D/PLN/FHL1/RYR2/NDUFA4/ITGB1/AKAP6/ACTN4/JPH2/DMD	Myofibroblast
CC	GO:0097440	apical dendrite	3/279	16/20757	0.00118171	0.0153154	FLNA/CLU/MAP1B	Myofibroblast
BP	GO:0051014	actin filament severing	3/279	16/20757	0.00118171	0.0153154	DSTN/CFL1/SVIL	Myofibroblast
CC	GO:0150034	distal axon	11/279	276/20757	0.00134084	0.0170456	ACTB/FLNA/UNC13C/ROR1/CFL1/PALLD/ACTG1/DPYSL3/MAP1B/ITGA3/UNC5C	Myofibroblast
BP	GO:0003179	heart valve morphogenesis	5/279	61/20757	0.00136237	0.0170928	BMPR1A/ROCK2/NOTCH2/EMILIN1/ELN	Myofibroblast
BP	GO:0048010	vascular endothelial growth factor receptor signaling pathway	5/279	61/20757	0.00136237	0.0170928	ITGA5/EMILIN1/FOXC1/FOXC2/SULF1	Myofibroblast
BP	GO:1900024	regulation of substrate adhesion-dependent cell spreading	5/279	61/20757	0.00136237	0.0170928	FLNA/ACTN4/ILK/MYADM/FERMT2	Myofibroblast
BP	GO:0106027	neuron projection organization	6/279	91/20757	0.00143347	0.017814	PDLIM5/CFL1/DOCK10/PPFIA2/SIPA1L1/ITGA3	Myofibroblast
MF	GO:0000146	microfilament motor activity	4/279	37/20757	0.0014881	0.0184346	MYH11/MYL6/ACTC1/MYO1C	Myofibroblast
CC	GO:0016010	dystrophin-associated glycoprotein complex	3/279	18/20757	0.00168803	0.0205898	SGCD/SGCA/DMD	Myofibroblast
CC	GO:0031143	pseudopodium	3/279	18/20757	0.00168803	0.0205898	ACTN1/ACTN4/LDB3	Myofibroblast
BP	GO:0043462	regulation of ATP-dependent activity	5/279	64/20757	0.00168999	0.0205898	TPM2/PLN/RYR2/TPM1/PFN1	Myofibroblast
BP	GO:0032411	positive regulation of transporter activity	6/279	94/20757	0.00169353	0.0205898	RYR2/NDUFA4/AKAP6/ACTN4/JPH2/DMD	Myofibroblast
BP	GO:0030336	negative regulation of cell migration	13/279	373/20757	0.00170541	0.0206702	VCL/TPM1/COL3A1/ADARB1/BMPR1A/NR2F2/RHOB/CLIC4/DPYSL3/EMILIN1/RRAS/MYOCD/SULF1	Myofibroblast
CC	GO:0016363	nuclear matrix	7/279	128/20757	0.00174462	0.0210804	ACTB/VIM/CFL1/SORBS1/CLIC4/TGFB1I1/CEBPB	Myofibroblast
BP	GO:0060560	developmental growth involved in morphogenesis	10/279	244/20757	0.00178892	0.0214834	FN1/VCL/ITGB1/EXT1/NKD1/MAP1B/CYFIP2/YAP1/SEMA3C/EIF4G2	Myofibroblast
MF	GO:0005516	calmodulin binding	9/279	204/20757	0.00182222	0.0218166	CNN1/MYH11/UNC13C/RYR2/AEBP1/CAMK2G/MYLK/PDE1C/MYO1C	Myofibroblast
BP	GO:0040013	negative regulation of locomotion	14/279	423/20757	0.0018579	0.0221762	VCL/TPM1/COL3A1/ADARB1/BMPR1A/NR2F2/RHOB/CLIC4/DPYSL3/EMILIN1/SEMA3C/RRAS/MYOCD/SULF1	Myofibroblast
BP	GO:0001756	somitogenesis	5/279	66/20757	0.00193831	0.0228771	BMPR1A/NKD1/FOXC1/SEMA3C/FOXC2	Myofibroblast
CC	GO:0044305	calyx of Held	3/279	19/20757	0.00198474	0.0232659	ACTB/UNC13C/ACTG1	Myofibroblast
BP	GO:0090130	tissue migration	13/279	380/20757	0.00200735	0.0234141	ACTA2/ACTG2/ITGB1/PFN1/ACTC1/NR2F2/ROCK2/RHOB/ANGPT1/FSTL1/FOXC2/RRAS/ITGA3	Myofibroblast
BP	GO:1903115	regulation of actin filament-based movement	4/279	41/20757	0.00218792	0.0250495	ACTA2/PDE4D/PLN/RYR2	Myofibroblast
BP	GO:0050767	regulation of neurogenesis	13/279	390/20757	0.00251406	0.0278105	FN1/TGM2/ACAN/ITGB1/BMPR1A/NPTN/ID4/PLXNB1/MAP1B/YAP1/SEMA3C/DYNLT1/EIF4G2	Myofibroblast
BP	GO:0099515	actin filament-based transport	3/279	21/20757	0.00267066	0.0289715	SUN2/ACTN4/MYO1C	Myofibroblast
BP	GO:2000738	positive regulation of stem cell differentiation	3/279	21/20757	0.00267066	0.0289715	LTBP3/SOX6/FOXC1	Myofibroblast
BP	GO:0001764	neuron migration	8/279	177/20757	0.00278265	0.0299383	FLNA/COL3A1/NR2F2/MAP1B/TUBA1A/PHACTR1/ITGA3/UNC5C	Myofibroblast
BP	GO:1905477	positive regulation of protein localization to membrane	6/279	104/20757	0.00282433	0.0302211	CD81/ITGB1/SORBS1/MYO1C/ITGA3/SQSTM1	Myofibroblast
BP	GO:0006809	nitric oxide biosynthetic process	5/279	73/20757	0.00301949	0.0317047	PTGIS/JAK2/CLU/CYB5R3/ROCK2	Myofibroblast
BP	GO:0071604	transforming growth factor beta production	4/279	45/20757	0.00308685	0.0319002	FN1/COL3A1/LTBP1/BMPR1A	Myofibroblast
BP	GO:0001667	ameboidal-type cell migration	15/279	497/20757	0.00312924	0.0321689	ACTA2/FN1/ITGB1/PFN1/ILK/NR2F2/ROCK2/RHOB/ANGPT1/SEMA3C/FSTL1/FOXC2/RRAS/ANXA6/ITGA3	Myofibroblast
BP	GO:0048736	appendage development	8/279	182/20757	0.00329919	0.0335646	COL3A1/MBNL1/EXT1/BMPR1A/NOTCH2/SEMA3C/FERMT2/PKDCC	Myofibroblast
BP	GO:0060173	limb development	8/279	182/20757	0.00329919	0.0335646	COL3A1/MBNL1/EXT1/BMPR1A/NOTCH2/SEMA3C/FERMT2/PKDCC	Myofibroblast
CC	GO:0005903	brush border	6/279	108/20757	0.00340725	0.0343966	ACTB/FLNA/MYL6/ACTN1/MYO1C/CAPZB	Myofibroblast
BP	GO:0048568	embryonic organ development	14/279	453/20757	0.00344964	0.0347352	RYR2/RPL10/FRZB/ZFP36L1/BMPR1A/MICAL2/NR2F2/NOTCH2/COL18A1/YAP1/FOXC1/FOXC2/PKDCC/CEBPB	Myofibroblast
MF	GO:0005212	structural constituent of eye lens	3/279	23/20757	0.00348645	0.0349267	VIM/CRYAB/HSPB6	Myofibroblast
BP	GO:0061744	motor behavior	3/279	23/20757	0.00348645	0.0349267	ADARB1/EXT1/TUBA1A	Myofibroblast
BP	GO:0070372	regulation of ERK1 and ERK2 cascade	11/279	313/20757	0.00355606	0.0355335	ACTA2/FN1/INHBA/NOTCH2/CAVIN3/ANGPT1/EMILIN1/FERMT2/GPNMB/RRAS/NPNT	Myofibroblast
CC	GO:0031594	neuromuscular junction	5/279	76/20757	0.00359521	0.0356802	DES/UNC13C/ITGB1/TUBA1A/ITGA3	Myofibroblast
CC	GO:0098978	glutamatergic synapse	13/279	407/20757	0.00361372	0.0356802	ACTB/FLNA/ITGA5/ITGB1/ACTN1/PFN1/JAK2/ACTC1/DOCK10/SPARCL1/PPFIA2/STK38L/ITGA3	Myofibroblast
BP	GO:0007163	establishment or maintenance of cell polarity	9/279	228/20757	0.00383259	0.0370704	ACTB/ITGB1/ILK/WDR1/MPP7/ROCK2/CLIC4/MAP1B/DYNLT1	Myofibroblast
BP	GO:0008217	regulation of blood pressure	8/279	187/20757	0.00388732	0.0375074	ACTA2/PDE4D/TPM1/EXT1/COL1A2/NAV2/NR2F2/EMILIN1	Myofibroblast
BP	GO:0043588	skin development	11/279	317/20757	0.00391155	0.0375566	COL3A1/EXT1/PALLD/COL1A2/ZFP36L1/INHBA/ROCK2/CLIC4/YAP1/FOXC1/ITGA3	Myofibroblast
BP	GO:0035357	peroxisome proliferator activated receptor signaling pathway	3/279	24/20757	0.00394528	0.0376962	PTGIS/ACTN4/PDK3	Myofibroblast
BP	GO:0046716	muscle cell cellular homeostasis	3/279	24/20757	0.00394528	0.0376962	PLN/ANKH/DMD	Myofibroblast
BP	GO:0030324	lung development	8/279	188/20757	0.00401409	0.0381342	COL3A1/LTBP3/EXT1/BMPR1A/YAP1/PKDCC/MYOCD/ITGA3	Myofibroblast
BP	GO:0044000	movement in host	8/279	188/20757	0.00401409	0.0381342	ITGA5/CD81/ITGB1/LGALS1/ITGB5/LAMP1/PPIA/DYNLT1	Myofibroblast
BP	GO:0046209	nitric oxide metabolic process	5/279	78/20757	0.00402026	0.0381342	PTGIS/JAK2/CLU/CYB5R3/ROCK2	Myofibroblast
BP	GO:0031960	response to corticosteroid	7/279	149/20757	0.00408373	0.03855	IGFBP7/IGFBP2/JAK2/ZFP36L1/INHBA/FIBIN/FBXO32	Myofibroblast
MF	GO:0001618	virus receptor activity	5/279	79/20757	0.00424573	0.0394161	ITGA5/CD81/ITGB1/ITGB5/LAMP1	Myofibroblast
BP	GO:2001057	reactive nitrogen species metabolic process	5/279	79/20757	0.00424573	0.0394161	PTGIS/JAK2/CLU/CYB5R3/ROCK2	Myofibroblast
BP	GO:0051960	regulation of nervous system development	14/279	466/20757	0.00442149	0.0405682	FN1/TGM2/ACAN/ITGB1/BMPR1A/NPTN/ID4/PLXNB1/MAP1B/YAP1/SEMA3C/AMIGO2/DYNLT1/EIF4G2	Myofibroblast
CC	GO:0016460	myosin II complex	3/279	26/20757	0.00496886	0.0444481	MYL9/MYH11/MYL6	Myofibroblast
BP	GO:0010882	regulation of cardiac muscle contraction by calcium ion signaling	3/279	26/20757	0.00496886	0.0444481	PLN/RYR2/DMD	Myofibroblast
BP	GO:0033622	integrin activation	3/279	26/20757	0.00496886	0.0444481	FN1/FBLIM1/FERMT2	Myofibroblast
BP	GO:0060561	apoptotic process involved in morphogenesis	3/279	26/20757	0.00496886	0.0444481	CRYAB/FOXC1/FOXC2	Myofibroblast
BP	GO:0046718	viral entry into host cell	7/279	156/20757	0.00523927	0.0466545	ITGA5/CD81/ITGB1/LGALS1/ITGB5/LAMP1/DYNLT1	Myofibroblast
BP	GO:0051258	protein polymerization	10/279	286/20757	0.00553045	0.0487357	LMOD1/PFN1/JAK2/SVIL/MYADM/MAP1B/CYFIP2/ELN/TUBA1A/CAPZB	Myofibroblast
BP	GO:0010460	positive regulation of heart rate	3/279	27/20757	0.00553505	0.0487357	PDE4D/RYR2/TPM1	Myofibroblast
BP	GO:0035929	steroid hormone secretion	3/279	27/20757	0.00553505	0.0487357	SELENOM/C1QTNF1/INHBA	Myofibroblast
CC	GO:0032154	cleavage furrow	4/279	53/20757	0.00558005	0.0489126	ITGB1/SVIL/MYLK/RHOB	Myofibroblast
BP	GO:0070432	regulation of nucleotide-binding oligomerization domain containing 2 signaling pathway	3/46	10/20757	1.20906e-06	0.00110601	HSPA1B/HSPA1A/ERBIN	SMC_2
BP	GO:0030336	negative regulation of cell migration	8/46	373/20757	1.4499e-06	0.00110601	DLC1/ADAMTS9/PTPRK/PTPRG/JAG1/CLDN5/APOE/PTPRM	SMC_2
BP	GO:2000146	negative regulation of cell motility	8/46	388/20757	1.94491e-06	0.00110601	DLC1/ADAMTS9/PTPRK/PTPRG/JAG1/CLDN5/APOE/PTPRM	SMC_2
BP	GO:0040013	negative regulation of locomotion	8/46	423/20757	3.68652e-06	0.00144524	DLC1/ADAMTS9/PTPRK/PTPRG/JAG1/CLDN5/APOE/PTPRM	SMC_2
BP	GO:0032271	regulation of protein polymerization	6/46	204/20757	5.6518e-06	0.00144524	HSP90AA1/SPTBN1/HSPA1B/HSPA1A/ARHGEF7/TMSB10	SMC_2
MF	GO:0005001	transmembrane receptor protein tyrosine phosphatase activity	3/46	17/20757	6.77719e-06	0.00144524	PTPRK/PTPRG/PTPRM	SMC_2
MF	GO:0019198	transmembrane receptor protein phosphatase activity	3/46	17/20757	6.77719e-06	0.00144524	PTPRK/PTPRG/PTPRM	SMC_2
BP	GO:0010968	regulation of microtubule nucleation	3/46	19/20757	9.62753e-06	0.00164246	HSPA1B/HSPA1A/ARHGEF7	SMC_2
BP	GO:0030032	lamellipodium assembly	4/46	72/20757	1.94481e-05	0.00301623	HSP90AA1/AUTS2/ARHGEF7/ABLIM1	SMC_2
BP	GO:1902903	regulation of supramolecular fiber organization	7/46	389/20757	2.19306e-05	0.0031178	DLC1/APOE/SPTBN1/HSPA1B/HSPA1A/ARHGEF7/TMSB10	SMC_2
BP	GO:0042026	protein refolding	3/46	27/20757	2.87026e-05	0.00358711	HSP90AA1/HSPA1B/HSPA1A	SMC_2
BP	GO:0051258	protein polymerization	6/46	286/20757	3.82764e-05	0.00362775	HSP90AA1/SPTBN1/HSPA1B/HSPA1A/ARHGEF7/TMSB10	SMC_2
BP	GO:0097581	lamellipodium organization	4/46	91/20757	4.89955e-05	0.00439928	HSP90AA1/AUTS2/ARHGEF7/ABLIM1	SMC_2
BP	GO:1902745	positive regulation of lamellipodium organization	3/46	36/20757	6.90917e-05	0.00589352	HSP90AA1/AUTS2/ARHGEF7	SMC_2
BP	GO:0006470	protein dephosphorylation	5/46	203/20757	8.42716e-05	0.00684606	DLC1/PTPRK/PTPRG/PTPRM/PPM1L	SMC_2
MF	GO:0140662	ATP-dependent protein folding chaperone	3/46	40/20757	9.50144e-05	0.00736794	HSP90AA1/HSPA1B/HSPA1A	SMC_2
BP	GO:0007020	microtubule nucleation	3/46	45/20757	0.000135409	0.00962531	HSPA1B/HSPA1A/ARHGEF7	SMC_2
CC	GO:1904813	ficolin-1-rich granule lumen	4/46	124/20757	0.000163049	0.0111265	HSP90AA1/CRISPLD2/HSPA1B/HSPA1A	SMC_2
BP	GO:0007160	cell-matrix adhesion	5/46	239/20757	0.000181026	0.0114382	DLC1/ADAMTS9/PTPRK/JAG1/ARHGEF7	SMC_2
BP	GO:0043547	positive regulation of GTPase activity	5/46	239/20757	0.000181026	0.0114382	ARHGAP42/AGAP1/ARHGEF7/RGS6/RAPGEF2	SMC_2
BP	GO:0032092	positive regulation of protein binding	3/46	61/20757	0.000335024	0.0173197	CLDN5/APOE/RAPGEF2	SMC_2
MF	GO:0005096	GTPase activator activity	5/46	272/20757	0.000329051	0.0173197	DLC1/ARHGAP42/AGAP1/RGS6/RAPGEF2	SMC_2
CC	GO:0031252	cell leading edge	6/46	423/20757	0.000324847	0.0173197	DLC1/PTPRK/SPTBN1/PTPRM/ARHGEF7/ABLIM1	SMC_2
CC	GO:0030055	cell-substrate junction	6/46	431/20757	0.000358949	0.0180108	DLC1/FLT1/HSPA1B/HSPA1A/ERBIN/ARHGEF7	SMC_2
BP	GO:1901873	regulation of post-translational protein modification	5/46	284/20757	0.000400983	0.019299	EPAS1/HSP90AA1/AUTS2/HSPA1B/HSPA1A	SMC_2
BP	GO:0034605	cellular response to heat	3/46	66/20757	0.000422685	0.019299	HSP90AA1/HSPA1B/HSPA1A	SMC_2
BP	GO:1903265	positive regulation of tumor necrosis factor-mediated signaling pathway	2/46	14/20757	0.000429871	0.019299	HSPA1B/HSPA1A	SMC_2
MF	GO:0044183	protein folding chaperone	3/46	66/20757	0.000422685	0.019299	HSP90AA1/HSPA1B/HSPA1A	SMC_2
BP	GO:0051494	negative regulation of cytoskeleton organization	4/46	163/20757	0.000462556	0.0202339	DLC1/SPTBN1/ARHGEF7/TMSB10	SMC_2
MF	GO:0140776	protein-containing complex destabilizing activity	2/46	15/20757	0.000495306	0.0211248	HSPA1B/HSPA1A	SMC_2
BP	GO:0016311	dephosphorylation	5/46	302/20757	0.000530448	0.0219432	DLC1/PTPRK/PTPRG/PTPRM/PPM1L	SMC_2
BP	GO:0043087	regulation of GTPase activity	5/46	307/20757	0.000571437	0.0219432	ARHGAP42/AGAP1/ARHGEF7/RGS6/RAPGEF2	SMC_2
BP	GO:0050680	negative regulation of epithelial cell proliferation	4/46	173/20757	0.000578807	0.0219432	PTPRK/FLT1/APOE/PTPRM	SMC_2
CC	GO:0005938	cell cortex	5/46	305/20757	0.000554765	0.0219432	DLC1/CLDN5/SPTBN1/CTBP2/ARHGEF7	SMC_2
CC	GO:0030864	cortical actin cytoskeleton	3/46	73/20757	0.000568311	0.0219432	DLC1/CLDN5/SPTBN1	SMC_2
MF	GO:0005543	phospholipid binding	6/46	484/20757	0.000661879	0.022623	PITPNC1/JAG1/APOE/AGAP1/SPTBN1/RAPGEF2	SMC_2
BP	GO:0046578	regulation of Ras protein signal transduction	4/46	183/20757	0.000714476	0.0230804	DLC1/ARHGAP42/APOE/AUTS2	SMC_2
BP	GO:0048844	artery morphogenesis	3/46	80/20757	0.000742642	0.0230804	ADAMTS9/JAG1/APOE	SMC_2
BP	GO:0001819	positive regulation of cytokine production	6/46	499/20757	0.000776113	0.0236437	HSP90AA1/RORA/SPTBN1/HSPA1B/ZBTB20/HSPA1A	SMC_2
BP	GO:0048041	focal adhesion assembly	3/46	85/20757	0.000885901	0.0256161	DLC1/PTPRK/ARHGEF7	SMC_2
MF	GO:0008013	beta-catenin binding	3/46	85/20757	0.000885901	0.0256161	PTPRK/RORA/TCF4	SMC_2
BP	GO:0007265	Ras protein signal transduction	5/46	341/20757	0.000916675	0.0260641	DLC1/ARHGAP42/APOE/AUTS2/RAPGEF2	SMC_2
BP	GO:0032495	response to muramyl dipeptide	2/46	21/20757	0.000982259	0.027028	JAG1/ERBIN	SMC_2
BP	GO:1901673	regulation of mitotic spindle assembly	2/46	22/20757	0.00107896	0.0270752	HSPA1B/HSPA1A	SMC_2
BP	GO:0039531	regulation of viral-induced cytoplasmic pattern recognition receptor signaling pathway	3/46	93/20757	0.00114961	0.0270752	HSPA1B/HSPA1A/ERBIN	SMC_2
BP	GO:0045732	positive regulation of protein catabolic process	4/46	210/20757	0.00119131	0.0270752	HSP90AA1/APOE/HSPA1B/HSPA1A	SMC_2
BP	GO:0031110	regulation of microtubule polymerization or depolymerization	3/46	95/20757	0.00122244	0.0270752	HSPA1B/HSPA1A/ARHGEF7	SMC_2
BP	GO:0042176	regulation of protein catabolic process	5/46	364/20757	0.00122563	0.0270752	HSP90AA1/APOE/HSPA1B/HSPA1A/TIMP3	SMC_2
BP	GO:0002064	epithelial cell development	4/46	214/20757	0.00127715	0.0270752	EPAS1/JAG1/CLDN5/RAPGEF2	SMC_2
BP	GO:0051043	regulation of membrane protein ectodomain proteolysis	2/46	24/20757	0.00128552	0.0270752	APOE/TIMP3	SMC_2
BP	GO:0070841	inclusion body assembly	2/46	24/20757	0.00128552	0.0270752	HSPA1B/HSPA1A	SMC_2
MF	GO:0070300	phosphatidic acid binding	2/46	23/20757	0.00118005	0.0270752	PITPNC1/RAPGEF2	SMC_2
CC	GO:0071682	endocytic vesicle lumen	2/46	23/20757	0.00118005	0.0270752	HSP90AA1/APOE	SMC_2
BP	GO:0060586	multicellular organismal-level iron ion homeostasis	2/46	25/20757	0.00139533	0.02868	EPAS1/BTBD9	SMC_2
BP	GO:0150115	cell-substrate junction organization	3/46	102/20757	0.0015001	0.0299076	DLC1/PTPRK/ARHGEF7	SMC_2
BP	GO:0015914	phospholipid transport	3/46	103/20757	0.00154271	0.0299076	PITPNC1/APOE/ATP10A	SMC_2
BP	GO:0045639	positive regulation of myeloid cell differentiation	3/46	103/20757	0.00154271	0.0299076	JAG1/HSPA1B/HSPA1A	SMC_2
MF	GO:0042974	nuclear retinoic acid receptor binding	2/46	26/20757	0.00150948	0.0299076	CTBP2/TACC1	SMC_2
MF	GO:0008266	poly(U) RNA binding	2/46	27/20757	0.00162794	0.0309016	RBMS1/MSI2	SMC_2
BP	GO:0010592	positive regulation of lamellipodium assembly	2/46	28/20757	0.0017507	0.0328209	HSP90AA1/AUTS2	SMC_2
BP	GO:0006979	response to oxidative stress	5/46	400/20757	0.00185598	0.0338546	PTPRK/EPAS1/APOE/HSPA1B/HSPA1A	SMC_2
BP	GO:0030148	sphingolipid biosynthetic process	3/46	110/20757	0.00186241	0.0338546	ST6GALNAC3/ELOVL7/PPM1L	SMC_2
BP	GO:0071356	cellular response to tumor necrosis factor	4/46	238/20757	0.00188522	0.0338546	RORA/HSPA1B/HSPA1A/ERBIN	SMC_2
MF	GO:0003785	actin monomer binding	2/46	29/20757	0.00187774	0.0338546	COBLL1/TMSB10	SMC_2
BP	GO:0018958	phenol-containing compound metabolic process	3/46	114/20757	0.0020623	0.0342353	EPAS1/BTBD9/RAPGEF2	SMC_2
BP	GO:0007178	transmembrane receptor protein serine/threonine kinase signaling pathway	5/46	410/20757	0.00206696	0.0342353	PTPRK/CLDN5/SPTBN1/HSPA1A/PPM1L	SMC_2
MF	GO:0001221	transcription coregulator binding	3/46	112/20757	0.00196076	0.0342353	EPAS1/RORA/CTBP2	SMC_2
CC	GO:0098978	glutamatergic synapse	5/46	407/20757	0.00200191	0.0342353	BTBD9/APOE/SPTBN1/CTBP2/ERBIN	SMC_2
BP	GO:0060325	face morphogenesis	2/46	31/20757	0.00214456	0.035179	CRISPLD2/CLDN5	SMC_2
BP	GO:0051085	chaperone cofactor-dependent protein refolding	2/46	32/20757	0.00228431	0.0357526	HSPA1B/HSPA1A	SMC_2
MF	GO:0097718	disordered domain specific binding	2/46	32/20757	0.00228431	0.0357526	HSP90AA1/HSPA1A	SMC_2
CC	GO:0016607	nuclear speck	5/46	417/20757	0.00222477	0.0357526	EPAS1/HSPA1B/HSPA1A/ERBIN/MAML2	SMC_2
BP	GO:0045088	regulation of innate immune response	5/46	425/20757	0.00241573	0.0365635	HSP90AA1/APOE/HSPA1B/HSPA1A/ERBIN	SMC_2
BP	GO:0034599	cellular response to oxidative stress	4/46	255/20757	0.00242148	0.0365635	PTPRK/EPAS1/HSPA1B/HSPA1A	SMC_2
BP	GO:0048675	axon extension	3/46	121/20757	0.00244328	0.0365635	HSP90AA1/APOE/AUTS2	SMC_2
MF	GO:0051082	unfolded protein binding	3/46	122/20757	0.00250101	0.0369962	HSP90AA1/HSPA1B/HSPA1A	SMC_2
CC	GO:0062023	collagen-containing extracellular matrix	5/46	429/20757	0.00251557	0.0369962	ADAMTS9/HSP90AA1/APOE/ERBIN/TIMP3	SMC_2
BP	GO:0034612	response to tumor necrosis factor	4/46	259/20757	0.00256146	0.0373491	RORA/HSPA1B/HSPA1A/ERBIN	SMC_2
BP	GO:0016032	viral process	5/46	432/20757	0.0025924	0.03748	ST6GALNAC3/APOE/HSPA1B/HSPA1A/CTBP2	SMC_2
BP	GO:1901099	negative regulation of signal transduction in absence of ligand	2/46	35/20757	0.0027287	0.0378468	HSPA1B/HSPA1A	SMC_2
BP	GO:2001240	negative regulation of extrinsic apoptotic signaling pathway in absence of ligand	2/46	35/20757	0.0027287	0.0378468	HSPA1B/HSPA1A	SMC_2
CC	GO:0016235	aggresome	2/46	35/20757	0.0027287	0.0378468	HSPA1B/HSPA1A	SMC_2
MF	GO:0042826	histone deacetylase binding	3/46	127/20757	0.00280237	0.0379432	HSP90AA1/HSPA1B/HSPA1A	SMC_2
BP	GO:0007052	mitotic spindle organization	3/46	130/20757	0.00299347	0.0392369	HSPA1B/HSPA1A/TACC1	SMC_2
BP	GO:0007616	long-term memory	2/46	38/20757	0.00321041	0.0403764	BTBD9/APOE	SMC_2
BP	GO:0031109	microtubule polymerization or depolymerization	3/46	134/20757	0.0032605	0.0406016	HSPA1B/HSPA1A/ARHGEF7	SMC_2
BP	GO:0001953	negative regulation of cell-matrix adhesion	2/46	40/20757	0.00355204	0.0432841	DLC1/JAG1	SMC_2
BP	GO:0034101	erythrocyte homeostasis	3/46	140/20757	0.00368775	0.0444865	EPAS1/HSPA1B/HSPA1A	SMC_2
BP	GO:0048512	circadian behavior	2/46	42/20757	0.00390989	0.0444956	ZFHX3/BTBD9	SMC_2
BP	GO:0003158	endothelium development	3/46	143/20757	0.00391359	0.0444956	JAG1/CLDN5/RAPGEF2	SMC_2
BP	GO:0071559	response to transforming growth factor beta	4/46	293/20757	0.00398308	0.0444956	PTPRK/ZFHX3/CLDN5/HSPA1A	SMC_2
BP	GO:0050673	epithelial cell proliferation	5/46	480/20757	0.00406749	0.0444956	PTPRK/FLT1/JAG1/APOE/PTPRM	SMC_2
BP	GO:0045834	positive regulation of lipid metabolic process	3/46	145/20757	0.00406875	0.0444956	FLT1/APOE/ZBTB20	SMC_2
BP	GO:0055090	acylglycerol homeostasis	2/46	43/20757	0.00409485	0.0444956	RORA/APOE	SMC_2
BP	GO:0070328	triglyceride homeostasis	2/46	43/20757	0.00409485	0.0444956	RORA/APOE	SMC_2
MF	GO:0048156	tau protein binding	2/46	43/20757	0.00409485	0.0444956	HSP90AA1/APOE	SMC_2
CC	GO:0072562	blood microparticle	3/46	144/20757	0.00399071	0.0444956	APOE/HSPA1B/HSPA1A	SMC_2
BP	GO:0006509	membrane protein ectodomain proteolysis	2/46	44/20757	0.00428381	0.0451123	APOE/TIMP3	SMC_2
BP	GO:0016525	negative regulation of angiogenesis	3/46	150/20757	0.00447291	0.0462805	ADAMTS9/CLDN5/PTPRM	SMC_2
BP	GO:0015748	organophosphate ester transport	3/46	152/20757	0.00464116	0.0463434	PITPNC1/APOE/ATP10A	SMC_2
BP	GO:0001667	ameboidal-type cell migration	5/46	497/20757	0.00471103	0.0463434	ADAMTS9/PTPRG/APOE/PTPRM/ARHGEF7	SMC_2
BP	GO:0016049	cell growth	5/46	497/20757	0.00471103	0.0463434	HSP90AA1/APOE/AUTS2/HSPA1B/HSPA1A	SMC_2
CC	GO:0043209	myelin sheath	2/46	46/20757	0.00467368	0.0463434	HSP90AA1/CLDN5	SMC_2
BP	GO:0021575	hindbrain morphogenesis	2/46	47/20757	0.00487454	0.0469829	DLC1/RORA	SMC_2
BP	GO:0045601	regulation of endothelial cell differentiation	2/46	47/20757	0.00487454	0.0469829	JAG1/CLDN5	SMC_2
