# Supplementary material for: APOE4 promotes cerebrovascular fibrosis and amyloid deposition via a pericyte-to-myofibroblast transition
Source: bioRxiv. 2025 Sep 9:2025.09.04.674192. Preprint. [Version 1] doi: 10.1101/2025.09.04.674192 (PMC12439990; doi:10.1101/2025.09.04.674192)
Supplement: Supplement 12 [file media-12.xlsx]

## Sheet: Sheet1
Term	Overlap	P.value	Adjusted.P.value	Odds.Ratio	Combined.Score	Genes
Myofibroblast:Lung	36/99	2.0625e-41	5.49657e-39	45.0993	4224.99	TAGLN;NNMT;HSPB6;C1S;COL14A1;C1R;LAMA4;SYNPO2;HSPB7;MRGPRF;LMOD1;FSTL1;ACTG2;TMEM47;CNN1;JPH2;EMILIN1;FLNC;MYOCD;TPM2;TPM1;FN1;BGN;SULF1;SOD3;ACTA2;MFAP4;COL3A1;COL1A2;DES;COL4A2;COL6A2;COL6A1;FIBIN;MYL9;CRYAB
Smooth Muscle cell:Undefined	36/99	2.0625e-41	5.49657e-39	45.0993	4224.99	RASL12;TAGLN;HSPB6;C1S;COL14A1;C1R;ELN;SYNPO2;HSPB7;MRGPRF;LMOD1;ACTG2;CNN1;JPH2;PDLIM3;SGCD;PLN;SGCA;FRZB;MYH11;EMILIN1;MYOCD;TPM2;BGN;SULF1;SOD3;ACTA2;MFAP4;COL3A1;COL1A2;ACTC1;DES;COL6A2;FIBIN;MYL9;CRYAB
Vascular Smooth Muscle cell:Placenta	32/98	4.07168e-35	5.75072e-33	37.6553	2981.79	RASL12;TAGLN;C1S;COL14A1;CPXM2;ELN;SYNPO2;HSPB7;MRGPRF;LMOD1;NEXN;PRELP;AEBP1;ACTG2;MYLK;CNN1;PDLIM3;PLN;SGCA;MYH11;MYOCD;PTGIS;BGN;ACTA2;MFAP4;COL3A1;COL1A2;DES;MGP;SPARCL1;PPP1R12B;MYL9
Fibroblast:Corneal Endothelium	32/100	8.63148e-35	5.75072e-33	36.5441	2866.34	TAGLN;HSPB6;C1S;COL14A1;C1R;ELN;LAMA4;SYNPO2;HSPB7;MRGPRF;LMOD1;ACTG2;MYLK;CNN1;SGCD;IGFBP7;EMILIN1;MYOCD;ITGA1;BGN;SULF1;SOD3;ACTA2;MFAP4;COL3A1;COL1A2;DES;COL6A2;MGP;FIBIN;MYL9;CRYAB
Mesenchymal cell:Undefined	32/100	8.63148e-35	5.75072e-33	36.5441	2866.34	TAGLN;HSPB6;C1S;COL14A1;C1R;ELN;LAMA4;SYNPO2;HSPB7;MRGPRF;LMOD1;ACTG2;MYLK;CNN1;SGCD;IGFBP7;EMILIN1;MYOCD;ITGA1;BGN;SULF1;SOD3;ACTA2;MFAP4;COL3A1;COL1A2;DES;COL6A2;MGP;FIBIN;MYL9;CRYAB
Myofibroblast:Undefined	32/100	8.63148e-35	5.75072e-33	36.5441	2866.34	TAGLN;HSPB6;C1S;COL14A1;C1R;ELN;LAMA4;SYNPO2;HSPB7;MRGPRF;LMOD1;ACTG2;MYLK;CNN1;SGCD;IGFBP7;EMILIN1;MYOCD;ITGA1;BGN;SULF1;SOD3;ACTA2;MFAP4;COL3A1;COL1A2;DES;COL6A2;MGP;FIBIN;MYL9;CRYAB
Peritubular Myoid cell:Testis	32/100	8.63148e-35	5.75072e-33	36.5441	2866.34	TAGLN;HSPB6;C1S;COL14A1;C1R;ELN;LAMA4;SYNPO2;HSPB7;MRGPRF;LMOD1;ACTG2;MYLK;CNN1;SGCD;IGFBP7;EMILIN1;MYOCD;ITGA1;BGN;SULF1;SOD3;ACTA2;MFAP4;COL3A1;COL1A2;DES;COL6A2;MGP;FIBIN;MYL9;CRYAB
Smooth Muscle cell:Blood Vessel	32/100	8.63148e-35	5.75072e-33	36.5441	2866.34	TAGLN;HSPB6;C1S;COL14A1;C1R;ELN;LAMA4;SYNPO2;HSPB7;MRGPRF;LMOD1;ACTG2;MYLK;CNN1;SGCD;IGFBP7;EMILIN1;MYOCD;ITGA1;BGN;SULF1;SOD3;ACTA2;MFAP4;COL3A1;COL1A2;DES;COL6A2;MGP;FIBIN;MYL9;CRYAB
Myofibroblast:Liver	32/101	1.24792e-34	7.39046e-33	36.0126	2811.37	TAGLN;C1S;COL14A1;C1R;ELN;LAMA4;FHL1;MRGPRF;LMOD1;AEBP1;FSTL1;TMEM47;CNN1;FRZB;DPYSL3;IGFBP7;EMILIN1;MYOCD;FN1;BGN;SULF1;ACTA2;MFAP4;COL3A1;COL1A2;COL4A2;COL6A2;COL6A1;FIBIN;SERPING1;VIM;MYL9
Pericyte:Brain	29/98	1.77223e-30	9.44598e-29	32.254	2209.57	TAGLN;HSPB6;C1S;COL14A1;C1R;LAMA4;HSPB7;MRGPRF;LMOD1;FSTL1;JPH2;C1QTNF1;EMILIN1;TPM2;FN1;BGN;SULF1;HSPG2;SOD3;ACTA2;MFAP4;COL3A1;COL1A2;COL4A2;COL6A2;COL6A1;FIBIN;CSPG4;CRYAB
Mesenchymal cell:Fetal Liver	29/100	3.44319e-30	1.66838e-28	31.3422	2126.29	RASL12;TAGLN;C1S;COL14A1;CPXM2;C1R;ELN;LAMA4;MRGPRF;LMOD1;AEBP1;FSTL1;TMEM47;CNN1;SGCD;FRZB;PTGIS;FN1;BGN;SULF1;SOD3;ACTA2;MFAP4;COL3A1;COL1A2;COL4A2;COL6A2;COL6A1;FIBIN
Vascular Smooth Muscle cell:Embryonic Stem Cell	27/100	3.10778e-27	1.38037e-25	28.1583	1718.67	RASL12;TAGLN;HSPB6;C1S;COL14A1;C1R;ELN;HSPB7;MRGPRF;LMOD1;AEBP1;SGCD;FRZB;EMILIN1;BGN;SOD3;ACTA2;MFAP4;COL3A1;COL1A2;COL4A2;COL6A2;COL6A1;FIBIN;SERPING1;MYL9;CRYAB
Mesenchymal Progenitor cell:Muscle	26/97	3.58766e-26	1.36587e-24	27.7744	1627.3	TAGLN;NNMT;HSPB6;C1S;C1R;TGFB1I1;LAMA4;MRGPRF;FSTL1;C1QTNF1;IGFBP7;IGFBP6;EDIL3;TPM2;MCAM;CRIM1;FN1;BGN;HSPG2;COL3A1;COL1A2;COL4A2;COL6A1;FIBIN;CSPG4;CRYAB
Theca Interna cell:Ovarian Follicle	27/104	1.00426e-26	4.11748e-25	26.6901	1597.75	RASL12;HSPB6;C1S;COL14A1;CPXM2;C1R;ELN;LAMA4;SYNPO2;LMOD1;PRELP;AEBP1;SGCD;PLN;MYH11;PTGIS;BGN;ACTA2;MFAP4;COL3A1;COL1A2;MGP;FIBIN;SERPING1;SPARCL1;CRYAB;ANGPTL1
Endometrial Stromal Stem cell:Endometrium Stroma	26/99	6.45793e-26	2.29472e-24	27.0107	1566.67	ITGB1;TAGLN;NNMT;HSPB6;C1S;C1R;TGFB1I1;LAMA4;MRGPRF;LMOD1;LTBP1;FSTL1;MYLK;IGFBP7;EMILIN1;TPM2;TPM1;BGN;HSPG2;MFAP4;COL3A1;COL1A2;COL4A2;COL6A2;MSRB3;MYL9
Granulosa cell:Undefined	25/98	1.30048e-24	4.33223e-23	25.872	1422.94	NNMT;C1S;LAMA4;LMOD1;FSTL1;TMEM47;FRZB;DPYSL3;FLNC;EDIL3;MCAM;FN1;BGN;NAV2;SULF1;HSPG2;COL3A1;COL1A2;COL4A2;MAP1B;COL6A1;CSPG4;MFGE8;CRYAB;FERMT2
Adipose Multilineage-Differentiating Stress-Enduring cell:Adipose Tissue	25/99	1.71804e-24	5.38655e-23	25.521	1396.53	TAGLN;NNMT;HSPB6;C1S;C1R;ELN;HSPB7;MRGPRF;LMOD1;AEBP1;IGFBP7;EMILIN1;BGN;SOD3;ACTA2;MFAP4;COL3A1;COL1A2;COL4A2;COL6A2;COL6A1;FIBIN;CSPG4;MYL9;CRYAB
Mesenchymal Stem cell:Anterior Cruciate Ligament	25/100	2.26202e-24	6.34555e-23	25.1795	1370.92	ITGB1;TAGLN;NNMT;C1S;C1R;TGFB1I1;MRGPRF;FSTL1;LGALS1;TIMP2;IGFBP7;EMILIN1;IGFBP6;TPM2;CRIM1;FN1;BGN;INHBA;COL3A1;COL1A2;COL6A2;S100A6;COL8A1;ITGA5;MYL9
Stromal cell:Embryoid Body	25/100	2.26202e-24	6.34555e-23	25.1795	1370.92	TAGLN;NNMT;C1S;COL14A1;C1R;TGFB1I1;LAMA4;MRGPRF;LMOD1;FSTL1;C1QTNF1;IGFBP7;ITGA1;FN1;BGN;SULF1;ACTA2;MFAP4;COL3A1;COL1A2;COL4A2;COL6A2;COL6A1;FIBIN;MYL9
Stem cell:Molar	24/96	1.93167e-23	5.14791e-22	25.0868	1312.07	ITGB1;TAGLN;NNMT;HSPB6;C1S;C1R;TGFB1I1;TPM2;MRGPRF;BGN;FN1;HSPG2;FSTL1;MFAP4;COL3A1;COL1A2;COL4A2;COL6A2;COL6A1;EMILIN1;IGFBP7;CSPG4;IGFBP6;MYL9
Mesenchymal Stem cell:Breast	24/99	4.32006e-23	1.04663e-21	24.0797	1240.01	TAGLN;NNMT;HSPB6;C1S;C1R;TPM2;TGFB1I1;LAMA4;MRGPRF;FN1;BGN;FSTL1;COL3A1;COL1A2;C1QTNF1;COL4A2;COL6A2;COL6A1;TIMP2;IGFBP7;CSPG4;EMILIN1;IGFBP6;MYL9
Stem cell:Placenta	24/99	4.32006e-23	1.04663e-21	24.0797	1240.01	TAGLN;NNMT;HSPB6;C1S;C1R;TPM2;TGFB1I1;LAMA4;MRGPRF;FN1;BGN;FSTL1;COL3A1;COL1A2;C1QTNF1;COL4A2;COL6A2;COL6A1;TIMP2;IGFBP7;CSPG4;EMILIN1;IGFBP6;MYL9
Mesenchymal Stem cell:Peripheral Blood	24/100	5.61292e-23	1.30073e-21	23.7616	1217.41	ITGB1;TAGLN;NNMT;HSPB6;C1S;C1R;TPM2;TGFB1I1;LAMA4;MRGPRF;BGN;HSPG2;ACTA2;MFAP4;COL3A1;COL1A2;COL6A2;MGP;MSRB3;IGFBP7;EMILIN1;ITGA5;MYL9;TGM2
Villous Stromal cell:Placenta	23/97	6.17837e-22	1.31723e-20	23.3001	1137.88	NNMT;HSPB6;C1S;COL14A1;C1R;HSPB7;MRGPRF;FN1;LMOD1;BGN;HSPG2;SOD3;MFAP4;COL3A1;COL1A2;C1QTNF1;COL4A2;GPNMB;COL6A1;FIBIN;CSPG4;EMILIN1;CRYAB
Mesenchymal Stem cell:Oral Mucosa	23/101	1.68113e-21	3.44633e-20	22.1008	1057.19	RASL12;TAGLN;NNMT;HSPB6;C1S;C1R;ELN;LAMA4;SYNPO2;MRGPRF;LMOD1;BGN;AEBP1;SOD3;ACTA2;MFAP4;COL3A1;COL1A2;FIBIN;SPARCL1;IGFBP7;EMILIN1;CRYAB
Limbal Mesenchymal cell:Sclerocorneal Tissue	23/103	2.72474e-21	5.37883e-20	21.546	1020.25	C11ORF96;TAGLN;NNMT;HSPB6;C1R;TGFB1I1;LAMA4;FHL1;BGN;AEBP1;FSTL1;ACTA2;MFAP4;COL3A1;COL1A2;COL4A2;COL6A2;COL6A1;TIMP2;MSRB3;IGFBP7;EMILIN1;VIM
Corneal Endothelial cell:Corneal Endothelium	22/99	2.29347e-20	4.21524e-19	21.3341	964.761	RASL12;PKDCC;RBPMS;COL14A1;LMOD1;BGN;SORBS2;NAV2;SORBS1;SULF1;TMEM47;RGS5;MFAP4;COL1A2;COL4A2;FRZB;DPYSL3;ID4;SERPING1;SPARCL1;VWA1;PLXNB1
Liver Stem cell:Fetal Liver	22/99	2.29347e-20	4.21524e-19	21.3341	964.761	ITGB1;YAP1;NOTCH3;FBLIM1;TPM1;MRGPRF;FN1;BGN;LAMC1;GNG12;HSPG2;FSTL1;TMEM47;COL3A1;COL1A2;COL4A2;PALLD;DPYSL3;COL6A1;PLS3;FLNC;FERMT2
Fibroblast:Peripheral Blood	21/95	1.9243e-19	3.41885e-18	21.1129	909.85	TAGLN;NNMT;HSPB6;C1S;COL14A1;C1R;LAMA4;LMOD1;MRGPRF;BGN;FN1;SULF1;FSTL1;TMEM47;MFAP4;COL3A1;COL1A2;COL4A2;COL6A1;FIBIN;CRYAB
Mesenchymal Stem cell:Corneal Endothelium	21/97	3.06484e-19	5.26955e-18	20.5552	876.249	ITGB1;FOXC2;CLIC4;NNMT;TPM2;TGFB1I1;CRIM1;FN1;FSTL1;LGALS1;COL4A2;COL6A2;CALU;TIMP2;COL8A1;FLNA;MSRB3;IGFBP7;ITGA5;VIM;VCL
LGR5+ Stem cell:Small Intestine	21/98	3.85146e-19	6.4151e-18	20.2872	860.19	YAP1;COL14A1;LAMA4;TPM1;FN1;LMOD1;BGN;LAMC1;GNG12;SULF1;HSPG2;FSTL1;TMEM47;COL3A1;COL1A2;COL4A2;PALLD;COL6A1;FIBIN;PLS3;FERMT2
Muscle cell:Embryoid Body	21/101	7.52e-19	1.17887e-17	19.5234	814.743	RASL12;MYOCD;PKDCC;COL14A1;TPM1;HSPB7;LMOD1;SORBS1;TMEM47;RGS5;CNN1;PDLIM3;COL3A1;COL1A2;ACTC1;DES;COL4A2;FRZB;FIBIN;FLNC;CRYAB
Preadipocyte Progenitor cell:Adipose Tissue	21/101	7.52e-19	1.17887e-17	19.5234	814.743	RASL12;HSPB6;C1S;COL14A1;C1R;ELN;LAMA4;SYNPO2;LMOD1;BGN;PRELP;AEBP1;ACTA2;RGS5;MFAP4;COL3A1;COL1A2;SGCD;MGP;FIBIN;SPARCL1
Mesenchymal Stem cell:Umbilical Vein	21/102	9.35008e-19	1.42388e-17	19.2814	800.444	ITGB1;TAGLN;NNMT;C1S;COL14A1;C1R;ELN;LAMA4;SYNPO2;ITGA1;MRGPRF;BGN;AEBP1;MYLK;ACTA2;MFAP4;COL3A1;COL1A2;SGCD;SERPING1;IGFBP7
Fibroblast:Lung	4/9	4.8086e-06	2.17202e-05	56.1139	687.12	ACTA2;DES;ADGRE5;VIM
Basal Epithelial cell:Breast	3/6	5.54741e-05	0.000214259	69.9007	684.999	ACTA2;VIM;MYLK
Adipose Progenitor cell:Adipose Tissue	19/96	9.61631e-17	1.38527e-15	18.2171	671.854	ITGB1;YAP1;CLIC4;CD151;NNMT;ITGB5;ITGA3;FBLIM1;TPM1;CRIM1;FN1;LAMC1;GNG12;HSPG2;FSTL1;EXT1;MYO1C;CALU;VCL
Leydig Precursor cell:Fetal Gonad	31/217	3.76092e-22	8.35238e-21	12.8143	632.158	PKDCC;RPL10;HSPB6;C1S;FBLIM1;COL14A1;C1R;ELN;RPL8;FSTL1;ZFP36L1;RPL15;PPFIA2;TPM2;TPM1;BGN;NR2F2;INHBA;SULF1;GULP1;EEF1A1;MFAP4;COL3A1;COL6A2;COL6A1;CALU;MYADM;SPARCL1;VIM;ANGPTL1;RPS23
Amniotic Fluid Stem cell:Amniotic Fluid	19/100	2.15388e-16	2.39171e-15	17.3139	624.584	TAGLN;NNMT;C1S;C1R;TGFB1I1;MRGPRF;CRIM1;BGN;INHBA;LGALS1;COL1A2;CSRP1;COL6A2;S100A6;TIMP2;COL8A1;IGFBP7;IGFBP6;MYL9
Chondrocyte:Cartilage	19/100	2.15388e-16	2.39171e-15	17.3139	624.584	YAP1;NOTCH3;COL14A1;FN1;LMOD1;BGN;SULF1;TMEM47;ACAN;COL3A1;COL1A2;COL4A2;FRZB;MAP1B;COL6A1;ID4;FIBIN;FLNC;FERMT2
Fibroblast:Embryonic Stem Cell	19/100	2.15388e-16	2.39171e-15	17.3139	624.584	RASL12;MRGPRF;LMOD1;BGN;SULF1;FSTL1;TMEM47;MFAP4;COL3A1;COL1A2;COL4A2;FRZB;MAP1B;DPYSL3;COL6A1;FIBIN;EDIL3;CRYAB;FERMT2
Fibroblast:Synovium	19/100	2.15388e-16	2.39171e-15	17.3139	624.584	RASL12;MRGPRF;LMOD1;BGN;SULF1;FSTL1;TMEM47;MFAP4;COL3A1;COL1A2;COL4A2;FRZB;MAP1B;DPYSL3;COL6A1;FIBIN;EDIL3;CRYAB;FERMT2
Mesenchymal cell:Pancreas	19/100	2.15388e-16	2.39171e-15	17.3139	624.584	RASL12;MRGPRF;LMOD1;BGN;SULF1;FSTL1;TMEM47;MFAP4;COL3A1;COL1A2;COL4A2;FRZB;MAP1B;DPYSL3;COL6A1;FIBIN;EDIL3;CRYAB;FERMT2
Mesenchymal Stem cell:Synovial Fluid	19/100	2.15388e-16	2.39171e-15	17.3139	624.584	TAGLN;NNMT;C1S;C1R;TGFB1I1;MRGPRF;CRIM1;BGN;INHBA;LGALS1;COL1A2;CSRP1;COL6A2;S100A6;TIMP2;COL8A1;IGFBP7;IGFBP6;MYL9
Mesenchymal Stromal cell:Blood Vessel	19/100	2.15388e-16	2.39171e-15	17.3139	624.584	RASL12;MRGPRF;LMOD1;BGN;SULF1;FSTL1;TMEM47;MFAP4;COL3A1;COL1A2;COL4A2;FRZB;MAP1B;DPYSL3;COL6A1;FIBIN;EDIL3;CRYAB;FERMT2
Progenitor cell:Bone	19/100	2.15388e-16	2.39171e-15	17.3139	624.584	TAGLN;NNMT;C1S;C1R;TGFB1I1;MRGPRF;CRIM1;BGN;INHBA;LGALS1;COL1A2;CSRP1;COL6A2;S100A6;TIMP2;COL8A1;IGFBP7;IGFBP6;MYL9
Retinal Ganglion cell:Embryonic Stem Cell	19/100	2.15388e-16	2.39171e-15	17.3139	624.584	RASL12;MRGPRF;LMOD1;BGN;SULF1;FSTL1;TMEM47;MFAP4;COL3A1;COL1A2;COL4A2;FRZB;MAP1B;DPYSL3;COL6A1;FIBIN;EDIL3;CRYAB;FERMT2
Spermatogonial Stem cell:Embryo	19/100	2.15388e-16	2.39171e-15	17.3139	624.584	RASL12;MRGPRF;LMOD1;BGN;SULF1;FSTL1;TMEM47;MFAP4;COL3A1;COL1A2;COL4A2;FRZB;MAP1B;DPYSL3;COL6A1;FIBIN;EDIL3;CRYAB;FERMT2
Testis Somatic cell:Testis	19/100	2.15388e-16	2.39171e-15	17.3139	624.584	RASL12;MRGPRF;LMOD1;BGN;SULF1;FSTL1;TMEM47;MFAP4;COL3A1;COL1A2;COL4A2;FRZB;MAP1B;DPYSL3;COL6A1;FIBIN;EDIL3;CRYAB;FERMT2
Pluripotent Stem cell:Skin	18/97	2.09689e-15	2.23528e-14	16.7566	566.347	COL18A1;TAGLN;RBPMS;ITGB5;FBLIM1;TPM2;MRGPRF;CRIM1;FN1;BGN;LAMC1;HSPG2;FSTL1;COL4A2;COL6A1;TIMP2;MYL9;TGM2
Trophoblast cell:Placenta	18/97	2.09689e-15	2.23528e-14	16.7566	566.347	ITGB1;FOXC2;NNMT;ITGA3;TPM2;TGFB1I1;CRIM1;FN1;GNG12;HSPG2;FSTL1;EXT1;COL4A2;CALU;IGFBP6;FLNC;VIM;FERMT2
Mesenchymal Stem cell:Periosteum	18/99	3.0605e-15	3.19852e-14	16.3412	546.127	YAP1;ITGA3;CRIM1;FN1;BGN;NAV2;GNG12;FSTL1;EXT1;TMEM47;COL4A2;PALLD;DPYSL3;COL6A1;PLS3;IGFBP6;EDIL3;FERMT2
Oligodendrocyte Progenitor cell:Brain	18/101	4.42743e-15	4.4525e-14	15.9459	527.026	RASL12;PDE1C;LAMA4;MRGPRF;LMOD1;BGN;TMEM47;COL1A2;SGCD;COL4A2;DPYSL3;COL6A1;ID4;FIBIN;ITGA7;CSPG4;EDIL3;CRYAB
Periosteum-derived Progenitor cell:Periosteum	18/101	4.42743e-15	4.4525e-14	15.9459	527.026	TAGLN;C1S;C1R;MRGPRF;BGN;INHBA;FSTL1;MYLK;COL3A1;COL1A2;GPNMB;DPYSL3;KCNMA1;TIMP2;FIBIN;SERPING1;IGFBP7;MYL9
Pit Progenitor cell:Stomach	12/54	1.11982e-11	8.28978e-11	20.5892	519.163	TMEM47;CNN1;PPP1R14A;ACTC1;RASSF3;SGCA;ALDH1B1;KCNMB1;WFDC1;LDB3;AK4;FBXO32
Dental Pulp Stem cell:Molar	17/96	2.90035e-14	2.62015e-13	15.7667	491.469	YAP1;LAMA4;MCAM;BGN;FN1;NAV2;NR2F2;GNG12;HSPG2;FSTL1;COL4A2;MAP1B;PLS3;CSPG4;FLNC;EDIL3;FERMT2
Mesenchymal Progenitor cell:Adipose Tissue	17/96	2.90035e-14	2.62015e-13	15.7667	491.469	YAP1;LAMA4;MCAM;BGN;FN1;NAV2;NR2F2;GNG12;HSPG2;FSTL1;COL4A2;MAP1B;PLS3;CSPG4;FLNC;EDIL3;FERMT2
Mesenchymal Progenitor cell:Bone	17/96	2.90035e-14	2.62015e-13	15.7667	491.469	YAP1;LAMA4;MCAM;BGN;FN1;NAV2;NR2F2;GNG12;HSPG2;FSTL1;COL4A2;MAP1B;PLS3;CSPG4;FLNC;EDIL3;FERMT2
Mesenchymal Progenitor cell:Bone Marrow	17/96	2.90035e-14	2.62015e-13	15.7667	491.469	YAP1;LAMA4;MCAM;BGN;FN1;NAV2;NR2F2;GNG12;HSPG2;FSTL1;COL4A2;MAP1B;PLS3;CSPG4;FLNC;EDIL3;FERMT2
Progenitor cell:Fetal Liver	17/96	2.90035e-14	2.62015e-13	15.7667	491.469	YAP1;LAMA4;MCAM;BGN;FN1;NAV2;NR2F2;GNG12;HSPG2;FSTL1;COL4A2;MAP1B;PLS3;CSPG4;FLNC;EDIL3;FERMT2
Tumor-propagating cell:Undefined	17/96	2.90035e-14	2.62015e-13	15.7667	491.469	YAP1;LAMA4;MCAM;BGN;FN1;NAV2;NR2F2;GNG12;HSPG2;FSTL1;COL4A2;MAP1B;PLS3;CSPG4;FLNC;EDIL3;FERMT2
Mesenchymal cell:Bone Marrow	17/97	3.47213e-14	3.08441e-13	15.5688	482.499	NNMT;C1S;C1R;LAMA4;MRGPRF;CRIM1;FN1;BGN;FSTL1;TMEM47;COL3A1;COL1A2;COL4A2;COL6A1;FIBIN;IGFBP6;EDIL3
Dental Pulp cell:Dental Pulp	17/99	4.94409e-14	4.25032e-13	15.1875	465.315	TAGLN;NNMT;C1S;C1R;MRGPRF;CRIM1;FN1;BGN;INHBA;FSTL1;COL3A1;COL1A2;COL4A2;COL6A1;TIMP2;IGFBP7;IGFBP6
Mesenchymal Stromal cell:Amniotic Membrane	17/99	4.94409e-14	4.25032e-13	15.1875	465.315	TAGLN;NNMT;C1S;C1R;MRGPRF;CRIM1;FN1;BGN;INHBA;FSTL1;COL3A1;COL1A2;COL4A2;COL6A1;TIMP2;IGFBP7;IGFBP6
Nucleus Pulposus cell:Intervertebral Disc	17/100	5.88128e-14	4.97575e-13	15.0038	457.081	MYOCD;COL14A1;PRDM6;LAMA4;LMOD1;BGN;NR2F2;GNG12;SULF1;FSTL1;TMEM47;PDLIM3;COL3A1;C1QTNF1;COL4A2;COL6A1;FIBIN
Mesenchymal Stem cell:Placenta	4/11	1.23132e-05	5.33571e-05	40.0773	453.067	ACTA2;ITGB1;MCAM;ITGA1
Cancer cell:Esophagus	16/95	3.81583e-13	3.17787e-12	14.7841	422.742	TINAGL1;CD151;NNMT;C1S;ITGA3;TGFB1I1;CRIM1;FN1;MICAL2;INHBA;HSPG2;IGFBP7;IGFBP6;PDLIM5;MYL9;TGM2
Fibroblast:Heart	16/96	4.521e-13	3.70722e-12	14.5985	414.961	YAP1;CD151;ITGB5;COL13A1;SEMA3C;FBLIM1;ACTN1;CRIM1;LAMC1;PTTG1IP;GNG12;FSTL1;EXT1;PALLD;COL6A1;TIMP2
Beige Adipogenic Precursor cell:Adipose Tissue	16/100	8.73113e-13	6.84367e-12	13.9005	385.972	NOTCH3;PTGIS;HSPB6;COL14A1;LAMA4;LMOD1;SULF1;TMEM47;PDLIM3;COL3A1;COL1A2;MAP1B;COL6A1;ID4;FIBIN;FLNC
Brown Adipogenic Precursor cell:Adipose Tissue	16/100	8.73113e-13	6.84367e-12	13.9005	385.972	NOTCH3;PTGIS;HSPB6;COL14A1;LAMA4;LMOD1;SULF1;TMEM47;PDLIM3;COL3A1;COL1A2;MAP1B;COL6A1;ID4;FIBIN;FLNC
HES1High Progenitor cell:Stomach	16/100	8.73113e-13	6.84367e-12	13.9005	385.972	TINAGL1;C1S;CPXM2;C1R;ELN;LAMA4;SYNPO2;LMOD1;ADIRF;PRELP;FBXO32;LPP;MGP;SPARCL1;MYH11;CRYAB
Endothelial Precursor cell:Fetal Liver	16/101	1.02432e-12	7.7995e-12	13.7363	379.217	RASL12;COL14A1;CPXM2;LMOD1;BGN;SORBS2;SORBS1;SULF1;TMEM47;RGS5;COL3A1;COL1A2;FRZB;DPYSL3;SERPING1;SPARCL1
Epithelial cell:Embryoid Body	16/101	1.02432e-12	7.7995e-12	13.7363	379.217	YAP1;NOTCH3;NAV2;GNG12;SULF1;FSTL1;TMEM47;COL4A2;PALLD;DPYSL3;ID4;FIBIN;PLS3;DMD;FERMT2;BMPR1A
Mesenchymal Stem cell:Undefined	13/74	3.66103e-11	2.60177e-10	15.3991	370.051	ITGB1;ITGB5;ITGA3;MCAM;SUSD2;ITGA1;FN1;ACTA2;ADGRE5;CSPG4;ITGA5;VIM;BMPR1A
Smooth Muscle cell:Heart	3/8	0.000152068	0.000491227	41.9362	368.668	ACTA2;CNN1;TAGLN
Mesenchymal Progenitor cell:Cartilage	15/96	6.53026e-12	4.90229e-11	13.4664	346.821	YAP1;MCAM;CRIM1;FN1;LAMC1;NAV2;GNG12;FSTL1;COL4A2;PALLD;MAP1B;DPYSL3;PLS3;EDIL3;FERMT2
Circulating Progenitor cell:Peripheral Blood	15/101	1.39361e-11	1.00377e-10	12.6802	316.962	RASL12;C1S;COL14A1;C1R;MCAM;ELN;BGN;SORBS1;RGS5;COL1A2;FRZB;MGP;SERPING1;SPARCL1;IGFBP7
Plasmacytoid Dendritic cell:Lung	15/101	1.39361e-11	1.00377e-10	12.6802	316.962	SVIL;NNMT;ITGB5;SEMA3C;CRIM1;FN1;MICAL2;INHBA;CST3;COL4A2;TIMP2;IGFBP7;ITGA5;PDLIM5;TGM2
Germinal Stem cell:Ovary	14/93	5.60793e-11	3.88185e-10	12.8406	303.092	C1S;C1R;BGN;CLU;ZFP36L1;CST3;CYB5R3;RRAS;FTH1;SERPING1;IGFBP7;CRYAB;MYL9;S100A11
Germline Stem cell:Ovarian Cortex	14/93	5.60793e-11	3.88185e-10	12.8406	303.092	C1S;C1R;BGN;CLU;ZFP36L1;CST3;CYB5R3;RRAS;FTH1;SERPING1;IGFBP7;CRYAB;MYL9;S100A11
Mesangial cell:Kidney	2/5	0.00196689	0.00560617	46.4358	289.355	ACTA2;FN1
Pericyte:Muscle	2/5	0.00196689	0.00560617	46.4358	289.355	MCAM;CSPG4
Sertoli cell:Testis	2/5	0.00196689	0.00560617	46.4358	289.355	VIM;CLU
Mesenchymal cell:Ovary	4/14	3.61091e-05	0.000140483	28.0498	286.921	ACTA2;FN1;ITGA5;VIM
Cancer Stem cell:Uterus	14/97	1.00493e-10	6.86702e-10	12.2193	281.299	YAP1;NNMT;TINAGL1;C1S;FBLIM1;LAMA4;CRIM1;BGN;HSPG2;FSTL1;MYLK;COL3A1;MGP;IGFBP7
Liver Progenitor cell:Fetal Liver	14/99	1.33123e-10	8.98157e-10	11.9305	271.298	YAP1;NOTCH3;SHROOM3;GNG12;TMEM47;BCAM;COL3A1;COL4A2;PALLD;COL6A1;ID4;VWA1;PLXNB1;FERMT2
Cardiac Progenitor cell:Embryonic Stem Cell	14/100	1.52838e-10	1.00571e-09	11.7912	266.501	C1S;C1R;FN1;BGN;INHBA;FSTL1;CST3;GPNMB;DPYSL3;KCNMA1;TIMP2;FIBIN;SERPING1;IGFBP7
Cardiomyocyte:Embryonic Stem Cell	14/100	1.52838e-10	1.00571e-09	11.7912	266.501	C1S;C1R;FN1;BGN;INHBA;FSTL1;CST3;GPNMB;DPYSL3;KCNMA1;TIMP2;FIBIN;SERPING1;IGFBP7
Hepatoblast:Liver	14/102	2.00495e-10	1.30322e-09	11.5221	257.29	RASL12;C1S;ANGPT1;COL14A1;ELN;HSPB7;AEBP1;MFAP4;COL3A1;COL1A2;PLN;FRZB;EMILIN1;ANGPTL1
Mesenchymal Stromal cell:Undefined	8/46	2.51467e-07	1.26445e-06	14.955	227.255	ITGB1;ACTA2;ADGRE5;ITGA3;MCAM;ITGA1;CSPG4;ITGA5
Pericyte:Undefined	4/16	6.41921e-05	0.000246147	23.3725	225.629	ITGB1;ACTA2;MCAM;CSPG4
Cytotrophoblast:Placenta	13/98	1.3862e-09	8.90177e-09	11.0376	225.131	YAP1;NOTCH3;BGN;GNG12;SULF1;FSTL1;JPH2;COL3A1;COL1A2;COL4A2;PALLD;FIBIN;CRYAB
Endocrine cell:Pancreatic Islet	13/101	2.02652e-09	1.27075e-08	10.6597	213.375	WDR1;ILK;CCDC107;PTTG1IP;MYL6;LGALS1;CYB5R3;RRAS;CAPZB;ITGA5;PFN1;S100A11;SERF2
Hematopoietic Progenitor cell:Undefined	13/101	2.02652e-09	1.27075e-08	10.6597	213.375	RASL12;COL14A1;CPXM2;BGN;SORBS2;SORBS1;SULF1;RGS5;COL3A1;COL1A2;FRZB;SERPING1;SPARCL1
Mitotic Fetal Germ cell:Fetal Gonad	43/650	3.60621e-17	5.33919e-16	5.59345	211.775	PYGB;RPL32;WDR1;CD81;FBLIM1;YWHAB;CRIP2;AK4;PRELP;RPL8;FSTL1;ACTB;ACTG2;RPS14;LGALS1;RPS16;TUBA1A;PSAP;ANXA6;RPL14;FLNA;DMD;RPL15;IGFBP6;PDLIM5;RPL41;ACTN1;TUBB;SUSD2;TPM2;TPM1;EEF2;EEF1A1;MYL6;COL1A2;MYO1C;COL4A2;MYADM;SERPING1;VIM;PFN1;MYL9;VCL
Mesenchymal cell:Liver	8/51	5.76971e-07	2.87407e-06	13.2127	189.806	SVIL;HSPB6;WDR1;IGFBP2;ITGA1;ROR1;IGFBP7;PDLIM7
Neural Stem cell:Brain	5/25	2.38574e-05	9.48954e-05	17.5848	187.163	ITGB1;CD81;MCAM;DPYSL3;VIM
Basal cell:Airway Epithelium	12/98	1.51957e-08	9.30953e-08	10.0327	180.611	CD151;CYB5R3;MYO1C;RRAS;ITGB5;FBLIM1;ITGA3;ACTN4;PTTG1IP;IGFBP6;GNG12;HSPG2
Endothelial cell:Embryoid Body	12/99	1.70743e-08	1.01118e-07	9.91689	177.37	TMEM47;RGS5;RASL12;COL3A1;NNMT;COL1A2;COL4A2;LAMA4;BGN;IGFBP7;MYL9;FSTL1
Neural Progenitor cell:Eye	12/99	1.70743e-08	1.01118e-07	9.91689	177.37	TMEM47;YAP1;PKDCC;COL4A2;MAP1B;DPYSL3;COL6A1;LAMC1;NAV2;FLNC;GNG12;FERMT2
Neural Stem cell:Spinal Cord	12/99	1.70743e-08	1.01118e-07	9.91689	177.37	TMEM47;YAP1;PKDCC;COL4A2;MAP1B;DPYSL3;COL6A1;LAMC1;NAV2;FLNC;GNG12;FERMT2
Hematopoietic Stem cell:Breast	12/100	1.91588e-08	1.09803e-07	9.8037	174.217	RGS5;RASL12;MFAP4;COL1A2;COL14A1;FRZB;ELN;SERPING1;SPARCL1;AEBP1;SORBS1;PDZRN4
Hematopoietic Stem cell:Corneal Endothelium	12/100	1.91588e-08	1.09803e-07	9.8037	174.217	RGS5;RASL12;MFAP4;COL1A2;COL14A1;FRZB;ELN;SERPING1;SPARCL1;AEBP1;SORBS1;PDZRN4
Myoepithelial cell:Parotid Gland	12/100	1.91588e-08	1.09803e-07	9.8037	174.217	TMEM47;NOTCH3;RASL12;COL1A2;COL4A2;COL14A1;FRZB;DPYSL3;ID4;FIBIN;SULF1;FSTL1
Fibroblast:Pancreas	12/101	2.14688e-08	1.20451e-07	9.69305	171.147	TMEM47;COL3A1;COL1A2;COL4A2;FRZB;MAP1B;DPYSL3;BGN;FIBIN;SULF1;EDIL3;FSTL1
Stem cell:Fetal Liver	12/101	2.14688e-08	1.20451e-07	9.69305	171.147	TMEM47;RASL12;MFAP4;COL3A1;PKDCC;COL1A2;COL4A2;FRZB;MAP1B;DPYSL3;BGN;FLNC
Mesenchymal Stem cell:Gingiva	2/7	0.00405324	0.0104873	27.8587	153.452	ITGB1;ITGA5
Pericyte:Adipose Tissue	2/7	0.00405324	0.0104873	27.8587	153.452	MCAM;CSPG4
Stem cell:Dental Pulp	3/13	0.000736619	0.0021934	20.9628	151.214	ITGB1;MCAM;VIM
Stromal cell:Bone Marrow	3/13	0.000736619	0.0021934	20.9628	151.214	ITGB1;MCAM;ITGA1
Alveolar Epithelial Progenitor cell:Lung	11/95	1.09755e-07	6.03089e-07	9.38221	150.35	YAP1;TINAGL1;NNMT;ITGB5;ITGA3;CRIM1;PLS3;DSTN;NR2F2;GNG12;HSPG2
Intestinal Epithelial Stem cell:Intestine	11/96	1.22408e-07	6.65751e-07	9.27136	147.562	YAP1;ITGA3;FBLIM1;CRIM1;FN1;CALU;DSTN;NAV2;IGFBP6;GNG12;FERMT2
Mesenchymal Stem cell:Ligament	4/21	0.000199563	0.000640766	16.494	140.519	ITGB1;ADGRE5;ITGA3;MCAM
Cancer Stem cell:Gastrointestinal Tract	11/99	1.68478e-07	8.80378e-07	8.95392	139.65	EXT1;CLIC4;SEMA3C;ITGA3;PALLD;CRIM1;FN1;PLS3;INHBA;LAMC1;GNG12
Cancer Stem cell:Intestine	11/99	1.68478e-07	8.80378e-07	8.95392	139.65	EXT1;CLIC4;SEMA3C;ITGA3;PALLD;CRIM1;FN1;PLS3;INHBA;LAMC1;GNG12
Cancer Stem cell:Mammary Gland	11/99	1.68478e-07	8.80378e-07	8.95392	139.65	SVIL;RRAS;WDR1;ACTN1;S100A6;ILK;FLNA;ITGA5;MYL9;VCL;PDLIM7
Mucous Acinar cell:Salivary Gland	11/99	1.68478e-07	8.80378e-07	8.95392	139.65	EXT1;CLIC4;SEMA3C;ITGA3;PALLD;CRIM1;FN1;PLS3;INHBA;LAMC1;GNG12
Myoepithelial cell:Salivary Gland	11/100	1.86933e-07	9.67333e-07	8.85287	137.153	ITGB1;YAP1;COL4A2;FBLIM1;PALLD;FN1;CALU;PLS3;LAMC1;GNG12;FSTL1
Cardiac Progenitor cell:Undefined	11/101	2.07157e-07	1.05157e-06	8.75406	134.723	RGS5;RASL12;COL1A2;FRZB;SYNPO2;PRUNE2;BGN;SERPING1;SPARCL1;SULF1;PDZRN4
Progenitor cell:Bone Marrow	11/101	2.07157e-07	1.05157e-06	8.75406	134.723	RGS5;RASL12;FRZB;ELN;DPYSL3;BGN;SERPING1;SPARCL1;SORBS2;SORBS1;PDZRN4
Neural Crest cell:Undefined	4/22	0.000241189	0.000765202	15.5769	129.755	ITGB1;NOTCH2;CSPG4;VIM
Stromal cell:Amniotic Membrane	10/96	1.13063e-06	5.57988e-06	8.29979	113.647	DOCK10;LGALS1;TUBA1A;COL6A2;FHL1;ANXA6;PLEKHO1;IGFBP7;ITGA5;VIM
Endothelial cell:Fetal Liver	10/99	1.50407e-06	7.35474e-06	8.01879	107.511	RGS5;RASL12;COL1A2;PLN;CPXM2;SYNPO2;SPARCL1;MYH11;PRELP;SORBS1
Hematopoietic Stem cell:Undefined	3/16	0.00139739	0.00411497	16.1227	105.977	ITGA3;ITGA1;ITGA5
Cartilage Progenitor cell:Cartilage	10/100	1.65041e-06	7.71641e-06	7.92929	105.574	YAP1;PKDCC;COL4A2;FRZB;MAP1B;MCAM;PLS3;FLNC;FSTL1;FERMT2
Circulating Progenitor cell:Blood	10/100	1.65041e-06	7.71641e-06	7.92929	105.574	RGS5;RASL12;COL14A1;FRZB;ELN;BGN;SERPING1;SPARCL1;SORBS2;SORBS1
Endothelial cell:White Adipose Tissue	10/100	1.65041e-06	7.71641e-06	7.92929	105.574	RGS5;RASL12;COL4A2;MCAM;LAMA4;MGP;BGN;SPARCL1;IGFBP7;MYL9
Endothelial Progenitor cell:Blood Vessel	10/100	1.65041e-06	7.71641e-06	7.92929	105.574	RGS5;RASL12;COL14A1;FRZB;ELN;BGN;SERPING1;SPARCL1;SORBS2;SORBS1
Mesenchymal Stromal cell:Placenta	10/100	1.65041e-06	7.71641e-06	7.92929	105.574	ACTA2;COL1A2;C1S;ELN;BGN;SERPING1;IGFBP7;MYH11;PRELP;AEBP1
Pericyte:Skeletal Muscle	10/101	1.80902e-06	8.38439e-06	7.84176	103.689	SGCD;PLN;MCAM;ELN;SPARCL1;MYH11;PRELP;AEBP1;SORBS1;PPP1R12B
Mesenchymal Stem cell:Brown Adipose Tissue	10/102	1.98073e-06	9.02331e-06	7.75613	101.854	TMEM47;YAP1;FRZB;MAP1B;ID4;DMD;SORBS2;NAV2;SORBS1;FERMT2
Mesenchymal Stem cell:Tooth	2/9	0.00681876	0.0173067	19.897	99.2479	CD81;MCAM
Astrocyte:Embryonic Prefrontal Cortex	22/342	4.55878e-09	2.82539e-08	5.06999	97.3752	NOTCH2;NOTCH3;ELN;TUBB;AK4;PTTG1IP;GNG12;NPNT;CLU;ZFP36L1;GULP1;CST3;PDLIM3;LGALS1;ID4;SPARCL1;VIM;MFGE8;PDLIM5;RAMP1;CAMK2G;FERMT2
Acinar cell:Salivary Gland	9/96	9.37274e-06	4.16306e-05	7.35682	85.1751	FOXC2;ITGB5;FHL1;MSRB3;ITGA5;MYL9;LTBP1;VCL;PDLIM7
PROM1High Progenitor cell:Large Intestine	9/96	9.37274e-06	4.16306e-05	7.35682	85.1751	FBLIM1;MAP1B;FN1;CALU;COL8A1;ROR1;NAV2;SUSD5;FERMT2
Colony-forming cell:Prostate	9/97	1.0204e-05	4.49482e-05	7.27285	83.5849	ITGB1;YAP1;SVIL;TINAGL1;ITGA3;CRIM1;PLS3;LPP;FSTL1
DCLK1+ Progenitor cell:Large Intestine	9/98	1.10974e-05	4.8483e-05	7.19077	82.038	COL3A1;NNMT;COL1A2;C1S;COL14A1;C1R;MGP;COL8A1;SERPING1
Cancer Stem cell:Prostate	4/29	0.000724071	0.0021804	11.2114	81.0653	ITGB1;ITGA3;ITGA1;ITGA5
Endothelial Stem cell:Blood Vessel	3/19	0.0023428	0.00664208	13.0977	79.3253	ITGB1;MCAM;ITGA5
Adipose-derived Stem cell:Visceral Adipose Tissue	9/100	1.3086e-05	5.44908e-05	7.03201	79.0677	TMEM47;RASL12;COL1A2;FRZB;DPYSL3;ID4;FIBIN;SPARCL1;EDIL3
Adipose-derived Stromal cell:Visceral Adipose Tissue	9/100	1.3086e-05	5.44908e-05	7.03201	79.0677	TMEM47;RASL12;COL1A2;FRZB;DPYSL3;ID4;FIBIN;SPARCL1;EDIL3
Cancer Stem cell:Ovarian Cortex	9/100	1.3086e-05	5.44908e-05	7.03201	79.0677	ACTA2;C1QTNF1;C1S;LAMA4;ITGA1;S100A6;CRIM1;IGFBP7;INHBA
Keratinocyte Progenitor cell:Skin	9/100	1.3086e-05	5.44908e-05	7.03201	79.0677	TINAGL1;C1S;C1R;SYNPO2;MGP;SPARCL1;ADIRF;IGFBP7;MYH11
Stem cell:Stomach	9/100	1.3086e-05	5.44908e-05	7.03201	79.0677	ACTA2;C1QTNF1;C1S;LAMA4;ITGA1;S100A6;CRIM1;IGFBP7;INHBA
Decidual cell:Placenta	9/101	1.41892e-05	5.77314e-05	6.95522	77.6414	EXT1;ITGB1;YAP1;FOXC2;NNMT;FN1;IGFBP6;NR2F2;GNG12
Pericyte:Subcutaneous Adipose Tissue	9/101	1.41892e-05	5.77314e-05	6.95522	77.6414	RGS5;MCAM;LAMA4;MGP;BGN;SPARCL1;IGFBP7;MYH11;PRELP
Stem cell:Amniotic Membrane	9/101	1.41892e-05	5.77314e-05	6.95522	77.6414	LGALS1;NNMT;C1S;GPNMB;C1R;CRIM1;IGFBP7;VIM;TGM2
Mesenchymal Stem cell:Bone Marrow	3/20	0.0027274	0.00761103	12.3267	72.7816	ITGB1;MCAM;SUSD2
Stem cell:Periodontal Ligament	3/20	0.0027274	0.00761103	12.3267	72.7816	ITGB1;MCAM;VIM
Mesenchymal Stem cell:Skeletal Muscle	2/11	0.0102236	0.0255831	15.4739	70.9177	ITGB1;MCAM
Osteocyte:Bone	2/11	0.0102236	0.0255831	15.4739	70.9177	BGN;FN1
Gonadal Endothelial cell:Fetal Gonad	24/459	4.92786e-08	2.73599e-07	4.07557	68.5747	FOXC1;ANGPT1;FNBP1;FBLIM1;LAMA4;FN1;CRIP2;NR2F2;LAMC1;FSTL1;ACTB;RGS5;CSRP1;COL6A2;PLS3;PMEPA1;ITGA5;VIM;PFN1;TP53I11;EDIL3;S100A11;PDLIM7;FKBP5
Fibroblast:Undefined	3/21	0.00314871	0.00834957	11.6413	67.0625	ITGB1;CD81;VIM
Germinal Center B cell:Tonsil	8/99	8.60007e-05	0.00030195	6.22811	58.3023	CD151;MYO1C;ITGB5;SEMA3C;DSTN;ADIRF;GNG12;S100A11
Cardiomyocyte Progenitor cell:Myocardium	8/100	9.23412e-05	0.00030195	6.1601	57.2275	RGS5;ELN;SYNPO2;MGP;BGN;SPARCL1;MYH11;PRELP
Cardiovascular Progenitor cell:Heart	8/100	9.23412e-05	0.00030195	6.1601	57.2275	RGS5;RYR2;MYOCD;PDLIM3;PKDCC;COL4A2;MCAM;TRABD2B
Dendritic cell:Umbilical Cord Blood	8/100	9.23412e-05	0.00030195	6.1601	57.2275	RGS5;ELN;SYNPO2;MGP;BGN;SPARCL1;MYH11;PRELP
Endothelial cell:Bladder	8/100	9.23412e-05	0.00030195	6.1601	57.2275	RGS5;ELN;SYNPO2;MGP;BGN;SPARCL1;MYH11;PRELP
Endothelial cell:Corpus Luteum	8/100	9.23412e-05	0.00030195	6.1601	57.2275	RGS5;ELN;SYNPO2;MGP;BGN;SPARCL1;MYH11;PRELP
Endothelial Progenitor cell:Adipose Tissue	8/100	9.23412e-05	0.00030195	6.1601	57.2275	RGS5;ELN;SYNPO2;MGP;BGN;SPARCL1;MYH11;PRELP
Epithelial Progenitor cell:Corneal Epithelium	8/100	9.23412e-05	0.00030195	6.1601	57.2275	NOTCH3;FRZB;DPYSL3;COL6A1;ID4;ITGA7;VWA1;PLXNB1
Epithelial Stem cell:Corneal Epithelium	8/100	9.23412e-05	0.00030195	6.1601	57.2275	NOTCH3;FRZB;DPYSL3;COL6A1;ID4;ITGA7;VWA1;PLXNB1
Epithelial Stem cell:Laryngeal Squamous Epithelium	8/100	9.23412e-05	0.00030195	6.1601	57.2275	NOTCH3;FRZB;DPYSL3;COL6A1;ID4;ITGA7;VWA1;PLXNB1
Hematopoietic Progenitor cell:Bone Marrow	8/100	9.23412e-05	0.00030195	6.1601	57.2275	RGS5;ELN;SYNPO2;MGP;BGN;SPARCL1;MYH11;PRELP
Hematopoietic Progenitor cell:Umbilical Cord Blood	8/100	9.23412e-05	0.00030195	6.1601	57.2275	RGS5;ELN;SYNPO2;MGP;BGN;SPARCL1;MYH11;PRELP
Hematopoietic Stem cell:Periodontal Ligament	8/100	9.23412e-05	0.00030195	6.1601	57.2275	RGS5;ELN;SYNPO2;MGP;BGN;SPARCL1;MYH11;PRELP
Hematopoietic Stem cell:Peripheral Blood	8/100	9.23412e-05	0.00030195	6.1601	57.2275	RGS5;ELN;SYNPO2;MGP;BGN;SPARCL1;MYH11;PRELP
Interstitial cell:Bladder	8/100	9.23412e-05	0.00030195	6.1601	57.2275	TMEM47;COL4A2;MAP1B;DPYSL3;NAV2;EDIL3;FSTL1;FERMT2
Keratinocyte:Epithelium	8/100	9.23412e-05	0.00030195	6.1601	57.2275	RGS5;ELN;SYNPO2;MGP;BGN;SPARCL1;MYH11;PRELP
Mature Endothelial cell:Blood	8/100	9.23412e-05	0.00030195	6.1601	57.2275	RGS5;ELN;SYNPO2;MGP;BGN;SPARCL1;MYH11;PRELP
Mesenchymal Stromal cell:Liver	8/100	9.23412e-05	0.00030195	6.1601	57.2275	NOTCH3;FRZB;DPYSL3;COL6A1;ID4;ITGA7;VWA1;PLXNB1
Mesothelial cell:Lung	8/100	9.23412e-05	0.00030195	6.1601	57.2275	TMEM47;COL4A2;MAP1B;DPYSL3;NAV2;EDIL3;FSTL1;FERMT2
Monocyte:Umbilical Cord Blood	8/100	9.23412e-05	0.00030195	6.1601	57.2275	RGS5;ELN;SYNPO2;MGP;BGN;SPARCL1;MYH11;PRELP
Primitive Endoderm cell:Germ	8/100	9.23412e-05	0.00030195	6.1601	57.2275	TMEM47;COL4A2;MAP1B;DPYSL3;NAV2;EDIL3;FSTL1;FERMT2
Progenitor-like Angiogenesis-Promoting cell:Blood	8/100	9.23412e-05	0.00030195	6.1601	57.2275	RGS5;ELN;SYNPO2;MGP;BGN;SPARCL1;MYH11;PRELP
Stromal Vascular Fraction cell:Adipose Tissue	8/100	9.23412e-05	0.00030195	6.1601	57.2275	RGS5;ELN;SYNPO2;MGP;BGN;SPARCL1;MYH11;PRELP
Submandibular Gland Stem cell:Submandibular Gland	8/100	9.23412e-05	0.00030195	6.1601	57.2275	RGS5;ELN;SYNPO2;MGP;BGN;SPARCL1;MYH11;PRELP
Astrocyte:Brain	11/164	2.42474e-05	9.57323e-05	5.13291	54.5485	CST3;FTH1;PSAP;ID4;SPARCL1;ITGA7;IGFBP7;CLU;CRYAB;ZFP36L1;RHOB
Epidermal Stem cell:Skin	2/13	0.0142297	0.0305009	12.6592	53.8322	ITGB1;YAP1
Marginal Zone B cell:Undefined	2/13	0.0142297	0.0305009	12.6592	53.8322	NOTCH2;CD81
Sertoli cell:Undefined	2/13	0.0142297	0.0305009	12.6592	53.8322	VIM;CLU
Neural Tube cell:Germ	2/14	0.0164467	0.0341093	11.6037	47.6635	CD81;MCAM
Urine-derived Stem cell:Urine	2/14	0.0164467	0.0341093	11.6037	47.6635	ITGB1;MCAM
Sertoli cell:Fetal Gonad	21/446	1.88629e-06	8.66716e-06	3.61043	47.5887	CYFIP2;RASL12;TINAGL1;ITGB5;PRUNE2;AMIGO2;NAV2;CLU;CST3;TUBA1A;ANKH;FRZB;CSDC2;MAP1B;DPYSL3;PDK3;PLCE1;DMD;CKB;PPP1R12B;VCL
Liver Bud Hepatic cell:Liver	12/201	3.31319e-05	0.000129848	4.54119	46.8425	MBNL1;CSRP1;C1S;C1R;FTH1;S100A6;VIM;PPIA;PDLIM7;RHOB;TGM2;FKBP5
Cardiomyocyte:Heart	3/26	0.005841	0.0149676	9.10823	46.8423	DES;SGCA;ACTN1
Mesenchymal Stem cell:Cartilage	3/26	0.005841	0.0149676	9.10823	46.8423	ITGB1;MCAM;ITGA5
Basal cell:Prostate	1/5	0.0692546	0.119073	17.3512	46.3272	S100A6
Colorectal Stem cell:Colorectum	1/5	0.0692546	0.119073	17.3512	46.3272	ITGB1
Dedifferentiation adipocyte:Adipose Tissue	1/5	0.0692546	0.119073	17.3512	46.3272	ITGB1
Endothelial cell:Antecubital Vein	1/5	0.0692546	0.119073	17.3512	46.3272	MCAM
Limbal Epithelial Stem cell:Limbal Epithelium	1/5	0.0692546	0.119073	17.3512	46.3272	MCAM
Liver Progenitor cell:Liver	1/5	0.0692546	0.119073	17.3512	46.3272	PYGB
Mesenchymal Stromal cell:Skeletal Muscle	1/5	0.0692546	0.119073	17.3512	46.3272	ITGB1
Stem cell:Deciduous Tooth	1/5	0.0692546	0.119073	17.3512	46.3272	ITGB1
Migration Phase Fetal Germ cell:Fetal Gonad	10/159	9.73741e-05	0.000316466	4.77511	44.1074	RPS14;MYL6;LGALS1;COL1A2;ACTC1;TPM2;LAMA4;MYL9;ACTG2;PDLIM7
Ionocyte cell:Lung	15/290	1.93303e-05	7.80534e-05	3.92727	42.626	PYGB;SVIL;PDE1C;WDR1;SEMA3C;NDUFA4;TPM1;CCDC107;FBXO32;KCNMA1;NT5DC3;ID4;PDK3;EFHD1;PPP1R12B
Gonadal Mitotic Phase Fetal Germ cell:Fetal Gonad	15/291	2.01239e-05	8.06467e-05	3.91284	42.3119	RPL41;RPL10;WDR1;CD81;FBLIM1;TUBB;SUSD2;ILK;PRELP;EEF1A1;MYO1C;COL4A2;ANXA6;FLNA;DMD
Epithelial cell:Bone	7/97	0.000477245	0.00148755	5.49061	41.9893	TAGLN;LGALS1;RRAS;BGN;IGFBP7;EMILIN1;ITGA5
Mesenchymal Stem cell:Whartons Jelly	7/97	0.000477245	0.00148755	5.49061	41.9893	TAGLN;LGALS1;RRAS;BGN;IGFBP7;EMILIN1;ITGA5
Smooth Muscle cell:Adipose Tissue	7/98	0.000507801	0.0015645	5.42999	41.1888	MCAM;LAMA4;MGP;BGN;SPARCL1;IGFBP7;MYH11
Stem cell:Submandibular Gland	7/98	0.000507801	0.0015645	5.42999	41.1888	RGS5;RASL12;C1S;MGP;BGN;SPARCL1;SORBS1
Plasma cell:Salivary Gland	7/99	0.000539894	0.00165381	5.3707	40.4099	YAP1;MYO1C;PLS3;SHROOM3;NR2F2;LAMC1;GNG12
Basal cell:Undefined	7/100	0.000573581	0.00174696	5.31268	39.6518	CEBPB;LGALS1;GPNMB;FTH1;S100A6;ADIRF;S100A11
Dental Pulp Stem cell:Deciduous Tooth	7/101	0.000608918	0.00184405	5.25589	38.9137	PLN;MCAM;MGP;SPARCL1;MYH11;PRELP;AEBP1
Adipose-derived Stem cell:Adipose Tissue	3/30	0.00874753	0.0220968	7.75729	36.7617	ITGB1;MCAM;ITGA1
Adventitial cell:Undefined	1/6	0.082521	0.13788	13.8803	34.6272	CSPG4
Ito Cell (Hepatic Stellate cell):Liver	1/6	0.082521	0.13788	13.8803	34.6272	ACTA2
Lake Et al.Science.In4:Brain	1/6	0.082521	0.13788	13.8803	34.6272	MYH11
Mesenchymal Stromal cell:Nasal Concha	1/6	0.082521	0.13788	13.8803	34.6272	ITGB1
Progenitor cell:Breast	1/6	0.082521	0.13788	13.8803	34.6272	ITGB1
Endothelial cell:Fetal Gonad	11/208	0.000205597	0.000656188	3.97751	33.7674	MYO1C;TUBB;COL6A2;LAMA4;FN1;SERPING1;NR2F2;AEBP1;ITGA5;PFN1;FSTL1
Granulosa cell:Fetal Gonad	10/185	0.000334077	0.00105363	4.06026	32.4989	RPS14;MFAP4;COL1A2;C1S;COL14A1;C1R;AEBP1;NR2F2;RPL8;RPS23
Alpha cell:Pancreatic Islet	6/89	0.00171695	0.00500074	5.08667	32.3879	PALLD;KCNMA1;PLCE1;CLU;CAMK2G;GLS
Alpha cell:Pancreas	2/18	0.0266394	0.0541938	8.70097	31.5442	PLCE1;UBA2
Pancreatic Polypeptide cell:Pancreas	2/18	0.0266394	0.0541938	8.70097	31.5442	ID4;UBA2
Myeloid-derived Suppressor cell:Peripheral Blood	3/33	0.0113934	0.028377	6.9805	31.2358	CD81;ITGA1;ITGA5
Oviduct-derived Stem cell:Oviduct	2/19	0.0294978	0.0595542	8.18873	28.8525	ITGB1;MCAM
Pluripotent Stem cell:Embryoid Body	6/97	0.002657	0.00749301	4.6376	27.5036	AOC3;COL18A1;PPP1R14A;SERPING1;MYL9;TP53I11
Cancer cell:Peripheral Blood	1/7	0.095599	0.157266	11.5663	27.153	MCAM
Endothelial cell:Muscle	1/7	0.095599	0.157266	11.5663	27.153	MCAM
Mesenchymal Stem cell:Liver	1/7	0.095599	0.157266	11.5663	27.153	ITGB1
PROM1Low Progenitor cell:Large Intestine	1/7	0.095599	0.157266	11.5663	27.153	SGCA
Spermatogonium:Testis	1/7	0.095599	0.157266	11.5663	27.153	ITGB1
Endocrine cell:Embryonic Stem Cell	6/98	0.00279716	0.00768498	4.58696	26.9674	COL1A2;TINAGL1;FBLIM1;CPXM2;DPYSL3;MYL9
Endocrine cell:Undefined	6/98	0.00279716	0.00768498	4.58696	26.9674	COL1A2;TINAGL1;FBLIM1;CPXM2;DPYSL3;MYL9
Osteoblast:Bone Marrow	6/98	0.00279716	0.00768498	4.58696	26.9674	AOC3;COL18A1;PPP1R14A;SERPING1;MYL9;TP53I11
Stem cell:Muscle	2/20	0.0324723	0.0653122	7.73341	26.5053	CSPG4;VIM
Endothelial Progenitor cell:Blood	6/99	0.00294279	0.00796197	4.5374	26.4458	RGS5;RASL12;SERPING1;SPARCL1;MYH11;SORBS1
Extravillous Trophoblast cell:Placenta	6/99	0.00294279	0.00796197	4.5374	26.4458	TAGLN;COL1A2;CPXM2;SERPING1;INHBA;MYL9
Luminal cell:Prostate	6/99	0.00294279	0.00796197	4.5374	26.4458	YAP1;BCAM;PAWR;SHROOM3;NR2F2;GNG12
CD141+CLEC9A+ Dendritic cell:Blood	6/100	0.00309402	0.00824556	4.4889	25.9382	CYB5R3;CSRP1;FNBP1;ACTN1;PDLIM7;TGM2
Eosinophil:Sputum	6/100	0.00309402	0.00824556	4.4889	25.9382	YAP1;BCAM;CD151;ITGB5;VWA1;GNG12
Gastric Stem cell:Gastric Corpus	6/100	0.00309402	0.00824556	4.4889	25.9382	YAP1;SHROOM3;VWA1;PLXNB1;NR2F2;NAV2
Endocrine Progenitor cell:Pancreas	6/101	0.00325097	0.00857806	4.44143	25.444	YAP1;SHROOM3;PLXNB1;NAV2;GNG12;CTXN1
Oligodendrocyte:Brain	8/152	0.00154209	0.00451613	3.92519	25.4141	PPP1R14A;TUBB;CSPG4;FAU;EEF2;ATP5F1E;ACTG1;RPS23
Stem cell:Esophagus	6/102	0.00341379	0.00891935	4.39494	24.963	TMEM47;FRZB;MAP1B;DPYSL3;ID4;NAV2
PROCR+ Progenitor cell:Small Intestine	2/21	0.035559	0.0712516	7.32602	24.4437	MFAP4;MGP
Effector CD8+ Memory T (Tem) cell:Peripheral Blood	5/82	0.00634043	0.0161696	4.55427	23.0483	LGALS1;FLNA;DSTN;C12ORF75;VCL
Platelet:Undefined	2/22	0.0387541	0.0770744	6.95936	22.6215	CD151;LAMP1
Circulating Fetal cell:Blood	3/40	0.0191851	0.0394813	5.65785	22.369	COL1A2;MCAM;ACTB
Germinal Center B cell:Undefined	1/8	0.108491	0.174174	9.91348	22.0187	CD81
Mesenchymal Stem cell:Fat Pad	1/8	0.108491	0.174174	9.91348	22.0187	ITGB1
Mesenchymal Stromal cell:Adipose Tissue	1/8	0.108491	0.174174	9.91348	22.0187	SUSD2
Stem cell:Bone	1/8	0.108491	0.174174	9.91348	22.0187	MCAM
Stem cell:Cartilage	1/8	0.108491	0.174174	9.91348	22.0187	MCAM
T Helper17 (Th17) cell:Peripheral Blood	1/8	0.108491	0.174174	9.91348	22.0187	MCAM
Endometrial Stem cell:Endometrium	2/23	0.042054	0.0827113	6.62763	21.0016	ITGB1;MCAM
Mesenchymal Stem cell:Bone	2/24	0.0454549	0.0868846	6.32605	19.554	ITGB1;ITGA5
Mesenchymal Stem cell:Muscle	2/24	0.0454549	0.0868846	6.32605	19.554	ITGB1;ITGA5
Mesenchymal Stem cell:Tendon	2/24	0.0454549	0.0868846	6.32605	19.554	ITGB1;ITGA5
Leydig cell:Fetal Gonad	14/380	0.00117536	0.00348038	2.73109	18.4244	PKDCC;RBPMS;HSPB6;LAMA4;IGFBP2;WFDC1;GNG12;RPS14;ALDH1B1;COL6A1;RPL14;S100A6;PLS3;RPL29
Bone Marrow Stem cell:Bone Marrow	1/9	0.1212	0.189442	8.67386	18.3045	ITGB1
Cancer cell:Undefined	1/9	0.1212	0.189442	8.67386	18.3045	VIM
Dental Pulp Stem cell:Dental Pulp	1/9	0.1212	0.189442	8.67386	18.3045	ITGB1
Endothelial cell:Adipose Tissue	1/9	0.1212	0.189442	8.67386	18.3045	MCAM
Fibroblast:Vocal Fold	1/9	0.1212	0.189442	8.67386	18.3045	ITGB1
Keratinocyte:Skin	1/9	0.1212	0.189442	8.67386	18.3045	ITGB1
Mesenchymal Stem cell:Periodontal Ligament	1/9	0.1212	0.189442	8.67386	18.3045	MCAM
Myoepithelial cell:Breast	1/9	0.1212	0.189442	8.67386	18.3045	ITGB1
Spermatogonial Stem cell:Testis	1/9	0.1212	0.189442	8.67386	18.3045	ID4
CD1C-CD141- Dendritic cell:Blood	12/314	0.00191883	0.00555836	2.82556	17.6768	ITGB1;SVIL;TAGLN;WSB1;TUBA1A;FTH1;PSAP;FLNA;CKB;PDLIM5;S100A11;FTL
Purkinje cell:Undefined	2/26	0.0525462	0.0982707	5.79829	17.0821	PDE1C;CLU
Bipolar cell:Eye	5/96	0.0121067	0.0296327	3.85086	16.9977	PDE1C;ANKH;ROCK2;CSDC2;MAP1B
Luteinizing Granulosa cell:Ovarian Follicle	5/96	0.0121067	0.0296327	3.85086	16.9977	RYR2;MYOCD;ACTC1;DMD;PDZRN4
Primitive Endoderm cell:Embryo	5/96	0.0121067	0.0296327	3.85086	16.9977	COL18A1;RGS5;COL4A2;FRZB;FN1
Cancer Stem cell:Myometrium	5/97	0.0126203	0.0296327	3.80881	16.6538	DOCK10;LGALS1;ADGRE5;S100A6;S100A11
Cancer Stem-Like cell:Oral Cavity	5/97	0.0126203	0.0296327	3.80881	16.6538	DOCK10;LGALS1;ADGRE5;S100A6;S100A11
Decidual cell:Blood	5/97	0.0126203	0.0296327	3.80881	16.6538	CEBPB;ADGRE5;S100A6;S100A11;ZFP36L1
M1 macrophage:Brain	5/97	0.0126203	0.0296327	3.80881	16.6538	LGALS1;FBXW5;RRAS;ADGRE5;S100A11
Mesenchymal Stem cell:Amniotic Fluid	5/97	0.0126203	0.0296327	3.80881	16.6538	DOCK10;LGALS1;ADGRE5;S100A6;S100A11
Muller Glia Precursor cell:Retina	5/97	0.0126203	0.0296327	3.80881	16.6538	DOCK10;LGALS1;ADGRE5;S100A6;S100A11
Myometrial Stem cell:Myometrium	5/97	0.0126203	0.0296327	3.80881	16.6538	DOCK10;LGALS1;ADGRE5;S100A6;S100A11
Pancreatic Endoderm cell:Embryonic Stem Cell	5/97	0.0126203	0.0296327	3.80881	16.6538	YAP1;ITGA3;PALLD;CRIM1;GNG12
Prostate Stem cell:Prostate	5/97	0.0126203	0.0296327	3.80881	16.6538	DOCK10;LGALS1;ADGRE5;S100A6;S100A11
Serous Acinar cell:Salivary Gland	5/97	0.0126203	0.0296327	3.80881	16.6538	DOCK10;LGALS1;ADGRE5;S100A6;S100A11
Dopaminergic neuron:Midbrain	5/98	0.0131484	0.0305009	3.76767	16.3195	YAP1;BCAM;SHROOM3;NPNT;GNG12
Epithelial cell:Uterus	5/98	0.0131484	0.0305009	3.76767	16.3195	YAP1;BCAM;SHROOM3;NPNT;GNG12
Colonic Stem cell:Colon	5/99	0.0136913	0.0305009	3.72739	15.9942	YAP1;NOTCH3;FBLIM1;SHROOM3;FSTL1
Corneal Endothelial cell:Eye	5/99	0.0136913	0.0305009	3.72739	15.9942	TMEM47;RASL12;FRZB;DPYSL3;ID4
Mesodermal Embryonic Stem cell:Germ	5/99	0.0136913	0.0305009	3.72739	15.9942	BGN;SERPING1;SPARCL1;IGFBP7;AEBP1
Multipotent Progenitor cell:Heart	5/99	0.0136913	0.0305009	3.72739	15.9942	YAP1;PLS3;SHROOM3;GNG12;GULP1
Bone Marrow Stromal cell:Bone Marrow	5/100	0.014249	0.0305009	3.68797	15.6778	YAP1;TINAGL1;FBLIM1;ITGA3;GNG12
Corneal Limbal Stem cell:Limbal Epithelium	5/100	0.014249	0.0305009	3.68797	15.6778	YAP1;PKDCC;FRZB;ID4;SORBS1
Endometrial Stem cell:Uterus	5/100	0.014249	0.0305009	3.68797	15.6778	CEBPB;RRAS;C1R;SUSD2;S100A11
Esophageal Mucosal cell:Esophagus	5/100	0.014249	0.0305009	3.68797	15.6778	TMEM47;MAP1B;DPYSL3;ID4;PPFIA2
Gastric Stem cell:Gastric Gland	5/100	0.014249	0.0305009	3.68797	15.6778	YAP1;PKDCC;FRZB;ID4;SORBS1
Intestinal Stem cell:Colon	5/100	0.014249	0.0305009	3.68797	15.6778	TMEM47;MAP1B;DPYSL3;ID4;PPFIA2
Intestinal Stem cell:Esophagus	5/100	0.014249	0.0305009	3.68797	15.6778	TMEM47;MAP1B;DPYSL3;ID4;PPFIA2
Intestinal Stem cell:Gastrointestinal Tract	5/100	0.014249	0.0305009	3.68797	15.6778	YAP1;PKDCC;FRZB;ID4;SORBS1
Intestinal Stem cell:Intestine	5/100	0.014249	0.0305009	3.68797	15.6778	TMEM47;MAP1B;DPYSL3;ID4;PPFIA2
Ovarian Somatic cell:Ovary	5/100	0.014249	0.0305009	3.68797	15.6778	YAP1;PKDCC;FRZB;ID4;SORBS1
Small Intestinal Stem cell:Small Intestinal Crypt	5/100	0.014249	0.0305009	3.68797	15.6778	TMEM47;MAP1B;DPYSL3;ID4;PPFIA2
Somatic Stem cell:Endometrium	5/100	0.014249	0.0305009	3.68797	15.6778	YAP1;PKDCC;FRZB;ID4;SORBS1
Stem cell:Gastric Gland	5/100	0.014249	0.0305009	3.68797	15.6778	YAP1;PKDCC;FRZB;ID4;SORBS1
Adipose-derived Stem cell:Abdominal Adipose Tissue	1/10	0.133729	0.20482	7.7097	15.5115	ITGB1
Endothelial cell:Lung	1/10	0.133729	0.20482	7.7097	15.5115	MCAM
Intestinal Stem cell:Small Intestine	1/10	0.133729	0.20482	7.7097	15.5115	BMPR1A
Mesenchymal Stem cell:Umbilical Cord	1/10	0.133729	0.20482	7.7097	15.5115	ITGB1
Neural Progenitor cell:Brain	1/10	0.133729	0.20482	7.7097	15.5115	DPYSL3
Stem cell:Adipose Tissue	1/10	0.133729	0.20482	7.7097	15.5115	ITGB1
Tuft Progenitor cell:Small Intestine	1/10	0.133729	0.20482	7.7097	15.5115	TPM2
Basal cell:Epithelium	5/101	0.0148218	0.0313494	3.64937	15.3699	CD151;MYO1C;RRAS;ITGB5;ITGA3
Hepatocyte:Fetal Liver	5/101	0.0148218	0.0313494	3.64937	15.3699	YAP1;BCAM;PLS3;NR2F2;GNG12
Osteogenic Precursor-Like cell:Dermis	5/101	0.0148218	0.0313494	3.64937	15.3699	TTLL7;MAP1B;UNC5C;ANKS1B;GULP1
Epithelial cell:Thymus	5/102	0.0154099	0.0322097	3.61156	15.0701	YAP1;BCAM;SHROOM3;VWA1;NPNT
Neural Stem cell:Inferior Colliculus	5/102	0.0154099	0.0322097	3.61156	15.0701	FRZB;MAP1B;DPYSL3;ID4;NAV2
Type I pneumocyte:Undefined	5/102	0.0154099	0.0322097	3.61156	15.0701	YAP1;BCAM;SHROOM3;VWA1;GNG12
Endothelial cell:Blood Vessel	4/77	0.0242748	0.0497633	3.83016	14.2417	ITGB1;CD151;CD81;MCAM
Stromal cell:Undefined	2/29	0.0638559	0.113451	5.15325	14.1772	ITGB1;TIMP2
Mesenchymal Stem cell:Adipose Tissue	2/30	0.0677922	0.119073	4.96896	13.373	ITGB1;ITGA5
Microglial cell:Embryonic Prefrontal Cortex	15/472	0.00332901	0.0087407	2.34111	13.3562	MBNL1;DYNLT1;CD81;C12ORF75;RHOB;ZFP36L1;TUBA1A;LAMP1;CAPZB;PSAP;TIMP2;PFN1;S100A11;TPT1;FTL
Activated CD4+ T cell:Blood	1/11	0.146079	0.220567	6.93838	13.3467	ITGB1
CD8+ Cytotoxic T cell:Undefined	1/11	0.146079	0.220567	6.93838	13.3467	LAMP1
Radial Glial cell:Undefined	1/11	0.146079	0.220567	6.93838	13.3467	VIM
Stem cell:Amniotic Fluid	1/11	0.146079	0.220567	6.93838	13.3467	ITGB1
CD1C+ B Dendritic cell:Blood	3/54	0.0416959	0.0823108	4.10179	13.0328	MICAL2;ITGA5;MPP7
Endothelial cell:Undefined	2/32	0.0758959	0.12883	4.63722	11.9566	MCAM;BMPR1A
Interneuron:Embryonic Prefrontal Cortex	2/32	0.0758959	0.12883	4.63722	11.9566	PLS3;VIM
Naive CD4+ T cell:Peripheral Blood	2/32	0.0758959	0.12883	4.63722	11.9566	SVIL;ACTN1
Adipose-derived Stem cell:Subcutaneous Adipose Tissue	1/12	0.158254	0.235613	6.3073	11.6278	ITGB1
Embryonic Stem cell:Germ	1/12	0.158254	0.235613	6.3073	11.6278	ITGB1
Monocyte Derived Dendritic cell:Peripheral Blood	1/12	0.158254	0.235613	6.3073	11.6278	CST3
Neuron:Embryonic Prefrontal Cortex	1/12	0.158254	0.235613	6.3073	11.6278	PLS3
Lake Et al.Science.Ex8:Brain	3/58	0.04979	0.0942208	3.80271	11.4079	RASSF3;PDLIM5;LTBP1
CD4+ Cytotoxic T cell:Liver	4/89	0.038439	0.0767341	3.28742	10.7127	SUN2;DSTN;C12ORF75;VCL
Cardiac Progenitor cell:Heart	1/13	0.170256	0.237623	5.7814	10.2357	ITGB1
Endothelial cell:Cornea	1/13	0.170256	0.237623	5.7814	10.2357	MCAM
Lake Et al.Science.Ex4:Brain	1/13	0.170256	0.237623	5.7814	10.2357	COL6A1
Lake Et al.Science.In3:Brain	1/13	0.170256	0.237623	5.7814	10.2357	CRIM1
Granulosa cell:Ovary	4/93	0.0440179	0.0862557	3.13903	9.80369	FOXC2;COL4A2;CALU;CTXN1
Corneal Epithelial Progenitor cell:Embryonic Stem Cell	4/94	0.04548	0.0868846	3.10399	9.59284	YAP1;ITGB5;CRIM1;GNG12
Stem cell:Lacrimal Gland	4/94	0.04548	0.0868846	3.10399	9.59284	YAP1;ITGB5;CRIM1;GNG12
Stem cell:Limbal Epithelium	4/94	0.04548	0.0868846	3.10399	9.59284	YAP1;ITGB5;CRIM1;GNG12
Endothelial cell:Heart	4/96	0.0484846	0.0922939	3.03621	9.1891	RASL12;SERPING1;SPARCL1;MYH11
Eosinophil:Blood	1/14	0.182088	0.246954	5.3364	9.08931	CD81
Plasma cell:Undefined	1/14	0.182088	0.246954	5.3364	9.08931	CD81
Embryonic Stem cell:Periodontal Ligament	4/97	0.0500272	0.0942208	3.00341	8.99577	COL14A1;FRZB;SPARCL1;AEBP1
Retinal Progenitor cell:Retina	4/97	0.0500272	0.0942208	3.00341	8.99577	COL14A1;FRZB;SPARCL1;AEBP1
Bile Duct cell:Liver	4/99	0.0531925	0.098443	2.93988	8.62512	YAP1;ITGA3;SHROOM3;GNG12
Cardiomyocyte:Pluripotent Stem Cell	4/99	0.0531925	0.098443	2.93988	8.62512	CST3;PSAP;TIMP2;SERPING1
Neural Crest Stem cell:Hair Follicle	4/99	0.0531925	0.098443	2.93988	8.62512	TUBA1A;FHL1;AEBP1;VIM
Glutamatergic neuron:Dorsolateral Prefrontal Cortex	4/100	0.0548151	0.100056	2.9091	8.44743	TTLL7;PDE1C;MAP1B;AKAP6
Lake Et al.Science.In6:Brain	4/100	0.0548151	0.100056	2.9091	8.44743	CST3;BCAM;CLU;RHOB
Neuron:Spinal Cord	4/100	0.0548151	0.100056	2.9091	8.44743	TTLL7;MAP1B;ID4;PPFIA2
Trophectoderm cell:Embryo	4/100	0.0548151	0.100056	2.9091	8.44743	PALLD;ACTN1;S100A6;ANXA6
Platelet:Blood	2/39	0.106384	0.173935	3.75857	8.42183	ITGB1;CD151
Abnormal Plasma cell:Peripheral Blood	4/101	0.0564643	0.100992	2.87897	8.27457	SGCD;SERPING1;SPARCL1;PDZRN4
Cancer cell:Lung	4/101	0.0564643	0.100992	2.87897	8.27457	YAP1;BCAM;SHROOM3;VWA1
Epithelial cell:Blood	4/101	0.0564643	0.100992	2.87897	8.27457	YAP1;BCAM;SHROOM3;VWA1
Oral Keratinocyte Stem cell:Oral Mucosa	4/101	0.0564643	0.100992	2.87897	8.27457	YAP1;TINAGL1;ITGA3;GNG12
Pancreatic Stem cell:Pancreas	4/101	0.0564643	0.100992	2.87897	8.27457	RASL12;COL14A1;FRZB;SORBS1
Progenitor cell:Corneal Epithelium	4/101	0.0564643	0.100992	2.87897	8.27457	ITGB1;MYO1C;SEMA3C;ITGA3
Cancer cell:Blood	1/15	0.193751	0.259471	4.95498	8.13201	ITGB1
Epithelial cell:Kidney	1/15	0.193751	0.259471	4.95498	8.13201	VIM
Glial cell:Undefined	1/15	0.193751	0.259471	4.95498	8.13201	VIM
Intestinal Stem cell:Intestinal Crypt	4/103	0.0598421	0.106675	2.82052	7.94271	SEMA3C;ITGA3;S100A6;S100A11
Mast cell:Kidney	4/106	0.0651058	0.115287	2.73714	7.47717	CST3;COL13A1;ADIRF;CLU
Mesenchymal Stromal cell:Bone Marrow	1/16	0.205249	0.273494	4.62441	7.3229	SUSD2
Oligodendrocyte Progenitor cell:Embryonic Prefrontal Cortex	4/110	0.0724871	0.12423	2.63332	6.91074	CST3;FIBIN;SOX6;RAMP1
Oogenesis Phase Fetal Germ cell:Fetal Gonad	20/844	0.0185741	0.038372	1.73026	6.8968	CYFIP2;UNC13C;ITGB5;C1S;PDE4D;FN1;MICAL2;UNC5C;LTBP3;NAV2;GNG12;FBXO32;MPP7;JPH2;PDLIM3;PALLD;MAP1B;CCDC6;SQSTM1;BMPR1A
Mesoderm cell:Germ	1/17	0.216583	0.287161	4.33517	6.63185	ITGB1
Ciliated cell:Lung	8/276	0.0448138	0.0868846	2.09569	6.50764	APOO;TUBA1A;DYNLT1;IGFBP7;CKB;VIM;C12ORF75;CTXN1
Neutrophil:Kidney	3/80	0.106113	0.173935	2.71318	6.08634	CEBPB;S100A11;FTL
Delta cell:Pancreas	1/18	0.227756	0.300481	4.07995	6.0362	FRZB
Endothelial cell:Bone Marrow	1/18	0.227756	0.300481	4.07995	6.0362	MCAM
Multilymphoid Progenitor cell:Umbilical Cord Blood	13/530	0.0412111	0.0816562	1.77476	5.6598	CYFIP2;RBPMS;SEMA3C;TPM2;ZFP36L1;EXT1;PALLD;KCNMB1;CCDC6;PLEKHO1;IGFBP6;TP53I11;CAMK2G
Adipose-derived Stromal cell:Adipose Tissue	1/19	0.238771	0.31346	3.85309	5.51859	ITGB1
Cancer Stem cell:Colorectum	1/19	0.238771	0.31346	3.85309	5.51859	ITGB1
Embryonic Stem cell:Undefined	1/20	0.249629	0.325311	3.65011	5.06556	ITGB1
Natural Killer cell:Peripheral Blood	1/20	0.249629	0.325311	3.65011	5.06556	ITGA1
Natural Killer T (NKT) cell:Fetal Kidney	79/4543	0.0269411	0.0545993	1.31019	4.73516	CYFIP2;ITGB1;COL18A1;RPL32;WDR1;CD81;YWHAB;RPLP1;ILK;RPL8;GLS;ACTG1;DOCK10;RPS14;LGALS1;RPS16;SIPA1L1;LAMP1;ADGRE5;CAPZB;FTH1;CFL1;RPL36;ANXA6;PDK3;UNC13C;SUN2;MBNL1;WSB1;FBXW5;DYNLT1;FNBP1;TUBB;PDE4D;ACTN4;HSPG2;MYL6;PPDPF;S100A6;PFN1;RPL29;SQSTM1;PPIA;FTL;CEBPB;CD151;PDE1C;RPL10;CCDC107;ZFP36L1;ANKH;HNRNPDL;UBC;PSAP;RPL14;FLNA;RPL15;IGFBP6;S100A11;SERF2;RPL19;GADD45GIP1;SVIL;RPL41;NDUFA4;MCAM;T…
Naive CD8+ T cell:Peripheral Blood	3/92	0.143896	0.219761	2.34592	4.54796	ACTN1;EEF2;FKBP5
Mitotic Arrest Phase Fetal Germ cell:Fetal Gonad	20/948	0.0524266	0.0982707	1.5279	4.50476	RYR2;MBNL1;FBXW5;SEMA3C;FHL1;FN1;LTBP3;GNG12;NPNT;CLU;LTBP1;MPP7;RHOB;ZFP36L1;CNN1;DES;PALLD;PLEKHO1;RAMP1;S100A11
Follicular B cell:Undefined	1/22	0.270883	0.351292	3.30215	4.31282	CD81
Epiblast cell:Embryo	3/95	0.153958	0.231807	2.26908	4.24562	SUSD2;PRUNE2;TENT5B
Microglial cell:Brain	1/23	0.281285	0.363895	3.15189	3.99782	RHOB
Neural Stem cell:Undefined	2/58	0.200204	0.26744	2.48094	3.9904	NOTCH2;VIM
Cancer Stem cell:Larynx	3/98	0.164234	0.237623	2.19709	3.96896	FRZB;IGFBP2;SORBS2
Dermal Papilla cell:Hair Follicle	3/98	0.164234	0.237623	2.19709	3.96896	FRZB;IGFBP2;SORBS2
Ductal cell:Pancreas	3/98	0.164234	0.237623	2.19709	3.96896	FRZB;IGFBP2;SORBS2
Early Hematopoietic cell:Blood	3/98	0.164234	0.237623	2.19709	3.96896	FRZB;IGFBP2;SORBS2
Endoderm Progenitor cell:Adipose Tissue	3/98	0.164234	0.237623	2.19709	3.96896	SERPING1;SPARCL1;MYH11
Endothelial Precursor cell:Peripheral Blood	3/98	0.164234	0.237623	2.19709	3.96896	SERPING1;SPARCL1;MYH11
Neural Stem cell:Bone Marrow	3/98	0.164234	0.237623	2.19709	3.96896	FRZB;IGFBP2;SORBS2
Pancreatic Progenitor cell:Pancreas	3/98	0.164234	0.237623	2.19709	3.96896	FRZB;IGFBP2;SORBS2
Progenitor cell:Embryonic Stem Cell	3/98	0.164234	0.237623	2.19709	3.96896	FRZB;IGFBP2;SORBS2
Adipose-derived Stromal cell:Subcutaneous Adipose Tissue	3/99	0.167704	0.237623	2.17409	3.88196	SERPING1;IGFBP7;ITGA5
Endothelial cell:Intervertebral Disc	3/99	0.167704	0.237623	2.17409	3.88196	SERPING1;SPARCL1;MYH11
Flk1+ Mesodermal cell:Pluripotent Stem Cell	3/99	0.167704	0.237623	2.17409	3.88196	YAP1;PLS3;SHROOM3
Hair Follicle cell:Hair Follicle	3/99	0.167704	0.237623	2.17409	3.88196	MBNL1;IGFBP7;MYH11
Hematopoietic Stem cell:Embryo	3/99	0.167704	0.237623	2.17409	3.88196	COL6A2;SERPING1;TP53I11
Mesothelial cell:Undefined	3/99	0.167704	0.237623	2.17409	3.88196	BCAM;ITGA3;ACTN4
Vascular Endothelial cell:Placenta	3/99	0.167704	0.237623	2.17409	3.88196	MGP;SERPING1;MYH11
Cancer Stem cell:Endometrium	3/100	0.171196	0.237623	2.15157	3.79741	S100A6;IGFBP7;ZFP36L1
CD14+ Endothelial Progenitor cell:Blood	3/100	0.171196	0.237623	2.15157	3.79741	SERPING1;SPARCL1;IGFBP7
Epithelial cell:Epithelium	3/100	0.171196	0.237623	2.15157	3.79741	MGP;SPARCL1;MYH11
Epithelial cell:Placenta	3/100	0.171196	0.237623	2.15157	3.79741	TINAGL1;MYO1C;ITGA3
Lake Et al.Science.Ex7:Brain	3/100	0.171196	0.237623	2.15157	3.79741	TMEM47;MAP1B;ID4
Progenitor cell:Skin	3/100	0.171196	0.237623	2.15157	3.79741	IGFBP2;SHROOM3;VWA1
Central Nervous System Stem cell:Fetal Brain	3/101	0.174708	0.239998	2.1295	3.71522	SERPING1;SPARCL1;MYH11
Epithelial Progenitor cell:Breast	3/101	0.174708	0.239998	2.1295	3.71522	S100A6;S100A11;ZFP36L1
Intestinal Epithelial Stem cell:Jejunum	3/101	0.174708	0.239998	2.1295	3.71522	S100A6;S100A11;ZFP36L1
Merkel cell:Skin	3/101	0.174708	0.239998	2.1295	3.71522	YAP1;SHROOM3;NPNT
Lake Et al.Science.Ex3:Brain	3/102	0.17824	0.244221	2.10789	3.63531	RYR2;ANKS1B;PPFIA2
Lake Et al.Science.In2:Brain	3/103	0.181792	0.246954	2.0867	3.5576	TTLL7;MAP1B;AKAP6
Side-population cell:Undefined	3/103	0.181792	0.246954	2.0867	3.5576	ITGB1;ITGA3;S100A6
Cancer Stem cell:Oral Cavity	3/104	0.185363	0.250123	2.06594	3.48201	S100A6;SERPING1;IGFBP7
Endocrine cell:Pancreas	3/104	0.185363	0.250123	2.06594	3.48201	TTLL7;MAP1B;HS6ST3
Granulocyte-monocyte progenitor:Umbilical Cord Blood	3/112	0.214545	0.285168	1.91353	2.94537	LGALS1;IGFBP7;VIM
Dendritic cell:Undefined	1/28	0.331115	0.421983	2.56755	2.83789	CLU
Secretory cell:Lung	2/74	0.284446	0.367093	1.92805	2.42397	CYFIP2;TGM2
CD1C+ A Dendritic cell:Blood	1/31	0.359344	0.456025	2.31045	2.36468	ITGA5
Endothelial cell:Liver	2/76	0.295002	0.379797	1.87575	2.28987	C11ORF96;MCAM
Cancer Stem cell:Undefined	3/125	0.263739	0.34286	1.70849	2.27707	ITGB1;CD151;ALDH1B1
Natural Killer cell:Undefined	2/78	0.305536	0.392412	1.8262	2.16531	LAMP1;CD81
4-Cell Stage Cell (Blastomere):Embryo	1/33	0.377501	0.476797	2.16582	2.1099	GNG12
Macrophage:Undefined	1/33	0.377501	0.476797	2.16582	2.1099	GPNMB
AXL+SIGLEC6+ Dendritic cell:Blood	2/79	0.310793	0.398203	1.8024	2.10633	PPP1R14A;MYH11
Mesenchymal Stem cell:White Adipose Tissue	2/80	0.316041	0.403956	1.7792	2.04943	KCNMB1;PRELP
Basophil:Undefined	1/34	0.386387	0.482305	2.10009	1.99701	LAMP1
Lake Et al.Science.Ex6:Brain	1/34	0.386387	0.482305	2.10009	1.99701	SULF1
B cell:Undefined	2/83	0.331728	0.421983	1.71304	1.89024	ADGRE5;CD81
Induced Pluripotent Stem cell:Undefined	1/36	0.40378	0.493103	1.97988	1.79552	ITGB1
Monocyte:Fetal Kidney	14/797	0.248281	0.325145	1.24909	1.74022	CEBPB;WSB1;ACTN1;CST3;LGALS1;DES;PSAP;S100A6;MYADM;PHACTR1;VIM;S100A11;VCL;EIF4G2
Myotube:Muscle	2/93	0.383172	0.481677	1.52402	1.46194	SGCA;LDB3
Pluripotent Stem cell:Embryo	2/93	0.383172	0.481677	1.52402	1.46194	COL18A1;RBPMS
Adipose Progenitor cell:Abdominal Adipose Tissue	2/94	0.388229	0.482345	1.50737	1.42622	ACTC1;FRZB
Adipose-derived Stromal cell:Abdominal Adipose Tissue	2/94	0.388229	0.482345	1.50737	1.42622	ACTC1;FRZB
Secretory Progenitor cell:Small Intestine	1/42	0.453066	0.527258	1.68963	1.33771	BCAM
Muller cell:Retina	2/97	0.403286	0.493103	1.45955	1.32543	CST3;SERPING1
Basal cell:Lung	2/98	0.408266	0.493103	1.44427	1.29383	GPNMB;IGFBP6
Bulge Stem cell:Scalp	2/98	0.408266	0.493103	1.44427	1.29383	PHACTR1;AEBP1
Endothelial cell:Skin	2/98	0.408266	0.493103	1.44427	1.29383	SPARCL1;MYH11
Natural Killer cell:Lymph Node	2/98	0.408266	0.493103	1.44427	1.29383	PHACTR1;PLEKHO1
EBV+ B Lymphoma cell:Kidney	2/99	0.413226	0.493103	1.42931	1.26317	LAMP1;ACTN4
EBV+ B Lymphoma cell:Liver	2/99	0.413226	0.493103	1.42931	1.26317	LAMP1;ACTN4
EBV+ B Lymphoma cell:Lymph	2/99	0.413226	0.493103	1.42931	1.26317	LAMP1;ACTN4
Hematopoietic cell:Liver	2/99	0.413226	0.493103	1.42931	1.26317	MBNL1;GLS
Lymphoid cell:Peripheral Blood	2/99	0.413226	0.493103	1.42931	1.26317	PHACTR1;PLEKHO1
Migrating Cancer Stem cell:Liver	2/99	0.413226	0.493103	1.42931	1.26317	TINAGL1;VCL
Migrating Cancer Stem cell:Lung	2/99	0.413226	0.493103	1.42931	1.26317	TINAGL1;VCL
Morula Cell (Blastomere):Embryo	2/99	0.413226	0.493103	1.42931	1.26317	S100A11;GULP1
Myogenic Endothelial cell:Skeletal Muscle	2/99	0.413226	0.493103	1.42931	1.26317	SPARCL1;MYH11
Stem cell:Salivary Gland	2/99	0.413226	0.493103	1.42931	1.26317	MBNL1;S100A6
Ureteric Bud cell:Fetal Kidney	2/99	0.413226	0.493103	1.42931	1.26317	ROR1;GULP1
Blast cell:Bone Marrow	2/100	0.418166	0.493103	1.41465	1.2334	SERPING1;IGFBP7
Cancer Stem cell:Kidney	2/100	0.418166	0.493103	1.41465	1.2334	CYFIP2;PDZRN4
Cancer Stem cell:Peripheral Blood	2/100	0.418166	0.493103	1.41465	1.2334	S100A6;S100A11
Epithelial Hair Follicle Stem cell:Hair Follicle	2/100	0.418166	0.493103	1.41465	1.2334	TINAGL1;FBLIM1
Pigment Epithelial cell:Eye	2/100	0.418166	0.493103	1.41465	1.2334	MAP1B;DPYSL3
Pigment Epithelial cell:Retina	2/100	0.418166	0.493103	1.41465	1.2334	MAP1B;CTXN1
Endothelial cell:Blood	2/101	0.423084	0.495613	1.40029	1.20451	DOCK10;MCAM
Neural Crest cell:Germ	2/101	0.423084	0.495613	1.40029	1.20451	PLEKHO1;AEBP1
Red Blood Cell (erythrocyte):Undefined	2/101	0.423084	0.495613	1.40029	1.20451	MBNL1;JAK2
Muscle Satellite cell:Muscle	2/102	0.427981	0.499155	1.38622	1.17645	KCNMA1;IGFBP7
Stem cell:Gastrointestinal Tract	2/102	0.427981	0.499155	1.38622	1.17645	YAP1;SHROOM3
Regulatory T (Treg) cell:Liver	7/417	0.384222	0.48186	1.1856	1.13407	ACTA2;WSB1;NPTN;MICAL2;THADA;SQSTM1;ZFP36L1
1-Cell Stage Cell (Blastomere):Embryo	1/46	0.483646	0.560399	1.53912	1.11802	FTL
Monocyte:Peripheral Blood	1/48	0.498291	0.576116	1.47348	1.02638	ITGA1
Specialist Antigen Presenting cell:Undefined	1/49	0.505458	0.583136	1.44271	0.984346	CD81
MKI67+ Progenitor cell:Large Intestine	2/110	0.46634	0.541523	1.28301	0.978734	FOXC1;BGN
Lymphoid cell:Undefined	1/50	0.512522	0.588738	1.41319	0.944594	CD81
Macrophage:Brain	1/54	0.539789	0.617398	1.30627	0.805417	S100A11
FGFR1HighNME5- Epithelial cell:Esophagus	3/191	0.513782	0.588916	1.10497	0.73586	MFAP4;PKDCC;GARNL3
Exhausted CD8+ T cell:Liver	4/260	0.508893	0.585832	1.08202	0.730921	PTGIS;ACTN4;PDLIM7;ZFP36L1
Mucosal-associated Invariant T cell:Liver	1/68	0.623794	0.710432	1.03258	0.487312	PDK3
Retinoid Acid Signaling-Responsive Fetal Germ cell:Fetal Gonad	3/219	0.606357	0.692053	0.960353	0.480451	CST3;NEXN;LTBP3
Secretory Progenitor cell:Esophagus	1/72	0.644855	0.732853	0.974211	0.427415	TGM2
Lymphoid-primed Multipotent Progenitor cell:Umbilical Cord Blood	1/75	0.659876	0.748328	0.934574	0.388505	DPYSL3
FOXN4+ cell:Lung	1/79	0.678924	0.766667	0.886466	0.34328	ACTN1
Myeloid cell:Bone Marrow	1/79	0.678924	0.766667	0.886466	0.34328	CD81
Neural Progenitor cell:Embryonic Prefrontal Cortex	2/166	0.687403	0.7746	0.842498	0.315797	ID4;VIM
Circulating Stem Like cell:Peripheral Blood	1/82	0.692509	0.778707	0.853504	0.313606	KCNMB1
Megakaryocyte Erythroid cell:Undefined	1/90	0.726	0.782339	0.776468	0.24863	CD81
Erythroblast:Fetal Liver	1/91	0.729922	0.782339	0.767801	0.241718	JAK2
Red Blood Cell (erythrocyte):Plasma	1/91	0.729922	0.782339	0.767801	0.241718	JAK2
Cancer Stem cell:Gall Bladder	1/93	0.737599	0.782339	0.751033	0.228581	BMPR1A
Astroglial Progenitor cell:Embryo	1/94	0.741356	0.782339	0.74292	0.222337	SUN2
Astrocyte:Spinal Cord	1/95	0.745059	0.782339	0.734979	0.216299	ANKS1B
Glial cell:Brain	1/95	0.745059	0.782339	0.734979	0.216299	ANKS1B
Glial cell:Sympathetic Ganglion	1/95	0.745059	0.782339	0.734979	0.216299	ANKS1B
Schwann cell:Intervertebral Disc	1/95	0.745059	0.782339	0.734979	0.216299	ANKS1B
T cell:Undefined	1/95	0.745059	0.782339	0.734979	0.216299	CD81
Endothelial cell:Lymph Node	1/96	0.748709	0.782339	0.727205	0.210457	MYH11
Enteroendocrine cell:Large Intestine	1/96	0.748709	0.782339	0.727205	0.210457	BMPR1A
Immature Endothelial cell:Subcutaneous Adipose Tissue	1/96	0.748709	0.782339	0.727205	0.210457	MYH11
Inflammatory cell:Muscle	1/96	0.748709	0.782339	0.727205	0.210457	MYH11
Mature Endothelial cell:Subcutaneous Adipose Tissue	1/96	0.748709	0.782339	0.727205	0.210457	MYH11
Paneth cell:Undefined	1/96	0.748709	0.782339	0.727205	0.210457	ALDH1B1
Bipolar cell:Retina	1/97	0.752307	0.782339	0.719594	0.204804	CTXN1
Cardiomyocyte:Undefined	1/97	0.752307	0.782339	0.719594	0.204804	UBR3
Serotonergic neuron:Undefined	1/97	0.752307	0.782339	0.719594	0.204804	CKB
Sertoli cell:Seminal Plasma	1/97	0.752307	0.782339	0.719594	0.204804	SORBS1
Alveolar Epithelial Progenitor cell:Embryonic Stem Cell	1/98	0.755854	0.782339	0.712139	0.199333	GPNMB
Anterior Foregut Endoderm cell:Lung	1/98	0.755854	0.782339	0.712139	0.199333	GPNMB
Circulating Precursor cell:Peripheral Blood	1/98	0.755854	0.782339	0.712139	0.199333	MYH11
Common Lymphoid progenitor:Germ	1/98	0.755854	0.782339	0.712139	0.199333	MYH11
Epithelial cell:Corneal Epithelium	1/98	0.755854	0.782339	0.712139	0.199333	ADGRE5
Glomerular Epithelial cell:Renal Glomerulus	1/98	0.755854	0.782339	0.712139	0.199333	RPL8
Intermediate Progenitor cell:Undefined	1/98	0.755854	0.782339	0.712139	0.199333	CYFIP2
Podocyte:Renal Glomerulus	1/98	0.755854	0.782339	0.712139	0.199333	RPL8
Stem cell:Pancreas	1/98	0.755854	0.782339	0.712139	0.199333	BMPR1A
Endothelial cell:Embryonic Brain	1/99	0.75935	0.782339	0.704836	0.194036	MYH11
Hematopoietic Stem cell:Umbilical Cord Blood	1/99	0.75935	0.782339	0.704836	0.194036	LPP
Mesenchymal Stem cell:Umbilical Cord Blood	1/99	0.75935	0.782339	0.704836	0.194036	DOCK10
Thecal cell:Ovary	1/99	0.75935	0.782339	0.704836	0.194036	ITGA5
Villous cytotrophoblast:Placenta	1/99	0.75935	0.782339	0.704836	0.194036	TUBB
Zymogenic Chief cell:Gastric Epithelium	1/99	0.75935	0.782339	0.704836	0.194036	ITGA5
Epithelial cell:Mammary Epithelium	1/100	0.762796	0.782339	0.697681	0.188907	BCAM
Erythroid cell:Umbilical Cord Blood	1/100	0.762796	0.782339	0.697681	0.188907	CDC27
Hepatic Progenitor-Like cell:Pluripotent Stem Cell	1/100	0.762796	0.782339	0.697681	0.188907	SERPING1
Limbal Stem cell:Corneal Epithelium	1/100	0.762796	0.782339	0.697681	0.188907	LPP
Lymphocyte:Blood	1/100	0.762796	0.782339	0.697681	0.188907	S100A11
Multipotent Progenitor cell:Undefined	1/100	0.762796	0.782339	0.697681	0.188907	MYH11
Neural cell:Embryoid Body	1/100	0.762796	0.782339	0.697681	0.188907	ID4
Activated B cell:Peripheral Blood	1/101	0.766193	0.782339	0.690669	0.183939	ADGRE5
Cancer Stem cell:Embryo	1/101	0.766193	0.782339	0.690669	0.183939	SHROOM3
Cancer Stem cell:Skin	1/101	0.766193	0.782339	0.690669	0.183939	ID4
Neuron:Adipose Tissue	1/101	0.766193	0.782339	0.690669	0.183939	MAP1B
Neuronal Progenitor cell:Undefined	1/101	0.766193	0.782339	0.690669	0.183939	MAP1B
PDX1+ Pancreatic Progenitor cell:Embryonic Stem Cell	1/101	0.766193	0.782339	0.690669	0.183939	NPNT
Oligodendrocyte Precursor cell:Brain	1/102	0.769542	0.784256	0.683796	0.179127	PPFIA2
Basal Progenitor cell:Breast	1/103	0.772843	0.78462	0.677057	0.174464	ITGA3
Progenitor cell:Undefined	1/103	0.772843	0.78462	0.677057	0.174464	TXNRD1
Exhausted CD4+ T cell:Liver	1/113	0.803367	0.814059	0.616291	0.134933	CAPZB
Ciliated Epithelial cell:Esophagus	4/425	0.858461	0.86659	0.65237	0.0995609	TTLL7;ADGRE5;PRUNE2;LTBP1
Plasmacytoid Dendritic cell:Blood	3/333	0.856342	0.866091	0.624919	0.096916	TPM2;CRIM1;TP53I11
SLC16A7+ cell:Lung	10/983	0.898501	0.903586	0.700439	0.0749665	WSB1;FNBP1;FBLIM1;MCAM;MSRB3;PLXNB1;LDB3;PRELP;LPP;NKD1
Enterocyte Progenitor cell:Small Intestine	1/138	0.862963	0.869488	0.503187	0.0741617	TGM2
B cell:Kidney	6/668	0.917524	0.92098	0.618946	0.0532767	CYFIP2;SESTD1;PAWR;PHACTR1;LAMC1;EEF2
Paneth cell:Large Intestine	2/311	0.938075	0.939839	0.443835	0.0283722	CEBPB;INHBA
Meiotic Prophase Fetal Germ cell:Fetal Gonad	7/1034	0.992527	0.992527	0.45819	0.00343696	NOTCH2;ROCK2;PAWR;ADARB1;JAK2;PPP1R12B;GARNL3
