# Supplementary material for: APOE4 promotes cerebrovascular fibrosis and amyloid deposition via a pericyte-to-myofibroblast transition
Source: bioRxiv. 2025 Sep 9:2025.09.04.674192. Preprint. [Version 1] doi: 10.1101/2025.09.04.674192 (PMC12439990; doi:10.1101/2025.09.04.674192)
Supplement: Supplement 13 [file media-13.xlsx]

## Sheet: Sheet1
gene	logFC	AveExpr	t	P.Value	adj.P.Val	B
SCARNA21	-6.93609	0.147564	-148.814	4.49901e-09	0.000106118	9.12672
EIF4EBP2	0.232779	5.15848	83.1696	2.69805e-08	0.000127278	9.09582
MAOA	2.19565	3.68539	106.629	1.85851e-08	0.000127278	8.83258
DUSP6	1.95912	3.04537	100.422	2.39881e-08	0.000127278	8.7607
DIO3	3.38138	3.50282	97.7505	2.69039e-08	0.000127278	8.72618
EPAS1	2.08294	5.55154	89.0172	4.00632e-08	0.000157495	8.59504
COL14A1	2.20929	6.34227	81.0989	5.95484e-08	0.000200652	8.44591
EGFL6	3.30401	5.32933	77.9873	7.03311e-08	0.000207362	8.37741
SYT13	-2.53852	0.246368	-71.8522	9.96576e-08	0.000230729	8.22214
NIN	0.585816	3.53693	65.6265	1.28242e-07	0.000230729	8.1516
C17orf51	4.63352	-0.89914	68.8966	1.19152e-07	0.000230729	8.13616
CXCL14	4.23463	4.68482	67.9097	1.26692e-07	0.000230729	8.10561
MT1L	-2.37178	-2.13485	-62.5373	1.54619e-07	0.000230729	8.05813
COL4A6	1.60272	6.25899	64.96	1.53028e-07	0.000230729	8.00826
CXCL13	-3.13582	-1.7557	-63.0265	1.6841e-07	0.000230729	7.96879
PODXL	-2.30353	2.25228	-62.765	1.77115e-07	0.000230729	7.92944
TPX2	-1.01369	5.09059	-61.948	1.87263e-07	0.000230729	7.89859
PCP2	-2.07071	-2.28545	-57.777	2.1431e-07	0.000230729	7.87401
NEFM	-2.24128	4.08979	-61.3122	1.95662e-07	0.000230729	7.87399
CAT	-4.44305	-1.09999	-60.521	2.06772e-07	0.000230729	7.84262
FAM120A	0.348621	4.63801	55.8844	2.36854e-07	0.000230729	7.82567
IGFBP3	1.66874	10.4157	58.6568	2.36193e-07	0.000230729	7.76526
CHCHD2	1.35771	-2.65217	53.4948	2.68695e-07	0.000230729	7.76259
PARM1	1.29402	7.32283	58.2085	2.44025e-07	0.000230729	7.7459
LOC728463	-1.86066	-2.39053	-54.5641	2.71646e-07	0.000230729	7.72963
TGFBR3	3.1895	5.27668	57.7602	2.52181e-07	0.000230729	7.72624
ERRFI1	1.14403	6.06988	56.8237	2.70331e-07	0.000230729	7.68414
EPHA7	3.88729	1.98081	56.6488	2.73897e-07	0.000230729	7.67613
ZNF248	-6.43706	-0.0151528	-56.1302	2.84819e-07	0.000231656	7.65206
OLFML2B	-1.01289	0.940566	-52.3861	3.44351e-07	0.000237459	7.55908
ADAM12	2.28367	4.85843	53.9672	3.3661e-07	0.000237459	7.54675
RELN	4.87839	2.75941	53.767	3.41969e-07	0.000237459	7.53659
HSPA5	0.382829	8.15296	52.2874	3.55628e-07	0.000237459	7.53167
ALOX15	-2.33523	2.78333	-53.0524	3.61983e-07	0.000237459	7.49968
SLC25A48	0.97122	-2.84362	47.6609	4.12301e-07	0.000237459	7.48532
NID2	1.47278	6.51929	52.6564	3.73699e-07	0.000237459	7.47881
SRPX	1.19893	5.84569	52.5935	3.75603e-07	0.000237459	7.47546
CFH	2.43431	3.64743	52.4554	3.79823e-07	0.000237459	7.4681
C7	2.9047	6.10769	51.7459	4.0246e-07	0.000237459	7.42966
OTOL1	-4.65987	-0.994169	-51.5717	4.08271e-07	0.000237459	7.42006
CD44	1.43889	4.11351	51.4391	4.12761e-07	0.000237459	7.41272
ALDH1L2	1.82511	3.00596	50.0519	4.63622e-07	0.000260368	7.33368
VIP	0.758945	-2.94852	44.8261	5.00809e-07	0.000261601	7.35424
ASNS	1.17749	5.54161	49.6682	4.79038e-07	0.000261601	7.31108
RSPO2	3.51016	3.31754	49.1536	5.0072e-07	0.000261601	7.28026
EGFLAM	3.27795	3.06927	48.9375	5.10182e-07	0.000261601	7.26714
LRRC32	1.2002	4.8253	48.1726	5.45507e-07	0.000273763	7.21981
AFAP1L2	1.60675	4.57105	47.75	5.66326e-07	0.00027829	7.19305
BEST2	0.642051	-3.00625	42.8692	5.78183e-07	0.000278318	7.25093
PM20D1	0.568793	-3.04238	41.7766	6.20128e-07	0.00028855	7.2009
CYTIP	0.562457	-3.0455	41.68	6.23906e-07	0.00028855	7.19653
IFT122	-0.368056	3.3789	-44.6278	6.44424e-07	0.000291474	7.12611
FRZB	0.842934	5.42666	46.144	6.54942e-07	0.000291474	7.08734
SCUBE3	-2.3553	3.67626	-45.6119	6.88032e-07	0.00030053	7.05083
TMC2	0.40344	-3.12384	39.0489	7.28992e-07	0.000312631	7.08206
NLRP14	0.338427	-3.15582	37.7125	7.89517e-07	0.000321075	7.01985
KIAA1522	-1.32591	3.47585	-44.3062	7.78399e-07	0.000321075	6.95793
TSPAN18	1.43705	4.9839	44.1598	7.89421e-07	0.000321075	6.94722
NPR3	3.95084	0.352566	43.8561	8.12906e-07	0.000324983	6.92479
REN	3.50462	4.21657	43.0681	8.77999e-07	0.00034348	6.86529
CHST2	2.92389	3.33979	42.8858	8.93965e-07	0.00034348	6.85125
PAX8	-2.91345	-1.86786	-42.7625	9.04965e-07	0.00034348	6.8417
S1PR3	1.71002	4.6865	42.6251	9.17422e-07	0.00034348	6.83101
ITGA8	2.70646	3.83909	42.4008	9.38211e-07	0.000345775	6.81341
TARS	0.492302	5.85308	42.1867	9.58607e-07	0.000347856	6.79647
SLC4A10	0.236424	-3.20596	34.6639	9.87797e-07	0.000353018	6.82924
IRX1	-2.81024	-1.92057	-41.3665	1.04198e-06	0.000366825	6.73017
SPARCL1	-4.02289	1.35039	-41.1216	1.0686e-06	0.000370662	6.70994
LOC344887	-0.56075	-3.04107	-36.6628	1.1719e-06	0.000389094	6.66448
CDH13	2.96238	2.02114	40.3429	1.15899e-06	0.000389094	6.64424
MEST	0.954059	9.67818	40.3178	1.16205e-06	0.000389094	6.64209
NR2F2	-0.748992	4.81772	-40.1109	1.18772e-06	0.000389094	6.62426
COL3A1	0.722896	13.1371	39.8247	1.2244e-06	0.000391996	6.59933
APBB1IP	-0.467947	-3.08754	-35.4089	1.28102e-06	0.000391996	6.58879
WTAPP1	-0.467128	-3.08795	-35.3981	1.28195e-06	0.000391996	6.58817
CD180	-0.455488	-3.09378	-35.234	1.29629e-06	0.000391996	6.57855
COL4A1	1.36016	7.57288	39.573	1.25782e-06	0.000391996	6.57716
CNKSR3	1.19564	3.45959	39.3974	1.28179e-06	0.000391996	6.56156
CD24	2.33405	4.81052	39.0373	1.33276e-06	0.000397921	6.5292
SIM1	-0.317256	-3.16301	-33.0099	1.49955e-06	0.000442123	6.44822
ZNF229	-3.83157	-1.26375	-37.851	1.51936e-06	0.000442434	6.41904
RAPGEF4-AS1	-0.276336	-3.1835	-32.1411	1.59442e-06	0.00044827	6.39067
NCAPD2	-0.901868	5.18092	-37.5106	1.57877e-06	0.00044827	6.38639
PCDHGA3	-3.84056	-1.40379	-37.4125	1.59642e-06	0.00044827	6.3769
HGF	3.44322	3.05212	36.7032	1.73155e-06	0.000478746	6.30702
DPYSL3	-0.804453	5.06469	-36.6337	1.74554e-06	0.000478746	6.30006
SYNPO2	1.01206	0.988735	36.442	1.78485e-06	0.000483899	6.28074
EFEMP1	2.09792	5.31448	36.3358	1.80711e-06	0.000484366	6.26997
CCDC3	1.99742	3.98597	36.1654	1.84352e-06	0.000486109	6.25259
CCDC85A	1.95337	0.826129	36.1134	1.85483e-06	0.000486109	6.24725
SLC12A7	-0.993949	3.08126	-35.4217	2.0135e-06	0.000521895	6.17517
CADM3	3.13591	1.79078	34.8506	2.15729e-06	0.000548653	6.11399
SPON1	4.29653	1.76362	34.7961	2.17167e-06	0.000548653	6.10807
GUCY1A3	1.5111	5.02877	34.443	2.26775e-06	0.000548653	6.06935
MIAT	-2.45691	2.04806	-34.4341	2.27023e-06	0.000548653	6.06837
DPEP1	-3.31293	0.430248	-34.3552	2.29245e-06	0.000548653	6.05963
MYC	1.31299	3.50846	34.3354	2.29805e-06	0.000548653	6.05744
LOC574538	-2.99241	-0.731368	-34.1879	2.34041e-06	0.000548653	6.04101
C11orf87	-3.15536	-0.3212	-34.1262	2.35844e-06	0.000548653	6.0341
LDB2	0.841901	3.76785	34.1171	2.36111e-06	0.000548653	6.03308
DPP4	2.3706	4.59493	34.0655	2.37632e-06	0.000548653	6.02729
DNAJC3	0.548786	3.59851	34.0422	2.38323e-06	0.000548653	6.02467
EDNRA	2.35967	4.31462	33.9757	2.40307e-06	0.000548653	6.01718
PLAGL1	0.509404	6.45356	33.8608	2.43788e-06	0.000548653	6.00418
PHC1	-0.846039	4.3501	-33.8423	2.44353e-06	0.000548653	6.00208
SNORD100	-10.7349	2.02717	-33.7705	2.46565e-06	0.000548653	5.99392
PPP1R3C	2.30503	2.58235	33.6112	2.5156e-06	0.00055449	5.97572
BMF	-0.925097	4.22495	-33.5047	2.54972e-06	0.00055449	5.96347
RPL13A	0.534395	8.69375	33.4655	2.5624e-06	0.00055449	5.95895
DCN	0.745655	10.1283	33.377	2.59135e-06	0.000555656	5.94871
KIAA1199	2.50112	1.03284	33.1986	2.65095e-06	0.000563316	5.92795
COLEC11	2.95632	2.29541	32.847	2.77346e-06	0.000582664	5.88652
SPP1	-1.81394	4.3742	-32.7971	2.79141e-06	0.000582664	5.88059
ADAMTS9	-0.658948	4.52475	-32.616	2.85773e-06	0.000591275	5.85895
EXT1	0.927563	5.80627	32.3869	2.9445e-06	0.00060393	5.83131
FSTL1	0.617371	8.42792	32.1964	3.01911e-06	0.000613895	5.8081
LOC100131825	3.12797	0.808105	32.0063	3.09588e-06	0.000624124	5.78475
THBS1	1.38451	5.82027	31.8531	3.15955e-06	0.000631563	5.76577
KIF4A	-0.492774	2.56397	-31.7109	3.19968e-06	0.00063421	5.75382
FBN1	1.32371	6.62158	31.5945	3.27068e-06	0.000642879	5.73344
IL1R1	0.818623	6.31546	31.484	3.31965e-06	0.000647113	5.71949
GIMAP4	3.20956	-1.74156	31.333	3.38803e-06	0.000653513	5.70034
LOC654433	-3.29254	0.646766	-31.2898	3.4079e-06	0.000653513	5.69483
LAMA4	1.7363	3.06405	31.1706	3.46351e-06	0.00065882	5.67958
CPED1	1.91053	2.73791	31.0035	3.54336e-06	0.000668618	5.65805
GARS	0.854036	6.48585	30.5609	3.76614e-06	0.000697148	5.6002
MASP1	3.17557	2.64109	30.4928	3.80196e-06	0.000697148	5.59119
NEFL	-1.94822	4.65903	-30.4692	3.81444e-06	0.000697148	5.58807
KNSTRN	-0.492131	3.72787	-30.4391	3.83046e-06	0.000697148	5.58407
TGM2	1.4717	6.17706	30.4169	3.84234e-06	0.000697148	5.58112
RNF182	-1.88034	0.477543	-30.3467	3.88015e-06	0.000698634	5.57177
IL33	2.24183	1.15198	30.2677	3.92328e-06	0.000701049	5.56121
DNMBP	-0.721171	4.14595	-30.1734	3.97553e-06	0.00070264	5.54856
PTPRM	0.615743	3.37992	30.1444	3.99177e-06	0.00070264	5.54465
KSR1	0.84913	2.9621	30.0824	4.02678e-06	0.000703553	5.53629
SCN3A	-3.47254	-0.510282	-29.8891	4.13831e-06	0.00071551	5.51006
FOXF1	1.48746	3.717	29.8593	4.15589e-06	0.00071551	5.50599
PMP22	1.18353	6.07666	29.7018	4.25009e-06	0.000721048	5.4844
CXCL12	1.34938	5.47975	29.6061	4.30866e-06	0.000721048	5.4712
NR2F1	1.18684	6.16597	29.6022	4.31107e-06	0.000721048	5.47066
PIANP	-1.38684	3.21255	-29.5699	4.33102e-06	0.000721048	5.4662
TP73-AS1	-0.47444	3.30041	-29.554	4.3409e-06	0.000721048	5.464
ANKMY2	0.369075	3.35697	29.3522	4.4129e-06	0.000725487	5.44734
ITGA2	-1.85129	1.70111	-29.3963	4.44053e-06	0.000725487	5.44206
KIRREL2	-1.72939	2.01747	-29.3406	4.47633e-06	0.000725487	5.43428
DCX	-1.98549	-1.66905	-29.2823	4.51427e-06	0.000725487	5.4261
KCNN2	-1.05587	1.43365	-29.2134	4.55957e-06	0.000725487	5.41641
ABCA8	3.4139	1.11279	29.1882	4.57626e-06	0.000725487	5.41286
CALD1	0.627664	7.03121	29.1782	4.58293e-06	0.000725487	5.41145
NEURL1B	0.755071	2.66385	29.1094	4.629e-06	0.000727895	5.40172
NANOS1	0.778505	1.82745	29.0422	4.67455e-06	0.00072898	5.3922
COL12A1	-1.68482	5.14114	-29.0084	4.69771e-06	0.00072898	5.38739
SULF1	-1.25424	5.44091	-28.9031	4.77067e-06	0.000732077	5.37237
TMEM178A	-1.53569	2.60095	-28.8901	4.77975e-06	0.000732077	5.37052
CRYAB	2.1133	8.30375	28.7298	4.89385e-06	0.000744718	5.34748
LOC100505715	-2.55172	-0.697144	-28.6223	4.97217e-06	0.000751785	5.33195
SPOCK1	2.21631	3.20706	28.5545	5.02239e-06	0.000754543	5.3221
HOXA13	1.70798	2.20418	28.5097	5.05591e-06	0.000754771	5.31558
BEX1	-1.81149	4.67864	-28.146	5.33867e-06	0.000785593	5.26208
FREM2	-2.47798	-0.617848	-28.0136	5.44637e-06	0.000785593	5.24237
NBEAL2	-0.954192	1.73986	-27.9901	5.46576e-06	0.000785593	5.23886
LAMA1	1.16322	1.00636	27.9829	5.47173e-06	0.000785593	5.23778
FAM19A3	3.06664	1.63357	27.9379	5.50917e-06	0.000785593	5.23104
CBX2	-1.09217	2.96755	-27.886	5.55274e-06	0.000785593	5.22325
COL1A2	0.993749	11.0131	27.8678	5.56812e-06	0.000785593	5.22051
TUBB2B	-1.16646	3.99634	-27.8543	5.57952e-06	0.000785593	5.21849
GUCY1B3	0.578371	3.50155	27.8341	5.59676e-06	0.000785593	5.21543
CPA4	3.70968	3.27284	27.8285	5.60153e-06	0.000785593	5.21459
GIMAP8	2.53306	-2.06318	27.7607	5.65969e-06	0.000785593	5.20436
MAN1C1	2.18566	2.90171	27.7496	5.66934e-06	0.000785593	5.20267
SLC7A14	0.809721	1.12557	27.7196	5.69536e-06	0.000785593	5.19813
BNC1	-0.926319	3.76763	-27.6413	5.76401e-06	0.000790441	5.18624
MIR1247	8.71645	0.949284	27.4662	5.92133e-06	0.00080732	5.15948
ATP2B4	0.715703	6.2091	27.3432	6.03496e-06	0.000818085	5.14054
FHL2	0.9287	4.47775	27.1773	6.19258e-06	0.000834654	5.11481
TCF21	3.13618	3.60237	27.1089	6.25903e-06	0.000838799	5.10414
MLF2	-0.853945	7.76163	-27.0728	6.29446e-06	0.000838799	5.09849
ENPP2	1.47857	1.71894	26.9936	6.373e-06	0.000844494	5.08608
PSAT1	1.03498	5.55811	26.9156	6.45162e-06	0.000850136	5.07379
RAB31	0.951409	4.81741	26.8794	6.48849e-06	0.000850245	5.06807
GATA3	-1.47755	1.39111	-26.7538	6.61847e-06	0.000862486	5.04815
NUPR1	2.46718	4.89186	26.6727	6.70413e-06	0.000868848	5.03522
ADAM23	2.74341	2.71949	26.5331	6.85481e-06	0.000883521	5.01284
PTGIS	1.31976	3.25822	26.4928	6.89907e-06	0.000884394	5.00635
KLF9	-0.843147	3.42255	-26.2311	7.1953e-06	0.000917382	4.96386
BASP1	0.827678	6.91162	26.1782	7.25701e-06	0.000918584	4.95522
LUZP2	-1.84087	-0.507238	-26.1565	7.28262e-06	0.000918584	4.95165
APLP1	-1.40268	4.97506	-26.1012	7.34816e-06	0.00091894	4.94257
TEK	2.72268	3.70068	26.0307	7.43283e-06	0.00091894	4.93094
C1orf21	1.08168	3.29729	26.0237	7.44129e-06	0.00091894	4.92979
SRSF2	-0.196265	6.26009	-25.7145	7.42241e-06	0.00091894	4.92628
ADAMTS1	0.843771	5.83425	25.9171	7.57163e-06	0.000930167	4.91215
SVEP1	1.75362	4.19784	25.7275	7.81075e-06	0.000947161	4.8805
KIF13B	-1.27335	1.50883	-25.6799	7.87218e-06	0.000947161	4.87252
LIM2	-2.54722	-2.04276	-25.654	7.90599e-06	0.000947161	4.86815
COL6A3	1.31276	6.07266	25.6518	7.90884e-06	0.000947161	4.86778
PPAP2B	1.38833	5.49667	25.6503	7.91075e-06	0.000947161	4.86753
IQSEC3	-2.69292	2.12667	-25.5972	7.98046e-06	0.000948398	4.85858
CCDC85C	-1.29325	2.81141	-25.5813	8.00149e-06	0.000948398	4.85589
BTG1	0.523435	3.74087	25.4246	8.21227e-06	0.000962882	4.82931
CD93	3.49122	-1.00278	25.4026	8.24247e-06	0.000962882	4.82556
PRSS35	1.27876	3.40315	25.3816	8.27136e-06	0.000962882	4.82198
IL1RL1	2.50163	2.65993	25.2708	8.426e-06	0.000962882	4.803
FRMD4B	-1.59071	2.91036	-25.2679	8.43007e-06	0.000962882	4.8025
GPR162	-1.11616	2.42646	-25.2668	8.43161e-06	0.000962882	4.80231
CRTAP	0.570844	5.57251	25.2541	8.44958e-06	0.000962882	4.80013
BTN3A1	-0.477747	3.18746	-25.2536	8.45027e-06	0.000962882	4.80005
FAM115A	0.409077	5.41665	25.1858	8.54702e-06	0.000968005	4.78837
RCN1	0.530327	7.62891	25.1647	8.57731e-06	0.000968005	4.78474
SEMA5A	1.32213	3.24852	25.0789	8.70222e-06	0.000977425	4.76988
MYH10	0.416058	6.36662	25.0266	8.77957e-06	0.000977453	4.76078
LAPTM4B	-0.392164	7.10259	-25.0227	8.78535e-06	0.000977453	4.76011
TPPP	-1.43434	-0.408403	-24.7379	9.22132e-06	0.00101694	4.71019
C5orf38	-4.46024	-1.10038	-24.7347	9.22647e-06	0.00101694	4.70962
CCDC80	1.03473	6.67897	24.6911	9.29552e-06	0.00101978	4.70192
MIR593	-9.01457	1.19838	-24.5758	9.4815e-06	0.00102654	4.68143
STAB2	1.61479	-2.41191	24.5676	9.49483e-06	0.00102654	4.67998
NSG1	1.40912	3.49697	24.518	9.5764e-06	0.00102654	4.67113
FOXO1	-0.461352	3.36156	-24.4495	9.69051e-06	0.00102654	4.65886
ZNF384	-0.649754	4.37844	-24.4314	9.72089e-06	0.00102654	4.65561
LBH	1.04772	5.97349	24.4281	9.72635e-06	0.00102654	4.65503
SIPA1L2	0.423428	4.92085	24.4035	9.76798e-06	0.00102654	4.6506
KLF5	-1.25554	1.64564	-24.4026	9.76946e-06	0.00102654	4.65044
PDIA6	0.334814	7.36244	24.399	9.77552e-06	0.00102654	4.6498
DUSP4	-0.807445	3.50146	-24.3891	9.79235e-06	0.00102654	4.64802
WARS	1.42477	6.42482	24.3459	9.86615e-06	0.00102818	4.64023
SLC2A3	-0.607936	3.90119	-24.329	9.89519e-06	0.00102818	4.63718
NELL2	2.40344	2.84277	24.2876	9.96679e-06	0.00103108	4.62969
IL6ST	2.12721	6.8922	24.084	1.03281e-05	0.00105969	4.59266
LOC730101	-0.7666	1.19591	-24.0691	1.03552e-05	0.00105969	4.58994
FLRT2	0.898806	5.90829	24.025	1.04357e-05	0.00105969	4.58186
KIAA1217	-1.1197	2.48324	-24.0028	1.04766e-05	0.00105969	4.57779
MGC16121	0.648911	5.83444	23.9841	1.05112e-05	0.00105969	4.57435
ZNF641	1.27032	4.00504	23.9256	1.06205e-05	0.00105969	4.56357
C12orf69	1.41642	-0.109902	23.9141	1.06419e-05	0.00105969	4.56146
FMOD	2.95356	3.85522	23.9034	1.06623e-05	0.00105969	4.55947
GATA4	1.33164	4.59275	23.9021	1.06647e-05	0.00105969	4.55923
PAPSS2	1.05452	4.56496	23.8534	1.0757e-05	0.00105969	4.55023
BAMBI	1.26734	7.17515	23.8233	1.08147e-05	0.00105969	4.54465
SMIM3	-1.20898	4.22512	-23.8219	1.08174e-05	0.00105969	4.54438
SORT1	-0.88073	3.20782	-23.8167	1.08274e-05	0.00105969	4.54342
GDI1	-0.286138	5.99904	-23.7173	1.10207e-05	0.00106652	4.52492
PLXNA4	2.53746	2.06933	23.7168	1.10216e-05	0.00106652	4.52484
SOX2	-3.07773	3.10746	-23.7111	1.10328e-05	0.00106652	4.52377
REC8	-1.33447	4.90412	-23.6377	1.11785e-05	0.00107619	4.51005
FLJ23867	1.34334	2.6553	23.5959	1.12624e-05	0.00107621	4.50221
MIR1248	-8.88098	1.10897	-23.5922	1.127e-05	0.00107621	4.50151
FIBIN	0.686733	4.30208	23.5154	1.14262e-05	0.00108674	4.48707
CSAG4	4.49781	-1.14087	23.4818	1.14956e-05	0.00108894	4.48072
RHOU	0.800816	6.07666	23.4443	1.15736e-05	0.00109195	4.47362
PRLR	2.98559	3.65645	23.3952	1.16766e-05	0.00109727	4.46432
LOX	1.6034	5.97917	23.3208	1.18349e-05	0.00110674	4.45017
PKP2	1.12333	5.31828	23.2995	1.18807e-05	0.00110674	4.44611
MIR3936	8.76814	0.932031	23.2822	1.19181e-05	0.00110674	4.44281
FREM1	1.48654	5.07014	23.1612	1.21836e-05	0.00112696	4.41961
SFRP2	3.08165	4.30406	23.1284	1.22568e-05	0.00112708	4.4133
GPRC5A	1.49029	2.49606	23.1156	1.22856e-05	0.00112708	4.41083
VPS72	-0.532474	4.82836	-23.0967	1.23283e-05	0.00112708	4.40717
NPY1R	2.74519	1.63828	23.048	1.24387e-05	0.00113268	4.39777
SRPX2	1.31359	4.78506	23.0275	1.24856e-05	0.00113268	4.3938
TRABD2B	1.84696	0.476919	22.9307	1.27101e-05	0.00114863	4.37499
PDE1C	2.12379	-0.181802	22.8519	1.28963e-05	0.00115754	4.35962
GJA1	1.08736	8.65977	22.8475	1.29068e-05	0.00115754	4.35875
PID1	2.72314	2.34024	22.7645	1.31069e-05	0.00117005	4.34248
ALDH9A1	0.570333	5.07115	22.7487	1.31455e-05	0.00117005	4.33936
ALOX5AP	-1.56104	1.58802	-22.6337	1.34301e-05	0.00118493	4.31667
GCNT1	-0.795767	2.22507	-22.6307	1.34377e-05	0.00118493	4.31607
CNR1	-3.2414	0.249606	-22.6204	1.34634e-05	0.00118493	4.31404
ADAMTS12	1.16584	4.09319	22.5974	1.35214e-05	0.00118561	4.30949
PPIC	1.19189	5.7539	22.453	1.38929e-05	0.00121368	4.28071
QSOX1	1.19155	7.0943	22.4135	1.39967e-05	0.00121823	4.2728
CTHRC1	1.73579	1.64622	22.3639	1.41283e-05	0.00122516	4.26285
C12orf68	1.86532	3.307	22.2852	1.43404e-05	0.001239	4.24699
SYBU	-1.46711	1.68091	-22.164	1.46746e-05	0.00125865	4.22245
ACOT4	0.915325	-1.67035	21.8742	1.46237e-05	0.00125865	4.21589
COL4A2	0.963791	7.97104	22.1331	1.47614e-05	0.00126151	4.21616
WISP1	2.23515	3.47849	22.1065	1.48366e-05	0.00126336	4.21073
GHR	1.30294	2.1107	21.9895	1.5173e-05	0.00128571	4.1868
MAST4	0.920599	1.72546	21.976	1.52125e-05	0.00128571	4.18402
VCL	0.498376	6.93374	21.9469	1.5298e-05	0.00128571	4.17803
DPYSL2	0.427556	5.50523	21.9404	1.53171e-05	0.00128571	4.1767
TGFB2	-1.1111	4.52803	-21.8991	1.54394e-05	0.00129138	4.16819
GPNMB	2.54888	3.46239	21.8165	1.5688e-05	0.00130753	4.1511
RSPO4	1.37812	2.72583	21.4684	1.6791e-05	0.00139454	4.0782
FNDC3B	0.720542	4.91219	21.4435	1.68734e-05	0.00139647	4.07293
FAM65C	-0.733911	2.36655	-21.4036	1.70066e-05	0.00140067	4.06447
CSF1	0.836436	5.03254	21.3928	1.7043e-05	0.00140067	4.06217
PLEKHH1	-1.60706	0.351893	-21.3055	1.73399e-05	0.00142012	4.04358
CDH3	-1.78675	4.25617	-21.2842	1.7413e-05	0.00142118	4.03905
ARMCX2	0.47875	5.03609	21.263	1.74867e-05	0.00142227	4.0345
ARHGAP24	0.730453	2.18226	21.2155	1.76525e-05	0.00143082	4.02433
ERC1	-0.640564	3.71574	-21.1956	1.77227e-05	0.0014316	4.02004
RCOR1	0.263501	3.67397	21.1614	1.7844e-05	0.00143647	4.01269
MFAP4	1.07356	8.8538	21.1358	1.79352e-05	0.0014389	4.00719
C20orf112	-0.601194	4.62425	-21.061	1.82058e-05	0.00145566	3.99102
DLC1	0.804167	3.81603	21.0154	1.83733e-05	0.00146234	3.98112
PEX5	-0.657514	3.76492	-20.9924	1.84584e-05	0.00146234	3.97613
DPYSL5	-1.88667	1.01964	-20.9776	1.85136e-05	0.00146234	3.9729
CA11	-1.43496	3.78275	-20.9712	1.85373e-05	0.00146234	3.97151
ZNF436	-0.60081	3.7292	-20.9463	1.86305e-05	0.0014648	3.96609
COL1A1	1.21576	11.5939	20.915	1.87484e-05	0.00146777	3.95927
TRIL	-0.68754	3.77277	-20.8989	1.88094e-05	0.00146777	3.95575
ANGPTL2	1.27834	5.06024	20.8739	1.89048e-05	0.00146777	3.95028
TMEM106C	-0.612585	4.5726	-20.8562	1.89727e-05	0.00146777	3.9464
OCRL	-0.192404	3.7678	-20.5585	1.89795e-05	0.00146777	3.93432
PRICKLE1	-0.930929	4.09963	-20.8368	1.90475e-05	0.00146821	3.94214
CHRM2	2.19233	4.54811	20.7749	1.92882e-05	0.00147191	3.92853
PDIA3	0.304846	7.51978	20.7629	1.93354e-05	0.00147191	3.92588
PABPC1	0.571615	8.15281	20.7428	1.94144e-05	0.00147191	3.92146
RSPO3	1.54685	4.13628	20.742	1.94175e-05	0.00147191	3.92129
DNM3	-2.13948	-0.451122	-20.7332	1.94523e-05	0.00147191	3.91935
ZNF469	1.4582	2.54143	20.7288	1.947e-05	0.00147191	3.91836
VAT1L	0.667177	3.00415	20.7109	1.9541e-05	0.00147191	3.91441
SPNS2	1.73038	-0.906769	20.6974	1.95947e-05	0.00147191	3.91144
AUTS2	-0.670562	3.17377	-20.6134	1.99342e-05	0.00149266	3.8928
PITPNC1	-1.24253	1.46743	-20.5539	2.01788e-05	0.00150258	3.87955
NIPAL2	1.25484	0.25559	20.5502	2.01941e-05	0.00150258	3.87873
SERPINE2	0.931054	6.30608	20.5085	2.03679e-05	0.00151075	3.86941
CACNB2	1.93107	1.05325	20.4596	2.05741e-05	0.00151926	3.85846
GOLM1	-0.406438	6.44574	-20.4508	2.06115e-05	0.00151926	3.85648
CXorf38	-0.709669	3.13376	-20.4075	2.0797e-05	0.00152816	3.84674
IGDCC3	1.09529	4.87197	20.3171	2.11901e-05	0.0015522	3.82635
SPARC	0.783341	10.7245	20.279	2.13587e-05	0.00155971	3.81772
KCNA2	2.39895	-2.1653	20.1764	2.18207e-05	0.00158456	3.79438
LRRC8D	0.526095	3.46003	20.1282	2.20423e-05	0.00158456	3.78336
COL15A1	2.54963	3.08664	20.1212	2.20745e-05	0.00158456	3.78176
FBLN5	1.53297	4.82669	20.1201	2.20796e-05	0.00158456	3.78151
NID1	0.773947	6.55864	20.118	2.20891e-05	0.00158456	3.78104
TP53RK	0.338258	2.73184	20.1152	2.2102e-05	0.00158456	3.7804
GRB10	0.533016	3.65265	20.0584	2.23676e-05	0.00159278	3.76736
NEK9	0.373269	4.39884	19.9989	2.26494e-05	0.00159278	3.75367
BMP10	5.4916	-0.126924	19.9909	2.26877e-05	0.00159278	3.75182
SOCS2	-1.91134	1.3593	-19.9802	2.27391e-05	0.00159278	3.74935
TENM3	-1.23787	3.32181	-19.9634	2.28201e-05	0.00159278	3.74546
PCDH15	-1.27934	-2.35321	-19.9545	2.28632e-05	0.00159278	3.7434
DLK1	1.4799	9.91573	19.9527	2.28717e-05	0.00159278	3.74299
OGDHL	-2.35315	0.998253	-19.9488	2.28906e-05	0.00159278	3.74209
PDE3B	1.68962	1.78537	19.9192	2.30342e-05	0.00159278	3.73525
IRS2	0.319583	2.54507	19.9027	2.31151e-05	0.00159278	3.73141
MEGF10	-1.3266	0.699481	-19.902	2.31184e-05	0.00159278	3.73126
MAN1A1	1.26457	5.15999	19.8932	2.31617e-05	0.00159278	3.72921
RASSF4	-1.06549	3.73882	-19.8903	2.3176e-05	0.00159278	3.72853
PTX3	1.91415	4.71331	19.8837	2.32083e-05	0.00159278	3.72701
MAB21L2	-0.691977	4.81055	-19.8794	2.32296e-05	0.00159278	3.726
AQP10	-2.03246	0.0689634	-19.8551	2.33495e-05	0.00159636	3.72037
NUP210	-2.31424	0.872065	-19.8311	2.34693e-05	0.00159992	3.71476
LAMC3	1.29894	4.2315	19.7858	2.36968e-05	0.00160459	3.70419
CDH6	-0.627447	0.734156	-19.7768	2.3742e-05	0.00160459	3.70211
EYA2	0.491603	-3.08513	19.2085	2.37003e-05	0.00160459	3.67756
PLAGL2	-0.63669	3.91216	-19.754	2.38579e-05	0.00160782	3.69677
RASD2	-1.67748	0.133163	-19.7341	2.39598e-05	0.00160872	3.6921
IGSF3	-1.03527	2.65868	-19.7247	2.40076e-05	0.00160872	3.68991
BIRC3	-1.61333	-0.815858	-19.6761	2.42587e-05	0.00161675	3.6785
SCG2	-2.12724	5.80882	-19.6719	2.42805e-05	0.00161675	3.67751
MXRA5	-0.542093	5.26512	-19.6618	2.43332e-05	0.00161675	3.67514
ZNF558	2.90727	1.52651	19.6253	2.45246e-05	0.00162489	3.66654
ZNF667	-2.76101	0.187047	-19.5821	2.47537e-05	0.00163251	3.65633
PARVA	0.537741	4.89482	19.5775	2.47781e-05	0.00163251	3.65525
PKIA	1.31912	4.35802	19.5389	2.49851e-05	0.00163585	3.64611
BGN	1.23483	5.33239	19.5359	2.50015e-05	0.00163585	3.64538
TMEM2	-1.17048	3.94545	-19.5294	2.50367e-05	0.00163585	3.64384
LRP2	-1.37614	-1.79556	-19.5001	2.51955e-05	0.00164136	3.63689
NOTCH1	-1.1366	3.80538	-19.4883	2.52603e-05	0.00164136	3.63407
SLC9A7	-0.803874	1.1177	-19.4489	2.54764e-05	0.00165086	3.6247
GPR37	-0.942808	3.12387	-19.4316	2.55721e-05	0.00165252	3.62058
FN1	0.607038	9.75991	19.3798	2.58618e-05	0.00166444	3.60818
YARS	0.683582	5.57005	19.364	2.59508e-05	0.00166444	3.6044
VTN	1.47408	5.50092	19.3507	2.60262e-05	0.00166444	3.60121
GCC2	0.45244	2.27168	19.3485	2.60389e-05	0.00166444	3.60067
PCDHB5	-1.27922	2.98397	-19.3154	2.62271e-05	0.00167194	3.59274
CDH11	0.580406	7.15222	19.1767	2.70365e-05	0.0017161	3.55924
M6PR	-0.443938	6.05233	-19.1718	2.70654e-05	0.0017161	3.55806
SSTR1	3.56447	-0.258904	19.1403	2.72535e-05	0.00172149	3.55042
SOSTDC1	-2.17773	-0.109479	-19.1218	2.73648e-05	0.00172149	3.54592
PSAP	0.409416	8.6949	19.1211	2.73692e-05	0.00172149	3.54574
PHACTR1	-1.03288	-0.480001	-19.0562	2.77643e-05	0.00174169	3.52992
ENO2	-0.548496	3.91883	-19.0386	2.78728e-05	0.00174214	3.52562
ARHGEF2	0.986525	4.59769	19.0311	2.79192e-05	0.00174214	3.52378
GLA	1.41785	4.45258	18.9987	2.81202e-05	0.00175006	3.51585
GGCX	0.331067	3.9966	18.9563	2.83861e-05	0.00176195	3.50545
MAST2	-0.370441	4.5819	-18.9302	2.85517e-05	0.00176758	3.49902
CLU	1.11797	4.64017	18.9128	2.86622e-05	0.00176978	3.49475
SYT1	-1.95099	0.451247	-18.8872	2.88262e-05	0.00177524	3.48843
ZNF804A	2.13305	0.420898	18.8756	2.89013e-05	0.00177524	3.48556
ADH1B	1.63401	-2.50088	18.8472	2.90853e-05	0.00178082	3.47853
SORL1	-2.01295	0.666922	-18.8383	2.91431e-05	0.00178082	3.47633
PLAT	-0.596465	7.03	-18.783	2.95061e-05	0.00179371	3.46263
XYLB	0.37022	0.282851	18.325	2.94642e-05	0.00179371	3.44034
CTSC	1.60858	5.65393	18.7589	2.96662e-05	0.00179881	3.45663
HSD11B2	-1.90439	0.992649	-18.6666	3.02896e-05	0.0018298	3.43358
ZNF608	-1.05109	2.87652	-18.6603	3.03325e-05	0.0018298	3.43201
SEPP1	0.713361	6.29766	18.6393	3.04765e-05	0.0018338	3.42676
FZD7	0.640217	5.24637	18.604	3.07212e-05	0.00184293	3.41789
FNDC5	-0.804618	4.10226	-18.5839	3.0861e-05	0.00184293	3.41285
TMEM35	-0.840683	1.65663	-18.5837	3.08627e-05	0.00184293	3.41279
GREM2	2.8514	-0.0643334	18.5443	3.11402e-05	0.00185481	3.40285
NT5E	0.840638	2.79477	18.5159	3.13413e-05	0.00186209	3.3957
NPM3	0.397833	5.00336	18.5046	3.14221e-05	0.0018622	3.39284
PLIN2	0.559221	6.51253	18.4828	3.15784e-05	0.00186677	3.38733
SPRY1	0.586369	5.11825	18.4617	3.17314e-05	0.00187112	3.38196
CLSTN3	-1.33895	3.54699	-18.4443	3.18573e-05	0.00187386	3.37756
NECAP1	-0.580339	3.78905	-18.3977	3.21983e-05	0.00188498	3.36572
TM7SF2	-1.66735	4.42421	-18.3967	3.22062e-05	0.00188498	3.36545
ST3GAL1	0.948516	5.2616	18.3367	3.26519e-05	0.00190634	3.35016
FLNC	-0.750627	6.68305	-18.3117	3.28405e-05	0.00190952	3.34375
TRPC5	-1.59315	0.620918	-18.3034	3.29033e-05	0.00190952	3.34162
TSPYL2	0.512062	4.33493	18.2973	3.29493e-05	0.00190952	3.34007
OR6T1	-2.12114	-1.10193	-18.2666	3.31829e-05	0.00191834	3.33221
IARS	0.616871	5.9088	18.2387	3.33974e-05	0.00192602	3.32503
C2CD4C	-1.42427	1.47629	-18.2279	3.3481e-05	0.00192614	3.32224
CHST1	-0.956572	1.87988	-18.173	3.39092e-05	0.00194142	3.30808
LOC100128252	-6.58844	0.545794	-18.1727	3.39113e-05	0.00194142	3.30802
MTHFD2	1.17865	5.61976	18.1206	3.43234e-05	0.00196026	3.29455
PARP1	-0.365511	5.49495	-18.0843	3.46146e-05	0.00197211	3.28512
NHSL1	-0.99763	2.05143	-18.0353	3.50124e-05	0.00198997	3.27237
MBNL3	2.14604	2.39718	18.0193	3.51437e-05	0.00199263	3.26819
ISLR	-0.85877	4.35609	-17.9401	3.58009e-05	0.00202259	3.2475
DSC2	-0.284088	4.01857	-17.9106	3.60504e-05	0.00202259	3.23975
FLJ22184	-1.81265	0.4309	-17.9096	3.60586e-05	0.00202259	3.23949
ASXL1	-0.552665	4.64218	-17.9068	3.60822e-05	0.00202259	3.23876
DACH1	-1.14143	2.03797	-17.9046	3.61008e-05	0.00202259	3.23818
RAB3IL1	1.19869	2.99866	17.8683	3.64111e-05	0.00203514	3.22862
FAM171A1	0.694288	4.80626	17.794	3.70548e-05	0.00205784	3.20902
ACTG2	1.31373	4.9157	17.7863	3.71223e-05	0.00205784	3.20698
TXNRD2	1.52927	1.23726	17.7826	3.7155e-05	0.00205784	3.206
C16orf45	1.00701	3.26664	17.7813	3.71662e-05	0.00205784	3.20566
LPL	-1.8956	1.6561	-17.7714	3.72536e-05	0.00205785	3.20303
CLDN1	1.07889	1.5113	17.7096	3.78042e-05	0.00208338	3.1866
UCHL1	0.987107	6.95206	17.6653	3.82043e-05	0.00209176	3.17481
TPI1P3	-1.36832	-1.11964	-17.6599	3.82535e-05	0.00209176	3.17337
CAPN6	-3.1467	-0.650222	-17.6565	3.82842e-05	0.00209176	3.17247
TBX18	2.71484	0.414815	17.6536	3.8311e-05	0.00209176	3.17169
SEMA3C	-1.35429	4.39284	-17.5994	3.88098e-05	0.00210995	3.15719
ATN1	-0.652673	6.21024	-17.598	3.88229e-05	0.00210995	3.15681
SSX6	1.54081	-2.53211	17.583	3.89629e-05	0.00211269	3.15278
HSPA9	0.54177	5.972	17.5599	3.91783e-05	0.00211949	3.1466
AURKA	-0.515245	3.39826	-17.4962	3.97822e-05	0.00214353	3.12944
FLT1	1.01581	3.83852	17.4937	3.98059e-05	0.00214353	3.12877
ATP5J2-PTCD1	4.63495	-0.750895	17.4844	3.98953e-05	0.00214353	3.12625
CLDN11	0.829356	4.79728	17.4729	4.00058e-05	0.00214458	3.12315
CHN1	-1.06554	2.87798	-17.4388	4.03363e-05	0.0021574	3.11391
PDGFC	-1.20064	3.9134	-17.4128	4.059e-05	0.00216605	3.10687
SNHG8	1.02459	7.87325	17.368	4.10325e-05	0.00217663	3.09469
MPP6	1.41336	3.20246	17.3666	4.10466e-05	0.00217663	3.09431
SCARA3	0.638407	4.7303	17.361	4.11024e-05	0.00217663	3.09278
LRP4	1.03144	3.81966	17.3555	4.11573e-05	0.00217663	3.09128
STAMBPL1	-0.918974	2.59677	-17.3347	4.13655e-05	0.00218275	3.08561
FTL	0.962758	11.8859	17.3193	4.15205e-05	0.00218603	3.0814
TRIM4	0.930602	2.5513	17.2744	4.19754e-05	0.00220507	3.06915
ANGPTL6	1.07684	1.92061	17.2527	4.21983e-05	0.00221185	3.0632
GALNT12	0.773707	1.41336	17.2374	4.23565e-05	0.00221522	3.05899
CACNA1A	2.25487	-1.10039	17.2101	4.26398e-05	0.0022251	3.05149
SLC27A3	1.485	3.75314	17.1564	4.32035e-05	0.00224574	3.0367
CSGALNACT1	2.31476	1.56067	17.1543	4.32258e-05	0.00224574	3.03612
SLC22A3	1.01005	4.44011	17.1204	4.3587e-05	0.00225625	3.02675
OSTN	0.705932	5.50788	17.1161	4.36334e-05	0.00225625	3.02555
CPZ	0.979161	5.34046	17.1084	4.37151e-05	0.00225625	3.02345
CITED2	0.691649	6.25877	17.0724	4.41046e-05	0.00227139	3.01345
PSIP1	-0.360669	5.19326	-17.0437	4.44175e-05	0.00228252	3.00549
CRISPLD2	0.523597	6.43737	16.9989	4.49121e-05	0.0022994	2.993
POPDC3	-2.03673	1.83635	-16.989	4.50224e-05	0.0022994	2.99024
LGI2	0.864801	-0.348877	16.986	4.50557e-05	0.0022994	2.9894
TOX2	1.01181	2.39626	16.9788	4.5136e-05	0.0022994	2.9874
HSPB8	0.74826	3.30367	16.9676	4.52615e-05	0.00230083	2.98426
CRABP1	-3.56169	3.60755	-16.9335	4.56452e-05	0.00230603	2.97474
DEPDC1B	-0.657496	2.1184	-16.9325	4.56572e-05	0.00230603	2.97444
GPR116	-1.56293	0.489009	-16.9292	4.56941e-05	0.00230603	2.97353
TNFSF4	-1.17849	2.9538	-16.9103	4.59094e-05	0.00230603	2.96823
CTSB	0.435676	7.16567	16.8982	4.60481e-05	0.00230603	2.96482
HOXC10	1.36915	3.12636	16.8982	4.60482e-05	0.00230603	2.96482
NRBP1	0.104865	6.44284	16.5809	4.59091e-05	0.00230603	2.94728
BST2	-1.09372	7.4791	-16.8805	4.62509e-05	0.00230693	2.95987
ETS2	0.541614	3.95332	16.8749	4.6316e-05	0.00230693	2.95828
NRG1	2.48461	-0.344279	16.8651	4.64289e-05	0.00230693	2.95553
CADM4	-1.31248	3.79276	-16.8626	4.64574e-05	0.00230693	2.95484
SSFA2	-1.04447	5.15852	-16.8374	4.67505e-05	0.00231661	2.94773
LIFR	1.80844	5.19205	16.8213	4.69388e-05	0.00231879	2.94319
EDA2R	0.796094	2.17896	16.8169	4.69912e-05	0.00231879	2.94194
CCDC69	0.728237	3.01654	16.7953	4.72451e-05	0.00232645	2.93585
DLGAP1	-2.81388	1.05277	-16.7753	4.74832e-05	0.0023333	2.93017
BACE2	1.93183	1.68934	16.7408	4.78947e-05	0.00234863	2.92042
VAV2	-0.297104	3.36778	-16.7273	4.80582e-05	0.00235176	2.91656
GTSE1	-0.650087	3.18636	-16.7029	4.83539e-05	0.00236133	2.90963
HOXA10	-0.582371	5.46135	-16.6811	4.86195e-05	0.00236534	2.90343
FAM46C	2.84602	-0.684991	16.6734	4.87143e-05	0.00236534	2.90123
COL8A1	-1.61065	2.77158	-16.6716	4.87369e-05	0.00236534	2.90071
HAND2	0.977958	6.3779	16.6267	4.92916e-05	0.00238735	2.8879
CYB5D1	0.609014	3.01062	16.5785	4.9897e-05	0.00239718	2.87409
BMPER	1.64376	1.37948	16.5763	4.99242e-05	0.00239718	2.87347
EMCN	2.5429	1.9545	16.5696	5.0009e-05	0.00239718	2.87155
ADAMTS15	0.871818	4.66272	16.5667	5.0046e-05	0.00239718	2.87071
GNB3	-1.64269	3.07666	-16.5656	5.00603e-05	0.00239718	2.87039
GRIPAP1	-0.671528	4.23	-16.5557	5.0186e-05	0.00239718	2.86755
NCAM1	0.407321	4.66031	16.5541	5.02059e-05	0.00239718	2.8671
HTR2C	-1.38405	-2.43099	-16.5254	5.05735e-05	0.00240986	2.85884
LOC100505738	-3.03838	-1.80829	-16.5057	5.08284e-05	0.00241278	2.85314
GNG7	-0.764269	1.62346	-16.4982	5.09254e-05	0.00241278	2.85098
SLC12A8	1.16276	2.51934	16.4942	5.09769e-05	0.00241278	2.84984
USP5	-0.761332	5.50287	-16.4869	5.10714e-05	0.00241278	2.84774
ABCA6	1.51565	-2.55889	16.4773	5.11967e-05	0.00241278	2.84496
SSBP2	-0.716696	3.42088	-16.4732	5.12506e-05	0.00241278	2.84377
ATHL1	-0.447877	4.24883	-16.4655	5.13509e-05	0.00241278	2.84155
CDON	-1.03492	3.57809	-16.4338	5.17693e-05	0.0024276	2.83236
XPOT	0.911245	5.40668	16.3807	5.24778e-05	0.00245594	2.81695
DNAJC21	0.868063	3.34635	16.3571	5.27957e-05	0.00246593	2.81009
PPM1J	1.60849	0.727964	16.3484	5.29137e-05	0.00246655	2.80756
SORBS1	1.11145	3.26923	16.3363	5.30788e-05	0.00246937	2.80403
LAMP1	0.430567	6.31373	16.3078	5.34691e-05	0.00248263	2.79571
ZFPM2	0.929536	2.75388	16.2941	5.36582e-05	0.00248652	2.79171
GLT25D2	-2.28961	0.641571	-16.2815	5.38339e-05	0.00248969	2.788
ATP1A3	2.24441	-0.149485	16.274	5.39377e-05	0.00248969	2.78581
GAP43	-2.20681	0.88127	-16.24	5.44138e-05	0.00250254	2.77583
DENND2A	-1.17164	3.56088	-16.2389	5.44284e-05	0.00250254	2.77553
WASF1	-0.763389	4.11781	-16.1768	5.53121e-05	0.00253549	2.75723
ADIPOR2	-0.675161	4.57676	-16.1734	5.536e-05	0.00253549	2.75625
HOXD10	0.863797	4.23487	16.142	5.58137e-05	0.0025486	2.74697
DSP	-0.559621	5.45111	-16.135	5.59163e-05	0.0025486	2.74488
ARRDC4	1.08189	3.68724	16.1269	5.60346e-05	0.0025486	2.74248
PCDHGB1	-2.21128	-0.542053	-16.1239	5.60784e-05	0.0025486	2.74159
FLJ42709	1.06582	3.5796	16.1152	5.62051e-05	0.00254944	2.73903
ARAF	-0.729719	5.33247	-16.0891	5.65892e-05	0.00256194	2.73128
SPOCK3	-2.08095	1.05967	-16.0609	5.70071e-05	0.00257448	2.72292
HAND1	1.46947	5.09192	16.049	5.71855e-05	0.00257448	2.71936
TCN2	-1.39449	3.67003	-16.0475	5.72079e-05	0.00257448	2.71892
C11orf74	-1.86017	2.51344	-16.0321	5.74391e-05	0.00257448	2.71433
CAMSAP3	-1.62833	0.371707	-16.0306	5.74602e-05	0.00257448	2.71391
SHROOM2	-0.645008	3.40823	-16.0266	5.75211e-05	0.00257448	2.71271
PXDN	0.377952	7.45227	16.0173	5.76607e-05	0.00257584	2.70995
PPFIA4	1.38499	0.644517	15.9838	5.81701e-05	0.00259181	2.69994
NTN1	-1.84689	-1.46955	-15.9794	5.8238e-05	0.00259181	2.69861
IRX2	-3.98476	-1.00116	-15.9657	5.84478e-05	0.00259203	2.69452
ASF1B	-0.786844	3.28946	-15.9647	5.84628e-05	0.00259203	2.69423
TNS1	0.62558	4.14058	15.9376	5.88823e-05	0.00260146	2.68608
SMAD6	0.921975	4.49375	15.9343	5.89325e-05	0.00260146	2.68511
COPS7A	-0.382736	5.04175	-15.924	5.90932e-05	0.00260146	2.68201
RARRES1	1.38245	3.28477	15.9225	5.91165e-05	0.00260146	2.68156
EFNB2	-0.215839	4.00567	-15.9061	5.93718e-05	0.00260783	2.67665
CPE	0.890997	5.23904	15.8764	5.984e-05	0.00262351	2.66771
SERTAD4	-2.25915	1.44216	-15.8601	6.00985e-05	0.00262995	2.6628
LRRIQ1	-0.88341	-2.33696	-15.8346	6.05067e-05	0.00264291	2.65508
OSMR	0.897681	4.40487	15.824	6.06765e-05	0.0026444	2.65189
BCL6	0.473282	3.9737	15.8185	6.0765e-05	0.0026444	2.65023
SLIT3	0.661895	5.91182	15.7821	6.13553e-05	0.00266517	2.6392
PDZRN3	0.590429	4.67022	15.7491	6.18965e-05	0.00266742	2.62919
TPT1	0.57046	11.6275	15.745	6.19639e-05	0.00266742	2.62795
LDHA	0.456301	7.26195	15.7409	6.20313e-05	0.00266742	2.62671
STON1	0.739667	4.08142	15.7385	6.2071e-05	0.00266742	2.62598
CH25H	-2.05801	-2.30034	-15.7377	6.20851e-05	0.00266742	2.62572
FAM198B	-0.629213	5.66049	-15.7376	6.20856e-05	0.00266742	2.62571
GALNT10	-0.282594	4.03756	-15.7226	6.23349e-05	0.00266938	2.62114
RPL4	0.444081	10.4326	15.7213	6.23575e-05	0.00266938	2.62072
DGKI	1.42052	-0.380431	15.7015	6.26877e-05	0.00267835	2.6147
AKAP12	-0.313964	5.74807	-15.6861	6.29461e-05	0.00267835	2.61
ACVR2A	1.07301	2.98641	15.677	6.30997e-05	0.00267835	2.60722
DACT1	0.878625	2.73288	15.6763	6.31109e-05	0.00267835	2.60702
DUSP16	-0.841995	2.81388	-15.6671	6.32663e-05	0.00267835	2.60421
VEGFA	0.789929	4.76707	15.6658	6.32885e-05	0.00267835	2.60381
OSGIN2	-0.367139	1.54573	-15.6615	6.33619e-05	0.00267835	2.60249
TROAP	-0.712663	3.25427	-15.6492	6.35717e-05	0.00268241	2.59871
LOC440905	-0.816982	1.68327	-15.6211	6.40523e-05	0.00269786	2.59011
FBLN2	0.790548	6.41351	15.599	6.44338e-05	0.00270548	2.58333
AGRN	-0.66281	5.26662	-15.5973	6.44627e-05	0.00270548	2.58282
SH3RF3-AS1	1.25788	-0.362045	15.5702	6.49347e-05	0.00272045	2.57449
PCDH10	0.929039	4.62148	15.5404	6.54589e-05	0.00273682	2.5653
OPN3	0.526936	3.13439	15.5348	6.55574e-05	0.00273682	2.56358
VAMP5	1.18054	3.24114	15.4855	6.64376e-05	0.00276423	2.54834
HPD	1.13655	1.24475	15.4849	6.64483e-05	0.00276423	2.54815
ENPP5	2.52762	-1.94824	15.4766	6.6598e-05	0.00276499	2.54558
KREMEN1	-0.692341	2.85389	-15.4709	6.67011e-05	0.00276499	2.54381
S1PR1	0.396687	3.35614	15.4507	6.70682e-05	0.00277533	2.53754
TMEM200A	0.561035	5.38209	15.4126	6.77658e-05	0.00279929	2.5257
NOP9	-0.25629	3.07306	-15.4033	6.79366e-05	0.00280144	2.52282
SYT4	2.87646	-1.0855	15.3963	6.80677e-05	0.00280194	2.52061
COL5A1	0.732052	9.40972	15.3753	6.84587e-05	0.00280844	2.51406
CEBPB	0.734894	4.75958	15.375	6.84637e-05	0.00280844	2.51398
CXCR2	1.96138	-0.356482	15.3626	6.86963e-05	0.00281309	2.5101
SMS	-1.14638	6.33461	-15.3383	6.9152e-05	0.0028218	2.50253
VCAM1	1.09745	5.08266	15.3354	6.92083e-05	0.0028218	2.5016
FKBP11	1.10075	4.82637	15.3322	6.92678e-05	0.0028218	2.50061
UBE2J1	0.327915	4.51238	15.3241	6.94224e-05	0.00282322	2.49806
KAT2A	-0.391092	4.29681	-15.2772	7.03207e-05	0.00285004	2.48334
PTP4A1	0.584612	4.37898	15.277	7.03236e-05	0.00285004	2.48329
COL4A5	0.557505	7.70685	15.2543	7.07628e-05	0.00286292	2.47616
CDC42EP3	0.734698	4.64589	15.2271	7.12947e-05	0.0028795	2.46758
ADM	0.879899	4.53741	15.2116	7.15998e-05	0.00288577	2.46269
SBSPON	2.01724	0.900195	15.2068	7.16945e-05	0.00288577	2.46117
SEC1P	-1.29826	-0.00249003	-15.1958	7.1912e-05	0.00288959	2.4577
EHD2	0.556846	6.55246	15.1842	7.21431e-05	0.00289394	2.45402
GPC3	-0.578611	7.99464	-15.1529	7.27692e-05	0.00291411	2.44411
SPTBN1	0.442171	5.99942	15.121	7.34156e-05	0.00292739	2.43397
IGSF10	0.897697	2.63102	15.1207	7.34222e-05	0.00292739	2.43387
LARGE	0.572086	3.40099	15.1181	7.34733e-05	0.00292739	2.43307
COLEC12	1.40029	4.97084	15.1073	7.36948e-05	0.00293126	2.42962
ETV6	-0.716247	2.41869	-15.0834	7.41855e-05	0.00294581	2.42201
CELSR2	-1.76047	1.25272	-15.0637	7.45927e-05	0.00294767	2.41573
DAPK1	0.395046	5.44925	15.0632	7.46031e-05	0.00294767	2.41557
NUSAP1	-0.700337	4.51433	-15.0511	7.48553e-05	0.00294767	2.41169
AKAP2	0.599184	4.43527	15.0508	7.48606e-05	0.00294767	2.41161
PRNP	0.671892	5.31232	15.044	7.50027e-05	0.00294767	2.40944
NRP1	1.12781	4.88739	15.0432	7.50188e-05	0.00294767	2.40919
EEF1B2	0.624594	8.6676	15.039	7.5107e-05	0.00294767	2.40784
NT5DC1	1.08261	2.78953	15.0072	7.57767e-05	0.00296804	2.39765
DPYS	-1.769	-0.19347	-15.0019	7.58885e-05	0.00296804	2.39596
SULT1E1	1.14474	5.38971	14.9965	7.60036e-05	0.00296804	2.39422
TIMP3	0.760706	4.88332	14.9656	7.66627e-05	0.00298646	2.38431
MITF	0.787742	1.19986	14.9624	7.67312e-05	0.00298646	2.38328
AARS	0.634021	6.12696	14.9544	7.69037e-05	0.00298646	2.3807
CLMP	0.424196	4.35799	14.9508	7.69818e-05	0.00298646	2.37953
ADORA2B	1.81582	2.84731	14.9286	7.74626e-05	0.00299973	2.37238
FAM109B	1.6309	-1.50966	14.9192	7.76664e-05	0.00299973	2.36936
DHRS3	-0.714571	5.84658	-14.9154	7.77491e-05	0.00299973	2.36814
ASB1	-0.237222	2.91905	-14.9116	7.78326e-05	0.00299973	2.36691
RASD1	-1.59936	1.80184	-14.9031	7.80182e-05	0.00300198	2.36417
PBX1	0.301442	4.98697	14.89	7.83061e-05	0.00300417	2.35994
TMEM132A	-0.571371	5.11185	-14.889	7.83299e-05	0.00300417	2.35959
SEC22B	0.278008	6.29877	14.8779	7.85737e-05	0.00300863	2.35602
GTDC2	-0.514331	3.11599	-14.8119	8.00508e-05	0.00305581	2.33461
GFRA1	1.87568	-0.287696	14.8113	8.00649e-05	0.00305581	2.33441
LUM	0.912825	10.6759	14.7702	8.1001e-05	0.00308654	2.32104
PCDHGA11	-0.865564	2.69032	-14.7354	8.18054e-05	0.00311217	2.30967
PPM1E	0.649931	-1.98133	14.5668	8.20385e-05	0.00311601	2.29348
ALDH1A2	-3.11026	1.2311	-14.7162	8.22544e-05	0.00311736	2.30337
LPIN1	0.604576	3.69767	14.7126	8.23384e-05	0.00311736	2.3022
LRP8	-1.03191	1.29368	-14.6804	8.30961e-05	0.00314101	2.29165
KRT23	1.90737	-2.40936	14.6637	8.34939e-05	0.00315099	2.28616
OLFML3	0.384411	5.9062	14.6396	8.40703e-05	0.00316768	2.27824
KIF21A	1.50632	2.21427	14.6256	8.44076e-05	0.00317532	2.27362
COL6A1	0.883604	9.23405	14.6043	8.49241e-05	0.00318966	2.2666
KANK4	-1.97559	0.928573	-14.5636	8.59236e-05	0.00322207	2.25312
PLCH1	-2.29017	-1.48772	-14.5567	8.60929e-05	0.00322329	2.25085
ID2	0.996328	4.77952	14.549	8.6284e-05	0.00322532	2.2483
TMTC1	0.658721	0.0066382	14.5384	8.65489e-05	0.00323011	2.24476
PLCE1	1.37213	1.66567	14.5196	8.70187e-05	0.00324164	2.23852
NPHS1	-3.36179	0.780089	-14.515	8.71328e-05	0.00324164	2.23701
ABLIM3	1.56811	-0.556291	14.4972	8.7582e-05	0.00324499	2.23109
SNAI2	1.11255	6.03735	14.4943	8.76557e-05	0.00324499	2.23012
CTSL1	0.906242	6.53902	14.4911	8.77377e-05	0.00324499	2.22904
GALNT18	1.50909	0.0925739	14.4897	8.77731e-05	0.00324499	2.22857
PNPO	-1.21627	1.64153	-14.4664	8.83646e-05	0.00326175	2.22083
PSRC1	-0.7704	3.17568	-14.4545	8.86687e-05	0.00326786	2.21687
SOX11	-1.37883	2.6055	-14.4042	8.99739e-05	0.00331079	2.20001
CD55	1.14569	1.75982	14.3873	9.04165e-05	0.00332189	2.19435
POFUT1	-0.396992	4.93802	-14.3142	9.23642e-05	0.00338817	2.16975
RTN4	0.510793	7.00375	14.3026	9.26768e-05	0.00339436	2.16585
BCL6B	3.03654	-1.60443	14.2879	9.30774e-05	0.00340375	2.16087
IGDCC4	0.873986	4.59094	14.2757	9.34108e-05	0.00340592	2.15674
LOXL2	0.520609	5.90305	14.2716	9.35226e-05	0.00340592	2.15536
TM9SF4	-0.476368	5.75457	-14.2684	9.3611e-05	0.00340592	2.15427
RGS12	-0.178903	2.69561	-14.1442	9.37144e-05	0.00340592	2.14265
MDGA2	-1.29737	-1.22944	-14.2519	9.40635e-05	0.00341335	2.1487
ZNF717	-3.26654	-1.68056	-14.2191	9.49763e-05	0.00343487	2.13754
FOXC1	1.51049	-0.00768532	14.2174	9.50214e-05	0.00343487	2.13699
KCNMA1	-0.975091	4.1579	-14.2149	9.50934e-05	0.00343487	2.13612
ARFGEF2	0.544684	3.05628	14.207	9.53152e-05	0.00343762	2.13342
MAP7D3	0.643669	2.42534	14.1982	9.5561e-05	0.00344122	2.13045
TFPI2	2.12882	3.85246	14.1918	9.57428e-05	0.00344251	2.12825
HS6ST2	-1.51905	2.23084	-14.1777	9.61411e-05	0.00344942	2.12345
SEMA3F	-1.65059	1.60852	-14.1746	9.62275e-05	0.00344942	2.12242
SPON2	1.17252	6.46065	14.1533	9.68357e-05	0.00345906	2.11513
ATP9A	-0.51706	3.42945	-14.1469	9.70199e-05	0.00345906	2.11294
RAPH1	0.98609	2.10055	14.144	9.71009e-05	0.00345906	2.11197
ACVRL1	2.53252	0.147578	14.1414	9.71755e-05	0.00345906	2.11108
LAMC1	0.696122	7.11699	14.1396	9.72298e-05	0.00345906	2.11044
OLR1	1.28641	2.59505	14.1256	9.76334e-05	0.00346819	2.10565
CDV3	0.25581	5.62247	14.1085	9.81276e-05	0.00348051	2.09981
ZDHHC8P1	-1.09138	3.52292	-14.0953	9.85135e-05	0.00348106	2.09527
GRIK5	-1.83925	1.35698	-14.0934	9.85682e-05	0.00348106	2.09463
FOXP2	1.95897	-1.62972	14.0928	9.8586e-05	0.00348106	2.09442
TTYH1	-2.7393	0.833945	-14.0488	9.98827e-05	0.00352157	2.0793
FHL1	1.01197	4.87782	14.0107	0.000101024	0.00355649	2.06616
VPRBP	-0.406874	2.80086	-14.0006	0.000101328	0.00356187	2.06268
NRP2	0.250768	6.17419	13.9761	0.000102072	0.00358271	2.0542
KLF2	1.39247	3.24465	13.9629	0.000102478	0.00359161	2.04961
MGAT5	-0.489319	2.89398	-13.9447	0.000103036	0.00359624	2.04332
TOX3	-1.45466	0.0225436	-13.9445	0.000103045	0.00359624	2.04323
FERMT2	0.565837	5.57951	13.9403	0.000103174	0.00359624	2.04178
S100A6	1.48967	5.86128	13.9388	0.00010322	0.00359624	2.04126
GREM1	1.48061	0.882388	13.9244	0.000103666	0.00360646	2.03626
SLC31A1	0.59371	3.95244	13.9128	0.000104028	0.00361371	2.03223
FENDRR	2.62398	0.907698	13.9077	0.000104187	0.0036139	2.03046
TMED2	0.352591	7.16269	13.8804	0.000105046	0.00363697	2.02095
HSPB6	1.76678	6.70699	13.8768	0.00010516	0.00363697	2.01969
C7orf41	0.68651	1.77612	13.8575	0.000105773	0.00365282	2.01295
P4HB	0.543107	8.87629	13.8398	0.00010634	0.00366492	2.00677
SARS	0.677389	6.49635	13.8369	0.000106434	0.00366492	2.00573
PEG10	0.80071	5.67682	13.8315	0.000106608	0.00366554	2.00385
CREB3L1	1.0374	6.2769	13.8136	0.000107186	0.0036707	1.99758
CLN8	0.631589	1.4857	13.8127	0.000107215	0.0036707	1.99726
SRGN	3.1818	-0.499932	13.8124	0.000107225	0.0036707	1.99716
KCNK6	0.569295	2.67023	13.7711	0.000108575	0.0037054	1.98265
FXYD6	-0.935434	6.60967	-13.771	0.000108578	0.0037054	1.98262
PBXIP1	-0.330099	5.00066	-13.767	0.00010871	0.0037054	1.98121
KIFC1	-0.665846	3.54348	-13.7493	0.000109296	0.00371712	1.97498
DYNC2H1	0.652946	1.84799	13.7451	0.000109435	0.00371712	1.9735
RQCD1	0.0549887	4.36722	13.0713	0.000109526	0.00371712	1.9089
PHB2	-0.631008	7.52145	-13.7371	0.000109701	0.00371769	1.97069
IQGAP2	0.969905	3.0762	13.7283	0.000109995	0.0037223	1.96759
SBK1	-2.06008	0.588249	-13.7186	0.000110321	0.00372287	1.96415
GPR137B	0.66641	3.14957	13.7184	0.000110327	0.00372287	1.96409
LINC00654	-2.12967	-2.26607	-13.7082	0.000110672	0.00372919	1.96046
COMT	2.30997	3.36942	13.7034	0.000110834	0.0037293	1.95877
TGFBR1	0.698501	4.28825	13.6749	0.000111802	0.00375653	1.94868
GJA5	1.72963	2.02839	13.6673	0.000112062	0.0037599	1.94598
ITPKB	-0.633466	2.4369	-13.6604	0.000112297	0.00376244	1.94355
CASP4	1.26335	4.05468	13.6539	0.000112522	0.00376463	1.94123
CYFIP2	-0.577507	1.97974	-13.6409	0.000112972	0.00377334	1.9366
SEMA6D	1.04533	4.35307	13.6371	0.000113103	0.00377334	1.93526
PHGDH	0.93309	6.97363	13.6289	0.000113384	0.0037774	1.93237
KIAA0226	-0.585495	1.61551	-13.6209	0.000113663	0.00378133	1.92952
MAGEA12	3.71216	-1.22758	13.6154	0.000113857	0.00378245	1.92754
CDH24	-0.457926	2.84407	-13.6096	0.000114058	0.00378291	1.9255
ABCC4	1.6365	1.83084	13.6058	0.000114192	0.00378291	1.92414
ZIC3	-1.39512	-2.15383	-13.5877	0.000114829	0.00379869	1.91767
PIK3AP1	-1.37122	-2.26303	-13.5808	0.000115071	0.00380137	1.91523
DNAL1	-0.255122	1.32106	-13.4502	0.000115693	0.00381657	1.8984
KCNB1	1.06452	-1.37177	13.5567	0.000115929	0.00381901	1.9066
EML1	1.18467	1.9524	13.5387	0.000116574	0.00383492	1.90015
ZMIZ2	-0.343346	3.21384	-13.5111	0.000117572	0.00386236	1.89025
PRDM6	1.77534	0.923601	13.4758	0.000118861	0.00389928	1.87758
H1F0	0.811102	4.32695	13.4689	0.000119117	0.00390225	1.87508
KANK1	0.613704	2.68327	13.4603	0.000119435	0.00390722	1.87199
TRAPPC9	-0.596649	3.01506	-13.4441	0.000120035	0.00392142	1.86616
PIEZO1	0.571507	4.02507	13.4387	0.000120237	0.0039226	1.8642
IRX6	-4.71617	0.557257	-13.4275	0.000120656	0.00393082	1.86016
CXCR7	1.14301	2.18474	13.4088	0.00012136	0.00394832	1.85339
ARHGEF3	0.285769	4.98913	13.4006	0.00012167	0.00395293	1.85043
PLXND1	-0.611412	5.21233	-13.3952	0.000121877	0.00395421	1.84846
SHROOM3	-0.678691	2.01182	-13.3623	0.000123134	0.00398596	1.83652
PLEKHA6	0.84714	3.01199	13.3607	0.000123194	0.00398596	1.83596
CSMD3	1.58579	-0.662044	13.3562	0.000123367	0.00398611	1.83432
TMOD2	1.23925	2.27178	13.3514	0.000123552	0.00398662	1.83258
MEIS3	-0.77838	5.49478	-13.3462	0.000123755	0.00398773	1.83067
ZEB2	0.881287	4.21612	13.3394	0.000124016	0.00399044	1.82822
IRAK1	0.923783	2.90208	13.3353	0.000124178	0.00399044	1.8267
CACNA1H	-1.1518	2.78745	-13.3261	0.000124534	0.00399645	1.82337
IRF9	-0.462253	4.45595	-13.2934	0.000125819	0.00402108	1.81143
PPP1R3B	0.343309	4.22413	13.2903	0.000125942	0.00402108	1.81029
KIF3B	-0.514184	3.90209	-13.29	0.000125952	0.00402108	1.8102
FOXO3	0.590611	2.55716	13.2892	0.000125984	0.00402108	1.8099
KIAA1462	0.781943	2.57262	13.2658	0.000126914	0.00404234	1.80135
RHPN1	-2.20012	-0.00414846	-13.2638	0.000126992	0.00404234	1.80062
ZFP28	-1.22045	1.03859	-13.2415	0.000127889	0.00406538	1.79244
RRAD	0.804853	1.14413	13.2332	0.000128225	0.00407059	1.78938
RYR3	-1.30448	-1.74983	-13.2254	0.00012854	0.00407509	1.78653
KLHL31	-0.962436	-1.64369	-13.2172	0.000128871	0.00407865	1.78353
BOC	-0.502023	4.70118	-13.2138	0.000129011	0.00407865	1.78226
EBF3	3.09128	-1.09432	13.2099	0.000129171	0.00407865	1.78082
SQSTM1	0.650419	6.58301	13.1988	0.000129624	0.0040875	1.77674
RNF144A	-1.15897	2.01742	-13.1872	0.000130099	0.00409359	1.77249
FLRT3	0.723918	5.43384	13.1856	0.000130165	0.00409359	1.7719
PABPC4	0.487991	6.01206	13.1775	0.000130498	0.00409862	1.76892
APOE	1.19881	9.06994	13.1659	0.000130977	0.0041082	1.76465
ABI3BP	-1.84757	1.63324	-13.1615	0.000131162	0.00410851	1.76301
COL8A2	-1.06323	3.39284	-13.1572	0.000131343	0.00410873	1.7614
G0S2	2.07317	2.56757	13.1461	0.000131802	0.00411764	1.75734
GJA4	4.05312	0.0626498	13.1336	0.000132328	0.0041286	1.7527
SPRY4	0.830189	3.17128	13.1153	0.000133101	0.00414723	1.74591
RBMS1	0.481079	4.83146	13.105	0.000133537	0.00415533	1.7421
NNMT	0.962255	5.72019	13.0935	0.000134026	0.00416505	1.73784
SNCAIP	-0.334218	5.27205	-13.0865	0.000134324	0.00416883	1.73525
BZRAP1	-0.620759	2.15659	-13.0678	0.000135127	0.00417805	1.7283
MORC4	-0.612589	4.46086	-13.0672	0.000135153	0.00417805	1.72808
JPH4	0.164379	2.15719	12.887	0.000134983	0.00417805	1.71118
PDGFB	-1.68524	0.576697	-13.0588	0.000135516	0.00418151	1.72496
FUCA2	0.487416	4.55212	13.0564	0.000135619	0.00418151	1.72407
TPI1	-0.734241	8.21637	-13.039	0.000136377	0.00419229	1.71758
ZFHX4	-0.822336	2.18301	-13.0354	0.000136534	0.00419229	1.71623
PRDM1	-1.76656	-0.978448	-13.0347	0.000136565	0.00419229	1.71597
NOG	-1.47697	0.234129	-13.0321	0.00013668	0.00419229	1.71498
STAT3	0.264406	5.62634	13.0041	0.000137911	0.00422456	1.70453
GAPDH	-0.578882	10.9038	-12.9978	0.000138187	0.00422753	1.7022
MYEF2	-1.11225	2.52413	-12.9757	0.000139173	0.00425048	1.69391
NBLA00301	1.55687	3.64785	12.9729	0.000139298	0.00425048	1.69286
SH3D19	0.798283	5.07035	12.9684	0.000139498	0.00425109	1.69119
SUN2	-0.48068	4.25479	-12.9563	0.000140041	0.00425928	1.68665
VIM	0.572765	10.3564	12.9544	0.000140128	0.00425928	1.68593
PEAK1	0.811	3.51975	12.9406	0.000140753	0.00427278	1.68073
CCBE1	-1.29945	1.4304	-12.9364	0.000140944	0.00427305	1.67916
CHMP4C	-0.735907	0.492586	-12.9087	0.000142206	0.00430147	1.66875
TXNIP	0.867765	8.19587	12.9079	0.000142246	0.00430147	1.66843
ACOT9	0.854949	4.9082	12.8995	0.00014263	0.00430298	1.66528
SETD7	0.34902	3.78993	12.8971	0.000142741	0.00430298	1.66437
PLOD2	0.984941	4.99205	12.8949	0.000142843	0.00430298	1.66354
STARD4-AS1	-0.259367	2.35592	-12.8824	0.000143421	0.00430603	1.65883
MYO7A	-1.55998	-1.19546	-12.8815	0.000143463	0.00430603	1.65848
KDM5C	-0.167538	4.38466	-12.8809	0.000143492	0.00430603	1.65825
FZD8	1.08095	3.59303	12.8674	0.000144119	0.00431303	1.65316
TUBE1	0.492386	2.49913	12.8663	0.000144172	0.00431303	1.65273
KDELR3	0.50657	6.14386	12.8623	0.000144359	0.00431303	1.65121
YBX2	-2.28876	-0.766792	-12.8602	0.000144456	0.00431303	1.65043
UBE2T	-0.673231	4.53178	-12.8535	0.000144768	0.00431688	1.64791
TRPC3	2.47148	0.0337819	12.8444	0.000145197	0.00432359	1.64446
ZBED4	-0.183025	3.02207	-12.841	0.00014536	0.00432359	1.64315
SEMA4F	-0.675004	2.07132	-12.8361	0.000145589	0.00432493	1.64132
GAL3ST3	-1.56276	-0.98936	-12.8062	0.000147008	0.00436162	1.62998
SLC23A2	-0.143117	2.9767	-12.6521	0.000148425	0.00439812	1.60594
CDKL1	2.03593	1.59973	12.7696	0.000148772	0.00440286	1.61606
EEF1A2	-1.38553	2.5254	-12.7573	0.000149372	0.00441509	1.61135
PHKA2	-0.903286	3.41292	-12.7457	0.000149938	0.0044197	1.60693
DDR1	-0.566108	5.55527	-12.7452	0.000149961	0.0044197	1.60676
RPP25	0.625009	4.3714	12.7426	0.00015009	0.0044197	1.60575
TFRC	0.620058	5.05481	12.7324	0.000150595	0.00442364	1.60183
ALG10B	-1.22275	-0.667748	-12.7323	0.000150599	0.00442364	1.6018
PARD3B	0.27211	1.23086	12.6752	0.000150821	0.00442464	1.59466
P4HA1	0.56208	6.5164	12.7183	0.00015129	0.00443133	1.59645
ELOVL2	1.08358	2.70941	12.7156	0.000151425	0.00443133	1.59541
TAS2R20	-0.521816	0.325798	-12.7056	0.000151921	0.00444006	1.59158
FAM64A	-0.733719	3.40092	-12.702	0.000152099	0.00444006	1.59021
F2RL2	1.94924	1.66694	12.6966	0.000152368	0.00444239	1.58815
EIF4G3	-0.2335	4.76761	-12.6817	0.000153115	0.00445395	1.58244
HTRA1	1.16409	5.56653	12.6774	0.000153331	0.00445395	1.58079
EFCAB3	0.313548	-0.667192	12.3962	0.000153258	0.00445395	1.55155
CYBRD1	1.03345	5.41149	12.6602	0.000154202	0.00447377	1.57416
SELP	1.17561	-2.73778	12.6507	0.000154685	0.00448225	1.57051
CHRDL1	0.504713	3.96132	12.6463	0.000154906	0.00448315	1.56884
ASAH1	0.582371	5.48049	12.6152	0.000156506	0.00452391	1.55683
PCDH17	0.866696	2.1112	12.6016	0.000157209	0.00453865	1.55159
MCFD2	0.493877	5.90052	12.5815	0.000158258	0.00456337	1.54381
MIR181A2HG	-1.48447	0.0273405	-12.5712	0.000158798	0.00456889	1.53983
ANTXR1	0.430065	6.3312	12.5704	0.000158837	0.00456889	1.53954
VANGL2	-0.60629	3.5204	-12.5559	0.000159605	0.00458538	1.5339
CD83	-1.18971	3.38219	-12.5457	0.000160144	0.0045935	1.52995
BMP4	1.02299	4.57868	12.5432	0.000160277	0.0045935	1.52898
DFNA5	0.56829	3.71198	12.5347	0.00016073	0.0045966	1.52568
ADCY9	0.742352	2.88186	12.5339	0.000160775	0.0045966	1.52535
COX6B2	-1.48427	2.3351	-12.521	0.000161465	0.00460687	1.52034
KCND3	2.07046	-2.1219	12.5199	0.000161525	0.00460687	1.51991
SDC1	-0.791814	4.86748	-12.4686	0.000164306	0.00467614	1.49993
SLC6A15	1.20201	1.179	12.4678	0.00016435	0.00467614	1.49961
OLFML2A	-0.738376	2.64717	-12.4422	0.000165759	0.00469509	1.48962
ANGPTL7	-2.50579	-1.67011	-12.4386	0.000165962	0.00469509	1.48818
TRIM63	1.80629	0.965018	12.4378	0.000166004	0.00469509	1.48789
LRRTM4	1.68444	1.93071	12.4341	0.000166214	0.00469509	1.48641
REXO2	0.909944	6.07865	12.4334	0.000166249	0.00469509	1.48616
ANP32B	0.285005	6.74703	12.427	0.000166608	0.00469509	1.48364
CD200	-0.818883	3.77688	-12.4249	0.000166724	0.00469509	1.48282
KITLG	1.77434	1.73351	12.4249	0.000166727	0.00469509	1.48281
TANC1	-0.192022	3.02696	-12.4212	0.000166929	0.00469509	1.48139
ARL4D	1.02165	3.87997	12.4199	0.000167006	0.00469509	1.48084
NPR1	0.824552	3.43426	12.408	0.000167673	0.00470821	1.47618
TENM4	-1.37613	2.21315	-12.4018	0.000168017	0.00471228	1.47378
HSD17B2	2.57491	-1.01149	12.3934	0.000168494	0.00472003	1.47046
SEMA4D	-1.23768	0.610372	-12.3832	0.000169071	0.00473059	1.46645
EMILIN3	-0.654357	1.93284	-12.3529	0.000170801	0.00477333	1.45453
CRYL1	-0.99676	3.45656	-12.3465	0.000171174	0.00477809	1.45197
SFRP5	-2.40541	0.152563	-12.3374	0.000171699	0.00478707	1.44839
FAM3C	0.370889	4.796	12.3315	0.000172043	0.00479099	1.44604
POSTN	-0.986874	7.65538	-12.3194	0.000172743	0.00480101	1.44129
STAB1	1.97085	-1.99053	12.3183	0.00017281	0.00480101	1.44083
PDLIM3	1.32385	1.97183	12.3037	0.000173662	0.00481405	1.43507
TMEM72	-2.64876	-0.348898	-12.3033	0.000173687	0.00481405	1.4349
XYLT2	-0.355247	3.88046	-12.291	0.000174408	0.0048237	1.43004
CACNG4	1.40791	0.337835	12.2871	0.000174639	0.0048237	1.42849
TSHZ3	0.914085	3.64602	12.287	0.000174649	0.0048237	1.42843
PTPRO	-1.67437	-1.95441	-12.2734	0.00017545	0.00484016	1.42306
ARPC2	0.31778	7.42309	12.2678	0.000175784	0.00484372	1.42083
CCDC92	0.599562	4.56485	12.2415	0.000177363	0.00488152	1.41035
DDIT3	1.05539	5.07997	12.228	0.000178176	0.00489819	1.40499
P4HA3	1.98405	1.14529	12.2231	0.000178475	0.00490068	1.40303
SEMA3A	-0.902347	3.2765	-12.2193	0.000178703	0.00490124	1.40153
CTDSP2	0.263562	6.61116	12.2058	0.000179526	0.0049181	1.39614
BVES	-1.27539	2.63909	-12.1958	0.000180139	0.00492412	1.39214
SLC35F6	0.357093	4.12637	12.1954	0.000180164	0.00492412	1.39198
DBF4B	-0.4913	1.78976	-12.1865	0.000180712	0.00493338	1.38842
DCP1B	-0.823726	3.78566	-12.1824	0.000180963	0.00493453	1.38679
SH3RF2	-1.63969	1.54767	-12.1728	0.00018156	0.00494509	1.38293
GPX7	1.61127	4.72999	12.1516	0.000182881	0.00497534	1.37442
DSE	0.480559	3.99035	12.1429	0.000183422	0.0049843	1.37096
IGF1	-1.89499	1.11028	-12.1375	0.000183765	0.00498789	1.36877
AMIGO2	1.7124	3.42292	12.1154	0.00018516	0.00501995	1.3599
CALB1	-2.613	0.436854	-12.1096	0.000185528	0.00502081	1.35757
WNK2	-1.79521	-0.977623	-12.1082	0.000185617	0.00502081	1.357
FMN2	0.888544	0.230302	12.0985	0.000186236	0.0050318	1.3531
SYDE2	0.978922	1.67881	12.0942	0.000186514	0.00503354	1.35135
MCM8	-0.501422	2.02575	-12.0748	0.000187763	0.00506144	1.34352
FOXJ2	-0.554662	3.48348	-12.0645	0.000188428	0.00507358	1.33936
TM4SF1	-1.01286	4.02633	-12.0427	0.00018985	0.00510384	1.33054
PCDHAC2	0.811253	3.80223	12.0402	0.000190013	0.00510384	1.32953
HIP1	-0.390102	3.55575	-12.0373	0.000190201	0.00510384	1.32837
MEGF6	-0.353043	3.49069	-12.0278	0.000190826	0.00511419	1.32452
TMEM63C	0.876575	1.45686	12.0242	0.000191065	0.00511419	1.32305
SHMT2	0.821561	6.21203	12.0216	0.000191237	0.00511419	1.322
NET1	-1.04085	3.82443	-12.0178	0.000191492	0.00511519	1.32043
TBC1D1	0.413213	3.99262	12.0079	0.000192148	0.00512596	1.31641
NRBP2	-0.325254	4.17723	-12.0051	0.000192329	0.00512596	1.31531
CYB5A	0.428364	6.08283	11.9996	0.000192698	0.00512761	1.31306
MAGEA3	3.10087	-1.55638	11.9977	0.000192826	0.00512761	1.31228
TBX3	1.22284	3.28287	11.9924	0.000193177	0.00512945	1.31015
HERPUD1	0.532501	5.49113	11.9901	0.00019333	0.00512945	1.30921
DKK1	-0.787256	4.99907	-11.9849	0.000193682	0.00513022	1.30708
RARRES2	1.13113	4.01561	11.9832	0.000193794	0.00513022	1.3064
ADAMTS5	1.28786	1.6541	11.9767	0.000194232	0.00513605	1.30375
PCYT1A	0.352177	4.27427	11.9376	0.00019689	0.00520051	1.28778
WDR85	-0.321995	3.37896	-11.9272	0.000197601	0.00521343	1.28355
SAPCD2	-0.883312	2.86928	-11.9196	0.000198127	0.00521687	1.28043
MCM7	-0.259655	4.86002	-11.9159	0.000198384	0.00521687	1.27891
FST	-0.8921	3.72083	-11.9157	0.000198395	0.00521687	1.27884
CLMN	-0.65236	1.08145	-11.9017	0.000199364	0.00523651	1.27312
GPX8	0.380561	5.93185	11.8893	0.000200233	0.0052535	1.26801
TBC1D2B	0.423319	4.22007	11.8858	0.000200473	0.00525396	1.2666
EIF4B	0.413526	7.61768	11.8685	0.000201693	0.00527743	1.25947
MAN2C1	-0.35712	4.50147	-11.8658	0.000201885	0.00527743	1.25835
FTH1	0.870741	10.12	11.8629	0.000202088	0.00527743	1.25717
IGFBP5	-0.39136	9.62352	-11.8604	0.000202264	0.00527743	1.25615
BDNF	0.867373	2.68867	11.842	0.000203573	0.00530571	1.24857
SNHG5	1.14593	8.15734	11.8314	0.000204331	0.00531961	1.2442
MAP1B	0.539706	5.94893	11.8275	0.000204607	0.0053209	1.24261
SUV420H2	-0.589944	2.94886	-11.8123	0.000205702	0.00534349	1.23634
SLX4	-0.555579	1.33285	-11.8092	0.000205933	0.00534361	1.23502
RHOJ	0.82926	0.192901	11.7866	0.00020757	0.00538016	1.22571
CNN3	-0.366763	8.1237	-11.7633	0.000209288	0.00541832	1.21602
SDC2	0.636619	5.72661	11.7584	0.000209649	0.00541832	1.21399
PPARG	1.14224	1.99168	11.7573	0.000209731	0.00541832	1.21353
ZNF471	-1.55689	0.797205	-11.7329	0.00021154	0.00545909	1.20343
MGAT5B	-1.57146	-0.433622	-11.7129	0.000213046	0.00549194	1.19508
TIMELESS	-0.507471	2.80263	-11.7015	0.000213905	0.00550806	1.19035
LPCAT1	-0.326324	5.02677	-11.6896	0.000214814	0.00552544	1.18536
TMEM151A	-1.07231	1.98212	-11.6631	0.000216849	0.0055717	1.17427
BAALC	1.79512	1.65098	11.6555	0.000217435	0.00558067	1.1711
SOBP	0.419867	1.06677	11.6511	0.000217771	0.00558323	1.16928
NAV1	0.716114	4.6078	11.6431	0.000218393	0.00559309	1.16592
SRRT	-0.222658	5.06271	-11.6367	0.00021889	0.00559975	1.16324
C22orf15	-1.63465	0.470297	-11.6276	0.000219602	0.00561185	1.15943
ABCA3	-1.10814	0.658927	-11.6241	0.000219879	0.00561285	1.15794
ENG	1.51883	3.21403	11.6176	0.000220392	0.00561393	1.1552
NPTN	0.358215	5.51853	11.617	0.000220438	0.00561393	1.15495
HOTAIR	3.03078	0.469673	11.6145	0.000220635	0.00561393	1.1539
CREB5	-0.894382	1.32289	-11.6065	0.000221264	0.00562387	1.15055
KIF11	-0.359027	3.29048	-11.5791	0.000223446	0.00567322	1.139
FOXM1	-1.05134	4.12323	-11.5737	0.000223873	0.00567795	1.13675
UBE2C	-0.570781	5.97595	-11.5628	0.000224754	0.00569027	1.13212
MARS	0.521285	6.09879	11.5617	0.000224841	0.00569027	1.13167
ZNF536	-1.44418	-0.0144961	-11.554	0.000225459	0.0056998	1.12844
PDZRN4	1.27124	-0.0323589	11.5431	0.000226351	0.00571622	1.12379
FAM212B	0.482189	0.998401	11.5379	0.00022677	0.00572039	1.12161
PTGFRN	-0.412171	4.85306	-11.5351	0.000227001	0.00572039	1.12041
GPR124	0.574508	6.96963	11.5283	0.000227553	0.00572668	1.11755
IFFO1	-0.692134	3.7942	-11.5261	0.000227737	0.00572668	1.1166
CDC20	-0.623525	4.73089	-11.5096	0.000229093	0.00575465	1.10961
ZNF697	0.624628	2.35923	11.4889	0.000230807	0.00579153	1.10083
MKI67	-0.556652	4.07078	-11.4834	0.000231266	0.00579487	1.09849
P4HA2	0.449459	6.77304	11.4814	0.000231431	0.00579487	1.09765
TSHZ1	0.388961	3.77109	11.4738	0.000232069	0.00580468	1.09441
PAPPA	0.452381	2.88212	11.4629	0.000232988	0.00581066	1.08975
RPS3A	0.449452	10.6251	11.4625	0.00023302	0.00581066	1.08959
POLA2	-0.510176	3.15557	-11.4594	0.000233282	0.00581066	1.08826
RAPGEF4	2.14634	-0.534843	11.4556	0.000233599	0.00581066	1.08666
NELL1	-3.70177	-1.18387	-11.4554	0.000233616	0.00581066	1.08658
EMP1	-1.29203	3.40563	-11.4534	0.000233786	0.00581066	1.08572
PDIA5	0.767148	5.24828	11.432	0.000235605	0.0058459	1.07659
STAU1	-0.266806	5.60571	-11.4307	0.000235715	0.0058459	1.07604
RHNO1	-0.596784	4.66777	-11.4276	0.00023598	0.0058459	1.07471
PABPC4L	1.11853	2.13061	11.4216	0.000236495	0.0058459	1.07215
H2AFY	-0.368073	6.30899	-11.4176	0.000236839	0.0058459	1.07043
SH3GLB2	-0.513551	4.27727	-11.4138	0.000237165	0.0058459	1.06881
KALRN	1.29769	1.58211	11.4124	0.000237284	0.0058459	1.06822
PAMR1	0.864655	3.85718	11.4081	0.000237658	0.0058459	1.06636
HOXA9	-0.548195	3.76949	-11.4078	0.000237679	0.0058459	1.06626
ZNF618	-0.468191	4.12831	-11.4078	0.000237683	0.0058459	1.06624
CARD10	-0.494737	2.23415	-11.3998	0.000238374	0.00585493	1.06282
PCDHGA6	-2.32383	-1.15554	-11.3967	0.00023864	0.00585493	1.06151
RNASEH2A	-0.391569	4.21538	-11.3903	0.000239199	0.00585493	1.05875
HOPX	5.30483	2.97142	11.3885	0.000239358	0.00585493	1.05796
CNKSR2	-1.28822	-1.08942	-11.3878	0.00023942	0.00585493	1.05766
LOC400456	-1.63618	-2.50594	-11.3864	0.000239539	0.00585493	1.05707
NACC2	0.386699	3.7361	11.379	0.000240182	0.00585754	1.05391
TSPAN12	1.23264	3.10372	11.3786	0.000240219	0.00585754	1.05373
EEF1A1	0.432767	12.1195	11.3766	0.000240391	0.00585754	1.05289
ADAMTSL4	0.706269	3.20311	11.3725	0.000240754	0.00586033	1.05111
C10orf118	0.378354	1.83271	11.3634	0.000241549	0.00587363	1.04722
ARHGEF9	-0.306644	3.18709	-11.3509	0.000242655	0.00588597	1.04184
RIOK1	0.295287	3.05882	11.3506	0.000242684	0.00588597	1.0417
COL5A3	0.812186	2.01236	11.3485	0.000242869	0.00588597	1.0408
KCNH2	-0.834752	3.96475	-11.3464	0.000243055	0.00588597	1.0399
DRAM1	0.908642	3.01256	11.3376	0.000243834	0.00589878	1.03612
PRKAR2B	0.486454	1.88081	11.3334	0.000244216	0.00590196	1.03428
C9orf47	1.06422	-0.750545	11.3245	0.000245005	0.00590897	1.03048
SLC47A2	1.18866	-2.74907	11.3245	0.000245007	0.00590897	1.03047
XYLT1	0.973784	1.7475	11.3203	0.000245385	0.00591205	1.02865
ITPR1	0.647974	2.74036	11.3171	0.000245671	0.00591289	1.02728
ME3	-0.597195	1.2959	-11.3126	0.000246074	0.00591657	1.02534
HMCN1	0.914247	1.77423	11.3035	0.000246897	0.00593032	1.0214
HEG1	0.47807	5.28581	11.2917	0.00024797	0.00594681	1.01629
HSDL2	0.572528	4.06908	11.2904	0.000248089	0.00594681	1.01573
PLXNC1	-1.43137	0.837596	-11.2827	0.000248785	0.00595455	1.01242
MTRNR2L8	-0.245886	9.98152	-11.2813	0.000248916	0.00595455	1.0118
PELO	0.731213	4.14269	11.27	0.000249956	0.00597165	1.00688
ING4	-0.603345	5.22161	-11.268	0.000250138	0.00597165	1.00603
IL6R	0.597256	2.43132	11.2604	0.000250835	0.00597725	1.00274
CDH2	-0.311436	5.90803	-11.2599	0.000250879	0.00597725	1.00254
FAM46A	1.08637	3.14623	11.2357	0.000253124	0.00601751	0.992028
SLAIN1	-1.70221	-0.289063	-11.2352	0.000253173	0.00601751	0.991799
SERP1	0.309882	5.40478	11.2335	0.000253334	0.00601751	0.991048
SHISA3	1.70033	1.59171	11.2185	0.000254736	0.00604119	0.984536
FAM102B	0.587553	2.24302	11.2156	0.000255012	0.00604119	0.983259
RGL1	0.592407	3.69866	11.2134	0.000255219	0.00604119	0.982302
TXNRD1	0.551706	5.65135	11.2119	0.000255355	0.00604119	0.981672
NPY	2.61409	6.62045	11.1956	0.000256901	0.00607166	0.974552
RAI14	0.349881	5.32055	11.1892	0.00025751	0.00607996	0.971759
C1S	0.397086	5.8803	11.1847	0.000257936	0.00608394	0.969806
WT1	0.264374	4.68842	11.1655	0.000259781	0.00611763	0.961397
HARS2	-0.140642	3.77266	-11.1644	0.000259883	0.00611763	0.96093
HPCAL4	-1.25925	2.37888	-11.1538	0.000260908	0.00613562	0.956288
F2R	0.596838	4.99173	11.1437	0.000261887	0.00614693	0.951864
PTP4A2	0.268696	5.85099	11.1435	0.00026191	0.00614693	0.951762
MDGA1	-0.952747	0.569801	-11.1352	0.000262711	0.00615961	0.948156
CRHBP	2.66271	-1.12747	11.1213	0.000264076	0.00618271	0.94204
ENSA	-0.24035	5.8932	-11.1198	0.000264221	0.00618271	0.941394
PRC1	-0.499783	4.40663	-11.116	0.000264602	0.00618315	0.939689
MALL	1.6167	1.11087	11.1143	0.000264764	0.00618315	0.93897
ACAD8	-0.28754	3.14379	-11.1047	0.000265713	0.00619918	0.934744
GNG11	0.696689	4.4817	11.095	0.000266672	0.00621542	0.930489
IRAK3	0.836884	-0.344848	11.0887	0.000267299	0.00621733	0.927716
ABCC1	-0.345344	3.75876	-11.0857	0.000267606	0.00621733	0.926363
CADM1	-0.924673	3.30109	-11.0813	0.000268038	0.00621733	0.924459
CELSR1	-1.10213	0.622106	-11.081	0.000268069	0.00621733	0.924323
NOA1	0.371075	3.85964	11.081	0.000268072	0.00621733	0.924306
RAC2	-0.681289	3.87719	-11.0691	0.000269266	0.0062313	0.919059
TYRP1	0.982215	1.7989	11.0657	0.000269605	0.0062313	0.917573
SAMHD1	-0.565869	3.1658	-11.0645	0.000269734	0.0062313	0.91701
ABCA9	1.1839	-0.913804	11.0615	0.000270027	0.0062313	0.915726
CARD11	-1.34044	0.00972118	-11.0607	0.000270111	0.0062313	0.915361
SLC30A8	1.68962	-1.64378	11.0569	0.000270494	0.0062313	0.913687
LEPROTL1	-0.668461	4.3659	-11.0566	0.000270524	0.0062313	0.913556
DISP1	0.505892	3.66871	11.0466	0.000271542	0.00623945	0.909123
APBB2	0.595532	3.11883	11.0458	0.000271626	0.00623945	0.908757
TMTC4	-0.549227	3.54164	-11.0453	0.000271671	0.00623945	0.908557
SH3RF3	1.40759	0.785689	11.0365	0.000272567	0.00625393	0.904671
GFPT2	0.577292	4.64567	11.0232	0.000273933	0.00627136	0.898768
SMARCB1	-0.386073	6.03172	-11.0227	0.000273981	0.00627136	0.898559
RPN1	0.195521	7.41773	11.021	0.00027416	0.00627136	0.897786
PRRG1	0.202441	3.63936	11.0188	0.00027439	0.00627136	0.896795
HIF1A	0.819389	6.17455	11.0126	0.000275021	0.00627472	0.894086
PCYOX1	0.635497	5.11931	11.0122	0.000275069	0.00627472	0.893876
KIF20A	-0.434437	4.24635	-10.9933	0.000277031	0.00631336	0.885482
FAM114A1	0.373657	5.35458	10.987	0.000277683	0.00631862	0.882703
KIAA0895L	-0.575376	3.74757	-10.9859	0.000277797	0.00631862	0.882218
KCTD20	0.487795	4.55427	10.9815	0.000278257	0.00632297	0.880266
PPM1M	0.733085	3.11989	10.9721	0.000279245	0.00633932	0.876078
INTS9	-0.302128	2.67846	-10.9613	0.000280383	0.00635904	0.871271
HK2	1.0552	2.13119	10.9577	0.000280763	0.00636003	0.869672
UEVLD	0.0953694	2.53248	10.6973	0.000280966	0.00636003	0.834764
NCALD	0.760535	2.75686	10.9506	0.000281518	0.0063664	0.8665
KIAA0368	0.157935	4.64361	10.9411	0.000282528	0.00638312	0.862268
HAGH	-0.603221	3.97676	-10.9368	0.000282986	0.00638736	0.860352
FKBP7	0.286386	4.88583	10.9281	0.000283921	0.00640233	0.856455
BPGM	-0.57313	3.48191	-10.924	0.000284363	0.0064049	0.854615
PCOLCE2	2.6576	0.181614	10.922	0.000284578	0.0064049	0.853724
TNFRSF19	-1.33368	2.05202	-10.9144	0.000285402	0.00641732	0.850307
APOL1	-1.10968	0.839811	-10.9115	0.000285713	0.00641821	0.849017
LEPROT	0.331636	4.68786	10.9056	0.000286347	0.00642633	0.846397
EMILIN2	0.980385	1.68225	10.895	0.000287507	0.00644438	0.841618
DOCK11	0.945322	3.68865	10.891	0.000287947	0.00644438	0.83981
NFIX	0.494238	3.52824	10.8907	0.000287971	0.00644438	0.839713
ORC1	-0.495688	1.36611	-10.887	0.00028838	0.00644741	0.838036
MSN	0.138023	6.49696	10.8747	0.000289728	0.00647141	0.832524
RHBDF1	-0.277774	4.29182	-10.8687	0.000290388	0.00648002	0.829834
C6	3.4826	-0.668751	10.866	0.000290689	0.00648061	0.828609
PDGFRA	0.638555	7.0608	10.8547	0.000291943	0.00650242	0.823519
TCP10L	-1.18138	-1.45816	-10.8473	0.000292763	0.00651453	0.820203
PPM1D	0.542767	2.87106	10.8437	0.00029317	0.00651744	0.81856
KDELR2	0.293991	7.14198	10.8274	0.000294997	0.00655187	0.811217
ALPK2	0.518065	4.26326	10.8196	0.00029588	0.00656531	0.807681
WIPI1	0.722682	4.97055	10.8141	0.000296492	0.00656664	0.805236
SLC2A6	0.618702	2.39542	10.8141	0.000296497	0.00656664	0.805218
MZT1	-0.496437	2.40873	-10.8079	0.0002972	0.00657347	0.802418
MIR22HG	0.590153	3.72184	10.8065	0.000297363	0.00657347	0.80177
SND1	0.331988	6.9256	10.8022	0.000297849	0.00657805	0.799838
FANCD2	-0.469187	2.2478	-10.7902	0.000299219	0.00660214	0.794409
DCLK2	-0.879677	1.32339	-10.7814	0.000300226	0.00660587	0.790435
RHPN2	-1.13745	1.92825	-10.7803	0.000300356	0.00660587	0.789923
PPP3CA	0.726876	3.69899	10.7774	0.000300691	0.00660587	0.788604
SCPEP1	0.55349	4.68559	10.7771	0.000300724	0.00660587	0.788476
IGF2	0.522786	11.6551	10.7765	0.000300789	0.00660587	0.788221
CNTNAP2	-1.29298	1.75667	-10.7642	0.00030222	0.00663113	0.782606
ACPL2	-0.458471	2.9926	-10.7564	0.000303118	0.00663755	0.779096
UBQLN4	0.322456	4.35536	10.7563	0.00030313	0.00663755	0.77905
CBL	-0.351797	2.74312	-10.7544	0.000303357	0.00663755	0.778164
C1orf198	0.552502	4.79775	10.7481	0.000304086	0.00664733	0.775326
PDLIM1	0.453138	5.72262	10.738	0.000305269	0.00666702	0.770732
ATP1B2	-0.916692	3.06223	-10.7239	0.000306934	0.0066961	0.764294
LOC100506548	0.432373	4.28846	10.7219	0.000307168	0.0066961	0.763393
HHAT	-0.395245	1.63581	-10.7192	0.000307483	0.00669676	0.762183
LRIG1	-0.762985	1.38451	-10.7005	0.000309706	0.00673897	0.753656
TPSG1	-1.49569	-0.837802	-10.6979	0.000310026	0.0067397	0.752438
PTGS2	2.06058	-1.16842	10.6907	0.000310883	0.00675212	0.749169
MAGED2	0.214019	8.0482	10.6854	0.000311522	0.00675976	0.746741
PAPLN	-0.69395	2.73469	-10.6816	0.000311975	0.00676338	0.74502
LTBP4	-0.539783	5.40577	-10.6709	0.000313271	0.00678524	0.740114
BRD7	-0.186949	4.66139	-10.6605	0.000314539	0.00680645	0.735333
OSBPL10	1.2151	3.04092	10.6483	0.000316024	0.00683232	0.729758
DBNDD1	-1.37609	1.26853	-10.644	0.000316559	0.00683761	0.727758
PNMAL1	-0.655916	4.10652	-10.6233	0.000319107	0.00688635	0.718267
GABRG3	-1.6344	0.882115	-10.6012	0.000321865	0.00693951	0.70808
HDAC9	-1.17381	2.2142	-10.5984	0.000322209	0.0069406	0.706813
MYOF	0.315031	4.84153	10.5866	0.000323693	0.00695414	0.701375
SDF2L1	0.380843	4.28981	10.5864	0.000323721	0.00695414	0.701272
PTGER3	2.15281	-0.870359	10.5844	0.000323967	0.00695414	0.70037
GATA2	-1.19241	1.54969	-10.584	0.000324018	0.00695414	0.700187
PLXNB1	-0.690018	2.5564	-10.5814	0.000324348	0.0069549	0.698982
LURAP1L	0.757708	3.5391	10.5687	0.000325964	0.00697324	0.693094
DDX18	-0.751645	3.70881	-10.5628	0.000326721	0.00697324	0.690347
MAML3	-0.86033	1.83934	-10.562	0.000326812	0.00697324	0.690017
TONSL	-0.474217	2.12333	-10.561	0.000326945	0.00697324	0.689536
COL16A1	0.538684	5.54132	10.5609	0.000326959	0.00697324	0.689486
TINAGL1	0.882424	2.90258	10.5607	0.000326977	0.00697324	0.689421
SDC4	0.465091	5.61208	10.5498	0.000328381	0.00698482	0.684349
BMP2	2.29354	1.08616	10.5492	0.000328453	0.00698482	0.684087
FLNB	0.523834	6.40955	10.5489	0.000328498	0.00698482	0.683924
SCARA5	2.03315	-2.09224	10.547	0.000328743	0.00698482	0.683043
CACNB3	-0.294195	4.28414	-10.5433	0.000329211	0.00698482	0.681357
ASH2L	-0.379031	5.10821	-10.5427	0.000329297	0.00698482	0.68105
ALDH3B1	0.745331	3.63969	10.5303	0.000330897	0.00701245	0.675309
PTPRH	-0.748451	2.73395	-10.5278	0.000331215	0.0070129	0.67417
SLC1A4	0.697023	2.83667	10.5255	0.000331522	0.0070131	0.673073
EGFR	0.524604	3.53955	10.5211	0.000332085	0.00701873	0.671061
RCOR2	-0.712608	4.19373	-10.5114	0.00033336	0.00703937	0.666523
ZNRF3	-0.625718	1.39217	-10.5032	0.000334428	0.0070556	0.662734
EIF1	0.474089	8.46328	10.5002	0.000334822	0.0070576	0.661339
BTN3A2	-0.900876	2.89624	-10.4876	0.000336481	0.00708624	0.655484
SERPINH1	0.584303	8.80556	10.4769	0.000337906	0.00710493	0.65048
TCEAL1	0.544111	4.49058	10.4764	0.000337971	0.00710493	0.65025
LXN	1.33636	4.3107	10.4722	0.000338528	0.00711029	0.648301
NPC1	0.274538	2.8153	10.4614	0.00033997	0.00713424	0.643263
H2AFX	-0.582345	5.68926	-10.4352	0.000343498	0.00720186	0.631031
ADAMTS19	0.9179	-1.58835	10.425	0.000344889	0.0072246	0.626243
RPN2	0.264948	7.05484	10.4096	0.000346996	0.00726229	0.619024
NAAA	0.994359	1.91388	10.3971	0.000348721	0.00729191	0.613148
SORBS2	-1.75811	0.931354	-10.3893	0.000349804	0.0073036	0.609471
CTSA	0.503278	5.97281	10.3882	0.000349959	0.0073036	0.608948
PASK	-0.709997	1.19921	-10.3845	0.000350471	0.0073036	0.607216
KCTD10	0.182086	4.39291	10.3841	0.000350518	0.0073036	0.607055
STARD9	-0.457775	1.0002	-10.3765	0.000351579	0.00731923	0.603474
TNNI1	0.912967	3.14551	10.3687	0.000352669	0.00733546	0.599804
COL23A1	-2.14092	-0.0585511	-10.3632	0.000353449	0.00733597	0.597186
FAM105A	-0.828035	1.15835	-10.362	0.000353618	0.00733597	0.596618
BTBD11	1.11968	0.444263	10.3619	0.000353635	0.00733597	0.59656
CTH	0.714154	2.33362	10.3596	0.00035395	0.00733597	0.595505
IRX5	-1.92156	0.860256	-10.3575	0.000354249	0.00733597	0.594505
LOC100288637	-0.696515	0.304028	-10.3532	0.000354861	0.0073422	0.592458
ARMCX1	0.894316	4.02168	10.3469	0.000355744	0.00735403	0.589511
BRK1	0.210132	6.68402	10.3417	0.000356488	0.00736295	0.587035
LPHN1	-0.27124	3.8974	-10.3342	0.000357551	0.00737844	0.583506
PTCHD3P1	1.31247	0.436384	10.3294	0.00035823	0.00738599	0.581257
KCND1	0.658438	2.66189	10.3259	0.000358734	0.00738992	0.57959
PCDHGB4	-0.564806	3.93201	-10.32	0.000359578	0.00740084	0.576804
TRAF3IP2	-0.515135	1.59918	-10.3042	0.000361861	0.00744134	0.569299
FAM222B	-0.456401	3.24286	-10.296	0.00036305	0.00745928	0.565411
NREP	-0.397386	8.02123	-10.2904	0.000363861	0.00746945	0.562762
HECW2	0.85802	-0.584821	10.288	0.000364216	0.00747023	0.561607
NOSTRIN	1.41466	-0.358314	10.2852	0.00036462	0.00747201	0.560294
PLEKHG1	-1.07335	0.475418	-10.2778	0.000365703	0.00748216	0.556774
USP22	-0.103346	6.37971	-10.2775	0.000365749	0.00748216	0.556625
AP4M1	-0.374137	3.78492	-10.2733	0.000366358	0.00748811	0.554653
FAM167A	-1.31665	1.73572	-10.267	0.00036729	0.00749919	0.551639
CPAMD8	1.08671	1.00277	10.2653	0.000367536	0.00749919	0.550846
SCN7A	1.28474	-1.82888	10.2541	0.000369195	0.00752654	0.545504
S100PBP	-0.310076	3.25804	-10.2488	0.000369976	0.00752847	0.542998
MCF2L2	-0.850977	-0.32117	-10.2467	0.000370293	0.00752847	0.541981
OPLAH	-0.373507	2.02769	-10.2449	0.000370563	0.00752847	0.541117
SHFM1	-1.07064	7.02291	-10.2448	0.000370567	0.00752847	0.541105
TNPO1	0.787907	4.61225	10.2353	0.000371999	0.00755107	0.536529
TBX5	-1.04841	-2.71311	-10.2282	0.000373055	0.00756599	0.533167
COPA	0.210498	6.41867	10.2239	0.000373701	0.00757258	0.531116
PROK1	1.45274	2.32768	10.2168	0.00037478	0.00758792	0.527696
FGFRL1	-0.661048	4.22692	-10.2021	0.000376998	0.00762628	0.520696
MANSC1	-1.06878	2.52249	-10.1929	0.000378406	0.00764524	0.516273
PLXNA2	0.482941	3.39475	10.1917	0.000378583	0.00764524	0.515717
HAPLN1	2.11067	-0.36343	10.1853	0.000379561	0.00765842	0.512657
ABHD5	0.13503	1.12873	9.94458	0.000380888	0.00767865	0.474504
KANK2	0.362706	5.26997	10.1734	0.00038139	0.00768154	0.506954
SNCG	-0.963656	4.30727	-10.1715	0.000381683	0.00768154	0.50604
NINL	-0.33623	3.58931	-10.1539	0.000384423	0.00773007	0.497555
CHCHD10	1.65175	4.79425	10.1497	0.000385068	0.00773645	0.495565
MAGI3	-0.317024	1.85645	-10.1362	0.000387184	0.00776474	0.489059
HDDC2	0.406762	4.4982	10.1355	0.000387293	0.00776474	0.488727
TBX20	2.14535	2.22238	10.1325	0.00038777	0.00776474	0.487266
GRIA1	-1.20129	-0.129845	-10.1316	0.000387906	0.00776474	0.486851
TNNT2	0.562716	4.44167	10.1294	0.000388251	0.00776474	0.485794
EPB49	-1.47091	-0.385744	-10.1267	0.000388685	0.00776474	0.48447
ITPR2	-0.616098	2.29357	-10.1261	0.00038878	0.00776474	0.484179
ALDH2	0.489385	5.55177	10.1229	0.000389287	0.00776558	0.482631
ARSE	1.16681	2.40863	10.1214	0.00038953	0.00776558	0.481891
RGS16	2.63149	-0.386422	10.1196	0.00038981	0.00776558	0.481038
IGFBP6	1.23803	3.82061	10.1159	0.000390393	0.00777062	0.479266
MIR4461	-0.271847	18.0639	-10.1063	0.000391923	0.00779452	0.474621
AGPAT3	-0.227257	4.12348	-10.098	0.000393244	0.00781418	0.47063
PCDHGB7	-0.279243	4.36371	-10.0946	0.0003938	0.0078178	0.46895
GRIK2	2.08834	0.10083	10.0907	0.000394427	0.0078178	0.467065
HIF3A	-0.486982	5.14306	-10.0892	0.000394665	0.0078178	0.466347
CNTFR	0.986815	4.6144	10.087	0.000395015	0.0078178	0.465293
HBEGF	-1.0321	1.88903	-10.0866	0.000395083	0.0078178	0.465091
CYB5R2	0.68218	2.92972	10.0813	0.000395934	0.00782283	0.462538
SPATS2L	0.22383	4.06369	10.0809	0.000396001	0.00782283	0.462337
ENTPD3	1.74499	0.750538	10.0746	0.000397014	0.00783629	0.459303
FYN	0.357062	4.27656	10.0723	0.000397388	0.00783711	0.458186
KCNE3	1.45499	1.95869	10.0607	0.00039928	0.00786625	0.452546
PTGDS	0.638024	8.84	10.0583	0.000399663	0.00786625	0.451407
TNFSF15	0.75618	0.219151	10.0571	0.000399866	0.00786625	0.450806
TTL	0.262967	3.44202	10.052	0.000400699	0.00787608	0.448333
NAV3	-0.983032	1.27991	-10.0459	0.00040171	0.00788936	0.445344
PGM3	0.655468	5.20133	10.0308	0.000404188	0.0079301	0.438042
FYB	1.26007	-2.63039	10.0292	0.000404456	0.0079301	0.437253
CDH5	4.05095	-0.197977	10.0211	0.000405806	0.00794996	0.433297
C1orf168	1.61259	-0.814943	10.0163	0.000406612	0.00795587	0.430942
COL6A2	0.671481	9.74527	10.0132	0.000407131	0.00795587	0.429428
PSMD11	-0.27155	4.46368	-10.0131	0.000407147	0.00795587	0.429381
ITFG2	-0.713819	3.83643	-10.0112	0.000407457	0.00795587	0.428475
NSMAF	0.315302	3.5465	10.0077	0.000408039	0.00796064	0.426781
RPL5	0.482528	9.95226	10.0056	0.000408394	0.00796098	0.425749
PTGFR	0.744582	3.26232	9.98454	0.000411948	0.00800647	0.415459
BAIAP2L1	0.290401	3.46294	9.98205	0.00041237	0.00800647	0.414242
NRCAM	-1.07025	1.93027	-9.98201	0.000412378	0.00800647	0.414219
LOC145820	-1.03288	-1.50153	-9.98149	0.000412467	0.00800647	0.413964
MRRF	0.472281	3.28023	9.98071	0.000412598	0.00800647	0.413586
EFCAB4A	-1.32367	0.63935	-9.97973	0.000412764	0.00800647	0.413108
PAK1	-0.658942	3.45602	-9.97768	0.000413114	0.00800667	0.412102
TICRR	-0.60037	1.41255	-9.97274	0.000413955	0.00801376	0.409687
CTC1	-0.554782	1.24996	-9.97154	0.000414159	0.00801376	0.409101
RNF41	0.275151	3.64751	9.9602	0.000416101	0.00804474	0.403544
EPHB2	-0.498379	4.25065	-9.9477	0.000418253	0.00807972	0.397417
SESN2	0.56801	3.98795	9.94451	0.000418805	0.00808377	0.39585
GMNN	-0.383047	4.1777	-9.93863	0.000419825	0.00809681	0.392962
STMN1	-0.579348	7.04398	-9.93354	0.000420709	0.00810725	0.390462
FBXO46	-0.390178	2.56108	-9.91976	0.000423114	0.00814692	0.383692
SYPL2	2.60484	-0.207788	9.9061	0.000425517	0.00818652	0.376963
MGST1	1.37929	4.31263	9.89709	0.00042711	0.00820225	0.372523
MCF2L	-0.788742	0.51558	-9.89675	0.00042717	0.00820225	0.372357
MFAP5	-1.18033	0.815153	-9.89557	0.000427378	0.00820225	0.371777
GRID1	0.885346	-1.40904	9.88628	0.000429032	0.00822622	0.367189
LGALS3BP	-0.505512	8.03823	-9.88463	0.000429325	0.00822622	0.366379
PDE11A	-1.07631	2.21096	-9.86723	0.000432442	0.0082759	0.357781
ODF2	-0.213601	4.4105	-9.86625	0.000432619	0.0082759	0.357295
ZFHX2	-0.724723	-0.30662	-9.86363	0.000433091	0.00827822	0.355999
PLTP	0.698209	6.32066	9.86107	0.000433552	0.00828032	0.354734
GALNT5	1.53469	0.305209	9.85226	0.000435147	0.00830296	0.350371
AURKB	-0.602835	4.39093	-9.85064	0.000435441	0.00830296	0.349568
TNFAIP6	1.75559	1.5628	9.8475	0.000436012	0.00830712	0.348012
STAP2	-1.85674	2.18884	-9.84325	0.000436785	0.00831514	0.345906
AP3S1	0.432451	5.41932	9.83933	0.0004375	0.00831654	0.343964
FARP1	0.393822	5.48093	9.83898	0.000437564	0.00831654	0.343789
ITGA4	-0.941683	2.32389	-9.83578	0.000438148	0.00832092	0.342205
PKDCC	0.600309	5.57119	9.82837	0.000439507	0.00834002	0.338524
LLGL2	0.40494	2.73651	9.81168	0.000442583	0.00839165	0.330233
ACP1	0.112893	5.84339	9.80486	0.000443848	0.00840886	0.326842
ATF4	0.586685	8.16489	9.80111	0.000444546	0.00841534	0.324973
DOCK9	-0.715453	1.02842	-9.79793	0.000445139	0.00841979	0.32339
MICAL2	0.528988	2.89424	9.7898	0.000446657	0.00844175	0.319342
TCEA1	0.296874	5.00096	9.77136	0.000450126	0.0085005	0.310146
KIF21B	-0.925714	0.481963	-9.76589	0.000451161	0.00850757	0.307415
NDRG1	0.674082	3.55349	9.76557	0.000451222	0.00850757	0.307255
GNG12	0.468208	5.15108	9.76084	0.000452121	0.00851771	0.304889
VAT1	0.65369	6.66718	9.75209	0.000453787	0.00853892	0.300516
RTN4R	-0.970538	2.38426	-9.75113	0.000453971	0.00853892	0.300034
NOTCH3	-0.369092	4.50303	-9.74779	0.000454609	0.00854411	0.298364
CSRP2	-0.696429	7.67656	-9.74484	0.000455174	0.00854793	0.296886
MED12L	-0.884721	-1.05403	-9.73951	0.000456196	0.00856029	0.294221
JAK1	0.447522	5.23875	9.73547	0.000456974	0.00856203	0.292194
IGSF9	-1.47031	-0.786224	-9.73526	0.000457014	0.00856203	0.292089
SLC16A1	0.526753	4.91807	9.73129	0.00045778	0.00856623	0.2901
DNM1	-0.505703	4.07427	-9.73033	0.000457965	0.00856623	0.289619
ENDOD1	0.900446	3.84564	9.71287	0.000461352	0.00862221	0.280856
CCNF	-0.635923	2.9408	-9.70909	0.000462088	0.00862221	0.278962
E2F2	-0.745549	0.673966	-9.70873	0.000462158	0.00862221	0.278781
TMEM192	0.450425	2.32243	9.70739	0.00046242	0.00862221	0.278107
H2AFJ	0.38255	3.82716	9.70083	0.000463704	0.00863933	0.274809
SPTLC2	-0.266133	3.37357	-9.69719	0.000464418	0.0086433	0.27298
C22orf29	-0.40135	2.77101	-9.69516	0.000464818	0.0086433	0.271957
HOXC11	2.34279	-0.201873	9.69415	0.000465016	0.0086433	0.271449
KCNK2	-1.67763	0.237441	-9.69038	0.000465759	0.00864913	0.26955
SLC18A3	-4.25031	0.200188	-9.68883	0.000466064	0.00864913	0.268773
TCEAL7	0.687739	3.26097	9.68652	0.000466521	0.0086508	0.267608
SP6	-1.27224	-1.33753	-9.68304	0.000467209	0.00865676	0.265855
ANO4	0.947812	0.931281	9.67491	0.00046882	0.0086798	0.261759
GNAI1	0.549515	4.20014	9.67036	0.000469725	0.00868972	0.259467
FRMD4A	-0.481211	2.4764	-9.66445	0.000470904	0.0086981	0.256485
RPL7	0.453582	10.4196	9.6644	0.000470915	0.0086981	0.256457
FMR1	-0.890859	3.43964	-9.65685	0.000472426	0.00871567	0.252647
HES6	-2.15921	1.22584	-9.65422	0.000472953	0.00871567	0.251321
UBA7	-0.766921	4.61991	-9.65411	0.000472975	0.00871567	0.251267
HS3ST3B1	1.76776	1.92704	9.6465	0.000474508	0.00873192	0.247418
KCNH7	1.87647	0.324179	9.64606	0.000474597	0.00873192	0.247194
AR	1.36136	-0.0436255	9.63222	0.000477398	0.00877298	0.240195
TRIB3	0.996441	3.94935	9.63136	0.000477573	0.00877298	0.239759
SYNJ2	-0.476854	2.01042	-9.62222	0.000479434	0.00880032	0.235131
TPP1	0.418838	5.49686	9.61616	0.000480674	0.00881622	0.232059
PIP5K1C	-0.633516	4.92228	-9.6115	0.000481631	0.00882691	0.229693
BCL2	-1.49519	-0.60847	-9.60284	0.000483412	0.00885266	0.225302
ZFP36L1	0.26595	6.89153	9.59945	0.000484112	0.00885861	0.223579
CREG1	0.920801	4.6729	9.59357	0.000485329	0.008874	0.220592
CSPG5	-1.1175	-1.2017	-9.5911	0.000485842	0.0088765	0.219335
SLC6A9	0.760829	3.49453	9.58519	0.00048707	0.00889205	0.216332
GALNT4	0.548804	1.38394	9.58088	0.000487968	0.00890156	0.21414
RASSF7	-0.908931	2.5383	-9.57525	0.000489147	0.00891616	0.211269
CDCA3	-1.12837	3.91993	-9.56947	0.000490359	0.00892382	0.208325
ACO1	0.244766	4.69342	9.56728	0.000490818	0.00892382	0.207212
COPS5	-0.22697	5.01071	-9.56625	0.000491035	0.00892382	0.206685
TBC1D22B	-0.241476	2.42873	-9.56603	0.000491081	0.00892382	0.206575
CNRIP1	0.910947	3.19922	9.56379	0.000491553	0.00892553	0.205431
PTMS	-0.811898	7.93613	-9.5604	0.000492267	0.00893162	0.203704
BMX	1.85082	-2.25231	9.54978	0.000494514	0.00896549	0.198285
FAM49A	1.02895	0.4565	9.54684	0.000495137	0.00896907	0.196785
CMPK2	-1.52531	-0.132618	-9.54473	0.000495586	0.00896907	0.195707
RAB37	0.948916	0.940448	9.54348	0.000495852	0.00896907	0.195069
VWA5A	-1.15744	3.16738	-9.53991	0.000496613	0.00897256	0.193245
GFPT1	0.494463	4.00712	9.53561	0.00049753	0.00897256	0.191049
ZNF285	-1.58607	-0.0351861	-9.53475	0.000497714	0.00897256	0.190609
ROBO4	2.14741	-1.83946	9.53362	0.000497956	0.00897256	0.19003
RRBP1	0.360834	6.42204	9.53085	0.000498549	0.00897256	0.188613
H2BFXP	1.89566	-2.43474	9.53024	0.000498679	0.00897256	0.188303
ARHGEF16	-1.22929	0.86894	-9.529	0.000498946	0.00897256	0.187667
RPL21P28	0.552342	9.97862	9.52833	0.000499088	0.00897256	0.187327
RPLP0	0.481819	10.5819	9.5168	0.00050157	0.00901031	0.181423
ZSWIM4	-1.09628	1.48184	-9.51011	0.000503016	0.00902835	0.177997
HOOK1	-2.43857	-1.55658	-9.50862	0.00050334	0.00902835	0.177232
NOXA1	-1.51717	0.491848	-9.50567	0.00050398	0.00903296	0.175719
ST8SIA1	-1.47205	-1.09347	-9.50245	0.00050468	0.00903864	0.174066
OBSL1	-0.496953	5.81884	-9.50042	0.000505122	0.00903969	0.173026
C14orf37	-0.815138	2.79457	-9.49348	0.000506636	0.00905991	0.169463
RGS4	-0.802137	3.56995	-9.49055	0.000507277	0.0090645	0.167957
RSL1D1	0.355105	4.48914	9.4853	0.000508428	0.00907818	0.165261
MSI1	-0.994843	2.3146	-9.48321	0.000508886	0.00907949	0.164189
ARMCX6	0.613243	5.58293	9.47953	0.000509696	0.00908566	0.162296
TMEM158	0.695569	3.90454	9.47814	0.000510002	0.00908566	0.161581
USP54	-0.711224	2.01776	-9.47324	0.000511081	0.00909802	0.159064
ASCC3	0.76907	4.09296	9.46515	0.000512874	0.00911689	0.154896
DOK5	3.19226	0.0316529	9.46496	0.000512915	0.00911689	0.154802
GAS7	0.518865	3.60698	9.45779	0.00051451	0.00913836	0.151106
GRIA2	-2.0441	-0.866175	-9.45396	0.000515363	0.00914103	0.149132
PQBP1	-0.390663	5.97977	-9.45225	0.000515744	0.00914103	0.148252
C6orf48	0.580581	8.22116	9.45066	0.0005161	0.00914103	0.14743
FBXL7	-0.550824	3.43659	-9.45017	0.00051621	0.00914103	0.147177
KCNN1	-0.963295	0.656113	-9.44633	0.000517068	0.00914901	0.1452
ID4	0.423942	1.06554	9.44469	0.000517437	0.00914901	0.144352
PARD6B	-1.2883	0.764236	-9.44268	0.000517888	0.00914982	0.143314
FAM124B	1.66547	-2.42615	9.43967	0.000518563	0.00914982	0.141762
LPIN2	-0.11632	3.47642	-9.42614	0.000518646	0.00914982	0.139463
LRRC17	0.481384	5.16031	9.4359	0.000519413	0.00915452	0.139814
PARP10	-0.597107	2.21901	-9.43467	0.000519689	0.00915452	0.139181
PPA1	0.617797	5.70375	9.43093	0.000520533	0.00916255	0.137249
PROSER2	0.583853	1.58004	9.42785	0.00052123	0.00916377	0.135657
TUBB4B	-0.420606	6.97713	-9.42719	0.000521379	0.00916377	0.135315
RAB3B	-0.507585	0.321713	-9.42266	0.000522406	0.00917498	0.132972
PKIB	-0.933436	3.33749	-9.41637	0.000523834	0.00919321	0.129722
JDP2	0.923016	4.05584	9.4116	0.000524922	0.00920545	0.127253
SOX21	-1.16714	0.875313	-9.401	0.000527347	0.00923815	0.121763
PDE1A	1.95181	2.73891	9.39826	0.000527979	0.00923815	0.120338
KIAA0895	-1.44257	0.557864	-9.39704	0.000528257	0.00923815	0.11971
DLG2	-1.01094	-0.415971	-9.39663	0.000528353	0.00923815	0.119494
SOD3	1.87234	1.47728	9.39262	0.000529276	0.00924146	0.117415
FKBP14	0.390892	4.28542	9.3924	0.000529326	0.00924146	0.117303
RNF208	-1.07037	3.13892	-9.38858	0.000530208	0.00925001	0.115321
BTN3A3	-0.449863	2.73681	-9.38048	0.000532085	0.00927296	0.111114
FAM89A	0.820116	3.64567	9.3781	0.000532638	0.00927296	0.109876
SERPING1	0.478485	7.08862	9.37656	0.000532994	0.00927296	0.10908
STK39	-0.446249	3.39063	-9.37441	0.000533495	0.00927296	0.107961
TNNT1	-0.918462	4.84321	-9.3735	0.000533707	0.00927296	0.107488
KIF3C	-0.639654	2.97013	-9.37275	0.000533882	0.00927296	0.107097
LINC00689	-0.614529	-2.62814	-9.36935	0.000534675	0.00927989	0.105331
CLEC14A	3.44279	-1.46866	9.36597	0.000535464	0.00928675	0.103575
SLC37A3	0.533725	4.67417	9.36052	0.00053674	0.00930205	0.100739
ARL4C	-1.30665	1.74892	-9.35672	0.000537633	0.00931068	0.0987604
EDN1	-1.27195	1.80841	-9.35192	0.000538763	0.0093234	0.0962597
PRDX4	0.553101	7.69649	9.34506	0.000540382	0.00933096	0.0926849
ACP6	-0.836138	2.58211	-9.34504	0.000540386	0.00933096	0.0926764
TSPAN5	-0.0664527	5.11976	-9.23771	0.000539664	0.00933096	0.0761901
CIT	-0.669753	2.24069	-9.32021	0.000546297	0.00942612	0.0797188
DYRK4	-0.608672	4.1124	-9.31168	0.000548347	0.00944916	0.0752582
RASL11A	1.35172	1.4927	9.31132	0.000548434	0.00944916	0.0750692
GGA2	-0.17473	4.12286	-9.30905	0.000548981	0.00945169	0.0738815
AACSP1	-2.08583	-1.87925	-9.30332	0.000550365	0.00945889	0.0708813
FNDC1	0.501931	-1.54696	9.30253	0.000550555	0.00945889	0.0704703
OSTC	0.490454	7.44683	9.30183	0.000550726	0.00945889	0.0701011
PRR16	1.06423	2.03646	9.30068	0.000551003	0.00945889	0.069501
OTUD5	-0.553313	5.52034	-9.29405	0.000552611	0.0094796	0.0660295
HADHA	0.253901	6.21504	9.29038	0.000553505	0.00948803	0.0641045
SLFN11	1.62991	-1.07449	9.28577	0.00055463	0.00949667	0.0616868
CDK5RAP2	-0.380214	3.4963	-9.28501	0.000554815	0.00949667	0.0612894
SULF2	0.270701	7.11192	9.28076	0.000555853	0.00950755	0.0590608
MRVI1	0.663017	1.12675	9.27158	0.000558108	0.00953267	0.0542395
PMAIP1	-1.38691	2.39554	-9.27147	0.000558136	0.00953267	0.0541791
BMP7	-0.983838	-0.898645	-9.26985	0.000558535	0.00953267	0.0533283
TRIM47	1.16352	1.39184	9.26795	0.000559001	0.00953373	0.0523339
RPL3	0.415561	10.8429	9.26266	0.000560309	0.0095475	0.04955
NCAPH	-0.656032	2.08435	-9.26141	0.000560618	0.0095475	0.0488928
NOV	2.05052	-1.22697	9.24427	0.000564878	0.00961311	0.0398733
RHOB	0.527899	5.79921	9.24191	0.000565466	0.00961618	0.0386336
MAPK14	0.320992	4.42011	9.23766	0.000566531	0.0096271	0.0363918
LYPLA2	-0.428323	4.56055	-9.23528	0.000567128	0.0096271	0.0351366
SST	2.29386	3.61825	9.23357	0.000567558	0.0096271	0.034234
RPL15	0.30555	9.44606	9.23233	0.000567868	0.0096271	0.0335829
CDH10	1.35191	0.50106	9.23121	0.000568149	0.0096271	0.0329933
ALX1	-0.795184	2.33578	-9.22706	0.000569195	0.00963791	0.0308004
TMEM8B	-0.557302	3.79917	-9.22362	0.000570063	0.00964567	0.0289865
CD274	-0.892483	0.711493	-9.21836	0.000571394	0.0096574	0.0262077
NAV2	0.46967	3.44675	9.21764	0.000571575	0.0096574	0.0258296
PRKCA	-0.540606	3.4646	-9.20052	0.000575933	0.00972408	0.0167776
RRM2	-0.484415	4.7879	-9.18169	0.000580772	0.00979877	0.00680556
PLVAP	3.68566	0.165947	9.1677	0.000584401	0.00985271	-0.000616748
KLHDC8A	-1.75632	1.10886	-9.16592	0.000584864	0.00985271	-0.00156222
KLHDC9	-2.03151	0.76085	-9.16434	0.000585276	0.00985271	-0.00239998
SERPINB2	2.56618	0.866133	9.16294	0.00058564	0.00985271	-0.00314234
RAI2	2.19442	0.435899	9.15381	0.000588029	0.00987276	-0.0079946
GPKOW	-0.765011	3.24306	-9.152	0.000588504	0.00987276	-0.00895701
ITGA5	0.326966	5.87511	9.15157	0.000588617	0.00987276	-0.00918483
COL9A2	-0.899158	2.76788	-9.14994	0.000589046	0.00987276	-0.0100541
GUCY1A2	1.01724	-0.156261	9.14788	0.000589586	0.00987276	-0.0111465
HSD11B1	1.47299	-2.5449	9.14629	0.000590005	0.00987276	-0.0119929
ARHGAP26	-1.02643	0.134348	-9.14609	0.000590059	0.00987276	-0.0121008
FAM5B	2.09807	-2.11821	9.14532	0.000590261	0.00987276	-0.012509
DIAPH2	0.382929	2.62933	9.14404	0.000590599	0.00987276	-0.0131925
COPG2	0.598608	4.71575	9.129	0.000594581	0.00993229	-0.0212028
CPSF1	-0.391984	5.29141	-9.12015	0.00059694	0.0099588	-0.0259221
LOC100505806	0.398694	4.93382	9.11988	0.000597013	0.0099588	-0.0260683
GSN	-0.608604	6.72259	-9.11124	0.000599326	0.00999032	-0.0306782
RECQL4	-0.485576	2.27232	-9.10846	0.000600072	0.00999216	-0.0321615
SLCO3A1	1.00289	-0.979447	9.10654	0.00060059	0.00999216	-0.03319
STIM2	-0.459546	1.44421	-9.1061	0.000600707	0.00999216	-0.033422
ROBO1	0.29254	4.28548	9.10124	0.000602019	0.0100069	-0.0360219
LMO3	1.59708	-0.762706	9.09051	0.000604923	0.0100475	-0.0417587
NRXN3	-1.56843	0.0545283	-9.08908	0.000605313	0.0100475	-0.0425274
CSAG1	4.24317	-0.289661	9.08506	0.000606406	0.0100586	-0.0446792
RGS5	-1.11514	1.98339	-9.08271	0.000607045	0.0100621	-0.0459353
FGD5	1.44833	-0.458538	9.07902	0.000608055	0.0100718	-0.0479161
INHA	-1.25434	1.24079	-9.07467	0.000609243	0.0100844	-0.0502427
RPS23	0.499678	7.87435	9.0666	0.000611459	0.0101014	-0.0545732
DAB2IP	-0.382824	4.16637	-9.06625	0.000611557	0.0101014	-0.0547628
RPL9	0.345017	10.6374	9.06484	0.000611945	0.0101014	-0.05552
PHF19	-0.630351	4.44311	-9.06371	0.000612254	0.0101014	-0.0561222
FGF7	0.718133	2.08096	9.06313	0.000612416	0.0101014	-0.0564374
DSEL	1.03155	1.0732	9.05591	0.00061441	0.0101057	-0.0603129
HAUS1	-0.486911	4.47565	-9.05471	0.000614743	0.0101057	-0.0609593
CEP85	-0.467689	2.67362	-9.05466	0.000614755	0.0101057	-0.0609823
GPR1	1.7305	0.2549	9.05427	0.000614863	0.0101057	-0.0611915
AGPAT4	0.388403	2.27667	9.0536	0.00061505	0.0101057	-0.061554
NPNT	0.162018	6.48512	9.0529	0.000615243	0.0101057	-0.0619278
MTHFD1L	0.606066	4.61177	9.04803	0.000616596	0.0101208	-0.064549
DEF6	-1.34163	0.679261	-9.0381	0.000619362	0.0101592	-0.0698859
PDHX	0.31299	3.72855	9.03116	0.000621306	0.0101789	-0.0736218
TIAM2	-0.598255	-0.368388	-9.03073	0.000621428	0.0101789	-0.0738564
AMPD2	-0.189565	4.93608	-9.02552	0.000622893	0.0101958	-0.0766634
SLC1A5	0.563772	6.74384	9.01754	0.000625143	0.0102255	-0.0809636
C7orf31	-0.713455	1.35701	-8.99315	0.000632087	0.0103196	-0.0941376
TJAP1	-0.145555	3.66335	-8.99096	0.000632712	0.0103196	-0.0953175
TFPI	0.974056	5.12252	8.99018	0.000632936	0.0103196	-0.09574
HIST1H3I	-2.65646	-1.97613	-8.98804	0.000633551	0.0103196	-0.0968974
RRAGC	0.576488	3.75582	8.9868	0.000633907	0.0103196	-0.0975685
ARL8B	0.520916	4.11828	8.98671	0.000633934	0.0103196	-0.0976192
ECE1	0.691282	5.90409	8.98663	0.000633958	0.0103196	-0.0976632
INMT	1.60549	0.543807	8.98422	0.00063465	0.0103238	-0.0989648
TRAK1	-0.449607	3.55999	-8.97833	0.00063635	0.0103443	-0.102155
NDUFA9	-0.671781	5.30409	-8.97129	0.000638389	0.0103695	-0.10597
MYRF	-0.452325	7.16891	-8.96993	0.000638781	0.0103695	-0.106704
TJP2	0.747489	2.60451	8.96546	0.000640081	0.010376	-0.109128
PALLD	0.295555	5.86306	8.96504	0.000640203	0.010376	-0.109356
MOXD1	1.00211	4.19468	8.96402	0.000640502	0.010376	-0.109913
STAR	0.471393	3.90576	8.95919	0.000641909	0.0103917	-0.112531
HP1BP3	-0.174243	5.78526	-8.95377	0.000643494	0.0104058	-0.115472
BLCAP	0.61828	4.69581	8.95193	0.000644033	0.0104058	-0.116471
HIST1H2AH	-2.63906	-1.98487	-8.9517	0.000644101	0.0104058	-0.116597
RHOA	0.227477	8.14547	8.94423	0.000646296	0.0104341	-0.120654
AVIL	0.90205	0.0228617	8.93408	0.000649295	0.0104753	-0.126177
SLC25A4	-0.623096	2.2797	-8.92525	0.000651917	0.0105104	-0.130985
C8orf44-SGK3	-2.02568	-1.71571	-8.9207	0.000653271	0.0105231	-0.133459
PDE3A	-1.05765	1.90172	-8.91962	0.000653593	0.0105231	-0.134048
HIST1H2BI	-3.06521	-1.79359	-8.91115	0.000656128	0.0105567	-0.138666
EMC9	-0.607906	3.3895	-8.90567	0.000657776	0.010576	-0.141658
PTPN21	0.258152	2.83037	8.89644	0.000660558	0.01061	-0.146695
RCAN2	-0.567585	1.58878	-8.89568	0.00066079	0.01061	-0.147113
ZNF404	-2.46346	0.109669	-8.89411	0.000661265	0.0106104	-0.147969
TPCN2	-0.353865	1.48236	-8.88912	0.000662778	0.0106205	-0.150698
EPHA3	0.764725	3.59539	8.88907	0.000662793	0.0106205	-0.150724
CMKLR1	1.81948	-1.55347	8.88539	0.000663913	0.0106305	-0.152738
ISYNA1	-0.426271	6.31622	-8.88404	0.000664323	0.0106305	-0.153475
ARF4	0.154231	7.34413	8.87823	0.000666096	0.0106419	-0.156654
TAGLN	0.592661	7.58734	8.87741	0.000666345	0.0106419	-0.157101
STXBP5-AS1	-1.82495	-1.47855	-8.87728	0.000666386	0.0106419	-0.157174
CHSY1	0.351131	4.52463	8.87443	0.000667258	0.0106486	-0.158735
SCN3B	-0.47352	-0.423043	-8.87247	0.000667858	0.010651	-0.159806
CUTC	-0.581852	3.98176	-8.86901	0.00066892	0.0106597	-0.161704
SLC2A12	-0.754319	0.236454	-8.86774	0.00066931	0.0106597	-0.162398
CDK2	-0.370578	4.14025	-8.85804	0.000672299	0.0107001	-0.167716
MLLT6	-0.345168	3.48508	-8.85337	0.000673744	0.0107158	-0.170277
ZNF579	-0.772276	4.38443	-8.84784	0.000675462	0.0107359	-0.173316
ST3GAL2	0.172845	4.40198	8.84402	0.000676649	0.0107476	-0.175411
STOM	0.914114	4.03766	8.83827	0.000678444	0.0107656	-0.178574
CANX	0.508813	7.06683	8.83745	0.000678701	0.0107656	-0.179025
CYP1A1	2.29352	-2.08323	8.83433	0.000679678	0.0107739	-0.180741
STXBP5L	1.07799	-2.4518	8.83238	0.000680287	0.0107763	-0.181809
HAS2	0.425123	3.31549	8.8188	0.000684561	0.0108367	-0.189285
RGS14	-1.03643	2.32547	-8.8073	0.000688209	0.0108859	-0.195628
CTSZ	0.522115	4.89666	8.8061	0.000688589	0.0108859	-0.196287
SYNPO2L	-0.718048	-1.37562	-8.80241	0.000689766	0.0108964	-0.198324
PRPF40B	-0.304552	1.96711	-8.80111	0.00069018	0.0108964	-0.199041
MEX3A	-0.403243	3.66118	-8.79731	0.000691394	0.0108973	-0.201138
STMN3	-0.458866	4.0504	-8.79677	0.000691566	0.0108973	-0.201434
ZNF629	-0.302117	3.89844	-8.7966	0.00069162	0.0108973	-0.201527
TSC22D3	-0.177161	7.26759	-8.78784	0.000694431	0.0109265	-0.206368
FAM166A	-0.464798	3.98422	-8.78693	0.000694725	0.0109265	-0.206874
UBXN8	0.558538	2.92872	8.78649	0.000694865	0.0109265	-0.207115
PLA2G4A	1.79666	1.11762	8.78472	0.000695434	0.0109282	-0.208092
MME	0.316569	7.7035	8.78286	0.000696033	0.0109303	-0.20912
GFOD1	1.01766	1.05565	8.77861	0.000697405	0.0109375	-0.21147
TLE4	-0.790907	2.63314	-8.77858	0.000697418	0.0109375	-0.211491
TNFRSF21	0.250471	6.25751	8.77288	0.000699262	0.0109466	-0.214643
PTPRG	0.612497	3.4081	8.77255	0.000699369	0.0109466	-0.214827
TNFSF11	1.42107	-0.841567	8.77248	0.000699393	0.0109466	-0.214867
MRPL3	0.122918	5.37505	8.76151	0.000702961	0.0109952	-0.22094
TSPYL1	0.202521	4.30613	8.7583	0.000704008	0.0109971	-0.222718
ATP8B4	1.88845	-1.36522	8.75829	0.000704014	0.0109971	-0.222728
SEC61A1	0.229669	7.08142	8.75592	0.00070479	0.0110019	-0.224042
PTP4A3	-0.395281	4.54875	-8.75412	0.000705377	0.0110038	-0.225036
MTO1	0.313447	2.88654	8.75	0.00070673	0.0110176	-0.227323
ESAM	3.13454	-0.172263	8.74836	0.000707269	0.0110187	-0.228234
LYPD6	-0.52676	2.85333	-8.74604	0.000708033	0.0110233	-0.229522
STT3A	0.218301	6.6693	8.74302	0.000709028	0.0110279	-0.231199
NCOR2	-0.497181	4.94823	-8.74232	0.000709259	0.0110279	-0.231588
OPRL1	0.575191	0.0814597	8.73704	0.000711005	0.0110477	-0.234523
PITX3	1.80382	-1.51217	8.73542	0.000711539	0.0110488	-0.235419
LEPREL1	0.650207	3.32213	8.73201	0.000712671	0.0110591	-0.237317
SLC37A1	-1.04749	1.5408	-8.72902	0.000713664	0.0110672	-0.23898
DPY19L2P3	-0.697573	0.843755	-8.72745	0.000714187	0.011068	-0.239853
GULP1	0.534133	4.22746	8.71677	0.000717751	0.0111159	-0.245795
PLSCR4	1.14651	1.43198	8.71448	0.000718519	0.0111204	-0.247073
PLK2	-0.314336	5.46727	-8.7131	0.000718982	0.0111204	-0.247842
EML6	-0.959937	-0.745854	-8.70531	0.000721601	0.0111498	-0.252184
CTDSPL	0.485072	3.49338	8.70463	0.00072183	0.0111498	-0.252562
LGALS1	0.839862	8.77964	8.69475	0.000725172	0.0111941	-0.258076
HIRIP3	-0.411987	2.57706	-8.68562	0.000728276	0.0112347	-0.263176
MCM5	-0.592391	3.82021	-8.67269	0.000732699	0.0112955	-0.270406
TNFRSF10D	0.691587	3.19683	8.6702	0.000733555	0.0113013	-0.271799
ZNF343	0.218579	2.26998	8.66788	0.000734351	0.0113062	-0.273095
PGGT1B	0.516593	2.41326	8.65407	0.000739125	0.0113723	-0.280832
BTBD7	0.359273	3.36894	8.64368	0.000742742	0.0114205	-0.286661
POLR3C	0.353509	3.92239	8.63493	0.000745804	0.0114601	-0.291574
IKBIP	0.569109	4.38102	8.63075	0.000747275	0.0114753	-0.293928
HARS	-0.229947	4.74545	-8.62931	0.00074778	0.0114755	-0.294734
KLHL21	0.396076	3.11646	8.62127	0.000750619	0.0115116	-0.29926
KIAA1024	-1.5515	0.72496	-8.61519	0.000752773	0.0115371	-0.302681
WNT5A	-0.845877	2.64491	-8.61263	0.000753681	0.0115436	-0.304121
SYNE1	0.59056	2.37989	8.61029	0.000754512	0.0115488	-0.305437
SH3PXD2A	-0.145432	3.62808	-8.60889	0.000755014	0.011549	-0.306231
HOXC13	1.07883	-2.73747	8.60715	0.000755634	0.011551	-0.307211
EHMT1	-0.261191	4.13962	-8.60351	0.000756931	0.0115633	-0.30926
ZFP106	0.50163	3.5789	8.59262	0.000760836	0.0116096	-0.315404
RUNX1	0.536783	2.24844	8.59231	0.000760948	0.0116096	-0.315582
SLC24A3	0.561642	3.34269	8.59047	0.000761611	0.0116122	-0.31662
NEB	0.609186	-2.64492	8.58793	0.000762525	0.0116156	-0.318053
ZCCHC2	-0.519159	1.04283	-8.58711	0.00076282	0.0116156	-0.318515
CBX6	-0.324808	5.11747	-8.56889	0.000769426	0.0117087	-0.328815
CES5AP1	-1.04623	-0.761576	-8.56429	0.000771107	0.0117257	-0.331421
LRP1	0.680555	6.24943	8.56311	0.000771538	0.0117257	-0.332088
KIAA0317	-0.296738	3.61732	-8.55822	0.000773328	0.0117453	-0.334856
HSD17B8	-0.621635	2.75557	-8.55601	0.000774139	0.0117501	-0.336108
PLA2R1	1.52547	0.394292	8.55421	0.000774801	0.0117525	-0.337128
ALDH1A3	1.62728	0.87042	8.55287	0.000775295	0.0117525	-0.33789
CARTPT	4.66701	0.0924726	8.55058	0.000776138	0.0117577	-0.339189
MECOM	1.03013	-0.371337	8.54664	0.000777592	0.0117722	-0.341424
SUGP2	-0.399167	5.09128	-8.5426	0.000779086	0.0117801	-0.343717
CD82	-0.498695	4.10514	-8.54253	0.000779112	0.0117801	-0.343757
ADAMTS6	-1.03661	2.94282	-8.54008	0.00078002	0.0117863	-0.345149
SNHG6	0.420366	6.90037	8.52606	0.000785239	0.0118529	-0.353114
ARMCX4	0.797888	3.05713	8.52377	0.000786093	0.0118529	-0.354412
HIST1H3G	2.68194	-2.08963	8.52269	0.000786497	0.0118529	-0.355026
PLEKHG5	-0.401947	3.14052	-8.52197	0.000786768	0.0118529	-0.355439
GRIA3	1.46714	0.468246	8.52151	0.000786941	0.0118529	-0.355701
RPS6	0.518568	10.5848	8.51699	0.000788637	0.0118571	-0.358272
ADAM10	0.4339	5.34939	8.51451	0.00078957	0.0118571	-0.359685
PKP4	-0.465935	3.10486	-8.51416	0.000789699	0.0118571	-0.359881
TNFAIP8L3	-0.605622	-0.988534	-8.51317	0.000790074	0.0118571	-0.360447
CHN2	-1.62017	0.901975	-8.51284	0.000790195	0.0118571	-0.36063
DEPTOR	1.51657	1.05748	8.51273	0.000790239	0.0118571	-0.360697
SNRNP40	-0.286635	4.87214	-8.51093	0.000790917	0.0118597	-0.36172
ASNSD1	0.389696	4.15145	8.50907	0.000791619	0.0118627	-0.362781
ITGA11	0.473535	5.6674	8.50426	0.000793437	0.0118824	-0.365521
TXNDC5	0.312275	6.85615	8.49993	0.000795078	0.0118994	-0.367989
FGF13	1.15473	-1.54554	8.49711	0.00079615	0.0119029	-0.3696
LEFTY2	-2.42785	-1.78184	-8.49666	0.000796319	0.0119029	-0.369852
PKHD1L1	-1.1097	-2.25366	-8.49459	0.000797106	0.0119071	-0.371033
VGLL4	-0.462942	4.68046	-8.49198	0.0007981	0.0119144	-0.372522
OTOGL	0.293747	-2.65852	8.39017	0.000800215	0.0119384	-0.393693
DOT1L	-0.465878	3.17478	-8.48164	0.000802055	0.0119583	-0.378428
MAP4K4	-0.178831	5.27962	-8.47855	0.000803241	0.0119683	-0.380193
TUBA1B	-0.282232	7.79324	-8.47725	0.000803742	0.0119683	-0.380937
KIAA1549	-0.702008	1.72113	-8.47253	0.000805558	0.0119856	-0.383634
DHX30	-0.420956	4.44566	-8.47161	0.000805915	0.0119856	-0.384164
DACT3	0.57391	4.7092	8.46581	0.000808157	0.0120113	-0.387483
ZNF395	-0.264217	5.28744	-8.46321	0.000809163	0.0120187	-0.388969
BCAT1	0.657509	4.72964	8.45694	0.000811599	0.0120473	-0.392561
SBF2-AS1	1.03463	0.652805	8.45495	0.000812375	0.0120512	-0.393703
CCDC106	-0.618169	3.15028	-8.45253	0.000813316	0.0120576	-0.395086
ARMCX3	0.49473	5.03213	8.44224	0.000817343	0.0121097	-0.400988
TMEM123	-0.39997	5.58773	-8.44038	0.000818077	0.0121111	-0.40206
ITGA6	-1.56679	1.53803	-8.43939	0.000818464	0.0121111	-0.402625
ZDHHC9	0.34681	3.6557	8.43107	0.000821742	0.012152	-0.407402
ESYT1	0.169948	4.93087	8.42691	0.000823388	0.012163	-0.409793
UPF1	-0.307763	4.57969	-8.42658	0.00082352	0.012163	-0.409984
BBS1	-0.192851	3.3887	-8.42405	0.000824524	0.0121702	-0.41144
MKNK2	-0.27916	5.03849	-8.41583	0.000827794	0.0122001	-0.416169
FZD3	-0.691977	0.948613	-8.41572	0.000827835	0.0122001	-0.416229
TSPAN33	-1.35131	-0.364902	-8.41503	0.000828113	0.0122001	-0.41663
EFNA2	-0.653973	2.78954	-8.41377	0.000828615	0.0122001	-0.417355
APCDD1	0.576937	4.87505	8.41208	0.000829288	0.0122024	-0.418324
LDOC1	-0.312713	5.061	-8.40848	0.000830728	0.012216	-0.420398
CCDC57	-0.338543	2.40269	-8.40269	0.000833049	0.0122424	-0.423732
SEC11A	0.328381	6.65474	8.39683	0.000835408	0.0122695	-0.427112
LOC100129361	-0.477475	2.85855	-8.38429	0.000840484	0.0123363	-0.43435
SLC38A4	1.88981	-0.842198	8.38143	0.000841646	0.012342	-0.436001
SOCS5	0.430057	3.18855	8.38076	0.000841919	0.012342	-0.436389
MBOAT1	-0.520817	0.547282	-8.37699	0.000843456	0.0123458	-0.438569
FANCA	-0.667013	2.41288	-8.37673	0.000843562	0.0123458	-0.438719
RARG	0.191784	3.99205	8.37627	0.000843749	0.0123458	-0.438984
TSHZ2	-0.554119	3.02254	-8.3738	0.000844758	0.012353	-0.440413
ZBTB37	0.48242	0.666027	8.37	0.000846313	0.012368	-0.44261
PFN2	-0.236408	6.60201	-8.36718	0.000847469	0.0123772	-0.444242
B4GALT5	-0.197531	4.43804	-8.36302	0.000849176	0.0123932	-0.446647
PKN3	-0.639077	1.42923	-8.36119	0.000849932	0.0123932	-0.447711
ST6GAL1	-0.755539	2.1187	-8.36069	0.000850136	0.0123932	-0.447997
RBP1	-0.458518	6.57021	-8.35436	0.00085275	0.0124195	-0.451667
EXTL3	-0.465159	4.13637	-8.35376	0.000852996	0.0124195	-0.452011
SLC7A3	1.5398	1.11168	8.3522	0.000853641	0.0124212	-0.452915
KIRREL	0.36116	5.56973	8.34796	0.000855399	0.0124392	-0.455374
SLC13A3	1.41267	-0.246575	8.33704	0.000859944	0.0124975	-0.461708
MST4	-0.477583	4.62732	-8.32375	0.000865519	0.0125708	-0.469432
NANS	0.373693	5.26428	8.32136	0.000866526	0.0125768	-0.47082
BCL2L1	-0.628951	4.74417	-8.32024	0.000867	0.0125768	-0.471474
GAK	-0.26384	3.98411	-8.31665	0.000868513	0.012591	-0.473559
ZDHHC12	-0.466941	3.25769	-8.31305	0.000870037	0.0126054	-0.475655
GPR126	0.603577	3.9447	8.30393	0.000873912	0.0126472	-0.480967
FRMPD4	0.791569	-1.55709	8.30374	0.000873993	0.0126472	-0.481077
ELL2	0.434165	2.35946	8.30109	0.000875124	0.0126558	-0.482624
CNTN1	-1.5656	0.626831	-8.29668	0.000877009	0.012668	-0.485196
TEP1	-0.233834	1.8122	-8.2966	0.000877044	0.012668	-0.485244
SLC7A11	0.78676	2.31745	8.29484	0.000877794	0.0126711	-0.486265
TMED10	0.368642	5.96958	8.29034	0.000879727	0.0126912	-0.488895
MCM3	-0.523721	4.50397	-8.28687	0.00088122	0.012705	-0.490921
ZNF493	-0.48896	1.27618	-8.28364	0.000882608	0.0127172	-0.492803
GNS	0.407546	5.0868	8.2754	0.000886172	0.0127608	-0.497621
FEM1B	0.320419	3.92173	8.26975	0.000888625	0.0127883	-0.500925
DPH5	0.400019	4.17981	8.26158	0.000892185	0.0128317	-0.505705
OTUB1	-0.288983	5.44067	-8.25684	0.000894258	0.0128499	-0.508479
CHSY3	1.04417	3.30752	8.25553	0.000894833	0.0128499	-0.509248
KLF13	-0.340628	4.06266	-8.25496	0.000895083	0.0128499	-0.509582
ZCCHC16	-1.46934	-1.31928	-8.24594	0.000899052	0.012899	-0.514872
SETBP1	-0.393105	1.6185	-8.24374	0.00090002	0.012903	-0.516158
ECSCR	2.38766	-0.408779	8.23982	0.000901755	0.012903	-0.51846
ABI2	-0.233223	4.13841	-8.23706	0.000902978	0.012903	-0.520081
KCNC3	0.414423	-0.290712	8.23657	0.000903197	0.012903	-0.52037
SLC39A14	0.501903	3.823	8.23621	0.000903354	0.012903	-0.520578
LRRC3	-0.471862	2.61612	-8.23467	0.00090404	0.012903	-0.521486
GABRE	1.40753	2.33165	8.23249	0.000905007	0.012903	-0.522764
GLB1	0.316751	6.07742	8.23119	0.000905584	0.012903	-0.523527
DDX10	-0.480736	2.80841	-8.23104	0.000905652	0.012903	-0.523616
CPQ	0.817912	3.56445	8.22972	0.000906238	0.012903	-0.52439
SFTA1P	-1.13709	1.88726	-8.22839	0.000906831	0.012903	-0.525172
LOC652276	0.297786	2.48494	8.22792	0.000907043	0.012903	-0.525452
NCOA4	0.21679	5.70475	8.22775	0.000907118	0.012903	-0.52555
SHF	-0.65798	2.01061	-8.22767	0.000907151	0.012903	-0.525593
B4GALNT4	-0.303738	5.01865	-8.22682	0.000907534	0.012903	-0.526098
EIF1B	0.300534	6.01428	8.22268	0.000909381	0.0129214	-0.528529
POU3F1	-1.43483	-1.93482	-8.22068	0.000910274	0.0129237	-0.529703
INSRR	-0.446293	-1.02443	-8.21988	0.000910637	0.0129237	-0.530179
E2F1	-0.743495	2.62862	-8.21842	0.000911289	0.0129252	-0.531035
IFRD1	0.476295	3.84724	8.21355	0.000913476	0.0129414	-0.533901
FRK	1.8002	-2.16329	8.21343	0.000913529	0.0129414	-0.53397
ITSN1	0.224504	4.4183	8.20453	0.000917543	0.0129831	-0.539213
SKIV2L	-0.326889	3.75459	-8.20355	0.000917985	0.0129831	-0.539789
ATG10	-0.373669	1.37682	-8.20273	0.000918357	0.0129831	-0.540273
LEPREL2	-0.664609	5.9275	-8.20202	0.000918678	0.0129831	-0.540691
KLF4	1.25677	1.45737	8.19989	0.000919645	0.012989	-0.541949
SCFD1	0.171077	4.94542	8.19511	0.000921813	0.0130118	-0.544764
UHRF1	-0.525267	3.64165	-8.19347	0.000922559	0.0130146	-0.545732
SOGA2	-0.558782	1.81317	-8.19168	0.000923375	0.0130156	-0.546789
LMOD1	0.73198	2.70551	8.19089	0.000923735	0.0130156	-0.547255
GART	0.243868	4.2319	8.18725	0.000925397	0.0130312	-0.549404
WNK1	-0.338425	4.94904	-8.18132	0.000928112	0.0130617	-0.552907
NISCH	-0.220744	5.58553	-8.17661	0.000930277	0.0130821	-0.555693
SMAD7	0.845591	3.39063	8.17574	0.000930676	0.0130821	-0.556206
B3GNT1	-0.395209	4.68769	-8.17106	0.000932834	0.0131003	-0.558975
C5orf30	-1.06174	2.22049	-8.16983	0.000933401	0.0131003	-0.559703
ARHGEF26	-0.448077	0.941674	-8.16932	0.000933633	0.0131003	-0.559999
TCEAL4	0.559065	6.76747	8.16763	0.000934416	0.0131035	-0.561002
SCUBE2	-1.0431	2.48107	-8.15672	0.000939475	0.0131666	-0.567459
WDR76	-0.652499	1.84427	-8.15146	0.000941929	0.013187	-0.570579
NEU1	0.343972	4.99563	8.15121	0.000942045	0.013187	-0.570725
SFN	-0.793074	-2.04031	-8.14927	0.00094295	0.0131909	-0.571873
ANGPTL1	0.541981	3.29169	8.14767	0.000943701	0.0131909	-0.572827
SHISA2	-2.15426	-0.0581852	-8.14702	0.000944006	0.0131909	-0.573212
F5	0.861216	-0.889134	8.14443	0.00094522	0.0132001	-0.574749
PCDHA11	0.713791	1.82541	8.1383	0.000948096	0.0132267	-0.578382
RSU1	0.430623	3.53654	8.13797	0.000948251	0.0132267	-0.578578
SGMS1	1.00669	2.91714	8.12981	0.000952103	0.0132726	-0.583426
TMEM133	-0.547721	2.86114	-8.12646	0.000953689	0.0132869	-0.585417
PLBD2	0.401482	4.38881	8.12411	0.000954805	0.0132938	-0.586816
ENTPD4	-0.289285	4.13632	-8.12197	0.000955822	0.0132938	-0.588088
GLIS3	-0.535376	2.61326	-8.12185	0.000955879	0.0132938	-0.58816
TMEM51-AS1	0.607296	-0.976311	8.11321	0.000959996	0.0133432	-0.5933
PLCB4	-1.25827	-0.725084	-8.11091	0.000961094	0.0133485	-0.594667
H6PD	-0.129671	5.17567	-8.10915	0.00096194	0.0133485	-0.59572
CHRNA3	-1.01924	1.16792	-8.10627	0.000963321	0.0133485	-0.597435
CAMLG	0.448887	4.44386	8.10585	0.000963523	0.0133485	-0.597686
TNFRSF9	-0.91355	0.392679	-8.10552	0.000963682	0.0133485	-0.597883
TANGO6	-0.292377	1.71468	-8.10532	0.000963774	0.0133485	-0.597997
NBPF1	0.514234	2.89541	8.09532	0.000968591	0.0134042	-0.60396
PTGS1	-0.902254	-0.705756	-8.09462	0.00096893	0.0134042	-0.604379
DSCAML1	-1.45106	-1.53841	-8.09004	0.000971145	0.0134205	-0.60711
NEK2	-0.825817	2.88152	-8.08886	0.00097172	0.0134205	-0.607818
ADM2	1.20791	2.46281	8.08855	0.000971869	0.0134205	-0.608002
MMP28	0.760511	3.95365	8.08749	0.000972385	0.0134205	-0.608636
SBDS	0.434947	4.89392	8.08149	0.000975301	0.0134479	-0.612217
RECK	0.444177	3.23747	8.07992	0.000976066	0.0134479	-0.613155
KIF15	-0.519333	2.04469	-8.0799	0.000976078	0.0134479	-0.61317
HIVEP2	-0.170137	2.387	-8.07718	0.000977405	0.0134583	-0.614795
VASN	0.626774	5.20899	8.07376	0.000979075	0.0134734	-0.616837
HEATR5A	0.646453	2.86998	8.07229	0.000979797	0.0134755	-0.617718
REXO1	-0.32473	3.50241	-8.05657	0.000987537	0.013574	-0.627131
MLF1IP	-0.4568	2.95774	-8.05429	0.000988667	0.0135767	-0.628498
AKAP5	0.825745	0.830896	8.05349	0.000989059	0.0135767	-0.628972
ROR1	0.324787	4.47615	8.05172	0.00098994	0.0135767	-0.630038
ACAT2	-0.378275	3.86435	-8.05154	0.00099003	0.0135767	-0.630146
DAB2	0.380489	4.38526	8.05032	0.000990633	0.013577	-0.630874
SOAT1	0.509235	3.25301	8.04273	0.000994411	0.0136209	-0.635428
PDE4DIP	0.208695	3.83145	8.03947	0.000996041	0.0136353	-0.637386
LIN28B	0.609174	3.01029	8.0283	0.00100164	0.013704	-0.644094
OR51E1	-2.39227	-1.19721	-8.02654	0.00100253	0.0137082	-0.645153
TRIM46	-0.466635	0.567407	-8.02401	0.00100381	0.0137177	-0.646676
IL18RAP	1.56779	-2.00318	8.0228	0.00100441	0.0137181	-0.647401
LMO2	3.34242	-0.939454	8.02068	0.00100549	0.0137226	-0.648677
ACTA2	0.331665	7.42003	8.01985	0.00100591	0.0137226	-0.649178
ANO8	-0.869216	2.51427	-8.00559	0.00101315	0.0138134	-0.657765
ATP1B3	0.374739	5.49136	7.99963	0.0010162	0.013847	-0.661355
ANXA4	-0.612118	3.13458	-7.99577	0.00101818	0.0138529	-0.663685
PTPN13	0.494452	4.0269	7.99544	0.00101835	0.0138529	-0.663885
MOSPD1	0.575915	2.96058	7.99464	0.00101876	0.0138529	-0.664369
CELF2	1.17228	1.04986	7.9942	0.00101899	0.0138529	-0.664634
ACAN	1.53126	-2.22068	7.99211	0.00102006	0.0138596	-0.665894
TAPBP	-0.368474	4.74766	-7.98861	0.00102187	0.0138761	-0.668008
RND1	-1.79315	-0.328129	-7.98348	0.00102451	0.013904	-0.671105
CD34	2.99583	-0.810588	7.98099	0.0010258	0.0139135	-0.672611
BCL9	-0.180908	3.46643	-7.97948	0.00102659	0.0139161	-0.673522
CSDC2	-0.860976	1.79473	-7.97423	0.00102932	0.0139375	-0.676698
TRPM7	0.807829	2.97887	7.97417	0.00102934	0.0139375	-0.676732
CSNK1A1P1	1.27791	-2.02965	7.97061	0.0010312	0.0139546	-0.678887
FGFR3	-0.620571	3.90884	-7.96927	0.0010319	0.0139561	-0.679698
SORCS2	-0.553014	1.66028	-7.96798	0.00103257	0.0139572	-0.68048
MDK	0.323332	10.472	7.96589	0.00103366	0.0139639	-0.681742
SSR3	0.498392	5.78662	7.95945	0.00103704	0.0140015	-0.685645
KLF6	0.396957	4.25594	7.95698	0.00103834	0.0140111	-0.687144
RPL6	0.445099	10.3412	7.95521	0.00103927	0.0140156	-0.688215
UBE2S	-0.557853	6.41094	-7.95009	0.00104197	0.014044	-0.691322
SLC39A2	3.26796	-0.911583	7.94639	0.00104393	0.0140623	-0.693564
MTMR7	-0.683187	0.0695738	-7.93875	0.00104798	0.0141089	-0.698201
NRM	-0.384804	4.35017	-7.93547	0.00104973	0.0141243	-0.700193
ERLIN2	0.408086	3.94195	7.93032	0.00105248	0.0141533	-0.703326
NPC2	0.366418	7.33707	7.92882	0.00105328	0.014156	-0.704234
UBFD1	0.119521	5.21983	7.92592	0.00105484	0.0141688	-0.706001
C1QTNF1	0.481408	2.58585	7.91585	0.00106025	0.0142334	-0.712129
RHOQ	0.584349	4.08692	7.91291	0.00106184	0.0142466	-0.713917
NHLRC3	-0.345905	2.83257	-7.90904	0.00106394	0.0142667	-0.71628
MAP4K5	0.461856	4.44119	7.89961	0.00106906	0.0143272	-0.722025
CTXN1	-0.643171	3.88862	-7.89622	0.00107091	0.0143438	-0.724095
TYMS	-0.381901	4.41674	-7.89268	0.00107284	0.0143616	-0.726257
ZNF300	-0.420641	2.23279	-7.88901	0.00107485	0.0143803	-0.728494
TIMM17B	-0.953847	6.2209	-7.88712	0.00107589	0.0143861	-0.729654
TIPARP	0.543982	3.39384	7.88595	0.00107654	0.0143866	-0.730368
FAM20C	-0.750898	3.2247	-7.88105	0.00107923	0.0144144	-0.733361
MYCT1	2.45897	-1.23408	7.87917	0.00108027	0.0144201	-0.734509
HERC3	-0.720229	2.21284	-7.87648	0.00108176	0.0144264	-0.736158
MPP5	0.502357	2.86358	7.8761	0.00108197	0.0144264	-0.736388
IGFBP4	0.520564	7.30295	7.86884	0.00108599	0.0144719	-0.74083
ITGA1	1.05291	5.40887	7.86752	0.00108672	0.0144735	-0.741639
SLC6A6	-0.625746	2.21518	-7.86491	0.00108818	0.0144847	-0.743241
PPP1R1B	-1.92711	2.28028	-7.86361	0.0010889	0.0144862	-0.744037
TP53INP2	-0.489508	3.24223	-7.86222	0.00108968	0.0144883	-0.744885
AATK	-1.19944	0.162133	-7.85577	0.00109328	0.0145193	-0.748836
SNX12	0.268258	4.65406	7.85438	0.00109406	0.0145193	-0.74969
CCNA2	-0.294255	4.05157	-7.85377	0.0010944	0.0145193	-0.750066
GAS5	0.732267	8.19631	7.85365	0.00109447	0.0145193	-0.750142
ELOVL6	-0.44476	3.77123	-7.84737	0.001098	0.0145579	-0.753995
TMEM106A	0.393732	1.44784	7.84015	0.00110207	0.0146037	-0.758423
PLK1	-0.488878	4.31618	-7.83798	0.00110331	0.0146118	-0.75976
GRN	0.445658	6.7784	7.8367	0.00110403	0.0146132	-0.760546
SMOC1	1.77728	1.47646	7.83357	0.00110581	0.0146285	-0.76247
LSR	-0.90577	0.544232	-7.83138	0.00110705	0.0146306	-0.763812
UCP2	-1.67836	2.00229	-7.83092	0.00110731	0.0146306	-0.7641
FGF18	-1.54078	-0.450641	-7.83002	0.00110783	0.0146306	-0.764654
CACNA1C	-0.695774	1.4499	-7.82364	0.00111146	0.0146633	-0.768577
APOL2	-0.491356	3.42767	-7.82349	0.00111155	0.0146633	-0.768667
TSPAN6	0.469423	5.69226	7.82192	0.00111245	0.014667	-0.769634
PPIEL	1.67267	0.333401	7.81311	0.0011175	0.0147255	-0.775064
CCDC77	-0.712431	2.58212	-7.80689	0.00112109	0.0147644	-0.778895
VWF	0.874267	-2.48918	7.80562	0.00112182	0.0147658	-0.779678
SEL1L	0.526959	4.41769	7.79739	0.00112659	0.0148203	-0.784755
DHCR24	-0.38818	5.08853	-7.79299	0.00112915	0.0148387	-0.787474
TMEM86B	-0.162739	1.08239	-7.75387	0.00112924	0.0148387	-0.795707
STK38	0.112889	4.24029	7.78772	0.00113223	0.0148696	-0.790729
DUSP14	0.607728	3.77051	7.78235	0.00113537	0.0149026	-0.794047
LPHN2	0.543336	4.67521	7.77213	0.00114139	0.0149675	-0.800374
MTRR	0.322018	3.1851	7.7718	0.00114158	0.0149675	-0.800578
EHD3	-0.176909	4.07864	-7.76902	0.00114322	0.0149807	-0.802297
CPT2	-0.284108	3.15403	-7.76781	0.00114394	0.0149817	-0.803047
MCCD1	-1.77358	-2.44836	-7.76364	0.00114641	0.0150058	-0.805633
ASTN1	1.86142	-0.998102	7.75893	0.00114921	0.0150219	-0.808549
RBM47	0.758013	1.84543	7.75861	0.0011494	0.0150219	-0.80875
PREX1	-0.535153	2.37637	-7.75835	0.00114956	0.0150219	-0.808909
LRP1B	-1.40491	-1.13002	-7.75622	0.00115083	0.015023	-0.81023
NCOA2	0.351948	3.44232	7.75607	0.00115091	0.015023	-0.810323
CMSS1	0.39836	3.24299	7.75231	0.00115316	0.0150441	-0.812661
LCP2	0.996251	-2.79127	7.74895	0.00115517	0.0150619	-0.814741
CRY2	-0.331324	3.53545	-7.74536	0.00115732	0.0150759	-0.816971
LAMA2	0.481335	2.21836	7.74503	0.00115752	0.0150759	-0.817175
LPCAT2	-0.478615	1.82198	-7.74315	0.00115865	0.0150823	-0.818343
HSPA12B	-0.522827	2.50164	-7.74149	0.00115965	0.015087	-0.819378
IGFBP7	0.628751	5.98863	7.73772	0.00116192	0.0151066	-0.821719
APOL6	0.653605	1.60209	7.73687	0.00116244	0.0151066	-0.822247
RBM12B	0.291291	2.8953	7.73386	0.00116426	0.0151219	-0.824121
LRRC2	0.778252	0.82429	7.72925	0.00116705	0.0151498	-0.826991
ARHGAP11A	-0.485554	2.52283	-7.72754	0.00116809	0.015155	-0.828053
TRIM8	0.514112	5.48876	7.71792	0.00117395	0.015212	-0.834041
TMEM88	0.760529	6.2419	7.71732	0.00117432	0.015212	-0.834417
PLA2G2A	-1.00619	1.93279	-7.71696	0.00117454	0.015212	-0.834641
CHD4	-0.464829	6.711	-7.71609	0.00117507	0.015212	-0.835184
LRRN2	0.612874	4.25968	7.71282	0.00117707	0.0152296	-0.837221
SLC1A3	0.996614	2.86377	7.70852	0.00117971	0.0152553	-0.8399
PARP12	-0.536542	1.51768	-7.7064	0.00118102	0.0152635	-0.841227
MXD4	0.421332	5.28003	7.70539	0.00118163	0.0152635	-0.841854
THG1L	0.412729	3.75697	7.69973	0.00118513	0.0152932	-0.845387
DENND3	-0.593439	1.1698	-7.69957	0.00118523	0.0152932	-0.845487
FEN1	-0.310279	3.5956	-7.69558	0.0011877	0.0153167	-0.84798
EFNB3	0.177858	4.54638	7.69113	0.00119046	0.0153439	-0.850758
MAOB	1.60844	-0.319888	7.68656	0.0011933	0.0153722	-0.853617
BUB1B	-0.677407	3.2968	-7.68454	0.00119457	0.0153752	-0.854885
DPP7	-0.446503	6.34625	-7.6841	0.00119484	0.0153752	-0.855159
SH3BGR	0.513681	1.0782	7.68025	0.00119724	0.0153815	-0.857566
SCN5A	0.675967	0.039762	7.68002	0.00119739	0.0153815	-0.857713
FILIP1L	-0.628411	4.80707	-7.67987	0.00119748	0.0153815	-0.857805
SLC44A1	-0.208041	3.48536	-7.67914	0.00119794	0.0153815	-0.858259
PODN	1.41392	1.03294	7.67757	0.00119892	0.0153857	-0.85924
MBP	-0.493126	2.4899	-7.67183	0.00120253	0.0154236	-0.862837
CNTNAP5	2.75799	-1.0053	7.67051	0.00120336	0.0154259	-0.863663
TACC3	-0.648803	4.14338	-7.6685	0.00120463	0.0154338	-0.864927
TWIST1	-0.635556	4.63087	-7.66613	0.00120613	0.0154446	-0.866413
CTSD	0.437185	7.14446	7.66422	0.00120733	0.0154516	-0.867608
MDFIC	0.49886	2.14442	7.66058	0.00120963	0.0154666	-0.869888
PHKA1	-0.71736	2.27834	-7.66029	0.00120982	0.0154666	-0.870071
KCNIP3	0.866727	2.84448	7.65739	0.00121166	0.0154786	-0.871894
RHBDF2	-0.61596	1.30662	-7.65653	0.00121221	0.0154786	-0.872433
HYAL2	-0.552181	5.29334	-7.65409	0.00121375	0.0154786	-0.873962
MMP14	0.45889	7.35217	7.65401	0.0012138	0.0154786	-0.87401
ACVR1	0.309156	3.81911	7.65365	0.00121404	0.0154786	-0.87424
TMX4	0.38227	4.59974	7.65107	0.00121568	0.0154912	-0.87586
RPL12	0.495148	10.3043	7.64945	0.00121671	0.015496	-0.876874
IFI44L	1.10439	-0.869147	7.64715	0.00121818	0.0154977	-0.87832
SRPRB	0.299774	4.57531	7.64644	0.00121864	0.0154977	-0.878767
EBPL	0.404769	5.2854	7.64616	0.00121882	0.0154977	-0.878946
OCA2	-0.666141	2.03994	-7.64302	0.00122083	0.0155149	-0.880916
RAP2A	0.615724	3.17428	7.63748	0.00122438	0.0155517	-0.884399
KNDC1	-0.598463	2.69969	-7.63532	0.00122577	0.0155578	-0.885756
TBC1D8	0.354784	1.86353	7.63388	0.0012267	0.0155578	-0.886667
LOC100505876	1.00947	2.95549	7.63307	0.00122722	0.0155578	-0.887172
TMEM229B	-1.32085	-0.886246	-7.63194	0.00122795	0.0155578	-0.887884
TRERF1	-0.443377	2.50088	-7.63162	0.00122816	0.0155578	-0.888087
MAN2B2	0.224066	3.79997	7.62818	0.00123038	0.0155776	-0.890253
SLC41A2	0.796902	0.223838	7.62293	0.00123378	0.0156123	-0.893557
PLCL1	1.35861	-1.30978	7.61074	0.00124173	0.0157044	-0.901246
EDEM1	0.194376	3.59744	7.60931	0.00124267	0.0157078	-0.902146
PRKCE	0.706304	0.987997	7.60767	0.00124374	0.015713	-0.90318
FOXRED2	0.48538	2.93456	7.6053	0.0012453	0.0157242	-0.904678
NXPH4	1.85244	1.64633	7.60268	0.00124702	0.0157375	-0.906334
LCN12	-1.79375	-0.648778	-7.59652	0.00125108	0.0157752	-0.910226
PRKCH	0.766898	-0.691808	7.59613	0.00125134	0.0157752	-0.910474
CALU	0.26106	7.18711	7.59406	0.0012527	0.0157816	-0.911778
CYP4X1	1.33653	-2.68596	7.59333	0.00125319	0.0157816	-0.912241
TMEM87B	0.939361	2.69679	7.59092	0.00125479	0.0157933	-0.913769
ITPR3	-0.281891	0.965532	-7.57796	0.00126341	0.0158933	-0.921966
HEY1	-0.982957	3.21766	-7.57384	0.00126617	0.0159184	-0.92458
ALX4	-1.07543	-1.12297	-7.57297	0.00126675	0.0159184	-0.925129
DAGLB	-0.315144	2.46984	-7.57109	0.00126801	0.0159216	-0.926321
GTF2IRD1	-0.319926	4.19485	-7.57058	0.00126836	0.0159216	-0.926645
NAMPT	0.704424	3.94732	7.56941	0.00126914	0.015923	-0.927389
MMP15	0.479888	3.53704	7.56802	0.00127007	0.0159262	-0.928267
ZFAS1	0.778286	8.1805	7.5613	0.00127461	0.0159627	-0.932531
NEGR1	2.03042	-0.628681	7.56036	0.00127524	0.0159627	-0.933129
SYT10	0.544623	2.90243	7.55973	0.00127567	0.0159627	-0.933532
THAP9-AS1	-0.377015	3.65586	-7.5597	0.00127569	0.0159627	-0.933549
ATP6V0E2	-1.01146	2.41123	-7.55815	0.00127674	0.0159674	-0.934534
CHAF1B	-0.291479	2.33227	-7.55614	0.0012781	0.0159759	-0.93581
PLK1S1	0.521594	2.81609	7.55273	0.00128041	0.0159937	-0.937972
TXNDC15	0.416296	4.269	7.55204	0.00128088	0.0159937	-0.938412
LOC283335	0.54802	-0.393558	7.54671	0.00128451	0.0160244	-0.941798
AMER1	-0.32894	1.16182	-7.54475	0.00128585	0.0160244	-0.943048
CCDC47	0.342683	4.23213	7.54286	0.00128714	0.0160244	-0.94425
ADAMTS16	-1.43582	0.201507	-7.54261	0.00128731	0.0160244	-0.944405
UST	0.661397	2.5285	7.54258	0.00128733	0.0160244	-0.944427
EVA1C	1.42607	-1.08031	7.54184	0.00128784	0.0160244	-0.944897
PLA2G3	-1.33158	-1.99978	-7.54146	0.0012881	0.0160244	-0.945137
RORB	1.48622	-1.92038	7.52942	0.00129637	0.0161189	-0.952806
CABLES1	-0.944943	2.0953	-7.52598	0.00129874	0.0161397	-0.954994
LIG1	-0.504171	3.34783	-7.52402	0.0013001	0.0161397	-0.956247
TRIM2	0.436532	2.99173	7.52385	0.00130022	0.0161397	-0.956354
KLF3	0.709965	3.93268	7.52303	0.00130079	0.0161397	-0.956876
CSNK1E	-0.323823	5.77635	-7.51742	0.00130468	0.0161795	-0.960453
HMGN2	-0.186897	7.72515	-7.51612	0.00130558	0.0161822	-0.961281
PRKAG2	-0.450421	2.57437	-7.51103	0.00130913	0.0162168	-0.964533
EPC2	0.246095	3.16219	7.51015	0.00130975	0.0162168	-0.965096
C17orf76-AS1	0.638685	9.34547	7.5084	0.00131097	0.0162234	-0.966213
TMEM242	0.267326	2.14025	7.50663	0.00131221	0.0162302	-0.967343
TMEM99	0.428937	2.34441	7.50266	0.00131499	0.0162561	-0.969881
RPS5	0.477909	9.67529	7.49857	0.00131786	0.0162831	-0.972495
C3	1.2638	3.48642	7.49599	0.00131968	0.0162911	-0.974142
WBP5	0.263112	7.18924	7.49559	0.00131996	0.0162911	-0.9744
LPCAT3	-0.465969	4.2424	-7.49471	0.00132058	0.0162911	-0.974966
AP2B1	-0.100087	6.22614	-7.49052	0.00132354	0.0163191	-0.977645
PLEKHA2	-0.499481	3.32099	-7.48865	0.00132487	0.0163269	-0.978842
IGF2-AS	0.578071	3.5139	7.48234	0.00132934	0.0163735	-0.982882
LOC642852	0.234931	3.46236	7.47654	0.00133347	0.0164158	-0.986597
CARS	0.540701	4.668	7.47544	0.00133426	0.0164169	-0.987305
GPR87	-1.48125	-2.57503	-7.46978	0.00133831	0.0164507	-0.990934
VSIG8	-0.754303	-1.71757	-7.46966	0.0013384	0.0164507	-0.991014
PDE10A	0.55344	1.23492	7.46789	0.00133967	0.0164555	-0.99215
ZNF423	-0.35489	3.57842	-7.46717	0.00134019	0.0164555	-0.992612
TRAIP	-0.445921	1.76309	-7.45333	0.00135017	0.0165695	-1.0015
MAPK4	-1.66212	-2.29006	-7.4401	0.0013598	0.0166789	-1.01001
TENC1	0.405968	4.49396	7.43519	0.0013634	0.0167144	-1.01317
FLYWCH2	-0.438165	5.44406	-7.43047	0.00136687	0.0167433	-1.01622
LAMA5	-0.525215	5.22998	-7.43005	0.00136717	0.0167433	-1.01649
PSMD5	0.197979	3.50358	7.42798	0.0013687	0.0167533	-1.01783
EPRS	0.339734	5.48648	7.41482	0.00137844	0.0168582	-1.02632
GNPDA1	0.330039	5.13104	7.41447	0.0013787	0.0168582	-1.02654
HIST1H2AC	1.26223	3.01298	7.41286	0.0013799	0.0168641	-1.02758
AP1G2	-0.243134	4.38161	-7.41026	0.00138183	0.016879	-1.02926
NEAT1	0.571988	5.15382	7.40722	0.0013841	0.0168968	-1.03123
FKBP1A	0.257957	7.06841	7.40639	0.00138472	0.0168968	-1.03176
LOC283070	0.991564	0.389094	7.40524	0.00138558	0.0168985	-1.0325
RPSA	0.54829	8.40109	7.40327	0.00138706	0.0169078	-1.03378
MTSS1	-0.318655	2.56121	-7.40191	0.00138808	0.0169104	-1.03466
SPINT2	-0.714786	3.55129	-7.40107	0.00138871	0.0169104	-1.0352
GATA6	0.457294	5.17181	7.39877	0.00139044	0.0169227	-1.03669
COPZ2	0.782809	5.92469	7.38724	0.00139913	0.0170126	-1.04416
CCDC109B	-1.19491	2.406	-7.38697	0.00139933	0.0170126	-1.04433
AEN	0.537768	3.41706	7.38611	0.00139998	0.0170126	-1.04489
ZNF513	-0.48449	3.55568	-7.38159	0.00140341	0.0170454	-1.04782
BCL2L2-PABPN1	-0.191163	6.22832	-7.37843	0.00140582	0.0170659	-1.04987
SLC7A5	0.59347	5.22072	7.37497	0.00140845	0.0170891	-1.05211
IL10RB	0.289703	3.87102	7.37207	0.00141067	0.0171072	-1.054
GAS6	-0.742348	4.90416	-7.36688	0.00141464	0.0171466	-1.05737
CEP55	-0.438216	2.76282	-7.36489	0.00141617	0.0171563	-1.05866
THBS2	0.283508	3.90099	7.35875	0.0014209	0.0172047	-1.06265
BNIP3	0.36523	4.92206	7.35021	0.00142751	0.0172595	-1.06821
MED13L	0.450014	4.23935	7.35015	0.00142755	0.0172595	-1.06825
MEF2C	1.43555	-0.150131	7.35006	0.00142762	0.0172595	-1.0683
ELTD1	1.6189	-0.136516	7.34819	0.00142907	0.0172682	-1.06952
MPZL1	0.292282	4.97743	7.34545	0.00143121	0.0172846	-1.07131
SH3BP5L	-0.242716	3.72951	-7.34374	0.00143254	0.0172846	-1.07242
IKZF2	-0.8036	-0.772665	-7.34362	0.00143263	0.0172846	-1.0725
DLG3	-0.497999	2.99059	-7.33925	0.00143604	0.0173156	-1.07535
CRYZ	1.15877	1.21061	7.33845	0.00143667	0.0173156	-1.07587
CORO7	-0.634975	2.32488	-7.33461	0.00143967	0.0173383	-1.07837
GCNT2	-1.59993	-0.384504	-7.33417	0.00144002	0.0173383	-1.07866
APOBEC3B	-0.696229	1.78223	-7.3309	0.00144258	0.0173603	-1.08079
SOX7	1.64872	-0.677606	7.32782	0.001445	0.0173806	-1.0828
TPD52L1	1.16885	2.14858	7.32424	0.00144783	0.0174057	-1.08514
TPRG1L	0.467476	3.78869	7.31837	0.00145247	0.0174526	-1.08897
CYP2U1	0.262682	2.0834	7.31578	0.00145452	0.0174683	-1.09066
P2RY1	1.10257	2.99304	7.31432	0.00145568	0.0174734	-1.09162
DDR2	0.473523	5.18972	7.31248	0.00145715	0.0174821	-1.09283
CA4	-1.61782	0.32052	-7.30741	0.00146119	0.0175216	-1.09614
LTBP1	0.286393	4.23809	7.30546	0.00146275	0.0175314	-1.09742
NOTCH4	1.39978	-1.45992	7.30119	0.00146616	0.0175634	-1.10021
MYD88	0.445856	2.90934	7.29908	0.00146785	0.0175747	-1.10159
NMT2	0.383542	2.78094	7.29199	0.00147356	0.0176258	-1.10624
MED24	-0.371799	4.4366	-7.29193	0.00147361	0.0176258	-1.10628
GNAZ	-1.18571	0.321838	-7.28719	0.00147743	0.0176545	-1.10938
RAD52	-0.598224	2.44602	-7.28641	0.00147807	0.0176545	-1.1099
MKI67IP	0.406483	3.97188	7.28614	0.00147829	0.0176545	-1.11008
GALNT6	-0.485927	2.22199	-7.28525	0.001479	0.0176545	-1.11066
TRIM38	0.612152	2.42498	7.28067	0.00148272	0.0176899	-1.11367
CCDC74B-AS1	-1.21708	0.442369	-7.27935	0.0014838	0.0176938	-1.11453
LTBP3	-0.259949	6.04945	-7.277	0.0014857	0.0177076	-1.11607
FAM210B	0.171373	4.31642	7.27601	0.00148651	0.0177082	-1.11672
TERF1	0.469846	3.74339	7.27293	0.00148903	0.0177228	-1.11875
SLC3A2	0.509356	6.31247	7.27268	0.00148923	0.0177228	-1.11891
OSBPL6	-0.738341	-0.160682	-7.26964	0.00149172	0.0177434	-1.12091
A2M	0.459517	3.09514	7.26762	0.00149337	0.0177458	-1.12224
PRDM16	-0.990368	-1.52923	-7.26755	0.00149343	0.0177458	-1.12228
VAMP1	-0.803647	3.48714	-7.26523	0.00149533	0.0177541	-1.12381
HSD3B7	-0.703045	1.52603	-7.26486	0.00149563	0.0177541	-1.12405
GDF10	-2.36611	0.546942	-7.26207	0.00149793	0.0177724	-1.12589
B4GALNT1	-0.951143	-0.668325	-7.25477	0.00150395	0.0178349	-1.13069
COL6A6	0.995074	1.57828	7.25289	0.0015055	0.0178444	-1.13193
TCF3	-0.436049	5.04647	-7.24993	0.00150796	0.0178645	-1.13388
PAQR7	0.257575	3.2383	7.24631	0.00151097	0.0178911	-1.13627
PRAF2	-0.586225	6.36572	-7.24428	0.00151265	0.0178942	-1.1376
AOX1	2.01676	-0.774411	7.24404	0.00151285	0.0178942	-1.13776
ABHD8	-0.619874	3.15682	-7.24326	0.0015135	0.0178942	-1.13827
DAG1	-0.262138	4.8697	-7.24187	0.00151466	0.0178989	-1.13919
SAMD14	-0.544435	2.76436	-7.24012	0.00151612	0.0179006	-1.14035
AMHR2	1.13934	1.82599	7.23988	0.00151632	0.0179006	-1.1405
ZUFSP	-0.168491	2.37885	-7.23795	0.00151793	0.0179107	-1.14178
[truncated: 21,588 more rows]
