# Supplementary material for: APOE4 promotes cerebrovascular fibrosis and amyloid deposition via a pericyte-to-myofibroblast transition
Source: bioRxiv. 2025 Sep 9:2025.09.04.674192. Preprint. [Version 1] doi: 10.1101/2025.09.04.674192 (PMC12439990; doi:10.1101/2025.09.04.674192)
Supplement: Supplement 14 [file media-14.xlsx]

## Sheet: Sheet1
ONTOLOGY	ID	Description	GeneRatio	BgRatio	pvalue	p.adjust	geneID	direction
CC	GO:0062023	collagen-containing extracellular matrix	122/1608	429/20757	3.17231e-38	2.33958e-34	COL14A1/EGFL6/COL4A6/NID2/SRPX/EGFLAM/CDH13/COL3A1/COL4A1/EFEMP1/SPON1/DCN/THBS1/FBN1/LAMA4/TGM2/CXCL12/LAMA1/COL1A2/ADAMTS1/COL6A3/CCDC80/FMOD/LOX/FREM1/SFRP2/SRPX2/CTHRC1/COL4A2/MFAP4/COL1A1/ANGPTL2/SERPINE2/SPARC/COL15A1/FBLN5/NID1/LAMC3/BGN/FN1/VTN/PSAP/CLU/CTSC/ANGPTL6/CTSB/ADAMTS15/NCAM1/PXDN/FBLN2/COL5A1/COL4A5/SBSPON/COLEC12/TIMP3/LUM/COL6A1/LOXL2/LAMC1/S100A6/GREM1/APOE/HTRA1/RARRES2/ADA…	Upregulated
BP	GO:0030198	extracellular matrix organization	91/1608	321/20757	1.30908e-28	4.02327e-25	COL14A1/EGFL6/COL4A6/NID2/EGFLAM/ITGA8/COL3A1/COL4A1/DPP4/EXT1/FOXF1/LAMA1/COL1A2/ADAMTS1/CRTAP/CCDC80/FLRT2/FMOD/LOX/SFRP2/ADAMTS12/QSOX1/COL4A2/MFAP4/COL1A1/ZNF469/COL15A1/FBLN5/NID1/PTX3/VTN/CSGALNACT1/CRISPLD2/ADAMTS15/PXDN/COL5A1/COL4A5/LUM/LOXL2/FOXC1/LAMC1/GREM1/CREB3L1/TGFBR1/P4HA1/ANTXR1/ADAMTS5/ENG/ADAMTSL4/COL5A3/HMCN1/WT1/PDGFRA/COL16A1/BMP2/SERPINH1/ADAMTS19/PRDX4/SULF2/HAS2/RUNX1/LR…	Upregulated
BP	GO:0043062	extracellular structure organization	91/1608	322/20757	1.69117e-28	4.02327e-25	COL14A1/EGFL6/COL4A6/NID2/EGFLAM/ITGA8/COL3A1/COL4A1/DPP4/EXT1/FOXF1/LAMA1/COL1A2/ADAMTS1/CRTAP/CCDC80/FLRT2/FMOD/LOX/SFRP2/ADAMTS12/QSOX1/COL4A2/MFAP4/COL1A1/ZNF469/COL15A1/FBLN5/NID1/PTX3/VTN/CSGALNACT1/CRISPLD2/ADAMTS15/PXDN/COL5A1/COL4A5/LUM/LOXL2/FOXC1/LAMC1/GREM1/CREB3L1/TGFBR1/P4HA1/ANTXR1/ADAMTS5/ENG/ADAMTSL4/COL5A3/HMCN1/WT1/PDGFRA/COL16A1/BMP2/SERPINH1/ADAMTS19/PRDX4/SULF2/HAS2/RUNX1/LR…	Upregulated
BP	GO:0045229	external encapsulating structure organization	91/1608	323/20757	2.18211e-28	4.02327e-25	COL14A1/EGFL6/COL4A6/NID2/EGFLAM/ITGA8/COL3A1/COL4A1/DPP4/EXT1/FOXF1/LAMA1/COL1A2/ADAMTS1/CRTAP/CCDC80/FLRT2/FMOD/LOX/SFRP2/ADAMTS12/QSOX1/COL4A2/MFAP4/COL1A1/ZNF469/COL15A1/FBLN5/NID1/PTX3/VTN/CSGALNACT1/CRISPLD2/ADAMTS15/PXDN/COL5A1/COL4A5/LUM/LOXL2/FOXC1/LAMC1/GREM1/CREB3L1/TGFBR1/P4HA1/ANTXR1/ADAMTS5/ENG/ADAMTSL4/COL5A3/HMCN1/WT1/PDGFRA/COL16A1/BMP2/SERPINH1/ADAMTS19/PRDX4/SULF2/HAS2/RUNX1/LR…	Upregulated
MF	GO:0005201	extracellular matrix structural constituent	62/1608	166/20757	4.34307e-27	6.40603e-24	COL14A1/COL4A6/NID2/SRPX/COL3A1/COL4A1/EFEMP1/SPON1/DCN/THBS1/FBN1/LAMA4/LAMA1/COL1A2/COL6A3/FMOD/SRPX2/CTHRC1/COL4A2/MFAP4/COL1A1/SPARC/COL15A1/FBLN5/NID1/BGN/FN1/VTN/PXDN/FBLN2/COL5A1/COL4A5/SBSPON/LUM/COL6A1/TFPI2/LAMC1/COL5A3/HMCN1/EMILIN2/COL16A1/TINAGL1/HAPLN1/COL6A2/ACAN/VWF/LAMA2/IGFBP7/PODN/THBS2/LTBP1/COL6A6/FGB/MMRN1/VCAN/COL25A1/CILP/THSD4/FGG/COL24A1/MATN1/COL13A1	Upregulated
CC	GO:0005788	endoplasmic reticulum lumen	86/1608	313/20757	4.76688e-26	5.85929e-23	COL14A1/COL4A6/IGFBP3/HSPA5/COL3A1/COL4A1/SPON1/DNAJC3/FSTL1/THBS1/FBN1/COL1A2/COL6A3/CRTAP/RCN1/PDIA6/QSOX1/COL4A2/CSF1/COL1A1/PDIA3/COL15A1/FN1/VTN/CLU/CTSC/COL5A1/COL4A5/COL6A1/LAMC1/P4HB/APOE/FUCA2/P4HA1/CHRDL1/BMP4/P4HA3/GPX7/ADAMTS5/GPX8/BDNF/SDC2/P4HA2/PDIA5/ADAMTSL4/COL5A3/FKBP7/PTGS2/SDF2L1/COL16A1/SERPINH1/COL6A2/FKBP14/SERPING1/CANX/CTSZ/LGALS1/ADAM10/TXNDC5/F5/IGFBP4/IGFBP7/FOXRED2/CA…	Upregulated
CC	GO:0030055	cell-substrate junction	103/1608	431/20757	1.20912e-25	1.27389e-22	HSPA5/CD44/ITGA8/CDH13/SYNPO2/DPP4/RPL13A/TGM2/FHL2/TEK/IL1RL1/FLRT2/RHOU/GJA1/VCL/ARHGAP24/DLC1/PDIA3/PABPC1/PARVA/ARHGEF2/HSPA9/FLT1/SORBS1/TNS1/RPL4/NRP1/FHL1/FERMT2/P4HB/FLRT3/SPRY4/VIM/PEAK1/REXO2/ARPC2/ENG/RPS3A/HMCN1/PDLIM1/SDC4/FLNB/EGFR/RPL5/JAK1/RPL7/RPLP0/RPL3/RHOB/ITGA5/RPL9/PALLD/AVIL/MME/LRP1/ADAM10/ITGA11/RSU1/DAB2/RPL6/ITGA1/MMP14/RPL12/RPS5/MPZL1/DDR2/LASP1/MARCKS/RPS13/LIMS2/FAP…	Upregulated
CC	GO:0022626	cytosolic ribosome	48/1608	118/20757	3.63694e-23	2.87202e-20	RPL13A/RPL4/RPS3A/EEF1A1/PELO/RPL5/RPL7/RPLP0/RSL1D1/ASCC3/RPL3/RPL15/RPS23/RPL9/RPS6/RPL6/RPL12/RPS5/RPSA/RPL14/RPS13/RPL32/RPL7A/RPS24/RPL10/RPS4X/RPS18/RPS9/RPL10A/RPS8/RPL26/RPL22/RPS2/RPL23/RPS27A/RPL23A/RPL19/RPS7/RPL30/RPS12/RPL39/RPS28/RPLP1/RPL18A/RPL27A/RPS3/RPL8/RPS20	Upregulated
BP	GO:0031589	cell-substrate adhesion	88/1608	356/20757	3.89426e-23	2.87202e-20	EGFL6/NID2/CD44/EGFLAM/ITGA8/CDH13/COL3A1/THBS1/FOXF1/SPOCK1/TEK/CCDC80/PKP2/FREM1/ADAMTS12/VCL/CSF1/DLC1/COL1A1/FBLN5/NID1/PARVA/FN1/VTN/CDH11/FZD7/SORBS1/SMAD6/BCL6/STON1/VEGFA/FBLN2/VCAM1/NRP1/ACVRL1/LAMC1/FERMT2/GREM1/P4HB/KANK1/SPRY4/PEAK1/ANTXR1/ARPC2/COL5A3/COL16A1/SDC4/ITGA5/EPHA3/HAS2/ITGA11/RSU1/DAB2/CD34/TRPM7/MDK/ITGA1/VWF/MMP14/PRKCE/PTPRK/FGB/ITGA9/EPDR1/CRK/LIMS2/SERPINE1/CD63/FERM…	Upregulated
BP	GO:0003206	cardiac chamber morphogenesis	49/1608	127/20757	2.0605e-22	1.38147e-19	TGFBR3/EDNRA/FOXF1/FHL2/TEK/ADAMTS1/GATA4/PKP2/SFRP2/BMP10/PARVA/CITED2/NRG1/HAND2/ZFPM2/HAND1/SMAD6/CPE/SLIT3/NRP1/FOXC1/NRP2/TGFBR1/BMP4/TBX3/ENG/HEG1/HIF1A/BMP2/TNNI1/TBX20/TNNT2/ROBO1/SMAD7/ACVR1/FKBP1A/GATA6/MEF2C/SHOX2/WNT11/BMPR2/MYL3/FGFR2/APLNR/HEYL/DLL4/DNAH11/TGFBR2/ZFPM1	Upregulated
BP	GO:0001503	ossification	96/1608	444/20757	1.22139e-20	7.50645e-18	IGFBP3/RSPO2/HGF/EXT1/COL1A2/FHL2/TEK/IL6ST/BAMBI/LOX/SFRP2/ADAMTS12/CTHRC1/CSF1/COL1A1/CDH11/LRP4/CSGALNACT1/OSTN/HAND2/SMAD6/ACVR2A/S1PR1/CEBPB/IGSF10/PBX1/COL6A1/SNAI2/FOXC1/FERMT2/GREM1/CREB3L1/SRGN/CHRDL1/BMP4/PPARG/XYLT1/IL6R/HIF1A/SND1/PPP3CA/IGF2/PTGS2/BMP2/EGFR/TNFAIP6/PKDCC/ATF4/RRBP1/RSL1D1/ID4/MAPK14/CHSY1/TNFSF11/RUNX1/SLC24A3/ITGA11/SMAD7/SBDS/MDK/SMOC1/MMP14/ACVR1/CCDC47/RORB/MEF2C…	Upregulated
BP	GO:0001763	morphogenesis of a branching structure	59/1608	203/20757	1.46046e-19	7.18059e-17	EPHA7/RSPO2/COL4A1/HGF/MYC/EDNRA/EXT1/TGM2/FOXF1/HOXA13/LAMA1/TCF21/SFRP2/CSF1/RSPO3/SPRY1/VEGFA/ADM/NRP1/PBX1/SNAI2/RTN4/GREM1/TMED2/BMP4/TBX3/ENG/WT1/BMP2/TBX20/HS3ST3B1/AR/FGF7/CTSZ/BTBD7/FGF13/FEM1B/MDK/MMP14/ACVR1/NOTCH4/HOXD11/PKD2/PGR/SHOX2/PLXNA1/HOXD13/HOXB13/LEF1/FGFR2/KDR/DLL4/RDH10/MET/GLI2/TGFBR2/RERE/NTN4/COL13A1	Upregulated
MF	GO:0019838	growth factor binding	47/1608	135/20757	2.158e-19	9.94702e-17	IGFBP3/TGFBR3/EPHA7/LRRC32/COL3A1/COL4A1/THBS1/IL1R1/COL1A2/TEK/IL6ST/SRPX2/GHR/COL1A1/FLT1/LIFR/PXDN/OSMR/ACVR2A/COL5A1/NRP1/COL6A1/ACVRL1/NRP2/TGFBR1/HTRA1/CHRDL1/ENG/IL6R/PDGFRA/EGFR/IGFBP6/VASN/IGFBP4/IGFBP7/SCN5A/ACVR1/LTBP1/A2M/NGFR/HAP1/BMPR2/FGFR2/KDR/RPS2/IGF2R/TGFBR2	Upregulated
BP	GO:0002181	cytoplasmic translation	50/1608	156/20757	8.87966e-19	3.85221e-16	RPL13A/PABPC1/RPL4/RPS3A/RPL5/RPL7/RPLP0/RPL3/RPL15/RPS23/RPL9/RPS6/RPL6/RPL12/RPS5/RPSA/EIF2S2/RPL14/RPS13/RPL32/RPL7A/RPS24/RPL10/RPS4X/RPS18/RPS9/RPL10A/RPS8/RPL26/RPL22/RPS2/CPEB1/RPL23/RPS27A/RPL23A/RPL19/RPS7/RPL30/RPS12/EIF3E/RPL39/RPS28/NCK1/RPLP1/RPL18A/RPL27A/RPS3/RPL8/EIF2S3/RPS20	Upregulated
MF	GO:0005539	glycosaminoglycan binding	63/1608	240/20757	2.55694e-18	1.04764e-15	TGFBR3/CFH/CD44/RSPO2/EGFLAM/DCN/FSTL1/THBS1/FBN1/ADAMTS1/SEMA5A/CCDC80/STAB2/NELL2/GPNMB/RSPO4/RSPO3/SERPINE2/BGN/FN1/VTN/GREM2/CRISPLD2/ADAMTS15/SLIT3/VEGFA/COL5A1/PRNP/NRP1/NRP2/APOE/SELP/BMP4/STAB1/ADAMTS5/ENG/COL5A3/PCOLCE2/LXN/HAPLN1/TNFAIP6/SOD3/SULF2/NAV2/FGF7/GNS/ACAN/MDK/SMOC1/EVA1C/THBS2/SUSD5/PGF/ADAMTSL5/VCAN/LIPC/COL25A1/FGFR2/RPL22/HK1/AAMP/TGFBR2/COL13A1	Upregulated
BP	GO:0061138	morphogenesis of a branching epithelium	53/1608	187/20757	3.47485e-17	1.28135e-14	RSPO2/COL4A1/HGF/MYC/EDNRA/EXT1/TGM2/FOXF1/HOXA13/LAMA1/TCF21/SFRP2/CSF1/RSPO3/SPRY1/VEGFA/ADM/NRP1/PBX1/SNAI2/GREM1/TMED2/BMP4/TBX3/ENG/WT1/BMP2/TBX20/HS3ST3B1/AR/FGF7/CTSZ/BTBD7/FEM1B/MDK/MMP14/ACVR1/NOTCH4/HOXD11/PKD2/PGR/PLXNA1/HOXD13/HOXB13/LEF1/FGFR2/KDR/DLL4/RDH10/MET/GLI2/TGFBR2/NTN4	Upregulated
BP	GO:0003018	vascular process in circulatory system	65/1608	269/20757	6.98524e-17	2.45315e-14	EDNRA/EXT1/ATP2B4/TEK/SLC22A3/VEGFA/CXCR2/ADM/ADORA2B/FOXC1/KLF2/FERMT2/GJA5/ABCC4/ZEB2/APOE/TFRC/NPR1/F2R/SCPEP1/PTGS2/SLC1A4/CDH5/SLC16A1/SLC6A9/SOD3/PLVAP/SLCO3A1/SLC1A5/ECE1/TJP2/SLC24A3/LRP1/SLC7A3/SLC13A3/ACTA2/ITGA1/SLC1A3/SLC7A5/P2RY1/FGB/EDNRB/SLC2A10/ADRB3/F2RL1/SLC38A1/CBS/CAV1/SLC7A1/CEACAM1/CLDN5/SOD2/BMPR2/SLC16A7/FGG/ADD3/SLC38A2/ADORA1/DDAH1/RAMP2/ROCK2/OXTR/SLC8A2/ABCC3/SLC6A17	Upregulated
BP	GO:0060485	mesenchyme development	73/1608	327/20757	8.92916e-17	2.9933e-14	TGFBR3/FRZB/HGF/MYC/EDNRA/EXT1/FOXF1/TCF21/BASP1/SEMA5A/GATA4/BAMBI/SFRP2/COL1A1/FN1/SPRY1/ACTG2/CITED2/NRG1/HAND2/NCAM1/ZFPM2/HAND1/NRP1/SNAI2/RTN4/LOXL2/FOXC1/ACVRL1/NRP2/FERMT2/GREM1/TGFBR1/SEMA6D/BMP4/KITLG/TBX3/ADAMTS5/ENG/WT1/HIF1A/BMP2/TBX20/ZFP36L1/ROBO1/EPHA3/HAS2/DACT3/SMAD7/VASN/DAB2/ACTA2/MDK/ACVR1/MEF2C/NOTCH4/EDNRB/PKD2/LEF1/WNT11/OSR1/BMPR2/FGFR2/APLNR/HEYL/RANBP3L/RPS7/PTK7/PDPN/R…	Upregulated
BP	GO:0010810	regulation of cell-substrate adhesion	54/1608	220/20757	1.46563e-14	4.32362e-12	EGFL6/EGFLAM/CDH13/THBS1/FOXF1/SPOCK1/TEK/CCDC80/PKP2/VCL/CSF1/DLC1/COL1A1/NID1/FN1/VTN/FZD7/BCL6/VEGFA/FBLN2/NRP1/ACVRL1/FERMT2/GREM1/P4HB/KANK1/SPRY4/PEAK1/ARPC2/COL16A1/SDC4/ITGA5/EPHA3/HAS2/RSU1/DAB2/MDK/MMP14/PRKCE/FGB/CRK/LIMS2/SERPINE1/KDR/FERMT1/FGG/PDPN/CCL25/ROCK2/CDKN2A/APOA1/RASA1/S100A10/DUSP3	Upregulated
BP	GO:1901342	regulation of vasculature development	72/1608	354/20757	2.42628e-14	6.88225e-12	ADAM12/TSPAN18/DCN/THBS1/PTPRM/ATP2B4/PTGIS/TEK/ADAMTS1/BTG1/SEMA5A/GATA4/SFRP2/COL4A2/GPNMB/SPARC/PDE3B/FLT1/BMPER/VEGFA/CXCR2/ADM/NRP1/FOXC1/ACVRL1/KLF2/GREM1/HSPB6/CREB3L1/STAT3/NPR1/STAB1/RHOJ/PPARG/ENG/TSPAN12/HIF1A/HK2/EMILIN2/PROK1/CDH5/JAK1/RHOB/ITGA5/RUNX1/ADAM10/ECSCR/KLF4/ADM2/RECK/CD34/MDK/GRN/C3/GATA6/THBS2/PGF/SERPINE1/CEACAM1/CLDN5/SASH1/F3/APLNR/KDR/DDAH1/PRKCB/SEMA6A/RAMP2/ROCK2/…	Upregulated
BP	GO:0072001	renal system development	68/1608	324/20757	2.60103e-14	7.10466e-12	EPHA7/REN/ITGA8/COL4A1/CD24/MYC/EDNRA/EXT1/FBN1/FOXF1/TCF21/BASP1/TEK/ADAMTS1/NID1/BMP10/SPRY1/TBX18/LRP4/BMPER/SMAD6/VEGFA/CXCR2/NRP1/PBX1/GFRA1/PLCE1/FOXC1/GREM1/DYNC2H1/TGFBR1/BMP4/IL6R/WT1/PDGFRA/PPP3CA/SDC4/BMP2/KANK2/HOXC11/HS3ST3B1/SULF2/HAS2/MME/SMAD7/ACTA2/CD34/TIPARP/MEF2C/EDNRB/HOXD11/PKD2/CDKN1C/WNT11/OSR1/WFS1/FGFR2/MYOCD/HEYL/C1GALT1/PYGO1/FLCN/PTK7/RDH10/GCNT4/GLI2/KLF15/OSR2	Upregulated
BP	GO:0042060	wound healing	80/1608	423/20757	5.71601e-14	1.45364e-11	CD44/COL3A1/EXT1/THBS1/IL6ST/GATA4/PAPSS2/VCL/ARHGAP24/PDIA3/SERPINE2/FN1/VTN/GGCX/FZD7/CLDN1/NRG1/DGKI/VEGFA/COL5A1/TFPI2/ACVRL1/FERMT2/TGFBR1/KANK1/PABPC4/APOE/F2RL2/SELP/PPARG/F2R/HIF1A/EMILIN2/PDGFRA/PPP3CA/MYOF/SDC4/SERPING1/MAPK14/SERPINB2/ITGA5/TFPI/ARL8B/PLA2G4A/SLC7A11/F5/CD34/C1QTNF1/VWF/PRKCE/P2RY1/DDR2/NOTCH4/FGB/DGKH/MMRN1/CRK/FAP/F2RL1/SERPINE1/CAV1/CEACAM1/CHMP3/TSPAN8/FERMT3/F3/KD…	Upregulated
MF	GO:0005518	collagen binding	27/1608	68/20757	2.4715e-13	5.69602e-11	COL14A1/NID2/CD44/THBS1/CRTAP/LOX/SPARC/NID1/FN1/VTN/CTSB/LUM/COL6A1/ANTXR1/COL5A3/PCOLCE2/SERPINH1/COL6A2/ITGA11/SMAD7/C1QTNF1/ITGA1/VWF/PODN/DDR2/ADAM9/CTSS	Upregulated
BP	GO:0048732	gland development	81/1608	443/20757	2.64228e-13	5.9051e-11	TGFBR3/FRZB/HGF/EDNRA/EXT1/TGM2/FOXF1/HOXA13/LAMA1/TCF21/LBH/PRLR/CSF1/SERPINE2/IRS2/VTN/PSAP/CLDN1/CITED2/NRG1/HAND2/VEGFA/CEBPB/NRP1/PBX1/ID2/SNAI2/RTN4/FOXC1/TGFBR1/BMP4/TBX3/WT1/HIF1A/HK2/PDGFRA/IGF2/BMP2/EGFR/NPC1/AR/ID4/SULF2/ROBO1/FGF7/CYP1A1/TNFSF11/BTBD7/ALDH1A3/FEM1B/MDK/GATA6/SLC7A5/NOTCH4/TSPO/PKD2/PCK2/PGR/LIMS2/PLXNA1/SEC63/HOXD13/HOXB13/CAV1/CEACAM1/LEF1/SOD2/CDKN1C/WNT11/FGFR2/NR0…	Upregulated
BP	GO:0034329	cell junction assembly	81/1608	446/20757	3.83659e-13	7.85968e-11	EPHA7/CDH13/THBS1/TEK/FLRT2/PKP2/SRPX2/GJA1/VCL/DLC1/FN1/CDH11/CLDN1/CLDN11/LRP4/LGI2/SORBS1/STON1/VEGFA/NRP1/SNAI2/ACVRL1/LAMC1/FERMT2/GREM1/GJA5/FLRT3/GJA4/PEAK1/PCDH17/AMIGO2/BDNF/MAP1B/NPTN/HOPX/COL16A1/SDC4/CDH5/FARP1/CDH10/ITGA5/EPHA3/ESAM/FGF13/SMAD7/PTPN13/MMP14/RAP2A/PRKCH/NEGR1/THBS2/MEF2C/PTPRK/RAB13/SRGAP2C/CRK/CTNND2/CDH20/ARHGEF15/GPBAR1/CAV1/CLDN5/WNT11/SLITRK4/APLNR/KDR/CNTNAP1/CD…	Upregulated
BP	GO:0050673	epithelial cell proliferation	85/1608	480/20757	4.23049e-13	8.4324e-11	IGFBP3/TGFBR3/VIP/CDH13/HGF/MYC/THBS1/PTPRM/CXCL12/NUPR1/TEK/SEMA5A/SFRP2/SPARC/IRS2/FZD7/CLDN1/FLT1/BMPER/ACVR2A/VEGFA/CEBPB/NRP1/ID2/SNAI2/RTN4/LOXL2/ACVRL1/LAMC1/NRP2/TGFBR1/ZEB2/APOE/STAT3/BMP4/PPARG/HIF1A/IGF2/EGFR/PROK1/AR/ZFP36L1/SULF2/ROBO1/FGF7/HAS2/TNFSF11/DAB2/CD34/MDK/IGFBP4/GRN/SCN5A/MMP14/NEAT1/MEF2C/PTPRK/EDNRB/NGFR/PGF/PGR/LIMS2/FAP/THAP1/GPBAR1/CAV1/CEACAM1/CDKN1C/OSR1/BMPR2/FGFR…	Upregulated
BP	GO:0070482	response to oxygen levels	68/1608	343/20757	4.5859e-13	8.90027e-11	DIO3/EPAS1/CHCHD2/TGFBR3/CD24/MYC/DPP4/EDNRA/THBS1/CXCL12/CRYAB/PTGIS/TEK/COL1A1/TXNRD2/CITED2/VEGFA/VCAM1/ADM/LOXL2/ACVRL1/P4HB/ZEB2/IRAK1/PLOD2/TFRC/FMN2/PPARG/ITPR1/HIF1A/HK2/PDLIM1/PTGS2/BMP2/ATF4/NDRG1/ZFP36L1/SOD3/GUCY1A2/CYP1A1/VASN/MMP14/PRKCE/GATA6/SLC7A5/BNIP3/DDR2/DDIT4/PGF/KCNK3/FOSL2/CBS/CAV1/BNIP3L/SOD2/FGFR2/MYOCD/CPEB1/CDKN1A/STC2/ADORA1/DDAH1/PDPN/AQP3/ROCK2/ENO1/ANGPTL4/OXTR	Upregulated
MF	GO:0003735	structural constituent of ribosome	45/1608	176/20757	4.87576e-13	9.22018e-11	RPL13A/RPL4/RPS3A/RPL5/RPL7/RPLP0/RPL3/RPL15/RPS23/RPL9/RPS6/RPL6/RPL12/RPS5/RPSA/RPL14/RPS13/RPL32/RPL7A/RPS24/RPL10/RPS4X/RPS18/RPS9/RPL10A/RPS8/RPL26/RPL22/RPS2/RPL23/RPS27A/RPL23A/RPL19/MRPL35/RPS7/RPL30/RPS12/RPL39/RPS28/RPLP1/RPL18A/RPL27A/RPS3/RPL8/RPS20	Upregulated
BP	GO:0001649	osteoblast differentiation	56/1608	257/20757	1.00642e-12	1.76722e-10	IGFBP3/RSPO2/HGF/FHL2/IL6ST/BAMBI/LOX/SFRP2/CTHRC1/COL1A1/OSTN/HAND2/SMAD6/ACVR2A/CEBPB/COL6A1/SNAI2/FERMT2/GREM1/CREB3L1/BMP4/PPARG/IL6R/SND1/PPP3CA/IGF2/BMP2/TNFAIP6/ATF4/RRBP1/RSL1D1/ID4/MAPK14/ITGA11/SMOC1/ACVR1/CCDC47/RORB/MEF2C/DDR2/CRIM1/VCAN/SHOX2/FOSL2/DDX21/LEF1/WNT11/BMPR2/CLTC/FGFR2/IFITM1/ALPL/RANBP3L/GLI2/CEBPD/HIF1A-AS2	Upregulated
BP	GO:0050878	regulation of body fluid levels	70/1608	365/20757	1.0967e-12	1.88097e-10	VIP/TSPAN18/NPR3/COL3A1/EXT1/THBS1/IL6ST/PAPSS2/PRLR/VCL/PDIA3/SERPINE2/VTN/GGCX/DGKI/VEGFA/ADM/TFPI2/GJA5/PABPC4/APOE/F2RL2/SELP/NPR1/HEG1/F2R/HIF1A/HK2/EMILIN2/PDGFRA/PPP3CA/SERPING1/MAPK14/SERPINB2/TFPI/HAS2/PLA2G4A/OPRL1/SLC7A11/F5/C1QTNF1/VWF/PRKCE/P2RY1/FGB/EDNRB/DGKH/MMRN1/FAP/FOSL2/F2RL1/SERPINE1/CAV1/CEACAM1/WFS1/TSPAN8/FERMT3/F3/APLNR/BLOC1S6/FGG/MERTK/ADORA1/PDPN/AQP3/SH2B3/FLI1/F10/OX…	Upregulated
BP	GO:0007178	transmembrane receptor protein serine/threonine kinase signaling pathway	75/1608	410/20757	1.99906e-12	3.27624e-10	TGFBR3/HSPA5/LRRC32/ITGA8/COL3A1/EXT1/FSTL1/THBS1/FBN1/HOXA13/COL1A2/FMOD/GATA4/BAMBI/LOX/SFRP2/BMP10/GREM2/SPRY1/CITED2/BMPER/SMAD6/ACVR2A/SPTBN1/ACVRL1/FERMT2/GREM1/PEG10/TGFBR1/ZEB2/STAT3/VIM/HTRA1/CHRDL1/BMP4/PPARG/ENG/PELO/BMP2/TBX20/CDH5/TNFAIP6/MAPK14/LRP1/SMAD7/VASN/DAB2/ACVR1/FKBP1A/GATA6/LTBP1/AMHR2/PTPRK/ING1/SLC2A10/CRIM1/ADAMTSL2/LEF1/HEXA/CLDN5/CDKN1C/BMPR2/CILP/KDR/FERMT1/RBPMS/MYO…	Upregulated
BP	GO:0071559	response to transforming growth factor beta	60/1608	293/20757	2.6232e-12	4.03044e-10	TGFBR3/HSPA5/LRRC32/ITGA8/COL3A1/THBS1/FBN1/COL1A2/FMOD/BAMBI/LOX/COL4A2/COL1A1/SPRY1/CLDN1/CITED2/SMAD6/ACVRL1/FERMT2/PEG10/TGFBR1/ZEB2/STAT3/HTRA1/PPARG/ENG/BMP2/FYN/CDH5/ZFP36L1/SMAD7/VASN/DAB2/ACTA2/ACVR1/FKBP1A/MEF2C/DDR2/LTBP1/AMHR2/PTPRK/ING1/SLC2A10/SOX5/CRK/ADAMTSL2/CAV1/CLDN5/CDKN1C/CILP/FGFR2/FERMT1/MYOCD/FLCN/HTRA3/CDKN2B/ADAM9/ROCK2/TGFBR2/SMURF2	Upregulated
BP	GO:0014706	striated muscle tissue development	56/1608	264/20757	3.18992e-12	4.55413e-10	TGFBR3/EDNRA/FHL2/GATA4/LOX/PKP2/GJA1/BMP10/EYA2/FZD7/TBX18/CITED2/NRG1/ZFPM2/HAND1/VEGFA/S1PR1/ID2/FOXC1/GREM1/TGFBR1/GJA5/BMP4/TBX3/ENG/HOPX/HEG1/WT1/PDGFRA/ALPK2/BMP2/TNNI1/TBX20/TNNT2/MAPK14/SYNE1/RUNX1/NEB/IFRD1/SMAD7/SCN5A/ACVR1/FKBP1A/GATA6/MEF2C/SHOX2/PRKAR1A/LEF1/MYL3/FGFR2/MYOCD/DLL4/NEBL/FES/ZFPM1/DSG2	Upregulated
BP	GO:0090287	regulation of cellular response to growth factor stimulus	68/1608	357/20757	3.21105e-12	4.55413e-10	TGFBR3/HSPA5/ITGA8/DCN/FSTL1/THBS1/FBN1/HOXA13/ATP2B4/GATA4/BAMBI/LOX/SFRP2/ADAMTS12/GRB10/VTN/GREM2/SPRY1/CITED2/BMPER/SMAD6/VEGFA/NRP1/ACVRL1/GREM1/PEG10/CREB3L1/ZEB2/SPRY4/HTRA1/CHRDL1/BMP4/PPARG/ENG/NPTN/PELO/HIF1A/BMP2/TBX20/CDH5/TNFAIP6/DOK5/SULF2/ITGA5/ROBO1/SMAD7/VASN/FKBP1A/GATA6/LTBP1/ING1/NGFR/SLC2A10/CRIM1/ADAMTSL2/CD63/CDKN1C/CILP/KDR/FERMT1/MYOCD/FLCN/HTRA3/CHRDL2/PRKCB/SEMA6A/CDKN2…	Upregulated
MF	GO:1901681	sulfur compound binding	57/1608	275/20757	5.51887e-12	7.40031e-10	TGFBR3/CFH/RSPO2/FSTL1/THBS1/FBN1/ADAMTS1/SEMA5A/CCDC80/NELL2/GPNMB/RSPO4/RSPO3/SERPINE2/FN1/VTN/GREM2/FTL/CRISPLD2/ADAMTS15/SLIT3/VEGFA/COL5A1/PRNP/NRP1/NRP2/APOE/SELP/BMP4/ADAMTS5/FTH1/COL5A3/PCOLCE2/LXN/SOD3/HADHA/NAV2/FGF7/LRP1/GNS/SOAT1/CD34/MDK/SMOC1/EVA1C/THBS2/PGF/ADAMTSL5/LIPC/CBS/COL25A1/ENPP1/FGFR2/RPL22/AAMP/HPSE2/COL13A1	Upregulated
BP	GO:0061448	connective tissue development	58/1608	285/20757	7.92671e-12	1.0256e-09	CD44/RSPO2/FRZB/COL3A1/EFEMP1/EXT1/LOX/SFRP2/ADAMTS12/GHR/CSF1/COL1A1/BMP10/BGN/CSGALNACT1/HAND2/HAND1/COL5A1/SNAI2/LOXL2/ACVRL1/GREM1/TGFBR1/BMP4/PPARG/IL6R/WT1/HIF1A/BMP2/SERPINH1/PKDCC/ID4/SULF2/MAPK14/CHSY1/RUNX1/SLC39A14/SMAD7/ACTA2/CD34/MDK/NCOA2/MEF2C/SOX5/SHOX2/FOSL2/CBS/WNT11/OSR1/BMPR2/CHRDL2/MATN1/PGRMC2/TGFBR2/EBF2/NR1H4/SLC26A2/OSR2	Upregulated
MF	GO:0005178	integrin binding	39/1608	154/20757	2.3731e-11	2.86912e-09	EGFL6/S1PR3/ITGA8/COL3A1/THBS1/FBN1/CXCL12/ADAM23/SFRP2/GPNMB/FBLN5/FN1/VTN/NRG1/COL5A1/VCAM1/GFRA1/FERMT2/P4HB/ADAMTS5/IGF2/COL16A1/ITGA5/ADAM10/ITGA11/ITGA1/VWF/MMP14/ITGA9/CD226/FAP/ADAM11/TSPAN8/FERMT3/KDR/FERMT1/ADAM9/JAM2/TLN2	Upregulated
CC	GO:0005581	collagen trimer	28/1608	86/20757	2.55526e-11	2.94454e-09	COL14A1/COL4A6/COL3A1/COL4A1/COLEC11/COL1A2/COL6A3/LOX/CTHRC1/COL4A2/COL1A1/COL15A1/SCARA3/COL5A1/COL4A5/COLEC12/LUM/COL6A1/COL5A3/EMILIN2/COL16A1/COL6A2/C1QTNF1/COL6A6/COLEC10/COL25A1/COL24A1/COL13A1	Upregulated
BP	GO:0048738	cardiac muscle tissue development	52/1608	247/20757	2.54941e-11	2.94454e-09	TGFBR3/EDNRA/FHL2/GATA4/PKP2/GJA1/BMP10/FZD7/TBX18/CITED2/NRG1/ZFPM2/HAND1/VEGFA/S1PR1/ID2/FOXC1/GREM1/TGFBR1/GJA5/BMP4/TBX3/ENG/HOPX/HEG1/WT1/PDGFRA/ALPK2/BMP2/TNNI1/TBX20/TNNT2/MAPK14/SYNE1/RUNX1/NEB/SMAD7/SCN5A/ACVR1/FKBP1A/GATA6/MEF2C/SHOX2/PRKAR1A/MYL3/FGFR2/MYOCD/DLL4/NEBL/FES/ZFPM1/DSG2	Upregulated
BP	GO:0060840	artery development	32/1608	111/20757	3.78146e-11	4.16243e-09	COL3A1/EDNRA/FOXF1/HOXA13/LOX/CITED2/HAND2/SMAD6/VEGFA/NRP1/FOXC1/ACVRL1/TGFBR1/GJA5/APOE/BMP4/DDIT3/ENG/ROBO1/LRP1/SMAD7/MDK/NGFR/SLC2A10/PKD2/WNT11/BMPR2/APLNR/MYOCD/DLL4/TGFBR2/FKBP10	Upregulated
BP	GO:0003158	endothelium development	37/1608	143/20757	3.8988e-11	4.22848e-09	S1PR3/EDNRA/FSTL1/HOXA13/BTG1/ADAMTS12/VCL/CLDN1/NRG1/VEGFA/S1PR1/NRP1/ACVRL1/GJA5/GJA4/BMP4/HEG1/CDH5/ROBO4/RHOB/TJP2/CD34/ACVR1/NOTCH4/MYD88/EDNRB/F2RL1/CEACAM1/CLDN5/BMPR2/KDR/DLL4/PDPN/ROCK2/MET/SOX18/SLC40A1	Upregulated
BP	GO:0060348	bone development	47/1608	215/20757	5.91027e-11	6.31714e-09	COL3A1/EXT1/FBN1/TGM2/TEK/PAPSS2/LOX/FREM1/GJA1/ADAMTS12/GHR/COL1A1/SPNS2/BGN/CSGALNACT1/OSTN/CITED2/FOXC1/GREM1/BMP4/ENG/XYLT1/BMP2/SERPINH1/LRRC17/SULF2/MAPK14/CHSY1/HAS2/TNFSF11/SBDS/MMP14/MEF2C/DDR2/SHOX2/FOSL2/CBS/BMPR2/FGFR2/ALPL/KDR/RANBP3L/MATN1/TGFBR2/COL13A1/SLC9B2/OSR2	Upregulated
BP	GO:0030324	lung development	43/1608	188/20757	8.31053e-11	8.63242e-09	EPAS1/ERRFI1/RSPO2/COL3A1/RPL13A/EXT1/FOXF1/LAMA1/TCF21/LOX/SPRY1/CRISPLD2/ZFPM2/VEGFA/KLF2/BMP4/HOPX/HEG1/PDGFRA/BMP2/PKDCC/HSD11B1/FGF7/CTSZ/MME/SLC7A11/MMP14/GATA6/ADAMTS2/PGR/FOSL2/ADAMTSL2/WNT11/BMPR2/FGFR2/KDR/MYOCD/MAN1A2/PTK7/PDPN/RDH10/GLI2/TGFBR2	Upregulated
CC	GO:0045121	membrane raft	56/1608	286/20757	8.77529e-11	8.86544e-09	CDH13/CD24/DPP4/ATP2B4/PTGIS/TEK/IL6ST/GJA1/DLC1/LRP4/SORBS1/S1PR1/EHD2/PRNP/CD55/OLR1/TGFBR1/BAALC/F2R/MALL/PTGS2/MYOF/EGFR/SERPINH1/NPC1/FYN/KCNE3/TPP1/PLVAP/TFPI/STOM/HAS2/MME/AKAP5/ERLIN2/RHOQ/LCP2/SCN5A/CTSD/CD226/RFTN1/PAG1/PRKAR1A/CAV1/FAIM2/BMPR2/TRPC4/GAB2/KDR/HK1/PDPN/TGFBR2/MLC1/ARID3A/SMURF2/S100A10	Upregulated
MF	GO:0019199	transmembrane receptor protein kinase activity	26/1608	79/20757	9.94268e-11	9.90909e-09	TGFBR3/EPHA7/EFEMP1/TEK/FLT1/ACVR2A/NRP1/ACVRL1/NRP2/TGFBR1/ENG/PDGFRA/EGFR/EPHA3/ACVR1/DDR2/LTBP1/AMHR2/CRIM1/BMPR2/FGFR2/KDR/MERTK/IGF2R/MET/TGFBR2	Upregulated
BP	GO:0002062	chondrocyte differentiation	32/1608	116/20757	1.34133e-10	1.27421e-08	COL3A1/EFEMP1/EXT1/SFRP2/ADAMTS12/SNAI2/LOXL2/ACVRL1/GREM1/TGFBR1/BMP4/HIF1A/BMP2/SERPINH1/PKDCC/SULF2/MAPK14/CHSY1/RUNX1/SLC39A14/SMAD7/MDK/MEF2C/SOX5/SHOX2/FOSL2/OSR1/BMPR2/MATN1/TGFBR2/SLC26A2/OSR2	Upregulated
CC	GO:0042470	melanosome	31/1608	112/20757	2.36897e-10	2.0799e-08	HSPA5/PDIA6/GPNMB/PDIA3/CTSB/BACE2/LAMP1/SEC22B/P4HB/APOE/TFRC/TYRP1/SND1/SLC1A4/TPP1/SLC1A5/STOM/CANX/TMED10/ATP1B3/CTSD/MMP14/CALU/SLC3A2/PMEL/CD63/CLTC/RAB2A/BSG/NAP1L1/RAB32	Upregulated
CC	GO:0048770	pigment granule	31/1608	112/20757	2.36897e-10	2.0799e-08	HSPA5/PDIA6/GPNMB/PDIA3/CTSB/BACE2/LAMP1/SEC22B/P4HB/APOE/TFRC/TYRP1/SND1/SLC1A4/TPP1/SLC1A5/STOM/CANX/TMED10/ATP1B3/CTSD/MMP14/CALU/SLC3A2/PMEL/CD63/CLTC/RAB2A/BSG/NAP1L1/RAB32	Upregulated
BP	GO:0034446	substrate adhesion-dependent cell spreading	29/1608	100/20757	2.64564e-10	2.26319e-08	ITGA8/TEK/PKP2/PARVA/FN1/FZD7/NRP1/LAMC1/FERMT2/P4HB/KANK1/SPRY4/PEAK1/ANTXR1/ARPC2/HAS2/DAB2/MDK/FGB/CRK/LIMS2/FERMT3/FGG/MERTK/VAMP3/PDPN/APOA1/NTN4/S100A10	Upregulated
MF	GO:0050840	extracellular matrix binding	21/1608	55/20757	2.6698e-10	2.26319e-08	DCN/THBS1/SPARC/NID1/BGN/VTN/ADAMTS15/PXDN/VEGFA/FBLN2/ADAMTS5/TINAGL1/CLEC14A/LGALS1/SMOC1/RPSA/LGALS3/ADAM9/THSD1/CTSS/NTN4	Upregulated
BP	GO:0055008	cardiac muscle tissue morphogenesis	22/1608	61/20757	3.66487e-10	3.0369e-08	TGFBR3/EDNRA/PKP2/BMP10/NRG1/ZFPM2/HAND1/S1PR1/FOXC1/TGFBR1/ENG/HEG1/BMP2/TNNI1/TBX20/TNNT2/SMAD7/FKBP1A/MYL3/FGFR2/DLL4/ZFPM1	Upregulated
BP	GO:0045216	cell-cell junction organization	45/1608	214/20757	5.73076e-10	4.59396e-08	CDH13/EXT1/SVEP1/PKP2/GJA1/VCL/CDH11/CLDN1/CLDN11/VEGFA/SNAI2/FERMT2/TGFBR1/GJA5/GJA4/HOPX/HEG1/F2R/CDH5/CDH10/TJP2/ESAM/ADAM10/SMAD7/PRKCH/RAB13/LIMS2/CTNND2/F2RL1/CDH20/PLEKHA7/GPBAR1/CAV1/CLDN5/WNT11/APLNR/CNTNAP1/CDH7/FLCN/NLGN4X/RAMP2/ROCK2/NR1H4/TLN2/DSG2	Upregulated
CC	GO:0045178	basal part of cell	56/1608	301/20757	6.61284e-10	5.13365e-08	CD44/ABCA8/ATP2B4/TEK/CLDN1/CLDN11/SLC22A3/SLC31A1/ABCC4/TFRC/ALPK2/EGFR/KCNE3/SLC16A1/SLC6A9/SLCO3A1/SLC1A5/LRP1/SLC13A3/SLC39A14/ATP1B3/CD34/ITGA1/SLC1A3/SLC7A5/P2RY1/SLC3A2/ITGA9/PKD2/FAP/SLC38A1/ANK3/SLC7A1/CEACAM1/ENPP1/BMPR2/TRPC4/BEST1/SLC16A7/B4GALT1/MYO1D/SLCO2A1/ADORA1/CD1D/PDPN/BSG/AQP3/ADAM9/CLCA2/MET/MLC1/SLC40A1/SLC7A7/SLC8A2/ABCC3/SLC9B2	Upregulated
BP	GO:0001667	ameboidal-type cell migration	79/1608	497/20757	6.5687e-10	5.13365e-08	CDH13/DPP4/EDNRA/DCN/FSTL1/THBS1/PTPRM/NANOS1/ATP2B4/ENPP2/TEK/SEMA5A/SRPX2/GJA1/SPARC/BMP10/IRS2/FN1/HAND2/BMPER/TNS1/VEGFA/NRP1/SNAI2/RTN4/LOXL2/ACVRL1/NRP2/GREM1/TGFBR1/SEMA6D/KANK1/ZEB2/APOE/BMP4/KITLG/RHOJ/PPARG/HIF1A/PDLIM1/PTGS2/SDC4/KANK2/CDH5/CLEC14A/RHOB/ROBO1/FGF7/HAS2/PTPRG/KLF4/ACTA2/GRN/ACVR1/PRKCE/MEF2C/DDR2/EDNRB/RAB13/FAP/CEACAM1/WNT11/BMPR2/SASH1/KDR/FERMT1/DUSP10/YTHDF3/AAMP/DL…	Upregulated
BP	GO:0007596	blood coagulation	46/1608	224/20757	8.3698e-10	6.2987e-08	COL3A1/THBS1/IL6ST/PAPSS2/VCL/PDIA3/SERPINE2/VTN/GGCX/DGKI/TFPI2/PABPC4/APOE/F2RL2/SELP/F2R/EMILIN2/PDGFRA/SERPING1/MAPK14/SERPINB2/TFPI/PLA2G4A/SLC7A11/F5/C1QTNF1/VWF/P2RY1/FGB/DGKH/MMRN1/FAP/F2RL1/SERPINE1/CAV1/CEACAM1/TSPAN8/FERMT3/F3/BLOC1S6/FGG/MERTK/PDPN/SH2B3/F10/ENTPD1	Upregulated
BP	GO:0090130	tissue migration	65/1608	380/20757	1.09176e-09	7.97203e-08	CDH13/DPP4/DCN/FSTL1/THBS1/PTPRM/FOXF1/NANOS1/ATP2B4/ENPP2/TEK/SEMA5A/SRPX2/SPARC/BMP10/IRS2/ACTG2/BMPER/VEGFA/NRP1/SNAI2/RTN4/LOXL2/ACVRL1/NRP2/GREM1/TGFBR1/KANK1/ZEB2/APOE/KITLG/RHOJ/PPARG/HIF1A/PTGS2/KANK2/CDH5/CLEC14A/RHOB/ROBO1/FGF7/HAS2/PTPRG/KLF4/ACTA2/GRN/PRKCE/MEF2C/RAB13/FAP/CEACAM1/BMPR2/SASH1/KDR/FERMT1/DUSP10/AAMP/DLL4/ADAM9/ROCK2/MET/TGFBR2/SOX18/APOA1/GADD45A	Upregulated
BP	GO:1901888	regulation of cell junction assembly	44/1608	213/20757	1.59814e-09	1.15552e-07	EPHA7/THBS1/TEK/FLRT2/SRPX2/VCL/DLC1/CLDN1/VEGFA/NRP1/SNAI2/ACVRL1/FERMT2/GREM1/FLRT3/PEAK1/AMIGO2/BDNF/HOPX/COL16A1/SDC4/FARP1/EPHA3/PTPN13/MMP14/RAP2A/PRKCH/NEGR1/THBS2/MEF2C/ARHGEF15/GPBAR1/CAV1/CLDN5/SLITRK4/APLNR/KDR/MYCBP2/ROCK2/OXTR/VPS35/S100A10/DUSP3/ABI3	Upregulated
BP	GO:0050817	coagulation	46/1608	229/20757	1.77047e-09	1.26769e-07	COL3A1/THBS1/IL6ST/PAPSS2/VCL/PDIA3/SERPINE2/VTN/GGCX/DGKI/TFPI2/PABPC4/APOE/F2RL2/SELP/F2R/EMILIN2/PDGFRA/SERPING1/MAPK14/SERPINB2/TFPI/PLA2G4A/SLC7A11/F5/C1QTNF1/VWF/P2RY1/FGB/DGKH/MMRN1/FAP/F2RL1/SERPINE1/CAV1/CEACAM1/TSPAN8/FERMT3/F3/BLOC1S6/FGG/MERTK/PDPN/SH2B3/F10/ENTPD1	Upregulated
BP	GO:0001570	vasculogenesis	25/1608	83/20757	1.86741e-09	1.32425e-07	TGFBR3/FOXF1/HOXA13/CITED2/ZFPM2/VEGFA/ADM/NRP1/ENG/HEG1/WT1/TBX20/ZFP36L1/HAS2/CD34/TIPARP/CAV1/CEACAM1/APLNR/KDR/MYOCD/RAMP2/TGFBR2/SOX18/RASA1	Upregulated
CC	GO:0009925	basal plasma membrane	52/1608	282/20757	3.68984e-09	2.56722e-07	CD44/ABCA8/ATP2B4/TEK/CLDN1/SLC22A3/SLC31A1/ABCC4/TFRC/ALPK2/EGFR/SLC16A1/SLC6A9/SLCO3A1/SLC1A5/LRP1/SLC13A3/SLC39A14/ATP1B3/CD34/SLC1A3/SLC7A5/P2RY1/SLC3A2/ITGA9/PKD2/SLC38A1/ANK3/SLC7A1/CEACAM1/ENPP1/BMPR2/TRPC4/BEST1/SLC16A7/B4GALT1/MYO1D/SLCO2A1/ADORA1/CD1D/PDPN/BSG/AQP3/ADAM9/CLCA2/MET/MLC1/SLC40A1/SLC7A7/SLC8A2/ABCC3/SLC9B2	Upregulated
CC	GO:0031983	vesicle lumen	57/1608	326/20757	5.08607e-09	3.40998e-07	HGF/DNAJC3/THBS1/QSOX1/VCL/SPARC/PTX3/FN1/GLA/CLU/CTSC/FTL/CRISPLD2/VEGFA/TIMP3/SRGN/FUCA2/FAM3C/RARRES2/EEF1A1/IGF2/EGFR/CTSA/VAT1/CREG1/SERPING1/PRDX4/MAPK14/CTSZ/TXNDC5/GNS/GLB1/FRK/NEU1/F5/NPC2/GRN/VWF/CTSD/C3/A2M/FGB/ITIH4/MMRN1/GYG1/OSTF1/SERPINE1/EEF2/IMPDH2/FERMT3/FGG/AGA/SLPI/IDH1/CFP/APOA1/SCG3	Upregulated
CC	GO:0031252	cell leading edge	68/1608	423/20757	6.41628e-09	4.22501e-07	CD44/ITGA8/LDB2/DPP4/PTPRM/KSR1/MYH10/DLC1/PABPC1/KCNA2/PARVA/ARHGEF2/ACTG2/STON1/SPTBN1/PLCE1/ABLIM3/RAPH1/FERMT2/S100A6/P4HB/IQGAP2/KCNB1/KANK1/PIEZO1/SPRY4/VIM/ANTXR1/KITLG/ARPC2/EEF1A1/APBB2/EGFR/ATF4/BMX/ITGA5/FGD5/PALLD/AVIL/KCNC3/GABRE/AKAP5/ACTA2/PTPN13/TRPM7/PTPRK/RAB13/PKD2/CLIP1/FAP/PSD3/ABCA7/MYO10/FERMT1/MTMR9/CDC42BPA/MYO1D/GABRA3/ADORA1/PDPN/PSD/FGD4/SGCE/ARHGEF6/TLN2/RPS3/RASA1/AB…	Upregulated
BP	GO:0050678	regulation of epithelial cell proliferation	66/1608	407/20757	7.52108e-09	4.8233e-07	TGFBR3/VIP/CDH13/MYC/THBS1/PTPRM/CXCL12/NUPR1/TEK/SEMA5A/SFRP2/SPARC/IRS2/FZD7/CLDN1/FLT1/VEGFA/NRP1/SNAI2/RTN4/ACVRL1/LAMC1/NRP2/TGFBR1/APOE/STAT3/BMP4/PPARG/HIF1A/IGF2/EGFR/PROK1/AR/ZFP36L1/SULF2/ROBO1/FGF7/HAS2/DAB2/MDK/GRN/SCN5A/NEAT1/MEF2C/PTPRK/EDNRB/NGFR/PGF/PGR/LIMS2/GPBAR1/CAV1/CEACAM1/CDKN1C/OSR1/FGFR2/F3/APLNR/KDR/B4GALT1/DUSP10/DLL4/FLCN/CDKN2B/NKX2-3/OSR2	Upregulated
BP	GO:0048568	embryonic organ development	71/1608	453/20757	8.82774e-09	5.47098e-07	EPAS1/FRZB/ITGA8/EFEMP1/EDNRA/FBN1/FOXF1/TCF21/GATA4/PLXNA4/CTHRC1/RSPO3/TBX18/CITED2/HAND2/ZFPM2/HOXD10/HAND1/VEGFA/CEBPB/ADM/PBX1/ID2/FOXC1/TMED2/TGFBR1/BMP4/KITLG/TBX3/RARRES2/SOBP/ENG/TSHZ1/HIF1A/PDGFRA/IGF2/EGFR/TBX20/PKDCC/ATF4/MICAL2/HOXC11/ZFP36L1/MTHFD1L/ECE1/ALDH1A3/MMP14/ACVR1/MEF2C/A2M/PKD2/SHOX2/LEF1/CDX2/RPL10/CDKN1C/WNT11/OSR1/FGFR2/APLNR/KDR/PTK7/RDH10/PCDH12/SH2B3/GLI2/TGFBR2/SOX…	Upregulated
BP	GO:0045446	endothelial cell differentiation	30/1608	124/20757	1.46463e-08	8.57276e-07	S1PR3/EDNRA/FSTL1/HOXA13/BTG1/VCL/CLDN1/NRG1/VEGFA/S1PR1/NRP1/ACVRL1/BMP4/HEG1/CDH5/ROBO4/TJP2/ACVR1/NOTCH4/MYD88/EDNRB/F2RL1/CEACAM1/CLDN5/BMPR2/KDR/PDPN/ROCK2/MET/SOX18	Upregulated
BP	GO:0048771	tissue remodeling	38/1608	184/20757	2.05426e-08	1.1654e-06	EPAS1/NPR3/EDNRA/EXT1/GJA1/CTHRC1/GPNMB/RSPO3/HAND2/S1PR1/MITF/FOXC1/ACVRL1/GREM1/GPR137B/TFRC/PPARG/F2R/HIF1A/PPP3CA/TPP1/TNFSF11/RUNX1/CARTPT/MDK/MMP14/MEF2C/DDR2/PPARGC1B/FOSL2/CBS/CAV1/CEACAM1/BMPR2/TMBIM1/DLL4/PDK4/ROCK2	Upregulated
BP	GO:0030193	regulation of blood coagulation	21/1608	68/20757	2.23336e-08	1.2478e-06	THBS1/SERPINE2/VTN/APOE/F2R/EMILIN2/PDGFRA/SERPING1/SERPINB2/TFPI/C1QTNF1/FGB/FAP/F2RL1/SERPINE1/CAV1/CEACAM1/TSPAN8/F3/FGG/SH2B3	Upregulated
BP	GO:0010232	vascular transport	24/1608	87/20757	2.6674e-08	1.44648e-06	ATP2B4/SLC22A3/ABCC4/APOE/TFRC/SLC1A4/SLC16A1/SLC6A9/SLCO3A1/SLC1A5/SLC24A3/LRP1/SLC7A3/SLC13A3/SLC1A3/SLC7A5/SLC2A10/SLC38A1/SLC7A1/SLC16A7/SLC38A2/SLC8A2/ABCC3/SLC6A17	Upregulated
BP	GO:0150104	transport across blood-brain barrier	24/1608	87/20757	2.6674e-08	1.44648e-06	ATP2B4/SLC22A3/ABCC4/APOE/TFRC/SLC1A4/SLC16A1/SLC6A9/SLCO3A1/SLC1A5/SLC24A3/LRP1/SLC7A3/SLC13A3/SLC1A3/SLC7A5/SLC2A10/SLC38A1/SLC7A1/SLC16A7/SLC38A2/SLC8A2/ABCC3/SLC6A17	Upregulated
BP	GO:0001704	formation of primary germ layer	30/1608	128/20757	3.19063e-08	1.70514e-06	ITGA8/FOXF1/SFRP2/GJA1/COL4A2/EYA2/FN1/VTN/FZD7/ETS2/HAND1/COL5A1/COL6A1/FOXC1/BMP4/TXNRD1/TBX20/ITGA5/KLF4/MMP14/ACVR1/MMP15/GATA6/SOX7/PRKAR1A/LEF1/WNT11/BMPR2/FGFR2/NR0B1	Upregulated
BP	GO:0008217	regulation of blood pressure	38/1608	187/20757	3.24254e-08	1.72041e-06	NPR3/REN/EDNRA/EXT1/COL1A2/NPY1R/ADM/ID2/ACVRL1/KCNK6/GJA5/NPR1/PPARG/NPY/F2R/NCALD/EMILIN2/SCPEP1/PTGS2/AR/NAV2/ECE1/CTSZ/OPRL1/CARTPT/ADM2/ACTA2/EDNRB/SUCNR1/RASL10B/ADRB3/F2RL1/SOD2/BMPR2/ADORA1/DDAH1/RAMP2/OXTR	Upregulated
BP	GO:0016049	cell growth	74/1608	497/20757	3.89829e-08	2.039e-06	NIN/IGFBP3/EPHA7/FRZB/EDNRA/EXT1/CXCL12/NANOS1/CRYAB/SPOCK1/BTG1/SEMA5A/GATA4/PLXNA4/SFRP2/GJA1/VCL/SERPINE2/BMP10/FN1/TSPYL2/OSTN/BCL6/SLIT3/VEGFA/SYT4/NRP1/PLCE1/RTN4/RAPH1/ACVRL1/FHL1/NRP2/GREM1/TGFBR1/SEMA6D/FLRT3/APOE/NPR1/BDNF/MAP1B/WT1/EGFR/TTL/SESN2/ADAM10/FGF13/DACT3/IFRD1/SMAD7/DAB2/IGFBP4/IGFBP7/MMP14/ING1/PLXNA1/PRMT2/CPNE5/CEACAM1/ENPP1/ST7L/CHPT1/NPM1/WNT11/BMPR2/CAMK2D/MYOCD/CDKN1A…	Upregulated
BP	GO:0150115	cell-substrate junction organization	26/1608	102/20757	4.22878e-08	2.18093e-06	THBS1/TEK/VCL/DLC1/FN1/CDH11/SORBS1/STON1/VEGFA/NRP1/ACVRL1/LAMC1/FERMT2/GREM1/PEAK1/COL16A1/SDC4/ITGA5/EPHA3/MMP14/PTPRK/KDR/ROCK2/THSD1/S100A10/DUSP3	Upregulated
BP	GO:1901653	cellular response to peptide	60/1608	374/20757	5.34204e-08	2.662e-06	EDNRA/FBN1/RAB31/GJA1/PID1/GHR/GRB10/PDE3B/IRS2/ARHGEF2/CACNA1A/SORBS1/ATP1A3/VCAM1/PRNP/LPIN1/KLF2/CASP4/KANK1/STAT3/VIM/RARRES2/MAP1B/PPARG/CRHBP/LEPROT/PPP3CA/IGF2/FYN/AP3S1/JAK1/TRIB3/ZFP36L1/LRP1/SLC39A14/RHOQ/NCOA2/CTSD/KLF3/DDR2/NGFR/RAB13/PCK2/CRK/PRKAR1A/CAV1/CEACAM1/ENPP1/FCGR2B/CPEB1/CACNA2D1/RPL23/PRKCB/PDK4/KLF11/ROCK2/NR1H4/NCK1/PIP4K2A/KLF15	Upregulated
BP	GO:0031400	negative regulation of protein modification process	67/1608	437/20757	5.52299e-08	2.71547e-06	DUSP6/IGFBP3/ERRFI1/CNKSR3/HGF/DNAJC3/ATP2B4/CRTAP/SFRP2/GPRC5A/PID1/PKIA/SPRY1/UCHL1/PRNP/PPM1E/TMED2/SQSTM1/APOE/SPRY4/CTDSP2/PPARG/ENG/PRKAR2B/HEG1/IRAK3/BMP2/FYN/RPL5/TRIB3/CTDSPL/DEPTOR/SOCS5/SMAD7/CAMLG/PTPN13/PRKCE/FKBP1A/TRIB1/TSPO/GPD1L/NCOA7/PRKAR1A/CAV1/CEACAM1/ENPP1/NPM1/CDKN1C/PTPRB/MYOCD/DUSP10/PKIG/RPL23/CDKN1A/FRY/FLCN/LGALS3/RPS7/TFAP4/ROCK2/CDKN2A/NCK1/RPS3/DNAJC10/KLF15/DUSP3/G…	Upregulated
BP	GO:0030203	glycosaminoglycan metabolic process	27/1608	112/20757	8.24249e-08	3.9473e-06	CD44/CHST2/EDNRA/EXT1/STAB2/ST3GAL1/CSGALNACT1/FOXC1/DSE/XYLT1/GALNT5/TNFAIP6/HS3ST3B1/DSEL/CHSY1/HAS2/GNS/CHSY3/GLB1/UST/EDNRB/ITIH4/CSGALNACT2/ITIH5/HEXA/CLTC/NDST3	Upregulated
BP	GO:0050818	regulation of coagulation	21/1608	73/20757	8.85802e-08	4.13138e-06	THBS1/SERPINE2/VTN/APOE/F2R/EMILIN2/PDGFRA/SERPING1/SERPINB2/TFPI/C1QTNF1/FGB/FAP/F2RL1/SERPINE1/CAV1/CEACAM1/TSPAN8/F3/FGG/SH2B3	Upregulated
CC	GO:0031256	leading edge membrane	36/1608	179/20757	9.73195e-08	4.45796e-06	CD44/ITGA8/DPP4/KSR1/DLC1/KCNA2/ARHGEF2/SPTBN1/FERMT2/KCNB1/KANK1/PIEZO1/SPRY4/ANTXR1/EEF1A1/EGFR/ATF4/BMX/ITGA5/FGD5/KCNC3/GABRE/AKAP5/PTPRK/FAP/PSD3/ABCA7/FERMT1/MTMR9/MYO1D/GABRA3/ADORA1/PDPN/PSD/SGCE/RPS3	Upregulated
BP	GO:0030336	negative regulation of cell migration	59/1608	373/20757	1.14147e-07	5.19652e-06	IGFBP3/COL3A1/DPP4/DCN/THBS1/IL33/PTPRM/CXCL12/ATP2B4/SFRP2/GJA1/VCL/DLC1/BMP10/CDH11/CITED2/MITF/ACVRL1/GREM1/SEMA6D/KANK1/ZEB2/FOXO3/APOE/STAT3/BMP4/PPARG/ENG/EMILIN2/RNF41/TNFAIP6/RHOB/ROBO1/PTPRG/LRP1/KLF4/SMAD7/MMP28/RECK/PODN/RAP2A/MEF2C/PTPRK/ING1/TRIB1/NGFR/TP53INP1/SERPINE1/CLDN5/WNT11/IFITM1/MYOCD/DUSP10/DLL4/FLCN/ADORA1/CCL25/DUSP3/GADD45A	Upregulated
CC	GO:0032279	asymmetric synapse	54/1608	331/20757	1.40281e-07	6.23235e-06	ITGA8/SPOCK1/PLXNA4/CHRM2/LRP4/DGKI/SPTBN1/DAPK1/PRNP/RTN4/ARFGEF2/FLRT3/CACNG4/MAP1B/BAALC/NPTN/KALRN/ITPR1/GRIK2/FYN/GRID1/RPL7/SLC6A9/RPLP0/GRIA3/ADAM10/AKAP5/RPL6/RPL12/BNIP3/P2RY1/NGFR/RPL14/RPS13/CTNND2/PSD3/SCN8A/RPS18/BMPR2/GRIN2D/SLC16A7/CPEB1/ADD3/NLGN4X/ADORA1/RGS7BP/RPL30/EIF3E/PSD/VPS35/SLC8A2/RPS3/RPL8/ABI3	Upregulated
BP	GO:0003002	regionalization	65/1608	430/20757	1.48342e-07	6.55102e-06	RELN/EXT1/FOXF1/BASP1/GATA4/SFRP2/GREM2/SPRY1/TBX18/LRP4/CITED2/HOXC10/ETS2/HAND2/HOXD10/HAND1/SMAD6/ACVR2A/NRP1/PBX1/FOXC1/ACVRL1/NRP2/GREM1/TMED2/DYNC2H1/TGFBR1/BMP4/DDIT3/TBX3/ENG/TSHZ1/WT1/DISP1/HIF1A/BMP2/PLXNA2/TBX20/MICAL2/HOXC11/AR/ROBO1/CHSY1/HOXC13/ACVR1/C3/MEF2C/HOXD11/BTG2/PKD2/HOXD13/LEF1/CDX2/WNT11/TLL1/OSR1/BMPR2/FGFR2/APLNR/HEYL/DLL4/DNAH11/GLI2/TGFBR2/SOX18	Upregulated
BP	GO:0072659	protein localization to plasma membrane	49/1608	290/20757	1.77622e-07	7.79738e-06	ATP2B4/RAB31/NSG1/PKP2/PID1/CACNB2/SORBS1/VAMP5/EHD2/SPTBN1/PRNP/TMED2/KCNB1/SQSTM1/EGFR/PKDCC/AR/EPHA3/LRP1/FGF13/AKAP5/DAB2/ATP1B3/RHOQ/TMEM88/KCNIP3/MMP14/RAP2A/PRKCE/PRKCH/P2RY1/RAB13/ANK3/OPTN/AP2M1/CLTC/RAB40B/ATP2C1/TMBIM1/VAMP3/LGALS3/RILPL2/BSG/RAMP2/ROCK2/EHD1/VPS35/S100A10/ABI3	Upregulated
BP	GO:0043086	negative regulation of catalytic activity	70/1608	480/20757	2.04571e-07	8.82287e-06	ERRFI1/CD44/HGF/THBS1/SPOCK1/ATP2B4/GPRC5A/SERPINE2/IRS2/PTX3/PKIA/VTN/GLA/SPRY1/UCHL1/VEGFA/TIMP3/PPM1E/TMED2/APOE/SPRY4/MAGEA3/PPARG/PRKAR2B/HEG1/IRAK3/BMP2/SERPINH1/RPL5/TRIB3/SERPING1/SERPINB2/LRP1/PLA2R1/DEPTOR/SOCS5/SLC39A14/KLF4/SMAD7/RECK/AKAP5/MTRR/FKBP1A/TERF1/EDNRB/TRIB1/H19/PRKAR1A/SERPINE1/CAV1/CEACAM1/NPM1/CDKN1C/FNIP1/PTPRB/TMBIM1/MYOCD/DUSP10/PKIG/RPL23/CDKN1A/LGALS3/RPS7/TFAP4/RO…	Upregulated
BP	GO:2001233	regulation of apoptotic signaling pathway	61/1608	398/20757	2.1856e-07	9.3714e-06	SRPX/CD44/HGF/MYC/THBS1/CXCL12/NUPR1/GATA4/SFRP2/PDIA3/EYA2/ARHGEF2/CLU/CTSC/TPT1/NRP1/TIMP3/SNAI2/P4HB/CREB3L1/TGFBR1/G0S2/BMP4/DDIT3/SLC35F6/MAGEA3/HERPUD1/BDNF/NACC2/HIF1A/PTGS2/CTH/FYN/ATF4/AR/DEPTOR/FEM1B/SGMS1/ACVR1/TPD52L1/FGB/TNFSF10/NGFR/SERINC3/SERPINE1/CAV1/FAIM2/SOD2/WFS1/FCGR2B/RPL26/TMBIM1/FGG/FLCN/LGALS3/RPS7/CTSS/NCK1/ENO1/RPS3/TAF9	Upregulated
BP	GO:0061383	trabecula morphogenesis	16/1608	47/20757	2.32993e-07	9.87541e-06	TGFBR3/FHL2/TEK/ADAMTS1/COL1A1/BMP10/NRG1/S1PR1/GREM1/TGFBR1/ENG/HEG1/FKBP1A/PPARGC1B/DLL4/SLC40A1	Upregulated
BP	GO:0001558	regulation of cell growth	63/1608	417/20757	2.3456e-07	9.88501e-06	IGFBP3/EPHA7/FRZB/CXCL12/NANOS1/CRYAB/SPOCK1/BTG1/SEMA5A/PLXNA4/SFRP2/GJA1/SERPINE2/BMP10/FN1/TSPYL2/OSTN/BCL6/SLIT3/VEGFA/SYT4/NRP1/PLCE1/RTN4/ACVRL1/FHL1/GREM1/TGFBR1/SEMA6D/APOE/NPR1/BDNF/MAP1B/WT1/EGFR/TTL/SESN2/ADAM10/FGF13/DACT3/IFRD1/SMAD7/DAB2/IGFBP4/IGFBP7/MMP14/ING1/CPNE5/CEACAM1/ENPP1/ST7L/CHPT1/NPM1/WNT11/BMPR2/CAMK2D/MYOCD/CDKN1A/SEMA6A/CDKN2A/ENO1/TEAD1/SYT2	Upregulated
BP	GO:0061041	regulation of wound healing	29/1608	133/20757	2.83191e-07	1.18667e-05	THBS1/SERPINE2/VTN/CLDN1/FERMT2/KANK1/APOE/F2R/EMILIN2/PDGFRA/SERPING1/SERPINB2/TFPI/C1QTNF1/PRKCE/DDR2/FGB/MMRN1/CRK/FAP/F2RL1/SERPINE1/CAV1/CEACAM1/TSPAN8/F3/FERMT1/FGG/SH2B3	Upregulated
BP	GO:0030099	myeloid cell differentiation	64/1608	430/20757	3.2532e-07	1.34788e-05	EPAS1/TGFBR3/MYC/FBN1/IL33/IL1RL1/LOX/CSF1/RCOR1/HSPA9/CITED2/BCL6/ACVR2A/VEGFA/CEBPB/MITF/ID2/KLF2/GPR137B/FOXO3/PABPC4/STAT3/TFRC/BMP4/KITLG/PPARG/HIF1A/PPP3CA/BMP2/RNF41/TNFAIP6/ZFP36L1/LRRC17/MAPK14/SLC1A5/TNFSF11/RUNX1/CARTPT/RPS6/MEF2C/MYD88/TRIB1/PPARGC1B/TRIM58/IL34/FOSL2/F2RL1/CEACAM1/LEF1/CDKN1C/GAB2/TCTA/CEBPG/TMEM14C/FES/CDKN2B/SH2B3/FLI1/NKX2-3/TGFBR2/ZFPM1/PIP4K2A/ABCB10/SLC9B2	Upregulated
BP	GO:0045936	negative regulation of phosphate metabolic process	58/1608	376/20757	3.46879e-07	1.42918e-05	DUSP6/IGFBP3/ERRFI1/CNKSR3/HGF/DNAJC3/SFRP2/GPRC5A/PID1/GRB10/IRS2/PKIA/SPRY1/UCHL1/PRNP/PPM1E/TMED2/APOE/SPRY4/CTDSP2/PPARG/ENG/PRKAR2B/HEG1/IRAK3/BMP2/TRIB3/CTDSPL/DEPTOR/SOCS5/SMAD7/PTPN13/FKBP1A/TRIB1/TSPO/GPD1L/H19/PRKAR1A/CAV1/CEACAM1/ENPP1/NPM1/CDKN1C/PTPRB/MYOCD/DUSP10/PKIG/CDKN1A/FLCN/LGALS3/CDKN2B/TFAP4/ROCK2/CDKN2A/NCK1/DNAJC10/DUSP3/GADD45A	Upregulated
BP	GO:0006935	chemotaxis	68/1608	468/20757	3.49707e-07	1.43283e-05	CXCL14/EPHA7/CDH13/HGF/DPP4/RPL13A/THBS1/CXCL12/ENPP2/SEMA5A/FLRT2/PLXNA4/LOX/GPNMB/CSF1/PARVA/FLT1/NRG1/SLIT3/VEGFA/S1PR1/CXCR2/VCAM1/NRP1/NRP2/GREM1/SEMA6D/FLRT3/BMP4/RARRES2/IL6R/PDGFRA/TNFAIP6/MAPK14/ROBO1/FGF7/CMKLR1/TNFSF11/ADAM10/ECSCR/MMP28/SBDS/MDK/ITGA1/EDNRB/ITGA9/RAB13/SUCNR1/PGF/COLEC10/CRK/IL34/F2RL1/SERPINE1/LEF1/BMPR2/F3/KDR/LGALS3/BSG/MYCBP2/FES/CCL25/SEMA6A/MET/APOA1/MOSPD2/DUSP3	Upregulated
BP	GO:0016055	Wnt signaling pathway	67/1608	459/20757	3.59143e-07	1.46336e-05	RSPO2/FRZB/CD24/EDNRA/EXT1/SEMA5A/BAMBI/SFRP2/TRABD2B/CTHRC1/RSPO4/COL1A1/RSPO3/NID1/GRB10/FZD7/TBX18/LRP4/CPZ/CPE/DACT1/MITF/SNAI2/FERMT2/GREM1/KANK1/ZEB2/APOE/FZD8/DDIT3/SHISA3/ALPK2/BMP2/EGFR/IGFBP6/SULF2/MAPK14/LRP1/DACT3/APCDD1/KLF4/RECK/DAB2/MDK/IGFBP4/TMEM88/MDFIC/SOX7/EDNRB/HBP1/PKD2/CTNND2/CAV1/LEF1/WNT11/FGFR2/FERMT1/JRK/PYGO1/PTK7/TLE3/RPS12/SMURF2/VPS35/RBMS3/SNX3/KLF15	Upregulated
CC	GO:0005765	lysosomal membrane	65/1608	441/20757	3.76723e-07	1.50996e-05	DPP4/SLC7A14/PSAP/LAMP1/MITF/COL6A1/GPR137B/CYBRD1/SLC35F6/EEF1A1/DRAM1/SLC2A6/NPC1/CTSA/SESN2/MGST1/TMEM192/GNAI1/RAB37/SLC37A3/RRAGC/ARL8B/ECE1/STOM/LRP1/DEPTOR/SLC39A14/NEU1/VASN/DAB2/GRN/CTSD/SLC7A5/SLC3A2/TMEM165/MANBA/BRI3/ENPP1/AP2M1/CD63/CLTC/CHMP3/RAB2A/SLC29A3/SLC38A9/IFITM1/ATP6V0E1/FNIP1/MAGT1/TMBIM1/SEH1L/CD164/B4GALT1/IFITM2/SPPL2A/SCARB2/FLCN/CD1D/RNF13/SLC17A9/MFSD1/VPS35/CMTM6/HL…	Upregulated
CC	GO:0098852	lytic vacuole membrane	65/1608	441/20757	3.76723e-07	1.50996e-05	DPP4/SLC7A14/PSAP/LAMP1/MITF/COL6A1/GPR137B/CYBRD1/SLC35F6/EEF1A1/DRAM1/SLC2A6/NPC1/CTSA/SESN2/MGST1/TMEM192/GNAI1/RAB37/SLC37A3/RRAGC/ARL8B/ECE1/STOM/LRP1/DEPTOR/SLC39A14/NEU1/VASN/DAB2/GRN/CTSD/SLC7A5/SLC3A2/TMEM165/MANBA/BRI3/ENPP1/AP2M1/CD63/CLTC/CHMP3/RAB2A/SLC29A3/SLC38A9/IFITM1/ATP6V0E1/FNIP1/MAGT1/TMBIM1/SEH1L/CD164/B4GALT1/IFITM2/SPPL2A/SCARB2/FLCN/CD1D/RNF13/SLC17A9/MFSD1/VPS35/CMTM6/HL…	Upregulated
BP	GO:0040013	negative regulation of locomotion	63/1608	423/20757	3.92022e-07	1.53785e-05	IGFBP3/COL3A1/DPP4/DCN/THBS1/IL33/PTPRM/CXCL12/ATP2B4/SEMA5A/SFRP2/GJA1/VCL/DLC1/BMP10/CDH11/CITED2/NRP1/MITF/ACVRL1/GREM1/SEMA6D/KANK1/ZEB2/FOXO3/APOE/STAT3/BMP4/PPARG/ENG/EMILIN2/RNF41/TNFAIP6/RHOB/ROBO1/PTPRG/LRP1/KLF4/SMAD7/MMP28/RECK/PODN/RAP2A/MEF2C/PTPRK/ING1/TRIB1/NGFR/TP53INP1/CRK/SERPINE1/CLDN5/WNT11/IFITM1/MYOCD/DUSP10/DLL4/FLCN/ADORA1/CCL25/SEMA6A/DUSP3/GADD45A	Upregulated
CC	GO:0009897	external side of plasma membrane	59/1608	387/20757	4.12824e-07	1.59402e-05	TGFBR3/ITGA8/CDH13/COLEC11/THBS1/IL1R1/CXCL12/IL1RL1/STAB2/IL6ST/PRLR/GHR/NT5E/CTSB/LIFR/NCAM1/LAMP1/OSMR/S1PR1/CXCR2/VCAM1/PRNP/GFRA1/P4HB/ABCC4/TFRC/SELP/ANTXR1/ENG/HEG1/IL6R/PDGFRA/CNTFR/CDH5/CLEC14A/ITGA5/ECE1/ITGA11/CD34/ITGA1/ASTN1/SLC7A5/FGB/ITGA9/CD226/COLEC10/SLC38A1/HLA-E/FCGR2B/F3/KDR/B4GALT1/FGG/CD1D/BTNL9/ADAM9/TGFBR2/F10/ABCG1	Upregulated
BP	GO:0198738	cell-cell signaling by wnt	67/1608	461/20757	4.21883e-07	1.62051e-05	RSPO2/FRZB/CD24/EDNRA/EXT1/SEMA5A/BAMBI/SFRP2/TRABD2B/CTHRC1/RSPO4/COL1A1/RSPO3/NID1/GRB10/FZD7/TBX18/LRP4/CPZ/CPE/DACT1/MITF/SNAI2/FERMT2/GREM1/KANK1/ZEB2/APOE/FZD8/DDIT3/SHISA3/ALPK2/BMP2/EGFR/IGFBP6/SULF2/MAPK14/LRP1/DACT3/APCDD1/KLF4/RECK/DAB2/MDK/IGFBP4/TMEM88/MDFIC/SOX7/EDNRB/HBP1/PKD2/CTNND2/CAV1/LEF1/WNT11/FGFR2/FERMT1/JRK/PYGO1/PTK7/TLE3/RPS12/SMURF2/VPS35/RBMS3/SNX3/KLF15	Upregulated
BP	GO:0035633	maintenance of blood-brain barrier	14/1608	38/20757	4.34138e-07	1.65259e-05	GJA1/VCL/CLDN1/VEGFA/LAMC1/ZEB2/TSPAN12/PTGS2/CDH5/TJP2/ESAM/LAMA2/CLDN5/JAM2	Upregulated
MF	GO:0045296	cadherin binding	53/1608	334/20757	4.48922e-07	1.66372e-05	HSPA5/CDH13/PTPRM/CALD1/PKP2/GPRC5A/VCL/PARVA/CDH11/LDHA/SPTBN1/RTN4/SND1/PDLIM1/FLNB/EGFR/CDH5/BAIAP2L1/NDRG1/RSL1D1/RPL15/CDH10/TJP2/VASN/RPL6/ACVR1/SLC3A2/EEF1G/RPL14/LASP1/EEF1D/CTNND2/RPL7A/CDH20/ANK3/EEF2/BMPR2/TRPC4/PPFIBP1/KDR/PTPRB/RPS2/CDH7/RPL23A/FXYD5/BSG/EIF3E/PLIN3/EHD1/IDH1/NCK1/ENO1/EIF2S3	Upregulated
BP	GO:0034976	response to endoplasmic reticulum stress	45/1608	266/20757	5.37637e-07	1.94434e-05	HSPA5/SRPX/DNAJC3/THBS1/MAN1C1/NUPR1/PDIA6/PDIA3/MAN1A1/CLU/CEBPB/UBE2J1/TMED2/P4HB/CREB3L1/CASP4/DDIT3/MAGEA3/HERPUD1/ITPR1/SERP1/SDF2L1/CTH/SESN2/ATF4/TRIB3/CANX/UBXN8/ERLIN2/SEL1L/FOXRED2/CCDC47/DNAJB9/MARCKS/SERINC3/CAV1/ABCA7/WFS1/FCGR2B/MAN1A2/STC2/CHAC1/NCK1/YOD1/DNAJC10	Upregulated
BP	GO:1904375	regulation of protein localization to cell periphery	29/1608	137/20757	5.47832e-07	1.97086e-05	ATP2B4/PID1/SORBS1/SPTBN1/PRNP/TMED2/SQSTM1/EGFR/PKDCC/GNAI1/AR/EPHA3/LRP1/ADAM10/AKAP5/DAB2/RHOQ/MMP14/PRKCE/PRKCH/GPC6/AP2M1/CLTC/ATP2C1/TMBIM1/LGALS3/LZTFL1/VPS35/ABI3	Upregulated
BP	GO:0043410	positive regulation of MAPK cascade	68/1608	474/20757	5.61816e-07	2.01136e-05	IGFBP3/CD44/CD24/HGF/THBS1/KSR1/TEK/GATA4/GHR/GPNMB/FZD7/FLT1/NRG1/EDA2R/HAND2/BMPER/VEGFA/NRP1/PLCE1/FERMT2/TGFBR1/IRAK1/APOE/BMP4/F2R/SH3RF3/PDGFRA/IGF2/BMP2/EGFR/PROK1/IGFBP6/AR/DOK5/ROBO1/TNFSF11/CARTPT/ACTA2/C1QTNF1/IGFBP4/ITGA1/TMEM106A/PRKCE/MEF2C/TPD52L1/P2RY1/MYD88/FGB/PELI2/CRK/IL34/ADRB3/F2RL1/GADD45G/GPBAR1/ABCA7/FCGR2B/FGFR2/SASH1/KDR/FGG/ADORA1/CCL25/ADAM9/ROCK2/FSHR/RPS3/GADD45A	Upregulated
BP	GO:0048638	regulation of developmental growth	52/1608	328/20757	5.91583e-07	2.09756e-05	DUSP6/DIO3/TGFBR3/EPHA7/CXCL12/BASP1/SEMA5A/PLXNA4/NPY1R/GHR/CSF1/BMP10/FN1/OSTN/CITED2/ZFPM2/VEGFA/SYT4/NRP1/RTN4/FOXC1/TGFBR1/SEMA6D/APOE/STAT3/BDNF/MAP1B/HOPX/SERP1/WT1/IGF2/TBX20/TTL/AR/MAPK14/RUNX1/FGF13/IFRD1/SMAD7/GATA6/MEF2C/FOSL2/ADRB3/CPNE5/BMPR2/FGFR2/DUSP10/CDKN1A/STC2/MYCBP2/SEMA6A/SYT2	Upregulated
CC	GO:0099572	postsynaptic specialization	54/1608	346/20757	6.00218e-07	2.11799e-05	ITGA8/SPOCK1/LRP4/DGKI/SPTBN1/DAPK1/PRNP/RTN4/SRGN/KCNB1/FLRT3/KCND3/CACNG4/MAP1B/BAALC/NPTN/KALRN/ITPR1/GRIK2/FYN/GRID1/RPL7/SLC6A9/RPLP0/CDH10/GRIA3/ADAM10/AKAP5/RPL6/RPL12/BNIP3/P2RY1/NGFR/RPL14/RPS13/CTNND2/PSD3/SCN8A/RPS18/BMPR2/GRIN2D/SLC16A7/CPEB1/ADD3/NLGN4X/RGS7BP/RPL30/EIF3E/PSD/VPS35/SLC8A2/RPS3/RPL8/ABI3	Upregulated
BP	GO:0042692	muscle cell differentiation	62/1608	419/20757	6.07469e-07	2.13337e-05	ADAM12/ITGA8/EDNRA/FOXF1/LAMA1/FHL2/GATA4/LOX/NID1/BMP10/FZD7/UCHL1/TBX18/NRG1/ADAMTS15/VEGFA/ADM/EHD2/ID2/LAMC1/GREM1/PRDM6/PIEZO1/TMOD2/BMP4/TBX3/ADAMTS5/BDNF/ENG/HOPX/WT1/PDGFRA/ALPK2/PPP3CA/IGF2/BMP2/CTH/TNNT2/SYPL2/MAPK14/SYNE1/NEB/IFRD1/LMOD1/LAMA2/MMP14/ACVR1/GATA6/MEF2C/EDNRB/SHOX2/PRKAR1A/SOD2/BMPR2/FGFR2/APLNR/CNTNAP1/MYOCD/NEBL/RAMP2/EHD1/JAM2	Upregulated
BP	GO:0035265	organ growth	34/1608	177/20757	6.75864e-07	2.34014e-05	DUSP6/TGFBR3/RSPO2/EXT1/BASP1/GATA4/PRLR/BMP10/PSAP/OSTN/CITED2/ZFPM2/S1PR1/FOXC1/TGFBR1/HEG1/SERP1/WT1/IGF2/TBX20/AR/MAPK14/FGF7/RUNX1/GATA6/MEF2C/DDR2/FOSL2/PRKAR1A/FGFR2/NLGN4X/FES/MATN1/TGFBR2	Upregulated
BP	GO:0035296	regulation of tube diameter	30/1608	146/20757	6.87837e-07	2.35944e-05	EDNRA/EXT1/ADM/ADORA2B/FOXC1/KLF2/GJA5/APOE/NPR1/F2R/SCPEP1/PTGS2/SOD3/ECE1/ACTA2/ITGA1/P2RY1/FGB/EDNRB/ADRB3/F2RL1/CBS/CAV1/SOD2/BMPR2/FGG/ADD3/ADORA1/ROCK2/OXTR	Upregulated
BP	GO:0097746	blood vessel diameter maintenance	30/1608	146/20757	6.87837e-07	2.35944e-05	EDNRA/EXT1/ADM/ADORA2B/FOXC1/KLF2/GJA5/APOE/NPR1/F2R/SCPEP1/PTGS2/SOD3/ECE1/ACTA2/ITGA1/P2RY1/FGB/EDNRB/ADRB3/F2RL1/CBS/CAV1/SOD2/BMPR2/FGG/ADD3/ADORA1/ROCK2/OXTR	Upregulated
BP	GO:0009100	glycoprotein metabolic process	56/1608	370/20757	1.02173e-06	3.36397e-05	EXT1/IL33/MAN1C1/ADAMTS12/MAN1A1/PTX3/ST3GAL1/GALNT12/CSGALNACT1/BACE2/UBE2J1/TMTC1/GALNT18/DSE/XYLT1/SERP1/GFPT2/HIF1A/BMP2/NPC1/RPN2/PGM3/GALNT5/HS3ST3B1/GALNT4/GFPT1/OSTC/SULF2/DSEL/CHSY1/CHSY3/GLB1/SOAT1/TMEM106A/UST/ALG2/SLC2A10/TMEM165/CSGALNACT2/MANBA/ABCA7/HEXA/GXYLT2/BMPR2/MGAT2/MAGT1/B4GALT1/HS6ST3/C1GALT1/MAN1A2/AGA/NDST3/HS3ST4/GCNT4/NUDT14/EOGT	Upregulated
BP	GO:2000630	positive regulation of miRNA metabolic process	18/1608	64/20757	1.05433e-06	3.45586e-05	MYC/SMAD6/FOXO3/STAT3/PPARG/WT1/HIF1A/BMP2/EGFR/AR/KLF4/LIN28B/GAS5/NEAT1/NGFR/MYOCD/TEAD1/HIF1A-AS2	Upregulated
BP	GO:0015804	neutral amino acid transport	17/1608	58/20757	1.10599e-06	3.59907e-05	SLC6A15/SLC1A4/LLGL2/SLC6A9/SLC1A5/SLC38A4/SLC7A11/SLC1A3/SLC7A5/SLC3A2/SERINC3/SLC38A1/SLC38A9/SLC38A2/SLC43A1/SLC7A7/SLC6A17	Upregulated
BP	GO:1903522	regulation of blood circulation	43/1608	258/20757	1.43558e-06	4.46726e-05	EPAS1/EDNRA/ATP2B4/GATA4/PKP2/GJA1/CHRM2/CACNB2/BMP10/TBX18/ATP1A3/ADM/GJA5/KCND3/HOPX/F2R/PTGS2/TNNT2/KCNE3/ECE1/FGF13/SMAD7/ADM2/CELF2/SCN5A/FGB/EDNRB/GPD1L/SHOX2/CAV1/SCN2B/BMPR2/CAMK2D/MYL3/FGG/CACNA2D1/ADD3/ADORA1/DES/HSPB7/OXTR/SLC8A2/DSG2	Upregulated
MF	GO:0043394	proteoglycan binding	13/1608	36/20757	1.46593e-06	4.54253e-05	CFH/THBS1/SEMA5A/GPNMB/NID1/FN1/CTSB/COL5A1/APOE/COL5A3/LRP1/HPSE2/CTSS	Upregulated
BP	GO:0007498	mesoderm development	28/1608	136/20757	1.5351e-06	4.73697e-05	ITGA8/MEST/EXT1/FOXF1/SFRP2/GJA1/EYA2/CITED2/ETS2/ZFPM2/HAND1/ACVR2A/VEGFA/FOXC1/BMP4/TBX3/TXNRD1/TBX20/ZFP36L1/BMX/KLF4/ACVR1/PRKAR1A/LEF1/WNT11/OSR1/BMPR2/FGFR2	Upregulated
BP	GO:0030278	regulation of ossification	26/1608	121/20757	1.54253e-06	4.74008e-05	CSF1/LRP4/SMAD6/ACVR2A/S1PR1/PBX1/GREM1/SRGN/BMP4/HIF1A/BMP2/PKDCC/MAPK14/CHSY1/SMAD7/MDK/ACVR1/MEF2C/DDR2/ENPP1/SGMS2/OSR1/BMPR2/MATN1/BMP2K/OSR2	Upregulated
MF	GO:0046332	SMAD binding	20/1608	79/20757	1.68756e-06	5.07991e-05	TGFBR3/COL3A1/COL1A2/GATA4/CITED2/SMAD6/ACVRL1/FERMT2/CREB3L1/TGFBR1/PPARG/BMP2/SMAD7/DAB2/ACVR1/FKBP1A/MYOCD/RANBP3L/TGFBR2/SMURF2	Upregulated
BP	GO:0045165	cell fate commitment	46/1608	286/20757	1.73315e-06	5.15404e-05	EPAS1/EDNRA/EXT1/HOXA13/GATA4/SFRP2/EYA2/ARHGEF2/FZD7/TBX18/HOXC10/ETS2/HOXD10/NRP1/MITF/ID2/TGFBR1/STAT3/BMP4/TBX3/PPARG/IL6R/WT1/BMP2/TBX20/JAK1/AR/FGF13/IFRD1/KLF4/ACVR1/GATA6/MEF2C/NOTCH4/SOX5/ISL2/WNT11/FGFR2/KDR/DLL4/PDPN/GLI2/GAS1/EBF2/SOX18/ZFPM1	Upregulated
MF	GO:0019843	rRNA binding	18/1608	66/20757	1.72693e-06	5.15404e-05	RPL5/RPLP0/RPL9/SBDS/RPL12/RPS5/RPS13/DDX21/NPM1/RPS4X/RPS18/RPS9/RPL23/RPL23A/TST/RPF2/RPS3/RPL8	Upregulated
BP	GO:0007266	Rho protein signal transduction	28/1608	137/20757	1.78871e-06	5.29789e-05	CDH13/COL3A1/COL1A2/RHOU/DLC1/ARHGEF2/BCL6/CDC42EP3/NRP1/KANK1/ARHGEF3/APOE/F2RL2/RHOJ/HEG1/F2R/KANK2/RHOB/ROBO1/NGFR/F2RL1/FLCN/CDC42EP2/PDPN/ROCK2/MET/ARHGAP29/APOA1	Upregulated
BP	GO:0060560	developmental growth involved in morphogenesis	41/1608	244/20757	2.0201e-06	5.93555e-05	NIN/EPHA7/EDNRA/EXT1/CXCL12/SEMA5A/PLXNA4/SFRP2/VCL/CSF1/FN1/SPRY1/OSTN/SLIT3/VEGFA/S1PR1/SYT4/NRP1/RTN4/RAPH1/NRP2/SEMA6D/FLRT3/APOE/BMP4/BDNF/MAP1B/TTL/FGF13/IFRD1/PLXNA1/HOXD13/CPNE5/WNT11/BMPR2/FGFR2/PTK7/RDH10/SEMA6A/TGFBR2/SYT2	Upregulated
CC	GO:0005844	polysome	18/1608	67/20757	2.19158e-06	6.31363e-05	MYH10/VIM/RPS23/RPS6/RPL6/RPL32/RPL7A/EEF2/RPS4X/RPL10A/NR0B1/RPL19/RPL30/RPL39/RPS28/RPL18A/RPS3/RPL8	Upregulated
BP	GO:1900024	regulation of substrate adhesion-dependent cell spreading	17/1608	61/20757	2.40407e-06	6.8721e-05	PKP2/NRP1/FERMT2/P4HB/KANK1/SPRY4/ARPC2/HAS2/DAB2/MDK/FGB/CRK/LIMS2/FGG/PDPN/APOA1/S100A10	Upregulated
BP	GO:0071456	cellular response to hypoxia	29/1608	147/20757	2.50067e-06	7.10769e-05	EPAS1/CHCHD2/MYC/PTGIS/CITED2/VEGFA/P4HB/IRAK1/FMN2/PPARG/HIF1A/PTGS2/NDRG1/ZFP36L1/VASN/PRKCE/GATA6/BNIP3/DDR2/KCNK3/CBS/BNIP3L/FGFR2/CPEB1/STC2/DDAH1/AQP3/ROCK2/ENO1	Upregulated
BP	GO:0033627	cell adhesion mediated by integrin	21/1608	88/20757	2.63327e-06	7.34266e-05	ITGA8/DPP4/EXT1/FBN1/SFRP2/PDE3B/VTN/SNAI2/PIEZO1/EMILIN2/COL16A1/ITGA5/ITGA11/ITGA1/ITGA9/MMRN1/CRK/SERPINE1/FERMT3/FERMT1/ADAM9	Upregulated
BP	GO:0150116	regulation of cell-substrate junction organization	18/1608	68/20757	2.76636e-06	7.64043e-05	THBS1/TEK/VCL/DLC1/VEGFA/NRP1/ACVRL1/FERMT2/GREM1/PEAK1/COL16A1/SDC4/EPHA3/MMP14/KDR/ROCK2/S100A10/DUSP3	Upregulated
BP	GO:0033002	muscle cell proliferation	41/1608	247/20757	2.77645e-06	7.64043e-05	IGFBP3/TGFBR3/VIP/CDH13/HGF/THBS1/ADAMTS1/GJA1/BMP10/CITED2/ZFPM2/S1PR1/ID2/FOXC1/TGFBR1/IRAK1/APOE/BMP4/NPR1/DDIT3/PPARG/IL6R/PTGS2/BMP2/TBX20/PDE1A/MAPK14/RUNX1/GATA6/MEF2C/DDR2/MYD88/TRIB1/PRKAR1A/SOD2/BMPR2/FGFR2/MYOCD/CDKN1A/CALCRL/FES	Upregulated
BP	GO:0045926	negative regulation of growth	41/1608	247/20757	2.77645e-06	7.64043e-05	EPHA7/FRZB/CRYAB/BTG1/SEMA5A/SFRP2/GJA1/SERPINE2/BMP10/TSPYL2/OSTN/CITED2/BCL6/SLIT3/NRP1/RTN4/ACVRL1/FHL1/GREM1/SEMA6D/NPR1/WT1/HIF1A/SESN2/FGF13/DACT3/IFRD1/DAB2/ING1/ADRB3/ENPP1/ST7L/WNT11/BMPR2/DUSP10/CDKN1A/STC2/SEMA6A/CDKN2A/MT1X/ENO1	Upregulated
BP	GO:0043434	response to peptide hormone	61/1608	430/20757	3.07269e-06	8.27046e-05	TGFBR3/COL3A1/EDNRA/FBN1/CXCL12/RAB31/TEK/PID1/GHR/COL1A1/GRB10/PDE3B/IRS2/SORBS1/ADM/LPIN1/KANK1/STAT3/RARRES2/MAP1B/PPARG/CRHBP/LEPROT/PPP3CA/IGF2/PTGS2/SESN2/AP3S1/JAK1/GNAI1/TRIB3/ZFP36L1/HADHA/MAPK14/SLC39A14/RHOQ/NCOA2/CTSD/DDR2/EDNRB/TNFSF10/RAB13/BTG2/PCK2/CRK/PRKAR1A/CAV1/CEACAM1/ENPP1/ALPL/CPEB1/STC2/PRKCB/BSG/PDK4/ROCK2/NR1H4/NCK1/PIP4K2A/OXTR/KLF15	Upregulated
BP	GO:0010463	mesenchymal cell proliferation	14/1608	44/20757	3.31622e-06	8.82929e-05	MYC/FOXF1/IRS2/HAND2/BMP4/BMP2/FGF7/SYNE1/SHOX2/WNT11/OSR1/FGFR2/KDR/TGFBR2	Upregulated
BP	GO:0089718	amino acid import across plasma membrane	15/1608	50/20757	3.41102e-06	9.01657e-05	CLN8/SLC1A4/SLC6A9/SLC1A5/SLC38A4/SLC7A3/SLC7A11/SLC1A3/SLC7A5/SLC3A2/SLC17A8/SLC38A1/SLC7A1/SLC38A2/SLC43A1	Upregulated
MF	GO:0048185	activin binding	7/1608	11/20757	4.1296e-06	0.000106489	TGFBR3/ACVR2A/ACVRL1/TGFBR1/ENG/ACVR1/TGFBR2	Upregulated
BP	GO:0001659	temperature homeostasis	33/1608	183/20757	4.17449e-06	0.000107271	EPAS1/NPR3/LAMA4/PRLR/GJA1/GRB10/HOXC10/VEGFA/CEBPB/LPIN1/SQSTM1/G0S2/STAT3/DDIT3/ADAMTS5/PTGS2/PTGER3/ATF4/CMKLR1/TNFSF11/PLCL1/EDNRB/IL18R1/PPARGC1B/ADRB3/GADD45G/CAV1/ALPL/FLCN/ADORA1/TLE3/EBF2/OXTR	Upregulated
BP	GO:0070252	actin-mediated cell contraction	23/1608	105/20757	4.31408e-06	0.000110091	GATA4/PKP2/GJA1/CACNB2/PARVA/GJA5/ZEB2/KCND3/TNNT2/KCNE3/FGF13/ACTA2/SCN5A/EPDR1/GPD1L/CAV1/SCN2B/CAMK2D/FRMD6/CACNA2D1/ADORA1/PDPN/DSG2	Upregulated
BP	GO:0061298	retina vasculature development in camera-type eye	9/1608	19/20757	4.44175e-06	0.000112958	COL4A1/LAMA1/NRP1/ACVRL1/RHOJ/HIF1A/PDGFRA/ARHGEF15/BMPR2	Upregulated
BP	GO:0034405	response to fluid shear stress	12/1608	34/20757	4.91579e-06	0.000123358	CITED2/SMAD6/TFPI2/KLF2/PTGS2/HAS2/SOCS5/KLF4/SMAD7/MEF2C/PKD2/ADAM9	Upregulated
BP	GO:0032963	collagen metabolic process	23/1608	106/20757	5.11036e-06	0.000127327	COL1A2/MFAP4/COL1A1/CTSB/COL5A1/CREB3L1/VIM/BMP4/ENG/F2R/HIF1A/SERPINH1/RUNX1/MMP28/MMP14/MMP15/DDR2/ADAMTS2/FAP/FOSL2/CTSS/ADAMTS14/MMP1	Upregulated
BP	GO:0006979	response to oxidative stress	57/1608	400/20757	5.58157e-06	0.000138134	EPAS1/CHCHD2/HGF/EDNRA/CRYAB/COL1A1/FBLN5/TXNRD2/SCARA3/PXDN/DAPK1/PRNP/KLF2/FOXO3/SQSTM1/APOE/TXNIP/GPX7/GPX8/HIF1A/PDGFRA/PDLIM1/PTGS2/ALDH3B1/EGFR/FYN/SESN2/MGST1/ATF4/SOD3/PRDX4/RHOB/PLA2R1/SLC7A11/IL18RAP/GAS5/THG1L/MMP14/BNIP3/DDR2/PTPRK/SESN1/PKD2/TP53INP1/NCOA7/H19/PPARGC1B/CRK/SOD2/RBPMS/ETV5/STC2/ADAM9/MET/IDH1/RPS3/GPX4	Upregulated
BP	GO:0035050	embryonic heart tube development	20/1608	85/20757	5.70189e-06	0.000140171	EDNRA/GATA4/PLXNA4/CITED2/HAND2/HAND1/FOXC1/TMED2/TBX3/ENG/HIF1A/TBX20/MICAL2/ECE1/ACVR1/MEF2C/PKD2/APLNR/TGFBR2/SOX18	Upregulated
MF	GO:0042562	hormone binding	20/1608	85/20757	5.70189e-06	0.000140171	NPR3/CDH13/PRLR/GHR/ATP1A3/NPR1/CRHBP/EGFR/AR/ECE1/CMKLR1/ALDH1A3/ACVR1/AMHR2/EDNRB/TSPO/CALCRL/RAMP2/SLC40A1/OXTR	Upregulated
MF	GO:0015175	neutral L-amino acid transmembrane transporter activity	14/1608	46/20757	5.97272e-06	0.000145857	SLC6A15/SLC1A4/SLC6A9/SLC1A5/SLC38A4/SLC7A11/SLC1A3/SLC7A5/SLC3A2/SERINC3/SLC38A1/SLC38A9/SLC38A2/SLC43A1	Upregulated
BP	GO:0002526	acute inflammatory response	23/1608	107/20757	6.03806e-06	0.000146966	EXT1/NUPR1/IL6ST/FN1/OSMR/CEBPB/CXCR2/TFRC/IL6R/PTGS2/PTGER3/TNFSF11/ACVR1/C3/A2M/EDNRB/ITIH4/HLA-E/FCGR2B/F3/IL20RB/B4GALT1/ADORA1	Upregulated
BP	GO:0048545	response to steroid hormone	49/1608	330/20757	8.10453e-06	0.000190353	THBS1/TCF21/LBH/FIBIN/LOX/GHR/COL1A1/CLDN1/ATP1A3/SLIT3/ADM/TXNIP/TRIM63/PAPPA/PTGS2/NPC1/KANK2/PTGDS/AR/ZFP36L1/SST/LMO3/TFPI/GLB1/DAB2/NCOA2/IGFBP7/MAOB/A2M/PAQR7/DDIT4/TSPO/PCK2/PPARGC1B/PGR/FOSL2/PRMT2/CAV1/ALPL/NR0B1/HEYL/CDKN1A/PGRMC2/TFAP4/ADAM9/SKP2/IDH1/OXTR/DSG2	Upregulated
BP	GO:0010975	regulation of neuron projection development	62/1608	453/20757	8.21961e-06	0.000192443	NIN/EPHA7/RELN/PMP22/CXCL12/NR2F1/SPOCK1/SEMA5A/PLXNA4/SFRP2/FN1/ZNF804A/LRP4/VEGFA/NRP1/RTN4/SEMA6D/KANK1/CSMD3/APOE/VIM/BDNF/MAP1B/SDC2/NPTN/PPP3CA/HECW2/PLXNA2/FYN/ROBO1/AVIL/EPHA3/PTPRG/SYNE1/FGF13/IFRD1/KLF4/ROR1/DAB2/MDK/GRN/RAP2A/NEGR1/UST/DDR2/ATF1/SHOX2/CRK/PLXNA1/BMPR2/SARM1/SCARB2/PTK7/MYCBP2/FES/SEMA6A/NTNG1/EHD1/NCK1/SNX3/MYLIP/ABI3	Upregulated
BP	GO:0050808	synapse organization	65/1608	483/20757	8.74593e-06	0.000204118	EPHA7/RELN/COL4A1/FLRT2/PLXNA4/SRPX2/CACNB2/ZNF804A/LRP4/LGI2/PPFIA4/PDZRN3/COL4A5/PRNP/NRP1/NRP2/SRGN/FLRT3/APOE/CHRDL1/PCDH17/AMIGO2/BDNF/MAP1B/NPTN/F2R/APBB2/CHCHD10/FYN/GRID1/FARP1/RHOB/MAPK14/CDH10/ADAM10/FGF13/FRMPD4/SLC7A11/PTPN13/RAP2A/NEGR1/C3/THBS2/MEF2C/SRGAP2C/PPFIBP2/CRK/CTNND2/ARHGEF15/ANK3/SEZ6L2/SLITRK4/FCGR2B/PPFIBP1/CNTNAP1/CTBP2/NLGN4X/PTK7/MYCBP2/CBLN3/NTNG1/OXTR/VPS35/SLC8A2/…	Upregulated
BP	GO:0080164	regulation of nitric oxide metabolic process	16/1608	60/20757	8.83699e-06	0.000204946	ATP2B4/PTGIS/PTX3/GLA/CLU/ACVR2A/KLF2/PTGS2/KLF4/TMEM106A/TSPO/PKD2/CAV1/SOD2/DDAH1/ROCK2	Upregulated
MF	GO:0005496	steroid binding	22/1608	102/20757	9.01275e-06	0.000208367	ATP1A3/SULT1E1/OSBPL10/NPC1/AR/HSD11B1/STAR/SOAT1/ERLIN2/NPC2/PAQR7/TSPO/PGR/STARD5/SIDT1/CAV1/SLC38A9/SCARB2/PGRMC2/NR1H4/APOA1/ABCG1	Upregulated
BP	GO:0002262	myeloid cell homeostasis	31/1608	173/20757	9.21174e-06	0.000212302	EPAS1/TGFBR3/CSF1/RCOR1/HSPA9/CITED2/BCL6/ACVR2A/VEGFA/CXCR2/ID2/KLF2/FOXO3/STAT3/BMP4/KITLG/HIF1A/ZFP36L1/MAPK14/SLC1A5/RPS6/SLC7A11/TRIM58/RPS24/MERTK/CEBPG/TMEM14C/SH2B3/GCNT4/ZFPM1/ABCB10	Upregulated
BP	GO:0035051	cardiocyte differentiation	30/1608	165/20757	9.47996e-06	0.000216454	TGFBR3/EDNRA/FHL2/GATA4/BMP10/FZD7/SPRY1/TBX18/CITED2/NRG1/HAND2/VEGFA/VCAM1/GREM1/BMP4/TBX3/WT1/PDGFRA/ALPK2/BMP2/EGFR/SYNE1/NEB/ACVR1/GATA6/MEF2C/SHOX2/MYOCD/NEBL/SOX18	Upregulated
BP	GO:0050931	pigment cell differentiation	12/1608	36/20757	9.69906e-06	0.000219419	MITF/ZEB2/KITLG/ADAMTSL4/TYRP1/MEF2C/EDNRB/ENPP1/CD63/SOD2/BLOC1S6/RAB32	Upregulated
CC	GO:0042383	sarcolemma	27/1608	141/20757	9.77449e-06	0.000220216	ATP2B4/COL6A3/VCL/CACNB2/BGN/LAMP1/VCAM1/COL6A1/KCNB1/KCND3/CACNG4/PPP3CA/COL6A2/FGF13/LAMA2/SCN5A/ANK3/CAV1/SCN2B/CAMK2D/CACNA2D1/SLC38A2/BSG/RTN2/SGCE/DES/SLC8A2	Upregulated
BP	GO:0032970	regulation of actin filament-based process	54/1608	379/20757	9.79401e-06	0.000220216	SYNPO2/CXCL12/SEMA5A/GATA4/PKP2/DLC1/BMP10/S1PR1/CDC42EP3/SPTBN1/NRP1/PPM1E/FERMT2/IQGAP2/TGFBR1/GJA5/KANK1/TMOD2/ZEB2/ARPC2/PDGFRA/SDC4/KANK2/BAIAP2L1/AVIL/EPHA3/ESAM/NEB/LRP1/FGF13/LMOD1/ACTA2/RHOQ/SCN5A/PRKCE/CRK/F2RL1/DSTN/ARHGEF15/CAV1/WNT11/CAMK2D/FRMD6/ADD3/CDC42EP2/ADORA1/PDPN/ROCK2/MET/NCK1/APOA1/RASA1/S100A10/DSG2	Upregulated
BP	GO:0018212	peptidyl-tyrosine modification	43/1608	278/20757	1.02492e-05	0.000227674	ERRFI1/EPHA7/RELN/CD44/HGF/EFEMP1/ENPP2/TEK/IL6ST/PRLR/SFRP2/GPRC5A/GHR/VTN/ARHGEF2/FLT1/LRP4/VEGFA/PRNP/NRP1/GFRA1/GREM1/KITLG/IL6R/PDGFRA/IGF2/EGFR/FYN/PKDCC/JAK1/ITGA5/FGF7/EPHA3/SOCS5/ACVR1/PRKCE/DDR2/IL34/CAV1/FGFR2/KDR/TPST1/FES	Upregulated
BP	GO:0048010	vascular endothelial growth factor receptor signaling pathway	16/1608	61/20757	1.11243e-05	0.000243446	GRB10/VTN/FLT1/VEGFA/NRP1/FOXC1/SLC31A1/HIF1A/FYN/CLEC14A/MAPK14/ITGA5/ROBO1/PGF/KDR/PRKCB	Upregulated
BP	GO:0007159	leukocyte cell-cell adhesion	58/1608	419/20757	1.13197e-05	0.000246991	CD44/LRRC32/CHST2/CD24/DPP4/EXT1/CXCL12/IL6ST/GPNMB/NT5E/BCL6/CEBPB/VCAM1/PRNP/CD55/OLR1/IRAK1/FOXO3/TFRC/SELP/BMP4/KITLG/PPP3CA/IGF2/SDC4/FYN/ITGA5/HAS2/TNFRSF21/TNFSF11/LGALS1/RUNX1/SOCS5/KLF4/SMAD7/MDK/ZC3H8/PAG1/PRKAR1A/CAV1/SLC7A1/CEACAM1/LEF1/HLA-E/FCGR2B/FERMT3/IL20RB/DUSP10/LGALS3/CD1D/CCL25/GLI2/TGFBR2/NCK1/JAM2/RPS3/HLA-DMA/DUSP3	Upregulated
BP	GO:0034109	homotypic cell-cell adhesion	21/1608	96/20757	1.13625e-05	0.000247192	IL6ST/PKP2/VCL/PDIA3/SERPINE2/EMILIN2/PDGFRA/JAK1/TJP2/TNFSF11/SLC7A11/C1QTNF1/FGB/MMRN1/ANK3/CEACAM1/FERMT3/FGG/PDPN/SH2B3/DSG2	Upregulated
BP	GO:0006790	sulfur compound metabolic process	47/1608	317/20757	1.27942e-05	0.000274295	CHST2/EDNRA/EXT1/PAPSS2/ACOT4/GHR/ST3GAL1/HSPA9/CSGALNACT1/SULT1E1/PHGDH/ACOT9/ELOVL2/DSE/XYLT1/CTH/MICAL2/HS3ST3B1/DSEL/PDHX/CHSY1/SLC7A11/GNS/CHSY3/GLB1/MTRR/UST/EDNRB/CSGALNACT2/ACSS1/CBS/ENPP1/HEXA/NUDT19/MAT2A/HS6ST3/TDO2/TPST1/NDST3/TST/PDK4/HS3ST4/ISCU/SULT1C4/ELOVL4/GGT5/IBA57	Upregulated
BP	GO:0010586	miRNA metabolic process	22/1608	105/20757	1.46827e-05	0.000308505	MYC/SMAD6/FOXO3/STAT3/BMP4/PPARG/WT1/HIF1A/SND1/BMP2/EGFR/AR/KLF4/LIN28B/GAS5/NEAT1/GATA6/NGFR/TRIM71/MYOCD/TEAD1/HIF1A-AS2	Upregulated
BP	GO:0007492	endoderm development	19/1608	83/20757	1.47949e-05	0.000309101	EXT1/GATA4/COL4A2/FN1/VTN/COL5A1/COL6A1/LAMC1/BMP4/PELO/TBX20/HOXC11/ZFP36L1/ITGA5/MMP14/MMP15/GATA6/SOX7/NR0B1	Upregulated
BP	GO:0051047	positive regulation of secretion	46/1608	310/20757	1.54156e-05	0.000321157	VIP/CXCL12/MYH10/IRS2/LAMP1/SYT4/ADORA2B/KCNB1/F2RL2/NPR1/PPARG/RAPGEF4/ITPR1/SERP1/SLC30A8/HIF1A/PPP3CA/SDC4/BMP2/PLA2G4A/TNFSF11/PLA2R1/CARTPT/TMED10/DAB2/C1QTNF1/PRKCE/SYT10/P2RY1/FGB/PCK2/RASL10B/PRKAR1A/F2RL1/GAB2/FGG/ADORA1/PRKCB/ADAM9/NR1H4/OXTR/VPS35/PFKFB2/CADPS2/S100A10/ABCG1	Upregulated
BP	GO:0098739	import across plasma membrane	35/1608	212/20757	1.62977e-05	0.000335867	THBS1/ATP2B4/IRS2/CACNA1A/SLC12A8/ATP1A3/PRNP/CLN8/PPP3CA/SLC1A4/SCN7A/FYN/SLC6A9/SLC1A5/SLC38A4/SLC7A3/SLC7A11/SLC39A14/AKAP5/ATP1B3/SLC1A3/SCN5A/SLC7A5/SLC3A2/SLC2A10/SLC17A8/SCN8A/SLC38A1/SLC7A1/CACNA2D1/SLC38A2/SLC43A1/ISCU/HCN2/SLC8A2	Upregulated
MF	GO:0033218	amide binding	56/1608	405/20757	1.64556e-05	0.000337111	NPR3/CRYAB/PRLR/NPY1R/PPIC/GHR/SSTR1/PSAP/CLU/CACNA1A/ATP1A3/PRNP/CLN8/APOE/KDELR3/NPR1/PPARG/CRHBP/APBB2/FKBP7/KDELR2/PPP3CA/TNPO1/PLTP/TPP1/TMEM158/HADHA/ECE1/CMKLR1/PLA2G4A/MME/OPRL1/LRP1/GRIA3/SOAT1/SLC1A3/ACVR1/FKBP1A/SLC7A5/EDNRB/NGFR/EPDR1/MAP1LC3B/COL25A1/HLA-E/AP2M1/FCGR2B/GRIN2D/CALCRL/CD1D/RAMP2/SLC40A1/APOA1/OXTR/HLA-DMA/FKBP10	Upregulated
BP	GO:0048066	developmental pigmentation	14/1608	50/20757	1.74028e-05	0.000354546	EDNRA/SPNS2/MITF/ZEB2/KITLG/ADAMTSL4/TYRP1/MEF2C/EDNRB/ENPP1/CD63/SOD2/BLOC1S6/RAB32	Upregulated
BP	GO:0045637	regulation of myeloid cell differentiation	35/1608	213/20757	1.80757e-05	0.000366231	MYC/FBN1/LOX/CSF1/RCOR1/HSPA9/ACVR2A/CEBPB/MITF/ID2/GPR137B/FOXO3/STAT3/KITLG/HIF1A/PPP3CA/RNF41/TNFAIP6/ZFP36L1/LRRC17/MAPK14/TNFSF11/RUNX1/CARTPT/MEF2C/TRIB1/PPARGC1B/IL34/CEACAM1/LEF1/TCTA/FES/ZFPM1/ABCB10/SLC9B2	Upregulated
BP	GO:0048332	mesoderm morphogenesis	18/1608	77/20757	1.817e-05	0.000367133	ITGA8/FOXF1/SFRP2/GJA1/EYA2/HAND1/FOXC1/BMP4/TBX3/TXNRD1/TBX20/KLF4/ACVR1/PRKAR1A/LEF1/WNT11/BMPR2/FGFR2	Upregulated
BP	GO:0010038	response to metal ion	51/1608	359/20757	1.8557e-05	0.000372015	THBS1/FIBIN/CLDN1/SYT4/VCAM1/PRNP/LOXL2/KCNB1/TXNIP/TRPC3/TFRC/CYBRD1/CRHBP/SLC30A8/HIF1A/PPP3CA/PTGS2/EGFR/NPC1/TNNT2/ATF4/NDRG1/SOD3/CYP1A1/MAOB/SCN5A/SYT10/BNIP3/MEF2C/FGB/ALG2/TSPO/HAAO/SUCNR1/PKD2/ATF1/KCNK3/ANK3/CAV1/CPNE5/SOD2/CAMK2D/FGG/BSG/CPNE8/AQP3/ADAM9/SLC40A1/MT1X/SYT2/CPA1	Upregulated
CC	GO:0005912	adherens junction	32/1608	188/20757	1.97508e-05	0.00039048	CDH13/CCDC85A/PTPRM/PKP2/VCL/ARHGAP24/CDH11/SORBS1/VEGFA/FERMT2/PARD3B/PDLIM3/HMCN1/PDLIM1/CDH5/BAIAP2L1/LLGL2/NDRG1/CDH10/TJP2/ESAM/ADAM10/SMAD7/PTPRK/CTNND2/CDH20/PLEKHA7/CEACAM1/BMPR2/PDLIM2/CDH7/OXTR	Upregulated
CC	GO:0005766	primary lysosome	28/1608	155/20757	2.09917e-05	0.000411739	DNAJC3/PSAP/GLA/CTSC/FTL/LAMP1/FUCA2/CTSA/MGST1/VAT1/CREG1/RAB37/STOM/TXNDC5/GNS/GLB1/FRK/NPC2/GRN/C3/MANBA/BRI3/CD63/HEXA/MAGT1/B4GALT1/AGA/CMTM6	Upregulated
CC	GO:0031253	cell projection membrane	50/1608	352/20757	2.23834e-05	0.000435561	CD44/ITGA8/DPP4/KSR1/DLC1/KCNA2/ARHGEF2/SPTBN1/FERMT2/KCNB1/KANK1/PIEZO1/SPRY4/CYBRD1/ANTXR1/ARPC2/EEF1A1/EGFR/ATF4/BMX/ITGA5/FGD5/SLC38A4/SLC7A11/KCNC3/GABRE/AKAP5/TXNDC15/SLC7A5/PKD2/FAP/PSD3/CEACAM1/ABCA7/MYO10/CYS1/FERMT1/B4GALT1/MTMR9/MYO1D/GABRA3/ADORA1/PRKCB/PDPN/PSD/KCNK1/EHD1/SGCE/SLC26A2/RPS3	Upregulated
BP	GO:0043618	regulation of transcription from RNA polymerase II promoter in response to stress	11/1608	33/20757	2.28132e-05	0.000440439	EPAS1/HSPA5/CITED2/VEGFA/CEBPB/KLF2/CREB3L1/DDIT3/HIF1A/ATF4/NCK1	Upregulated
BP	GO:0001819	positive regulation of cytokine production	65/1608	499/20757	2.4828e-05	0.000475076	AFAP1L2/HGF/THBS1/IL1R1/IL33/IL1RL1/IL6ST/GATA4/ARHGEF2/CLU/ARRDC4/CEBPB/SPTBN1/ADORA2B/LUM/CD55/ARFGEF2/SPON2/IRAK1/STAT3/DDIT3/HEG1/IL6R/F2R/IRAK3/HIF1A/PTGS2/ATF4/SULF2/MAPK14/POLR3C/RUNX1/PLA2R1/TMED10/CD34/MDK/TMEM106A/RBM47/C3/GATA6/SLC7A5/MYD88/IL18R1/RNF135/CD226/RFTN1/POLR3B/H19/F2RL1/DDX21/SERPINE1/HLA-E/WNT11/F3/IL20RB/FERMT1/IFNGR1/HK1/TANK/CEBPG/ROCK2/NR1H4/ZFPM1/POLR3D/RPS3	Upregulated
BP	GO:0008360	regulation of cell shape	26/1608	140/20757	2.48353e-05	0.000475076	MYH10/BAMBI/PLXNA4/RHOU/DLC1/PARVA/FN1/FAM171A1/VEGFA/CDC42EP3/FERMT2/RHOJ/PLXNA2/FYN/FGD5/RHOQ/P2RY1/CRK/PLXNA1/MYO10/KDR/CDC42EP2/PDPN/FES/FGD4/RASA1	Upregulated
BP	GO:0045428	regulation of nitric oxide biosynthetic process	15/1608	58/20757	2.4986e-05	0.000476154	ATP2B4/PTGIS/PTX3/GLA/CLU/ACVR2A/KLF2/PTGS2/KLF4/TSPO/PKD2/CAV1/SOD2/DDAH1/ROCK2	Upregulated
BP	GO:0098742	cell-cell adhesion via plasma-membrane adhesion molecules	42/1608	279/20757	2.51228e-05	0.000477527	CDH13/CADM3/PTPRM/CDH11/CLDN1/CLDN11/PCDH10/VCAM1/FLRT3/SELP/PCDH17/AMIGO2/PCDHAC2/NPTN/HMCN1/BMP2/CDH5/ROBO4/MAPK14/CDH10/ITGA5/ROBO1/PALLD/ESAM/KLF4/PCDHA11/ACVR1/CDH20/CEACAM1/CLDN5/PCDH1/ATP2C1/CD164/PCDHAC1/CDH7/FXYD5/PTK7/PCDH12/NTNG1/TGFBR2/APOA1/DSG2	Upregulated
BP	GO:0060047	heart contraction	38/1608	243/20757	2.55556e-05	0.000483263	EPAS1/EDNRA/EXT1/ATP2B4/GATA4/PKP2/GJA1/CHRM2/CACNB2/BMP10/TBX18/ATP1A3/ADM/GJA5/KCND3/HOPX/TNNI1/TNNT2/KCNE3/FGF13/SMAD7/ADM2/CELF2/SCN5A/GATA6/EDNRB/GPD1L/SHOX2/CAV1/SCN2B/CAMK2D/MYL3/CACNA2D1/ADORA1/DES/HSPB7/SLC8A2/DSG2	Upregulated
BP	GO:0006024	glycosaminoglycan biosynthetic process	17/1608	72/20757	2.68291e-05	0.000504757	CHST2/EXT1/ST3GAL1/CSGALNACT1/DSE/XYLT1/GALNT5/HS3ST3B1/DSEL/CHSY1/HAS2/CHSY3/UST/CSGALNACT2/HEXA/CLTC/NDST3	Upregulated
BP	GO:0043954	cellular component maintenance	17/1608	72/20757	2.68291e-05	0.000504757	PLXNA4/ZNF804A/CLDN1/PRNP/FERMT2/APOE/F2R/CHCHD10/FYN/F2RL1/PLEKHA7/FCGR2B/CNTNAP1/CTBP2/MYOCD/CBLN3/VPS35	Upregulated
MF	GO:0043236	laminin binding	10/1608	28/20757	2.71416e-05	0.000508044	THBS1/NID1/PXDN/TINAGL1/LGALS1/RPSA/LGALS3/ADAM9/CTSS/NTN4	Upregulated
BP	GO:0071229	cellular response to acid chemical	20/1608	94/20757	2.80074e-05	0.000520289	COL4A6/COL3A1/COL4A1/COL1A2/COL1A1/VEGFA/CEBPB/COL6A1/KLF2/PDGFRA/COL16A1/EGFR/FYN/SESN2/RRAGC/SLC7A5/SESN1/PKD2/SLC38A9/CPEB1	Upregulated
BP	GO:0001101	response to acid chemical	26/1608	141/20757	2.82404e-05	0.00052127	COL4A6/COL3A1/COL4A1/COL1A2/ATP2B4/COL1A1/VEGFA/CEBPB/COL6A1/KLF2/KCNB1/PDGFRA/COL16A1/EGFR/FYN/SESN2/SST/RRAGC/SLC7A5/MYD88/SESN1/PKD2/SLC38A9/CPEB1/LRP11/TAF9	Upregulated
BP	GO:0060688	regulation of morphogenesis of a branching structure	14/1608	52/20757	2.8343e-05	0.00052127	HGF/VEGFA/SNAI2/RTN4/GREM1/BMP4/AR/FGF7/BTBD7/MDK/SHOX2/HOXD13/FGFR2/NTN4	Upregulated
BP	GO:0016485	protein processing	38/1608	245/20757	3.07709e-05	0.000558955	REN/SPON1/DPP4/THBS1/MASP1/SERPINE2/CPZ/BACE2/CPE/PRNP/P4HB/SRGN/DYNC2H1/CASP4/MAGEA3/SLC30A8/DISP1/ECE1/CTSZ/MME/RUNX1/ADAM10/SEC11A/SNX12/MMP14/FGB/ADAMTS2/SERPINE1/TLL1/F3/FGG/GAS1/CHAC1/CTSS/ENO1/CARD16/CPD/S100A10	Upregulated
CC	GO:0030027	lamellipodium	33/1608	201/20757	3.15264e-05	0.000564502	CD44/DPP4/PTPRM/MYH10/PABPC1/KCNA2/PARVA/ACTG2/PLCE1/ABLIM3/RAPH1/FERMT2/P4HB/IQGAP2/PIEZO1/ANTXR1/KITLG/ARPC2/APBB2/FGD5/PALLD/AVIL/ACTA2/PTPN13/RAB13/PKD2/FAP/MYO10/CDC42BPA/PDPN/FGD4/ARHGEF6/ABI3	Upregulated
MF	GO:0004222	metalloendopeptidase activity	22/1608	110/20757	3.15356e-05	0.000564502	ADAM12/ADAM23/ADAMTS1/TRABD2B/ADAMTS12/ADAMTS15/ADAMTS5/PAPPA/ADAMTS19/ECE1/MME/ADAM10/MMP28/MMP14/MMP15/ADAMTS2/ADAM11/TLL1/ADAM9/CLCA2/ADAMTS14/MMP1	Upregulated
MF	GO:0030023	extracellular matrix constituent conferring elasticity	6/1608	10/20757	3.42405e-05	0.000605573	FBN1/FBLN5/FBLN2/LAMC1/EMILIN2/MMRN1	Upregulated
BP	GO:0031667	response to nutrient levels	64/1608	495/20757	3.59336e-05	0.000633995	HSPA5/ASNS/GATA4/SFRP2/GHR/COL1A1/SSTR1/PLIN2/SLC22A3/VCAM1/ADM/SNAI2/COMT/KCNB1/ZEB2/FOXO3/APOE/TFRC/DDIT3/MAP1B/PPARG/NPY/PPM1D/WIPI1/PTGS2/KANK2/SESN2/ATF4/SLC16A1/MAPK14/SST/RRAGC/CHSY1/CYP1A1/CARTPT/F5/SLC7A5/BNIP3/A2M/TSPO/SESN1/PCK2/ADRB3/MAP1LC3B/CBS/SOD2/WNT11/BMPR2/FNIP1/ALPL/SEH1L/CDKN1A/SLC38A2/STC2/PSPH/FLCN/PRKCB/FES/AQP3/PDK4/CDKN2B/LRP11/PLIN3/NR1H4	Upregulated
BP	GO:0009308	amine metabolic process	23/1608	119/20757	3.72457e-05	0.000655577	MAOA/EPAS1/EDNRA/ATP2B4/SLC22A3/HAND2/VCAM1/COMT/NPR1/NAAA/ALDH2/INMT/MOXD1/CYP1A1/SLC7A11/MAOB/AMD1/HAAO/HNMT/TDO2/NR1H4/SLC7A7/VPS35	Upregulated
MF	GO:0004896	cytokine receptor activity	20/1608	96/20757	3.8599e-05	0.000672974	CD44/IL1R1/IL1RL1/IL6ST/PRLR/GHR/LIFR/OSMR/CXCR2/GFRA1/IL6R/CNTFR/CMKLR1/IL18RAP/IL10RB/IL18R1/F3/IL20RB/IFNGR1/IFNAR1	Upregulated
BP	GO:0006956	complement activation	16/1608	67/20757	3.95571e-05	0.00068482	CFH/C7/COLEC11/MASP1/SVEP1/CLU/CD55/C1S/C6/SERPING1/C3/A2M/NCR3LG1/COLEC10/CFHR3/CFP	Upregulated
MF	GO:0043178	alcohol binding	19/1608	89/20757	4.19362e-05	0.000722615	TRPC3/ITPR1/OSBPL10/NPC1/STAR/SOAT1/ERLIN2/NPC2/PRKCE/TSPO/STARD5/SIDT1/CAV1/TRPC4/SLC38A9/SCARB2/APOA1/SYT2/ABCG1	Upregulated
BP	GO:1903115	regulation of actin filament-based movement	12/1608	41/20757	4.25461e-05	0.000730032	GATA4/PKP2/GJA5/ZEB2/FGF13/ACTA2/SCN5A/CAV1/CAMK2D/ADORA1/PDPN/DSG2	Upregulated
BP	GO:0050767	regulation of neurogenesis	53/1608	390/20757	4.40579e-05	0.000750409	NIN/EPHA7/RELN/TGM2/IL33/CXCL12/SEMA5A/IL6ST/PLXNA4/SERPINE2/FN1/LRP4/VEGFA/SYT4/NRP1/ID2/RTN4/SEMA6D/BDNF/MAP1B/NPTN/HIF1A/PPP3CA/BMP2/PLXNA2/HAPLN1/ID4/ROBO1/MME/PITX3/FGF13/IFRD1/ACAN/MDK/PRKCH/SLC7A5/TSPO/BTG2/HAP1/VCAN/SHOX2/IL34/PLXNA1/LEF1/BMPR2/ETV5/DUSP10/HEYL/DLL4/SEMA6A/CDKN2B/NAP1L1/S100A10	Upregulated
MF	GO:0016667	oxidoreductase activity, acting on a sulfur group of donors	14/1608	54/20757	4.49042e-05	0.00075956	STAB2/PDIA6/QSOX1/PDIA3/TXNRD2/P4HB/STAB1/PDIA5/TXNRD1/PCYOX1/SESN2/TXNDC5/TMX4/DNAJC10	Upregulated
BP	GO:0042445	hormone metabolic process	37/1608	241/20757	4.86214e-05	0.000811273	DIO3/REN/DPP4/PAPSS2/ALDH9A1/GHR/ADH1B/CTSB/BACE2/CPE/ADM/SULT1E1/P4HB/HSD17B2/SLC30A8/DISP1/HIF1A/PDGFRA/SCPEP1/BMP2/ECE1/CYP1A1/CTSZ/MME/ALDH1A3/ADAM10/CPQ/DAB2/TIPARP/EDNRB/TSPO/BCO2/STC2/RDH10/DHRS7/GCNT4/CYP2S1	Upregulated
BP	GO:0010721	negative regulation of cell development	42/1608	287/20757	4.92611e-05	0.000819656	EPHA7/FRZB/S1PR3/MYC/FBN1/SEMA5A/HSPA9/LRP4/BCL6/VEGFA/SYT4/NRP1/ID2/SNAI2/RTN4/GPR137B/SEMA6D/BMP4/PPP3CA/TNFAIP6/ID4/LRRC17/PITX3/RUNX1/CARTPT/FGF13/SOCS5/IFRD1/SMAD7/MDK/EDNRB/TRIB1/TSPO/ZC3H8/BTG2/CEACAM1/FCGR2B/TCTA/DUSP10/SEMA6A/CDKN2B/ZFPM1	Upregulated
BP	GO:0015807	L-amino acid transport	19/1608	90/20757	4.9346e-05	0.000819656	CLN8/SLC1A4/SLC6A9/SLC1A5/SLC38A4/SLC7A3/SLC7A11/SLC1A3/SLC7A5/SLC3A2/SLC17A8/SERINC3/SLC38A1/SLC7A1/SLC38A9/SLC38A2/SLC43A1/SLC7A7/SLC6A17	Upregulated
BP	GO:0001701	in utero embryonic development	53/1608	392/20757	5.05796e-05	0.000836377	EPAS1/COL3A1/EDNRA/FOXF1/RCN1/RSPO3/CITED2/HAND2/ZFPM2/HAND1/VEGFA/CEBPB/ADM/RTN4/FOXC1/ACVRL1/KLF2/TMED2/TGFBR1/ADCY9/HSD17B2/TBX3/HOPX/HEG1/PELO/HIF1A/C6/PDGFRA/IGF2/BMP2/EGFR/AR/ZFP36L1/ADAM10/KLF4/SBDS/ACVR1/GATA6/EIF2S2/PKD2/LEF1/CDX2/CDKN1C/FGFR2/MFNG/SEC24D/PSPH/FLCN/RDH10/PCDH12/TGFBR2/SOX18/FKBP10	Upregulated
BP	GO:0032102	negative regulation of response to external stimulus	62/1608	481/20757	5.17603e-05	0.000853987	HGF/DPP4/THBS1/IL33/FOXF1/PTGIS/TEK/SEMA5A/SERPINE2/VTN/NT5E/NRP1/GREM1/SEMA6D/APOE/STAT3/PPARG/IRAK3/PDGFRA/FYN/CDH5/TNFAIP6/SERPING1/MAPK14/SERPINB2/ROBO1/TFPI/CARTPT/SOCS5/KLF4/MMP28/MDK/C1QTNF1/GRN/TSPAN6/TRIM38/A2M/FGB/TRIB1/MMRN1/CRK/FAP/F2RL1/SERPINE1/CEACAM1/HLA-E/FCGR2B/TSPAN8/IL20RB/FGG/DUSP10/YTHDF3/CD96/ADORA1/SEMA6A/SH2B3/NR1H4/NT5C2/APOA1/CARD16/VPS35/DUSP3	Upregulated
BP	GO:0007411	axon guidance	36/1608	233/20757	5.33716e-05	0.000870755	EPHA7/RELN/EDNRA/EXT1/PTPRM/CXCL12/SEMA5A/FLRT2/PLXNA4/NCAM1/SLIT3/VEGFA/NRP1/NRP2/SEMA6D/FLRT3/PCDHAC2/BDNF/KALRN/PLXNA2/FYN/ROBO4/ROBO1/ECE1/PALLD/EPHA3/LAMA2/NGFR/PLXNA1/ISL2/BMPR2/PTK7/MYCBP2/SEMA6A/GLI2/NFASC	Upregulated
BP	GO:0097485	neuron projection guidance	36/1608	233/20757	5.33716e-05	0.000870755	EPHA7/RELN/EDNRA/EXT1/PTPRM/CXCL12/SEMA5A/FLRT2/PLXNA4/NCAM1/SLIT3/VEGFA/NRP1/NRP2/SEMA6D/FLRT3/PCDHAC2/BDNF/KALRN/PLXNA2/FYN/ROBO4/ROBO1/ECE1/PALLD/EPHA3/LAMA2/NGFR/PLXNA1/ISL2/BMPR2/PTK7/MYCBP2/SEMA6A/GLI2/NFASC	Upregulated
BP	GO:0044409	entry into host	28/1608	163/20757	5.37835e-05	0.000870755	DPP4/PTX3/CLDN1/CTSB/NCAM1/LAMP1/NRP1/CD55/P4HB/FUCA2/TFRC/EGFR/NPC1/ITGA5/SLC1A5/LGALS1/TRIM8/RPSA/TRIM38/SLC3A2/TRIM58/CAV1/SLC7A1/IFITM1/IFITM2/SCARB2/BSG/SNX3	Upregulated
BP	GO:1903318	negative regulation of protein maturation	10/1608	30/20757	5.38392e-05	0.000870755	THBS1/SERPINE2/PRNP/MAGEA3/CTSZ/SNX12/SERPINE1/GAS1/CHAC1/CARD16	Upregulated
BP	GO:0086001	cardiac muscle cell action potential	17/1608	76/20757	5.62364e-05	0.000907535	PKP2/GJA1/CACNB2/TBX18/GJA5/KCND3/KCNE3/FGF13/SCN5A/GPD1L/ANK3/CAV1/SCN2B/CAMK2D/CACNA2D1/HCN2/DSG2	Upregulated
BP	GO:0010506	regulation of autophagy	49/1608	355/20757	5.67221e-05	0.000913375	HGF/DCN/NUPR1/GATA4/QSOX1/PSAP/UCHL1/HSPB8/DAPK1/SEC22B/GPR137B/FOXO3/SQSTM1/STAT3/DDIT3/MAGEA3/EEF1A1/DRAM1/ITPR1/HIF1A/WIPI1/UBQLN4/NPC1/CTSA/RNF41/SESN2/TRIB3/RRAGC/DEPTOR/TRIM8/SLC7A5/BNIP3/TRIM38/TSPO/SESN1/TP53INP1/TRIM58/MAGEA6/SNX18/OPTN/BNIP3L/ATP6V0E1/KDR/MTMR9/FLCN/VPS26A/MET/PIP4K2A/VPS35	Upregulated
BP	GO:0015850	organic hydroxy compound transport	44/1608	308/20757	5.91282e-05	0.000950045	VIP/REN/TGM2/CXCL12/ABCA8/KCNA2/CLU/SLC22A3/SYT4/ABCC4/KCNB1/APOE/PPARG/OSBPL10/NPC1/PLTP/SLC16A1/ARL8B/STAR/LRP1/CARTPT/DAB2/SOAT1/NPC2/C1QTNF1/MAOB/SYT10/P2RY1/TSPO/STARD5/LIPC/CAV1/CEACAM1/ABCA7/SLC29A3/SLC16A7/PRKCB/AQP3/PIP4K2A/APOA1/OXTR/ABCC3/SYT2/ABCG1	Upregulated
BP	GO:0072498	embryonic skeletal joint development	7/1608	15/20757	6.09964e-05	0.000975811	EXT1/BMP4/HOXC11/SLC2A10/SHOX2/OSR1/OSR2	Upregulated
BP	GO:0010720	positive regulation of cell development	58/1608	444/20757	6.14493e-05	0.000980927	NIN/RELN/TGM2/IL33/CXCL12/SEMA5A/IL6ST/PLXNA4/CSF1/SERPINE2/FN1/BCL6/VEGFA/NRP1/ID2/FOXO3/BMP4/KITLG/BDNF/MAP1B/NPTN/HIF1A/PPP3CA/BMP2/PLXNA2/HAPLN1/CDH5/ZFP36L1/ID4/ROBO1/MME/TNFSF11/RUNX1/SOCS5/SMAD7/ACAN/MDK/MMP14/PRKCH/SLC7A5/TRIB1/TSPO/HAP1/VCAN/PPARGC1B/SHOX2/IL34/PLXNA1/LEF1/CLDN5/BMPR2/ETV5/DUSP10/FES/NAP1L1/GLI2/TGFBR2/SLC9B2	Upregulated
BP	GO:1902074	response to salt	50/1608	366/20757	6.25343e-05	0.000996092	EDNRA/THBS1/TGM2/ATP2B4/COL1A1/CHRM2/NT5E/CLDN1/SYT4/KCNB1/TXNIP/TRPC3/CACNG4/ITPR1/CRHBP/PPP3CA/PTGS2/TNNT2/FYN/CYP1A1/PITX3/DAB2/SLC1A3/SCN5A/PRKCE/SYT10/MEF2C/P2RY1/FGB/EDNRB/ALG2/TSPO/SUCNR1/PKD2/CAV1/CPNE5/ENPP1/SOD2/CAMK2D/ALPL/FGG/PRKCB/CPNE8/AQP3/LRP11/ADAM9/ROCK2/OXTR/SYT2/TAF9	Upregulated
BP	GO:0042063	gliogenesis	47/1608	338/20757	6.63569e-05	0.00104124	RELN/COL3A1/IL33/IL6ST/CSF1/SERPINE2/LAMC3/VTN/CLU/ID2/RTN4/PHGDH/ZEB2/STAT3/VIM/BMP2/HAPLN1/NDRG1/ID4/TNFRSF21/PITX3/LRP1/APCDD1/ROR1/ACAN/MDK/GRN/LAMA2/MMP14/PRKCH/SLC7A5/BNIP3/P2RY1/MYD88/TSPO/SRGAP2C/VCAN/IL34/LEF1/TRPC4/CNTNAP1/PTPRB/ETV5/DUSP10/IFNGR1/CDKN2B/KLF15	Upregulated
BP	GO:0097193	intrinsic apoptotic signaling pathway	45/1608	319/20757	6.65806e-05	0.00104253	CD44/CD24/MYC/CXCL12/NUPR1/GATA4/SFRP2/ARHGEF2/CLU/EDA2R/TPT1/CEBPB/SNAI2/P4HB/CREB3L1/CASP4/DDIT3/MAGEA3/HERPUD1/NACC2/ITPR1/HIF1A/PTGS2/FYN/ATF4/TRIB3/SGMS1/AEN/BNIP3/DDIT4/SERINC3/CAV1/SOD2/WFS1/FCGR2B/RPL26/CDKN1A/FLCN/RPS7/CHAC1/NCK1/ENO1/RPS3/TAF9/DNAJC10	Upregulated
BP	GO:0008652	amino acid biosynthetic process	17/1608	77/20757	6.70219e-05	0.00104722	ASNS/ATP2B4/PSAT1/PHGDH/PLOD2/SHMT2/CTH/ASNSD1/BCAT1/MTRR/SLC1A3/SERINC3/SLC38A1/CBS/OAT/SEPHS2/PSPH	Upregulated
BP	GO:0034975	protein folding in endoplasmic reticulum	6/1608	11/20757	7.03736e-05	0.00108806	HSPA5/DNAJC3/PDIA3/P4HB/CANX/DNAJC10	Upregulated
MF	GO:0034713	type I transforming growth factor beta receptor binding	6/1608	11/20757	7.03736e-05	0.00108806	SMAD6/FERMT2/ENG/SMAD7/FKBP1A/TGFBR2	Upregulated
BP	GO:0034103	regulation of tissue remodeling	18/1608	85/20757	7.40067e-05	0.00113946	GPNMB/HAND2/S1PR1/GREM1/GPR137B/TFRC/PPARG/PPP3CA/TNFSF11/RUNX1/CARTPT/MDK/DDR2/PPARGC1B/CEACAM1/TMBIM1/PDK4/ROCK2	Upregulated
BP	GO:1902905	positive regulation of supramolecular fiber organization	29/1608	175/20757	7.80997e-05	0.00119997	SYNPO2/SEMA5A/BMP10/CLU/CDC42EP3/NRP1/PPM1E/FERMT2/TGFBR1/APOE/ARPC2/MAP1B/SDC4/BAIAP2L1/LMOD1/PRKCE/CLIP1/F2RL1/DSTN/ARHGEF15/WNT11/CDC42EP2/FES/ROCK2/MET/NCK1/APOA1/RPS3/S100A10	Upregulated
BP	GO:0003143	embryonic heart tube morphogenesis	16/1608	71/20757	8.38897e-05	0.0012704	GATA4/CITED2/HAND2/HAND1/TMED2/TBX3/ENG/HIF1A/TBX20/MICAL2/ACVR1/MEF2C/PKD2/APLNR/TGFBR2/SOX18	Upregulated
BP	GO:0061614	miRNA transcription	16/1608	71/20757	8.38897e-05	0.0012704	MYC/SMAD6/FOXO3/STAT3/BMP4/PPARG/WT1/HIF1A/BMP2/EGFR/AR/KLF4/GATA6/NGFR/MYOCD/TEAD1	Upregulated
BP	GO:0006936	muscle contraction	48/1608	351/20757	8.46866e-05	0.00127723	EDNRA/CALD1/CRYAB/ATP2B4/GATA4/PKP2/GJA1/CHRM2/CACNB2/BMP10/ADORA2B/PLCE1/GJA5/TMOD2/KCND3/TRIM63/TBX3/F2R/APBB2/PTGS2/MYOF/PTGER3/TNNI1/SCN7A/TBX20/TNNT2/KCNE3/SULF2/FGF13/LMOD1/SMAD7/ACTA2/SCN5A/EDNRB/GPD1L/CAV1/SCN2B/CAMK2D/MYL3/MYOCD/CACNA2D1/SMTN/ADORA1/ROCK2/DES/ENO1/OXTR/DSG2	Upregulated
CC	GO:0098636	protein complex involved in cell adhesion	14/1608	57/20757	8.54609e-05	0.00128627	ITGA8/LAMA1/NID1/VTN/LAMC1/EMILIN2/ITGA5/LGALS1/ITGA11/ITGA1/LAMA2/ITGA9/MMRN1/JAM2	Upregulated
BP	GO:1904036	negative regulation of epithelial cell apoptotic process	15/1608	64/20757	8.61501e-05	0.00129401	NUPR1/TEK/SEMA5A/HAND2/NPC1/CDH5/MDK/FGB/SERPINE1/WFS1/KDR/TNIP2/FGG/RAMP2/ANGPTL4	Upregulated
BP	GO:0010632	regulation of epithelial cell migration	42/1608	295/20757	9.30192e-05	0.00137754	DCN/THBS1/PTPRM/ATP2B4/ENPP2/TEK/SEMA5A/SRPX2/SPARC/BMP10/IRS2/BMPER/VEGFA/NRP1/RTN4/ACVRL1/NRP2/APOE/RHOJ/PPARG/HIF1A/PTGS2/RHOB/FGF7/HAS2/PTPRG/KLF4/GRN/PRKCE/MEF2C/CEACAM1/BMPR2/SASH1/KDR/DUSP10/AAMP/DLL4/ADAM9/ROCK2/MET/TGFBR2/GADD45A	Upregulated
MF	GO:0046873	metal ion transmembrane transporter activity	57/1608	441/20757	9.47776e-05	0.00139797	TMC2/ATP2B4/NIPAL2/CACNB2/KCNA2/CACNA1A/SLC12A8/ATP1A3/SLC31A1/KCNK6/KCNB1/TRPC3/KCND3/SLC6A15/CACNG4/ITPR1/SLC30A8/KCND1/SCN7A/GRIK2/KCNE3/KCNH7/SLC6A9/SLC24A3/SLC38A4/SLC13A3/KCNC3/SLC39A14/TRPM7/SLC39A2/SLC1A3/SCN5A/KCNIP3/SLC41A2/SLC3A2/KCNS1/TMEM165/PKD2/KCNK3/SLC17A8/SCN8A/SLC38A1/NIPA2/SCN2B/TRPC4/GRIN2D/MAGT1/ATP2C1/KCNQ5/CACNA2D1/SLC38A2/KCNK1/SLC40A1/KCNT2/HCN2/SLC8A2/SLC9B2	Upregulated
BP	GO:0010464	regulation of mesenchymal cell proliferation	10/1608	32/20757	0.000100182	0.00146611	MYC/FOXF1/IRS2/BMP4/SYNE1/SHOX2/WNT11/FGFR2/KDR/TGFBR2	Upregulated
MF	GO:0017147	Wnt-protein binding	10/1608	32/20757	0.000100182	0.00146611	FRZB/SFRP2/TRABD2B/CTHRC1/NID1/FZD7/FZD8/APCDD1/RECK/ROR1	Upregulated
MF	GO:0004860	protein kinase inhibitor activity	16/1608	72/20757	0.000100193	0.00146611	DNAJC3/PARVA/PKIA/SPRY4/PRKAR2B/TRIB3/DEPTOR/TRIB1/PRKAR1A/NPM1/CDKN1C/PKIG/CDKN1A/CDKN2B/CDKN2A/NCK1	Upregulated
CC	GO:0097060	synaptic membrane	52/1608	393/20757	0.000104068	0.00148453	ITGA8/CRYAB/ATP2B4/ADAM23/NSG1/SRPX2/CHRM2/KCNA2/LRP4/DGKI/NRP1/NRP2/KCNB1/FLRT3/PCDH17/KCND3/LRRTM4/CACNG4/SYDE2/NPTN/F2R/KCND1/GRIK2/GRID1/FARP1/SLC6A9/CDH10/ITGA5/SYNE1/GRIA3/ADAM10/KCNC3/GABRE/RAP2A/P2RY1/KCTD12/SCN8A/ANK3/FAIM2/AP2M1/ADAM11/GRIN2D/KCNQ5/SLC16A7/GABRA3/NLGN4X/ADORA1/RGS7BP/SNAP91/NTNG1/KCNK1/COL13A1	Upregulated
BP	GO:0071498	cellular response to fluid shear stress	8/1608	21/20757	0.000103735	0.00148453	TFPI2/KLF2/PTGS2/HAS2/SOCS5/KLF4/MEF2C/PKD2	Upregulated
BP	GO:0050435	amyloid-beta metabolic process	15/1608	65/20757	0.000104062	0.00148453	REN/SPON1/CLU/BACE2/PRNP/RTN4/APOE/MME/TMED10/HAP1/ABCA7/IFNGR1/RTN2/ROCK2/ABCG1	Upregulated
BP	GO:0050920	regulation of chemotaxis	35/1608	232/20757	0.000109841	0.001559	CDH13/DPP4/THBS1/CXCL12/SEMA5A/PLXNA4/CSF1/VEGFA/S1PR1/CXCR2/NRP1/GREM1/SEMA6D/RARRES2/IL6R/PDGFRA/TNFAIP6/ROBO1/CMKLR1/ADAM10/MMP28/MDK/SUCNR1/PGF/IL34/F2RL1/SERPINE1/BMPR2/F3/KDR/MYCBP2/SEMA6A/MET/MOSPD2/DUSP3	Upregulated
BP	GO:1904019	epithelial cell apoptotic process	25/1608	144/20757	0.000110831	0.00156886	EDNRA/THBS1/NUPR1/TEK/SEMA5A/HAND2/NPC1/CDH5/ZFP36L1/PLA2R1/ECSCR/MDK/FGB/H19/SERPINE1/LEF1/WNT11/BMPR2/WFS1/KDR/TNIP2/FGG/RAMP2/TGFBR2/ANGPTL4	Upregulated
BP	GO:0008038	neuron recognition	12/1608	45/20757	0.000115899	0.00163434	EXT1/SEMA5A/NRP1/RTN4/ROBO4/ROBO1/PALLD/EPHA3/TNFRSF21/CRTAC1/PCDH12/NCAM2	Upregulated
BP	GO:0071604	transforming growth factor beta production	12/1608	45/20757	0.000115899	0.00163434	LRRC32/COL3A1/CD24/THBS1/FN1/LUM/HIF1A/PTGS2/GATA6/LTBP1/WNT11/FERMT1	Upregulated
BP	GO:0062197	cellular response to chemical stress	44/1608	317/20757	0.000116468	0.00163922	EPAS1/CHCHD2/HGF/EDNRA/LRRC8D/FBLN5/ARHGEF2/DAPK1/KLF2/FOXO3/SQSTM1/DDIT3/GPX7/GPX8/HIF1A/PDGFRA/PTGS2/ALDH3B1/EGFR/FYN/SESN2/MGST1/ATF4/ZFP36L1/SOD3/RHOB/PLA2R1/SLC7A11/IL18RAP/GAS5/BNIP3/DDR2/PTPRK/TSPO/PKD2/TP53INP1/NCOA7/H19/PPARGC1B/CAV1/SOD2/ETV5/MET/RPS3	Upregulated
BP	GO:0044000	movement in host	30/1608	188/20757	0.000120157	0.00168147	DPP4/PTX3/CLDN1/CTSB/NCAM1/LAMP1/NRP1/CD55/P4HB/FUCA2/TFRC/EGFR/NPC1/ITGA5/SLC1A5/ARL8B/LGALS1/TRIM8/RPSA/TRIM38/SLC3A2/TRIM58/CAV1/SLC7A1/CHMP3/IFITM1/IFITM2/SCARB2/BSG/SNX3	Upregulated
CC	GO:0044853	plasma membrane raft	21/1608	112/20757	0.000125566	0.00173938	CDH13/ATP2B4/PTGIS/DLC1/LRP4/SORBS1/EHD2/F2R/PTGS2/MYOF/PLVAP/TFPI/HAS2/LCP2/SCN5A/PRKAR1A/CAV1/BMPR2/TRPC4/TGFBR2/MLC1	Upregulated
BP	GO:0030856	regulation of epithelial cell differentiation	28/1608	171/20757	0.000127182	0.00173938	ERRFI1/FRZB/S1PR3/CD24/BTG1/PRLR/VCL/SPRY1/VEGFA/CEBPB/FOXC1/ACVRL1/BMP4/TBX3/BMP2/CDH5/ZFP36L1/PRKCH/NOTCH4/SERPINE1/CAV1/CEACAM1/CLDN5/CDKN1C/OSR1/AQP3/CDKN2B/ROCK2	Upregulated
BP	GO:0010875	positive regulation of cholesterol efflux	9/1608	27/20757	0.000127583	0.00173938	ABCA8/APOE/PPARG/PLTP/LRP1/CAV1/ABCA7/APOA1/ABCG1	Upregulated
MF	GO:0005044	scavenger receptor activity	9/1608	27/20757	0.000127583	0.00173938	ENPP2/STAB2/VTN/SCARA3/COLEC12/STAB1/LRP1/ENPP1/SCARB2	Upregulated
MF	GO:0015271	outward rectifier potassium channel activity	9/1608	27/20757	0.000127583	0.00173938	KCNA2/KCNK6/KCNB1/KCND3/KCND1/PKD2/KCNK3/KCNK1/KCNT2	Upregulated
BP	GO:0006986	response to unfolded protein	24/1608	137/20757	0.000130479	0.0017443	HSPA5/DNAJC3/THBS1/HSPB8/TMED2/CREB3L1/DDIT3/HERPUD1/SERP1/SERPINH1/CTH/ATF4/DNAJB9/OPTN/ABCA7/WFS1/STC2/CREBRF/CHAC1/NCK1/YOD1/HSPB7/ABCB10/DNAJC10	Upregulated
BP	GO:0010749	regulation of nitric oxide mediated signal transduction	6/1608	12/20757	0.000131502	0.0017443	THBS1/ATP2B4/VEGFA/EGFR/GUCY1A2/CBS	Upregulated
BP	GO:0060442	branching involved in prostate gland morphogenesis	6/1608	12/20757	0.000131502	0.0017443	HOXA13/BMP4/FEM1B/HOXD13/HOXB13/FGFR2	Upregulated
MF	GO:0017154	semaphorin receptor activity	6/1608	12/20757	0.000131502	0.0017443	PLXNA4/NRP1/NRP2/PLXNA2/PLXNA1/MET	Upregulated
MF	GO:0097493	structural molecule activity conferring elasticity	6/1608	12/20757	0.000131502	0.0017443	FBN1/FBLN5/FBLN2/LAMC1/EMILIN2/MMRN1	Upregulated
BP	GO:0034620	cellular response to unfolded protein	18/1608	89/20757	0.000138255	0.00182729	HSPA5/HSPB8/TMED2/CREB3L1/DDIT3/HERPUD1/SERP1/CTH/ATF4/DNAJB9/OPTN/ABCA7/WFS1/STC2/NCK1/YOD1/ABCB10/DNAJC10	Upregulated
BP	GO:0045598	regulation of fat cell differentiation	25/1608	146/20757	0.000139066	0.00183472	FRZB/CCDC3/SFRP2/ZFPM2/CEBPB/SULT1E1/ID2/SNAI2/FERMT2/DDIT3/RARRES2/PPARG/PTGS2/BMP2/TRIB3/ZFP36L1/ID4/JDP2/MAPK14/LMO3/CMKLR1/ENPP1/SOD2/DUSP10/FLCN	Upregulated
CC	GO:0032040	small-subunit processome	16/1608	74/20757	0.000141284	0.00186066	RPS3A/RPS23/RPS6/RPS5/RPS13/RPS24/RPS4X/RPS9/RPS8/NOP14/RPS27A/WDR43/RPS7/RPS12/RPS28/WDR36	Upregulated
MF	GO:0003779	actin binding	56/1608	438/20757	0.000145129	0.00189775	SYNPO2/CALD1/MYH10/VCL/CACNB2/PARVA/SORBS1/TNS1/SPTBN1/ABLIM3/FERMT2/P4HB/IQGAP2/TMOD2/ANTXR1/PDLIM3/ARPC2/FMN2/MAP1B/RAI14/NCALD/PDLIM1/FLNB/EGFR/TNNI1/TNNT2/BAIAP2L1/MICAL2/GAS7/DIAPH2/PALLD/AVIL/TAGLN/SYNE1/NEB/LMOD1/TRPM7/PRKCE/LASP1/MARCKS/DSTN/CEACAM1/MYO10/MYL3/FERMT1/BLOC1S6/ADD3/MYO1D/PDLIM2/PXK/SMTN/NEBL/FXYD5/FGD4/TLN2/ABI3	Upregulated
CC	GO:0043292	contractile fiber	36/1608	245/20757	0.000151721	0.00196291	SYNPO2/CALD1/CRYAB/ATP2B4/FHL2/VCL/BMP10/PARVA/SPTBN1/FERMT2/TMOD2/SQSTM1/TRIM63/PDLIM3/PPP3CA/PDLIM1/SDC4/FLNB/TNNI1/TNNT2/PALLD/SYNE1/NEB/LMOD1/ACTA2/SCN5A/FKBP1A/SCN8A/ANK3/MYL3/PDLIM2/CMYA5/NEBL/RTN2/DES/ENO1	Upregulated
BP	GO:0003228	atrial cardiac muscle tissue development	8/1608	22/20757	0.000151975	0.00196291	EDNRA/BMP10/TBX18/BMP4/TBX3/ENG/GATA6/SHOX2	Upregulated
MF	GO:0030246	carbohydrate binding	39/1608	273/20757	0.000151334	0.00196291	PPP1R3C/COLEC11/ENPP2/CD93/FREM1/PTX3/VTN/GALNT12/COLEC12/GALNT18/LOXL2/OLR1/PPP1R3B/PLOD2/P4HA1/SELP/P4HA3/ENG/P4HA2/HK2/GALNT5/GALNT4/CLEC14A/CANX/LGALS1/PLA2R1/ACAN/CD34/EVA1C/MANBA/COLEC10/VCAN/CLEC11A/ENPP1/HK1/IGF2R/LGALS3/BSG/UGP2	Upregulated
MF	GO:0120020	cholesterol transfer activity	8/1608	22/20757	0.000151975	0.00196291	APOE/PLTP/STAR/NPC2/TSPO/STARD5/APOA1/ABCG1	Upregulated
BP	GO:0051051	negative regulation of transport	59/1608	469/20757	0.000152271	0.00196329	VIP/THBS1/FOXF1/CRYAB/GJA1/PID1/SERPINE2/GRB10/IRS2/PKIA/OSTN/NRG1/SYT4/UBE2J1/KCNB1/APOE/MAP1B/F2R/CRHBP/PPP3CA/PTGS2/PTGER3/HECW2/KCNE3/PKDCC/ATF4/SLC6A9/EPHA3/PLA2R1/CARTPT/GABRE/SNX12/MAOB/MDFIC/PRKCE/P2RY1/TSPO/PKD2/F2RL1/ANK3/CAV1/CEACAM1/ENPP1/ABCA7/OSR1/CAMK2D/FCGR2B/FERMT1/PKIG/VAMP3/PXK/LGALS3/ADORA1/PRKCB/SLC43A1/ISCU/YOD1/VPS35/SNX3	Upregulated
MF	GO:0030169	low-density lipoprotein particle binding	7/1608	17/20757	0.000160523	0.00205301	CDH13/THBS1/STAB2/COLEC12/STAB1/PLTP/LIPC	Upregulated
MF	GO:0045499	chemorepellent activity	9/1608	28/20757	0.000175161	0.00220822	EPHA7/DPP4/SEMA5A/FLRT2/NRG1/SEMA6D/FLRT3/SEMA6A/APOA1	Upregulated
MF	GO:0046625	sphingolipid binding	9/1608	28/20757	0.000175161	0.00220822	LAMA1/PSAP/S1PR1/CLN8/SELP/PLTP/PLA2G4A/EPDR1/MAP1LC3B	Upregulated
BP	GO:0051149	positive regulation of muscle cell differentiation	17/1608	83/20757	0.000178695	0.00224128	LAMA1/NID1/BMP10/NRG1/LAMC1/PIEZO1/BMP4/ENG/HOPX/CTH/MAPK14/LAMA2/MMP14/MEF2C/SHOX2/SOD2/MYOCD	Upregulated
BP	GO:0003254	regulation of membrane depolarization	12/1608	47/20757	0.000182178	0.00227723	DCN/FHL1/GJA5/SMAD7/SCN5A/TSPO/GPD1L/ANK3/SCN2B/CAMK2D/KDR/HCN2	Upregulated
BP	GO:0060021	roof of mouth development	18/1608	91/20757	0.000185777	0.00231437	TGFBR3/LRRC32/TCF21/HAND2/SNAI2/TGFBR1/ANP32B/TBX3/TSHZ1/PDGFRA/PKDCC/TIPARP/LEF1/CLDN5/WNT11/OSR1/TGFBR2/OSR2	Upregulated
BP	GO:0006814	sodium ion transport	36/1608	248/20757	0.000193883	0.00240317	CNKSR3/EDNRA/ATP2B4/PKP2/SERPINE2/ATP1A3/SLC6A15/HECW2/SCN7A/KCNE3/SLC6A9/SLC24A3/FGF13/SLC38A4/SLC13A3/ATP1B3/SCN5A/PRKCE/SLC3A2/EDNRB/GPD1L/PKD2/SLC17A8/SCN8A/SLC38A1/ANK3/SCN2B/OSR1/CAMK2D/SLC38A2/FXYD5/KCNK1/HCN2/SLC8A2/SLC6A17/SLC9B2	Upregulated
MF	GO:0044325	transmembrane transporter binding	23/1608	133/20757	0.000217489	0.0026556	PKP2/PRNP/ID2/FHL1/KCNB1/KCND3/HERPUD1/FYN/KCNE3/CDH5/TJP2/FGF13/SCN5A/FKBP1A/TSPO/GPD1L/PKD2/HAP1/ANK3/CAV1/AP2M1/CAMK2D/S100A10	Upregulated
BP	GO:1902003	regulation of amyloid-beta formation	12/1608	48/20757	0.000225953	0.00274531	SPON1/CLU/PRNP/RTN4/APOE/TMED10/HAP1/ABCA7/IFNGR1/RTN2/ROCK2/ABCG1	Upregulated
BP	GO:1990845	adaptive thermogenesis	27/1608	168/20757	0.000227934	0.00275448	EPAS1/PM20D1/NPR3/LAMA4/PRLR/GJA1/GRB10/HOXC10/VEGFA/CEBPB/LPIN1/G0S2/DDIT3/ADAMTS5/ATF4/CMKLR1/PLCL1/IL18R1/PPARGC1B/ADRB3/GADD45G/CAV1/ALPL/FLCN/TLE3/EBF2/OXTR	Upregulated
BP	GO:1902950	regulation of dendritic spine maintenance	6/1608	13/20757	0.000228202	0.00275448	ZNF804A/PRNP/APOE/FYN/FCGR2B/VPS35	Upregulated
MF	GO:0001968	fibronectin binding	9/1608	29/20757	0.000236631	0.00284227	IGFBP3/THBS1/CCDC80/SFRP2/VEGFA/SDC4/IGFBP6/TNFAIP6/CTSS	Upregulated
BP	GO:0030433	ubiquitin-dependent ERAD pathway	17/1608	85/20757	0.000241616	0.00289272	HSPA5/MAN1C1/MAN1A1/UBE2J1/HERPUD1/CANX/UBXN8/ERLIN2/SEL1L/FOXRED2/CCDC47/DNAJB9/CAV1/WFS1/MAN1A2/YOD1/DNAJC10	Upregulated
CC	GO:0098978	glutamatergic synapse	52/1608	407/20757	0.000250543	0.00297451	EPHA7/ITGA8/ATP2B4/ADAM23/NSG1/PLXNA4/CHRM2/KCNA2/CDH11/SYT4/SPTBN1/DAPK1/NRP1/ADORA2B/ABLIM3/RTN4/ARFGEF2/NRP2/SRGN/FLRT3/APOE/PCDH17/CACNG4/ARPC2/PRKAR2B/PPP3CA/GRIK2/GRID1/FARP1/MAPK14/CDH10/ITGA5/ADAM10/SYT10/P2RY1/GPC6/PRKAR1A/SCN8A/ARHGEF15/AP2M1/SLITRK4/GRIN2D/CNTNAP1/RPL22/CTBP2/SLC16A7/NLGN4X/RGS7BP/NTNG1/VPS35/SLC6A17/CADPS2	Upregulated
BP	GO:0061371	determination of heart left/right asymmetry	15/1608	70/20757	0.000250867	0.00297451	GATA4/CITED2/HAND2/HAND1/TMED2/TBX3/ENG/HIF1A/TBX20/MICAL2/MEF2C/PKD2/APLNR/TGFBR2/SOX18	Upregulated
MF	GO:0008514	organic anion transmembrane transporter activity	35/1608	242/20757	0.000253693	0.00299838	SLC7A14/GJA1/SLC22A3/ABCC4/SLC6A15/SLC2A6/SLC1A4/SLC16A1/SLC6A9/SLCO3A1/SLC1A5/SLC38A4/SLC7A3/SLC13A3/SLC7A11/SLC39A14/SLC1A3/SLC7A5/SLC3A2/SLC2A10/SLC17A8/SERINC3/SLC38A1/SLC7A1/CEACAM1/SLC38A9/BEST1/SLC16A7/SLC38A2/SLCO2A1/SLC43A1/SLC17A9/SLC7A7/SLC26A2/ABCC3	Upregulated
BP	GO:0050804	modulation of chemical synaptic transmission	60/1608	489/20757	0.000264078	0.00310123	EPHA7/RELN/NSG1/CHRM2/SERPINE2/CDH11/CACNA1A/DGKI/SYT4/PRNP/ADORA2B/RTN4/SRGN/KCNB1/SQSTM1/APOE/CHRDL1/PCDH17/CACNG4/TSHZ3/BDNF/MAP1B/NPTN/PRKAR2B/F2R/PPP3CA/PTGS2/MYOF/GRIK2/FYN/GRID1/ATF4/SLC6A9/MME/SYNE1/GRIA3/SLC7A11/AKAP5/LAMA2/SLC1A3/PLCL1/PRKCE/MEF2C/TPRG1L/P2RY1/FER1L5/NGFR/HAP1/SLC38A1/BEGAIN/GRIN2D/PXK/SLC38A2/NLGN4X/ADORA1/PRKCB/NTNG1/OXTR/VPS35/SLC8A2	Upregulated
BP	GO:0010827	regulation of glucose transmembrane transport	16/1608	78/20757	0.000269152	0.00314579	EDNRA/PID1/GRB10/IRS2/OSTN/SORBS1/OPN3/HK2/TRIB3/MAPK14/RHOQ/C3/ENPP1/PRKCB/RTN2/KLF15	Upregulated
BP	GO:0046209	nitric oxide metabolic process	16/1608	78/20757	0.000269152	0.00314579	ATP2B4/PTGIS/PTX3/GLA/CLU/ACVR2A/KLF2/PTGS2/KLF4/TMEM106A/TSPO/PKD2/CAV1/SOD2/DDAH1/ROCK2	Upregulated
BP	GO:0044703	multi-organism reproductive process	31/1608	206/20757	0.000276013	0.00321579	PRLR/GJA1/SERPINE2/CITED2/CTSB/ACVR2A/VEGFA/ADM/TMED2/PAPPA/CRHBP/PTGS2/COL16A1/PTGFR/AR/ITGA5/CYP1A1/RECK/IGFBP7/STS/PGR/SLC38A1/CBS/BMPR2/YTHDF3/SLC38A2/STC2/BSG/OXTR/SMURF2/DSG2	Upregulated
BP	GO:0044706	multi-multicellular organism process	32/1608	216/20757	0.000295947	0.00338663	PRLR/GJA1/SERPINE2/CITED2/CTSB/ACVR2A/VEGFA/ADM/TMED2/PAPPA/CRHBP/PTGS2/COL16A1/PTGFR/AR/ITGA5/CYP1A1/RECK/IGFBP7/STS/PGR/SLC38A1/CBS/BMPR2/B4GALT1/YTHDF3/SLC38A2/STC2/BSG/OXTR/SMURF2/DSG2	Upregulated
BP	GO:0048660	regulation of smooth muscle cell proliferation	27/1608	171/20757	0.000305677	0.00347896	IGFBP3/VIP/CDH13/THBS1/ADAMTS1/GJA1/S1PR1/ID2/IRAK1/APOE/BMP4/NPR1/PPARG/IL6R/PTGS2/BMP2/PDE1A/MEF2C/DDR2/MYD88/TRIB1/SOD2/BMPR2/FGFR2/MYOCD/CDKN1A/CALCRL	Upregulated
CC	GO:0032432	actin filament bundle	16/1608	79/20757	0.000313588	0.00355256	SYNPO2/CRYAB/TEK/MYH10/SORBS1/ABLIM3/FERMT2/PDLIM3/PDLIM1/FLNB/PALLD/ROR1/ACTA2/MARCKS/PDLIM2/NEBL	Upregulated
BP	GO:2001057	reactive nitrogen species metabolic process	16/1608	79/20757	0.000313588	0.00355256	ATP2B4/PTGIS/PTX3/GLA/CLU/ACVR2A/KLF2/PTGS2/KLF4/TMEM106A/TSPO/PKD2/CAV1/SOD2/DDAH1/ROCK2	Upregulated
BP	GO:0097205	renal filtration	9/1608	30/20757	0.000314971	0.00355729	EDNRA/GJA5/TMEM63C/F2R/PPP3CA/SULF2/CD34/F2RL1/ADORA1	Upregulated
BP	GO:1901654	response to ketone	31/1608	208/20757	0.000328066	0.00368824	TGFBR3/THBS1/HOXA13/FIBIN/CLDN1/SLIT3/KLF2/TXNIP/PAPPA/PTGFR/GNAI1/AR/GLB1/F5/NCOA2/IGFBP7/MAOB/PRKCE/A2M/DDIT4/TSPO/PCK2/HOXD13/HOXB13/CAV1/CDKN1A/PSPH/TFAP4/ROCK2/OXTR/DSG2	Upregulated
BP	GO:0023061	signal release	59/1608	484/20757	0.000350621	0.00388263	VIP/REN/TGM2/CXCL12/GJA1/KCNA2/IRS2/CPE/SYT4/ABCC4/KCNB1/F2RL2/TBX3/PPARG/RAPGEF4/ITPR1/SERP1/F2R/CRHBP/SLC30A8/HIF1A/PPP3CA/PTGS2/MYOF/SLC16A1/PLA2G4A/TNFSF11/CARTPT/DAB2/C1QTNF1/MAOB/PRKCE/SYT10/MEF2C/TPRG1L/P2RY1/FER1L5/FGB/EDNRB/TSPO/SUCNR1/PCK2/RASL10B/PRKAR1A/F2RL1/BLOC1S6/CTBP2/FGG/SLC38A2/ADORA1/PRKCB/NR1H4/OXTR/VPS35/PFKFB2/CADPS2/SYT2/SIDT2/SLC9B2	Upregulated
BP	GO:0045927	positive regulation of growth	36/1608	256/20757	0.000362133	0.00398193	DIO3/TGFBR3/CXCL12/BASP1/SEMA5A/SFRP2/GHR/CSF1/BMP10/FN1/ZFPM2/VEGFA/SYT4/NRP1/TGFBR1/BDNF/MAP1B/HOPX/SERP1/WT1/IGF2/EGFR/TBX20/MAPK14/ADAM10/SMAD7/MMP14/GATA6/MEF2C/RFTN1/CPNE5/BMPR2/WFS1/FGFR2/TEAD1/SYT2	Upregulated
BP	GO:0060326	cell chemotaxis	43/1608	325/20757	0.000397112	0.00428172	CXCL14/HGF/DPP4/RPL13A/THBS1/CXCL12/SEMA5A/LOX/CSF1/PARVA/FLT1/VEGFA/S1PR1/CXCR2/VCAM1/NRP1/GREM1/RARRES2/IL6R/PDGFRA/TNFAIP6/CMKLR1/TNFSF11/ADAM10/MMP28/SBDS/MDK/ITGA1/EDNRB/ITGA9/RAB13/PGF/CRK/IL34/F2RL1/SERPINE1/LEF1/KDR/LGALS3/BSG/CCL25/MET/MOSPD2	Upregulated
BP	GO:0006809	nitric oxide biosynthetic process	15/1608	73/20757	0.000405932	0.0043394	ATP2B4/PTGIS/PTX3/GLA/CLU/ACVR2A/KLF2/PTGS2/KLF4/TSPO/PKD2/CAV1/SOD2/DDAH1/ROCK2	Upregulated
BP	GO:0038084	vascular endothelial growth factor signaling pathway	12/1608	51/20757	0.000414545	0.00439056	DCN/FLT1/VEGFA/NRP1/FOXC1/NRP2/PDGFRA/ROBO1/PGF/CD63/KDR/SEMA6A	Upregulated
BP	GO:0035988	chondrocyte proliferation	8/1608	25/20757	0.000416731	0.00439056	EXT1/SMAD7/MMP14/DDR2/FOSL2/LEF1/BMPR2/SLC26A2	Upregulated
MF	GO:0048027	mRNA 5'-UTR binding	8/1608	25/20757	0.000416731	0.00439056	MYH10/SHMT2/RPS3A/RPL5/RSL1D1/RPS13/RPL26/RPS7	Upregulated
BP	GO:0048588	developmental cell growth	34/1608	239/20757	0.000420078	0.00441951	NIN/EPHA7/EDNRA/EXT1/CXCL12/SEMA5A/GATA4/PLXNA4/VCL/FN1/OSTN/SLIT3/VEGFA/SYT4/NRP1/RTN4/RAPH1/NRP2/SEMA6D/FLRT3/APOE/BDNF/MAP1B/TTL/FGF13/IFRD1/SMAD7/PLXNA1/PRMT2/CPNE5/BMPR2/SEMA6A/TGFBR2/SYT2	Upregulated
BP	GO:0002685	regulation of leukocyte migration	33/1608	230/20757	0.000434019	0.00454027	CHST2/DPP4/THBS1/IL1R1/IL33/CXCL12/CSF1/SPNS2/VEGFA/CXCR2/GREM1/SELP/KITLG/RARRES2/IL6R/TNFAIP6/PLVAP/CMKLR1/ADAM10/MMP28/MDK/MMP14/MYD88/PGF/CRK/IL34/F2RL1/SERPINE1/LGALS3/ADORA1/CCL25/JAM2/MOSPD2	Upregulated
BP	GO:0051495	positive regulation of cytoskeleton organization	28/1608	184/20757	0.000443053	0.00462167	SYNPO2/SEMA5A/BMP10/CDC42EP3/NRP1/PPM1E/FERMT2/TGFBR1/ARPC2/MAP1B/SDC4/BAIAP2L1/LMOD1/PRKCE/CLIP1/F2RL1/DSTN/ARHGEF15/WNT11/ADD3/CDC42EP2/FES/ROCK2/MET/NCK1/APOA1/RPS3/S100A10	Upregulated
BP	GO:0000271	polysaccharide biosynthetic process	14/1608	66/20757	0.000445566	0.00463477	PPP1R3C/EXT1/IRS2/CSGALNACT1/SORBS1/PPP1R3B/IGF2/HAS2/CSGALNACT2/GYG1/ENPP1/CLTC/NDST3/UGP2	Upregulated
BP	GO:0055007	cardiac muscle cell differentiation	22/1608	131/20757	0.000450112	0.00467546	FHL2/GATA4/BMP10/FZD7/TBX18/NRG1/VEGFA/GREM1/BMP4/TBX3/WT1/PDGFRA/ALPK2/BMP2/SYNE1/NEB/ACVR1/GATA6/MEF2C/SHOX2/MYOCD/NEBL	Upregulated
BP	GO:0062012	regulation of small molecule metabolic process	44/1608	337/20757	0.000456001	0.00472333	IGFBP3/ATP2B4/NUPR1/PID1/IRS2/SORBS1/ADM/SNAI2/APOE/NNMT/STAT3/PPARG/HIF1A/SLC2A6/IGF2/PTGS2/BMP2/SESN2/TRIB3/STAR/SLC7A11/DAB2/ERLIN2/C1QTNF1/IGFBP4/NCOA2/PRKCE/P2RY1/DDIT4/TSPO/H19/FMO4/CAV1/CEACAM1/FMO2/FLCN/RDH10/PDK4/NR1H4/SLC7A7/APOA1/ENO1/DUSP12/ABCG1	Upregulated
BP	GO:0050803	regulation of synapse structure or activity	35/1608	250/20757	0.000471596	0.00487118	EPHA7/RELN/FLRT2/SRPX2/ZNF804A/LRP4/PRNP/NRP2/SRGN/FLRT3/APOE/AMIGO2/BDNF/FYN/GRID1/FARP1/RHOB/MAPK14/ADAM10/FRMPD4/SLC7A11/PTPN13/RAP2A/NEGR1/THBS2/MEF2C/SLC17A8/ARHGEF15/SLITRK4/FCGR2B/CNTNAP1/MYCBP2/OXTR/VPS35/ABI3	Upregulated
BP	GO:0051260	protein homooligomerization	29/1608	194/20757	0.000477916	0.00489541	ALDH9A1/KCNA2/PXDN/PRNP/PEG10/KCNB1/KCND3/SHMT2/NACC2/SCARA5/CTH/KCND1/SLC1A5/ALDH1A3/KCNC3/THG1L/CRYZ/RNF135/KCNS1/PKD2/KCTD12/KCTD15/SOD2/TDO2/TMEM70/EHD1/VPS35/ATL3/MOSPD2	Upregulated
BP	GO:0060249	anatomical structure homeostasis	38/1608	279/20757	0.000478685	0.00489541	COL3A1/LDB2/EXT1/NANOS1/HOXA13/GJA1/VCL/CSF1/NT5E/CLDN1/VEGFA/S1PR1/FOXC1/LAMC1/CLN8/GPR137B/ZEB2/TFRC/TSPAN12/F2R/APBB2/PTGS2/CDH5/TPP1/TJP2/TNFSF11/ESAM/CARTPT/CD34/LAMA2/PPARGC1B/FOSL2/TUB/CLDN5/ALPL/IL20RB/PDK4/JAM2	Upregulated
MF	GO:0051787	misfolded protein binding	7/1608	20/20757	0.000520275	0.00522044	HSPA5/DNAJC3/CLU/SDF2L1/DNAJB9/CLUL1/DNAJC10	Upregulated
BP	GO:0098869	cellular oxidant detoxification	18/1608	99/20757	0.000547425	0.00546314	FBLN5/TXNRD2/PXDN/APOE/GPX7/GPX8/TXNRD1/PTGS2/SESN2/MGST1/SOD3/PRDX4/SESN1/TP53INP1/H19/SOD2/MGST3/GPX4	Upregulated
BP	GO:0021700	developmental maturation	43/1608	330/20757	0.000548393	0.00546473	EPAS1/RELN/REN/EDNRA/EXT1/ADAMTS12/VEGFA/S1PR1/ACVRL1/KLF2/GREM1/KCNB1/CHRDL1/DDIT3/MAP1B/PPARG/XYLT1/HIF1A/BMP2/CDH5/FEM1B/RECK/C3/EDNRB/PGR/TRIM58/ARHGEF15/HOXB13/SEZ6L2/CD63/CDKN1C/KDR/CNTNAP1/FERMT1/BLOC1S6/FGG/LHX6/CDKN1A/SOX18/RERE/RAB32/VPS35/NTN4	Upregulated
MF	GO:0048029	monosaccharide binding	15/1608	75/20757	0.000549807	0.00546473	COLEC11/COLEC12/PLOD2/P4HA1/SELP/P4HA3/ENG/P4HA2/HK2/MANBA/COLEC10/HK1/IGF2R/BSG/UGP2	Upregulated
BP	GO:0070661	leukocyte proliferation	45/1608	350/20757	0.00055215	0.00548063	LRRC32/NPR3/CD24/IL33/IL6ST/PRLR/GPNMB/CSF1/IRS2/CLU/BCL6/CEBPB/VCAM1/PRNP/CD55/GREM1/TFRC/BMP4/KITLG/PPP3CA/IGF2/SDC4/FYN/TNFRSF21/TNFSF11/RPS6/MEF2C/MYD88/IL34/FOSL2/PRKAR1A/F2RL1/SLC7A1/LEF1/HLA-E/IMPDH2/AZI2/FCGR2B/IL20RB/CDKN1A/LGALS3/CD1D/TGFBR2/NCK1/RPS3	Upregulated
BP	GO:0002011	morphogenesis of an epithelial sheet	13/1608	60/20757	0.000569024	0.00560288	CD44/LAMA1/ARHGAP24/COL5A1/ACVRL1/FERMT2/FLRT3/TBX20/ITGA5/CEACAM1/FERMT1/DLL4/PDPN	Upregulated
MF	GO:0005523	tropomyosin binding	6/1608	15/20757	0.000581341	0.00570132	CALD1/S100A6/TMOD2/TNNT2/LMOD1/NEBL	Upregulated
MF	GO:0051371	muscle alpha-actinin binding	6/1608	15/20757	0.000581341	0.00570132	SYNPO2/PDLIM3/PDLIM1/PALLD/PKD2/PDLIM2	Upregulated
BP	GO:0097242	amyloid-beta clearance	10/1608	39/20757	0.00059922	0.00586107	CLU/LRP4/APOE/MME/LRP1/C3/ABCA7/CLTC/MYOCD/IFNGR1	Upregulated
CC	GO:0005771	multivesicular body	14/1608	68/20757	0.000613149	0.00597257	NSG1/LAMP1/TPT1/GFRA1/APOE/CRHBP/EGFR/PMEL/COLEC10/SLC17A8/PRKAR1A/CD63/CHMP3/STEAP3	Upregulated
BP	GO:0050807	regulation of synapse organization	34/1608	244/20757	0.000613859	0.00597257	EPHA7/RELN/FLRT2/SRPX2/ZNF804A/LRP4/PRNP/NRP2/SRGN/FLRT3/APOE/AMIGO2/BDNF/FYN/GRID1/FARP1/RHOB/MAPK14/ADAM10/FRMPD4/SLC7A11/PTPN13/RAP2A/NEGR1/THBS2/MEF2C/ARHGEF15/SLITRK4/FCGR2B/CNTNAP1/MYCBP2/OXTR/VPS35/ABI3	Upregulated
BP	GO:0010660	regulation of muscle cell apoptotic process	16/1608	84/20757	0.000643393	0.00622706	NUPR1/GATA4/SFRP2/HAND2/CXCR2/PPARG/ATF4/PDE1A/MDK/GATA6/SLC7A5/BNIP3/SOD2/CAMK2D/MYOCD/CDKN2A	Upregulated
BP	GO:0043200	response to amino acid	21/1608	126/20757	0.000665309	0.00642232	COL4A6/COL3A1/COL4A1/COL1A2/COL1A1/CEBPB/COL6A1/KCNB1/PDGFRA/COL16A1/EGFR/FYN/SESN2/SST/RRAGC/SLC7A5/MYD88/SESN1/SLC38A9/CPEB1/TAF9	Upregulated
BP	GO:0032092	positive regulation of protein binding	13/1608	61/20757	0.000672591	0.0064504	BAMBI/VTN/DACT1/NRP1/APOE/BMP4/BDNF/BMP2/TRIB3/LRP1/FKBP1A/CAV1/CLDN5	Upregulated
BP	GO:0035725	sodium ion transmembrane transport	27/1608	180/20757	0.000696727	0.00664729	ATP2B4/ATP1A3/SLC6A15/HECW2/SCN7A/SLC6A9/SLC24A3/FGF13/SLC13A3/ATP1B3/SCN5A/PRKCE/SLC3A2/GPD1L/PKD2/SLC17A8/SCN8A/ANK3/SCN2B/OSR1/CAMK2D/FXYD5/KCNK1/HCN2/SLC8A2/SLC6A17/SLC9B2	Upregulated
MF	GO:0140297	DNA-binding transcription factor binding	57/1608	477/20757	0.000714853	0.00678512	EPAS1/CHCHD2/MYC/FHL2/TCF21/GATA4/CITED2/ETS2/HAND2/ZFPM2/HAND1/BCL6/TPT1/DACT1/PBX1/ID2/FOXC1/STAT3/DDIT3/TBX3/PPARG/HIF1A/WIPI1/NAAA/TBX20/ATF4/AR/ID4/MAPK14/LMO3/HOXC13/KLF4/LMO2/CD34/NCOA2/MDFIC/GATA6/MEF2C/TAF12/TRIB1/NCOA7/PPARGC1B/PRMT2/LEF1/NPM1/WFS1/NR0B1/CTBP2/MYOCD/TFDP1/CEBPG/PRKCB/CDKN2A/NR1H4/ZFPM1/RPS3/TAF9	Upregulated
BP	GO:0035886	vascular associated smooth muscle cell differentiation	10/1608	40/20757	0.000744132	0.00692926	EDNRA/VEGFA/ADM/ENG/CTH/GATA6/SOD2/APLNR/MYOCD/RAMP2	Upregulated
BP	GO:0050867	positive regulation of cell activation	49/1608	396/20757	0.000768138	0.00709014	CD24/DPP4/THBS1/IL33/IL1RL1/IL6ST/PRLR/IRS2/CTSC/LAMP1/BCL6/VCAM1/ADORA2B/CD55/FOXO3/TFRC/SELP/KITLG/PPP3CA/IGF2/FYN/PLA2G4A/TNFSF11/LGALS1/RUNX1/SOCS5/ACTA2/MDK/MMP14/MEF2C/DDR2/MYD88/CD226/F2RL1/CAV1/SLC7A1/LEF1/HLA-E/GAB2/TNIP2/BLOC1S6/DUSP10/CDKN1A/CD1D/GLI2/TGFBR2/NCK1/RPS3/HLA-DMA	Upregulated
MF	GO:0008238	exopeptidase activity	18/1608	102/20757	0.000790633	0.00728832	DPP4/CPA4/CTSC/CPZ/CPE/SCPEP1/CTSA/TPP1/CTSZ/MME/ADAM10/CPQ/MMP14/MMP15/CPVL/FAP/CPD/CPA1	Upregulated
CC	GO:0002116	semaphorin receptor complex	5/1608	11/20757	0.0008615	0.00773881	PLXNA4/NRP1/NRP2/PLXNA2/PLXNA1	Upregulated
CC	GO:0034663	endoplasmic reticulum chaperone complex	5/1608	11/20757	0.0008615	0.00773881	HSPA5/PDIA6/P4HB/SDF2L1/DNAJC10	Upregulated
BP	GO:0045807	positive regulation of endocytosis	24/1608	155/20757	0.000854452	0.00773881	COLEC11/RAB31/PTX3/VTN/CLU/VEGFA/GREM1/APOE/PPP3CA/SYNE1/LRP1/DAB2/C3/COLEC10/F2RL1/SERPINE1/TUB/AP2M1/ABCA7/CD63/FCGR2B/MERTK/CFP/APOA1	Upregulated
BP	GO:0019336	phenol-containing compound catabolic process	5/1608	11/20757	0.0008615	0.00773881	MAOA/DIO3/COMT/MOXD1/MAOB	Upregulated
BP	GO:0060272	embryonic skeletal joint morphogenesis	5/1608	11/20757	0.0008615	0.00773881	BMP4/HOXC11/SHOX2/OSR1/OSR2	Upregulated
MF	GO:0042578	phosphoric ester hydrolase activity	45/1608	358/20757	0.000890644	0.00793297	DUSP6/EDNRA/PPP1R3C/PTPRM/ENPP2/PDE1C/PDIA3/PDE3B/EYA2/NT5E/PPM1J/TNS1/PTP4A1/NT5DC1/LPIN1/PPM1E/PLCE1/PPP1R3B/F2RL2/CTDSP2/PTP4A2/PPM1M/PPM1D/PPP3CA/HDDC2/PDE1A/PTPN21/PTPRG/CTDSPL/PTPN13/DUSP14/PLCL1/PDE10A/PTPRK/ENPP1/PFKFB3/ALPL/PTPRB/DUSP10/PSPH/PPM1L/NT5C2/PFKFB2/DUSP12/DUSP3	Upregulated
BP	GO:0051701	biological process involved in interaction with host	30/1608	211/20757	0.0008969	0.00797906	DPP4/PTX3/CLDN1/CTSB/NCAM1/LAMP1/NRP1/CD55/P4HB/FUCA2/TFRC/EGFR/NPC1/ITGA5/SLC1A5/ARL8B/LGALS1/TRIM8/RPSA/TRIM38/SLC3A2/TRIM58/CAV1/SLC7A1/CHMP3/IFITM1/IFITM2/SCARB2/BSG/SNX3	Upregulated
BP	GO:0032964	collagen biosynthetic process	11/1608	48/20757	0.000905604	0.00804678	COL1A1/COL5A1/CREB3L1/VIM/BMP4/ENG/F2R/SERPINH1/RUNX1/DDR2/FOSL2	Upregulated
BP	GO:0060575	intestinal epithelial cell differentiation	8/1608	28/20757	0.00097155	0.00856055	IL6ST/GATA4/NPY/HIF1A/GATA6/CDX2/C1GALT1/CDKN1A	Upregulated
MF	GO:0001618	virus receptor activity	15/1608	79/20757	0.000970773	0.00856055	DPP4/CLDN1/NCAM1/LAMP1/CD55/TFRC/EGFR/NPC1/ITGA5/SLC1A5/RPSA/SLC3A2/SLC7A1/SCARB2/BSG	Upregulated
BP	GO:0042274	ribosomal small subunit biogenesis	18/1608	104/20757	0.000999827	0.0087678	RPS3A/RIOK1/RPS23/RPS6/RPS5/RPSA/RPS13/RPS24/NPM1/RPS4X/RPS9/RPS8/NOP14/WDR43/RPS7/RPS12/RPS28/WDR36	Upregulated
BP	GO:0043523	regulation of neuron apoptotic process	32/1608	232/20757	0.00103849	0.00907448	EPHA7/NUPR1/IL6ST/CLU/CEBPB/PRNP/NRP1/CLN8/KCNB1/FOXO3/APOE/DDIT3/BDNF/F2R/HIF1A/GRIK2/CNTFR/ATF4/PITX3/MDK/ITGA1/GRN/TRIM2/MEF2C/BTG2/FAIM2/SOD2/WFS1/FCGR2B/SARM1/KDR/RASA1	Upregulated
BP	GO:0009612	response to mechanical stimulus	30/1608	213/20757	0.0010463	0.0091319	TMC2/THBS1/IL33/CXCL12/GATA4/COL1A1/SERPINE2/CITED2/PIEZO1/TXNIP/MAP1B/ENG/PTGS2/FYN/MAPK14/MDK/SLC1A3/MMP14/BNIP3/P2RY1/DDR2/MYD88/BTG2/PKD2/WNT11/ANO3/SLC38A2/PSPH/LRP11/GADD45A	Upregulated
BP	GO:0007015	actin filament organization	55/1608	464/20757	0.00105946	0.00922489	SYNPO2/CXCL12/CALD1/SEMA5A/RHOU/DLC1/ARHGEF2/FAM171A1/SORBS1/S1PR1/CDC42EP3/SPTBN1/NRP1/PPM1E/FERMT2/IQGAP2/TGFBR1/KANK1/TMOD2/ZEB2/ARPC2/FMN2/RHOJ/PDLIM1/SDC4/NOSTRIN/KANK2/BAIAP2L1/MICAL2/GAS7/RHOB/DIAPH2/AVIL/ESAM/NEB/LMOD1/RHOQ/PRKCE/PPARGC1B/MARCKS/F2RL1/DSTN/ARHGEF15/WNT11/RND3/ADD3/MYO1D/NEBL/CDC42EP2/ROCK2/MET/NCK1/APOA1/RASA1/S100A10	Upregulated
BP	GO:0002673	regulation of acute inflammatory response	11/1608	49/20757	0.00108717	0.00943918	IL6ST/OSMR/PTGS2/PTGER3/TNFSF11/C3/EDNRB/HLA-E/FCGR2B/IL20RB/ADORA1	Upregulated
MF	GO:0050660	flavin adenine dinucleotide binding	16/1608	88/20757	0.00108791	0.00943918	MAOA/QSOX1/TXNRD2/TXNRD1/PCYOX1/CYB5R2/MICAL2/MTO1/MTRR/MAOB/FOXRED2/AOX1/FMO4/FMO2/CYB5R1/STEAP3	Upregulated
BP	GO:0086004	regulation of cardiac muscle cell contraction	9/1608	35/20757	0.00109268	0.00946942	GATA4/PKP2/GJA5/FGF13/SCN5A/CAV1/CAMK2D/ADORA1/DSG2	Upregulated
CC	GO:0044291	cell-cell contact zone	14/1608	72/20757	0.00111157	0.00961061	PKP2/GJA1/VCL/VAMP5/SLC31A1/GJA5/TJP2/FGF13/SCN5A/ANK3/FLCN/DES/JAM2/DSG2	Upregulated
BP	GO:0009410	response to xenobiotic stimulus	52/1608	434/20757	0.00112613	0.00972511	DUSP6/REN/MYC/THBS1/PTPRM/GATA4/LOX/SFRP2/COL1A1/PLIN2/TXNRD2/UCHL1/PRNP/PPM1E/ABCC4/NNMT/TXNIP/TFRC/MAP1B/ENG/CRHBP/PTGS2/NPC1/HADHA/SST/CYP1A1/SLC1A3/MAOB/RAP2A/GATA6/MEF2C/CRYZ/CYP2U1/AOX1/TSPO/KCNK3/FOSL2/FMO4/SOD2/FMO2/SLC29A3/CMBL/ADD3/CDKN1A/AADAC/PRKCB/NAT2/TGFBR2/SULT1C4/OXTR/ABCC3/CYP2S1	Upregulated
BP	GO:0019216	regulation of lipid metabolic process	43/1608	342/20757	0.00113799	0.00981599	CCDC3/TEK/PDE3B/IRS2/PSAP/FLT1/SORBS1/ADM/ID2/SNAI2/APOE/ASAH1/RARRES2/PPARG/PDGFRA/PTGS2/BMP2/TRIB3/STAR/AVIL/DAB2/ERLIN2/NPC2/NCOA2/IGFBP7/PRKCE/C3/TSPO/FMO4/CAV1/CEACAM1/ABCA7/FMO2/NR0B1/MTMR9/ADORA1/AADAC/RDH10/PDK4/IDH1/NR1H4/APOA1/ABCG1	Upregulated
BP	GO:0052547	regulation of peptidase activity	40/1608	312/20757	0.0011484	0.00988269	EPHA7/CD44/HGF/MYC/THBS1/SPOCK1/DLC1/SERPINE2/VTN/VEGFA/DAPK1/TIMP3/STAT3/ANP32B/MAGEA3/PPARG/F2R/SERPINH1/FYN/TNFSF15/SERPING1/SERPINB2/ROBO1/LRP1/KLF4/RECK/GRN/CTSD/SOX7/TNFSF10/NGFR/SERPINE1/CAV1/F3/FNIP1/TANK/ROCK2/CTSS/CARD16/RPS3	Upregulated
BP	GO:0000302	response to reactive oxygen species	29/1608	205/20757	0.00117235	0.0100468	HGF/CRYAB/COL1A1/FBLN5/TXNRD2/KLF2/SQSTM1/APOE/TXNIP/HIF1A/PDGFRA/EGFR/FYN/SESN2/SOD3/RHOB/IL18RAP/BNIP3/DDR2/PTPRK/SESN1/PKD2/H19/PPARGC1B/CRK/SOD2/ADAM9/MET/RPS3	Upregulated
BP	GO:0018958	phenol-containing compound metabolic process	19/1608	114/20757	0.00117429	0.0100468	MAOA/DIO3/EPAS1/EDNRA/CTSB/HAND2/OPN3/COMT/ZEB2/NPR1/TYRP1/ALDH2/MOXD1/SLC7A11/CPQ/MAOB/PMEL/GCNT4/VPS35	Upregulated
BP	GO:0021675	nerve development	17/1608	97/20757	0.00118217	0.0100908	EDNRA/EXT1/PLXNA4/SERPINE2/KCNA2/CITED2/VCAM1/NRP1/NRP2/BDNF/SULF2/NAV2/ECE1/SLC1A3/NGFR/PLXNA1/SCN8A	Upregulated
BP	GO:0001764	neuron migration	26/1608	177/20757	0.0011849	0.0101025	RELN/COL3A1/CXCL12/SPOCK1/FLRT2/ARHGEF2/VEGFA/IGSF10/NRP1/NRP2/STAT3/MAP1B/NAV1/TBX20/FYN/FGF13/MDK/ASTN1/MEF2C/DDIT4/SRGAP2C/CRK/PLXNA1/LHX6/SEMA6A/NTNG1	Upregulated
BP	GO:0070372	regulation of ERK1 and ERK2 cascade	40/1608	313/20757	0.00122065	0.0103594	DUSP6/EPHA7/CD44/CNKSR3/TEK/GATA4/GPNMB/FN1/SPRY1/NRG1/HAND2/BMPER/NRP1/TIMP3/FERMT2/APOE/BMP4/F2R/PDGFRA/BMP2/EGFR/LMO3/TNFSF11/DAB2/ACTA2/P2RY1/FGB/F2RL1/GPBAR1/CEACAM1/ABCA7/FGFR2/KDR/FGG/DUSP10/FLCN/CCL25/SEMA6A/FSHR/DUSP3	Upregulated
BP	GO:1905330	regulation of morphogenesis of an epithelium	13/1608	65/20757	0.00125938	0.0104594	HGF/GJA1/ADAMTS12/VEGFA/SNAI2/GREM1/BMP4/AR/FGF7/BTBD7/MDK/HOXD13/NTN4	Upregulated
MF	GO:0070325	lipoprotein particle receptor binding	8/1608	29/20757	0.00125152	0.0104594	RELN/CLU/APOE/LRP1/DAB2/AP2M1/CLTC/APOA1	Upregulated
MF	GO:0098631	cell adhesion mediator activity	13/1608	65/20757	0.00125938	0.0104594	PKP2/VCAM1/PDLIM1/BAIAP2L1/ROBO4/PALLD/ESAM/ITGA11/ITGA1/RPSA/NTNG1/NFASC/DSG2	Upregulated
BP	GO:0050900	leukocyte migration	48/1608	396/20757	0.00134168	0.0110188	CHST2/DPP4/RPL13A/EXT1/THBS1/IL1R1/IL33/CXCL12/CSF1/SPNS2/FLT1/VEGFA/S1PR1/CXCR2/VCAM1/GREM1/SELP/KITLG/RARRES2/IL6R/FYN/TNFAIP6/PLVAP/CMKLR1/TNFSF11/ADAM10/MMP28/SBDS/CD34/MDK/ITGA1/MMP14/MYD88/EDNRB/ITGA9/PGF/CRK/IL34/F2RL1/SERPINE1/B4GALT1/LGALS3/ADORA1/BSG/CCL25/NKX2-3/JAM2/MOSPD2	Upregulated
BP	GO:0033605	positive regulation of catecholamine secretion	5/1608	12/20757	0.00138293	0.0112449	VIP/CXCL12/KCNB1/CARTPT/OXTR	Upregulated
BP	GO:0010657	muscle cell apoptotic process	16/1608	90/20757	0.00139356	0.0113188	NUPR1/GATA4/SFRP2/HAND2/CXCR2/PPARG/ATF4/PDE1A/MDK/GATA6/SLC7A5/BNIP3/SOD2/CAMK2D/MYOCD/CDKN2A	Upregulated
BP	GO:0071496	cellular response to external stimulus	43/1608	346/20757	0.00143224	0.0116075	HSPA5/ASNS/IL33/SFRP2/COL1A1/PLIN2/VCAM1/ADORA2B/SNAI2/COMT/KCNB1/PIEZO1/FOXO3/ENG/PPM1D/WIPI1/PTGS2/KANK2/SESN2/ATF4/RRAGC/CARTPT/SLC7A5/BNIP3/MYD88/SESN1/MAP1LC3B/CBS/WNT11/BMPR2/FNIP1/SEH1L/MYOCD/CDKN1A/SLC38A2/FLCN/FES/AQP3/PDK4/CDKN2B/PLIN3/NR1H4/GADD45A	Upregulated
BP	GO:0071692	protein localization to extracellular region	46/1608	377/20757	0.00145971	0.0118171	VIP/FBN1/MYH10/IRS2/SYT4/TMED2/KCNB1/APOE/F2RL2/ARL4D/PPARG/RAPGEF4/ITPR1/SERP1/F2R/SLC30A8/HIF1A/PPP3CA/LLGL2/SLC16A1/COPG2/CANX/STXBP5L/CARTPT/TMED10/SEL1L/PRKCE/LTBP1/FGB/EDNRB/RAB13/SUCNR1/PCK2/PRKAR1A/F2RL1/BLOC1S6/FGG/PRKCB/STEAP3/ADAM9/NR1H4/VPS35/PFKFB2/SIDT2/ABCG1/SLC9B2	Upregulated
BP	GO:0002698	negative regulation of immune effector process	20/1608	125/20757	0.00148239	0.0119552	IL33/FOXF1/SVEP1/BCL6/CD55/IRAK3/SERPING1/SOCS5/SMAD7/GRN/A2M/CRK/CEACAM1/HLA-E/FCGR2B/IL20RB/DUSP10/CD96/LGALS3/APOA1	Upregulated
BP	GO:0072089	stem cell proliferation	20/1608	125/20757	0.00148239	0.0119552	SFRP2/GJA1/PBX1/SNAI2/FERMT2/TGFBR1/KITLG/TBX3/ZFP36L1/RUNX1/MECOM/CD34/TRIM71/SHOX2/WNT11/KDR/FERMT1/TGFBR2/SOX18/OSR2	Upregulated
MF	GO:0001228	DNA-binding transcription activator activity, RNA polymerase II-specific	55/1608	471/20757	0.00149107	0.0119663	EPAS1/MYC/PLAGL1/FOXF1/HOXA13/TCF21/GATA4/HOXC10/HAND2/HOXD10/HAND1/CEBPB/MITF/PBX1/FOXC1/CREB3L1/FOXO3/STAT3/DDIT3/TBX3/WT1/HIF1A/TBX20/ATF4/HOXC11/AR/PITX3/HOXC13/RUNX1/MECOM/KLF4/KLF6/RORB/MEF2C/ATF5/ATF1/PGR/FOSL2/HOXD13/LEF1/ETV5/HEYL/TFDP1/CEBPG/BACH1/CREBRF/TFAP4/FLI1/EBF2/SOX18/NR1H4/CEBPD/TCF4/KLF15/OSR2	Upregulated
BP	GO:0070663	regulation of leukocyte proliferation	35/1608	267/20757	0.00154311	0.0123701	LRRC32/CD24/IL33/IL6ST/PRLR/GPNMB/CSF1/IRS2/BCL6/CEBPB/VCAM1/PRNP/CD55/GREM1/TFRC/BMP4/KITLG/PPP3CA/IGF2/SDC4/TNFRSF21/MEF2C/MYD88/IL34/PRKAR1A/SLC7A1/HLA-E/FCGR2B/IL20RB/CDKN1A/LGALS3/CD1D/TGFBR2/NCK1/RPS3	Upregulated
BP	GO:0032496	response to lipopolysaccharide	43/1608	348/20757	0.00160291	0.01278	REN/RPL13A/CLDN1/SMAD6/CEBPB/VCAM1/ADM/PPM1E/CD55/SPON2/IRAK1/VIM/SELP/F2R/IRAK3/PTGS2/PTGFR/MAPK14/CYP1A1/PLSCR4/MAOB/PRKCE/SLC7A5/MEF2C/MYD88/EDNRB/TRIB1/TSPO/PCK2/FOSL2/SERPINE1/SOD2/FGFR2/SASH1/ALPL/TNIP2/DUSP10/CD96/SLPI/ADAM9/IFNAR1/NR1H4/CARD16	Upregulated
BP	GO:1904659	glucose transmembrane transport	19/1608	117/20757	0.00160969	0.0128201	EDNRA/PID1/GRB10/IRS2/OSTN/SORBS1/OPN3/HK2/SLC2A6/SESN2/TRIB3/MAPK14/RHOQ/C3/SLC2A10/ENPP1/PRKCB/RTN2/KLF15	Upregulated
BP	GO:0006898	receptor-mediated endocytosis	34/1608	258/20757	0.00163246	0.0129549	DPP4/RAB31/STAB2/VTN/CLU/STON1/VEGFA/CXCR2/ADM/GREM1/APOE/TFRC/STAB1/CACNG4/CANX/SYNE1/LRP1/PLA2R1/DAB2/C3/SERPINE1/CAV1/CEACAM1/AP2M1/CD63/CLTC/FCGR2B/SCARB2/IGF2R/CALCRL/SNAP91/RAMP2/BMP2K/SLC9B2	Upregulated
MF	GO:0016209	antioxidant activity	15/1608	83/20757	0.00163654	0.0129549	TXNRD2/PXDN/APOE/GPX7/GPX8/TXNRD1/PTGS2/SESN2/MGST1/SOD3/PRDX4/TP53INP1/SOD2/MGST3/GPX4	Upregulated
BP	GO:0050714	positive regulation of protein secretion	22/1608	144/20757	0.00164023	0.0129632	MYH10/IRS2/F2RL2/PPARG/RAPGEF4/ITPR1/SERP1/SLC30A8/HIF1A/TMED10/PRKCE/FGB/PCK2/PRKAR1A/F2RL1/FGG/PRKCB/ADAM9/NR1H4/VPS35/PFKFB2/ABCG1	Upregulated
BP	GO:0006826	iron ion transport	12/1608	59/20757	0.00164347	0.0129632	FTL/TFRC/CYBRD1/FTH1/SCARA5/SLC39A14/SLC41A2/CLTC/PGRMC2/STEAP3/ISCU/SLC40A1	Upregulated
BP	GO:0051402	neuron apoptotic process	36/1608	278/20757	0.00165441	0.0130216	DIO3/EPHA7/NUPR1/IL6ST/CLU/CEBPB/PRNP/NRP1/CLN8/KCNB1/FOXO3/APOE/DDIT3/BDNF/F2R/HIF1A/GRIK2/CNTFR/ATF4/TNFRSF21/PITX3/MDK/ITGA1/GRN/TRIM2/BNIP3/MEF2C/NGFR/BTG2/FAIM2/SOD2/WFS1/FCGR2B/SARM1/KDR/RASA1	Upregulated
BP	GO:0044319	wound healing, spreading of cells	9/1608	37/20757	0.00167285	0.0131108	CD44/ARHGAP24/COL5A1/ACVRL1/FERMT2/ITGA5/CEACAM1/FERMT1/PDPN	Upregulated
CC	GO:0044304	main axon	13/1608	67/20757	0.00168416	0.0131715	SPOCK1/KCNA2/SPTBN1/MAP1B/NAV1/CRHBP/SCN8A/ANK3/CLDN5/CNTNAP1/MYO1D/ADORA1/NFASC	Upregulated
BP	GO:0006869	lipid transport	53/1608	453/20757	0.0017238	0.0134529	REN/THBS1/ABCA8/SPNS2/IRS2/PSAP/CLU/PLIN2/SLC27A3/ABCA6/CLN8/ABCC4/APOE/PPARG/ABCA9/PTGS2/OSBPL10/NPC1/PLTP/ANO4/SLCO3A1/ARL8B/STAR/PLA2G4A/TNFSF11/ATP8B4/GULP1/PLSCR4/LRP1/PLA2R1/SLC13A3/DAB2/SOAT1/NPC2/C1QTNF1/APOL6/TSPO/STARD5/LIPC/ATP10D/CAV1/CEACAM1/ABCA7/NME4/ANO3/TEX2/SCARB2/SLCO2A1/PIP4K2A/APOA1/ABCC3/ABCG1/ATP8B2	Upregulated
BP	GO:0050886	endocrine process	16/1608	92/20757	0.00176847	0.0136001	REN/GJA1/TBX3/PPARG/F2R/CRHBP/ECE1/CTSZ/DAB2/C1QTNF1/EDNRB/TSPO/SUCNR1/RASL10B/F2RL1/OXTR	Upregulated
BP	GO:0140747	regulation of ncRNA transcription	16/1608	92/20757	0.00176847	0.0136001	MYC/SMAD6/FOXO3/STAT3/BMP4/PPARG/WT1/HIF1A/BMP2/EGFR/AR/KLF4/GATA6/NGFR/MYOCD/TEAD1	Upregulated
MF	GO:0003756	protein disulfide isomerase activity	6/1608	18/20757	0.0017616	0.0136001	PDIA6/QSOX1/PDIA3/P4HB/PDIA5/TXNDC5	Upregulated
MF	GO:0005229	intracellular calcium activated chloride channel activity	6/1608	18/20757	0.0017616	0.0136001	ANO4/ANO10/TTYH2/BEST1/ANO3/CLCA2	Upregulated
MF	GO:0016864	intramolecular oxidoreductase activity, transposing S-S bonds	6/1608	18/20757	0.0017616	0.0136001	PDIA6/QSOX1/PDIA3/P4HB/PDIA5/TXNDC5	Upregulated
BP	GO:0008037	cell recognition	23/1608	154/20757	0.0017706	0.0136022	COLEC11/EXT1/SEMA5A/PTX3/COLEC12/NRP1/RTN4/SPON2/ROBO4/ROBO1/PALLD/EPHA3/TNFRSF21/CD226/COLEC10/VCAN/TUB/B4GALT1/CRTAC1/LGALS3/PCDH12/NCAM2/CFP	Upregulated
BP	GO:1902305	regulation of sodium ion transmembrane transport	12/1608	60/20757	0.00191209	0.0145264	ATP2B4/HECW2/FGF13/ATP1B3/SCN5A/PRKCE/GPD1L/ANK3/SCN2B/OSR1/CAMK2D/FXYD5	Upregulated
BP	GO:0055074	calcium ion homeostasis	41/1608	331/20757	0.00193818	0.0146456	EDNRA/TGM2/CXCL12/ATP2B4/CACNB2/NT5E/TPT1/PLCE1/APOE/TRPC3/DDIT3/HERPUD1/NPTN/ITPR1/F2R/GRIK2/CDH5/SYPL2/ATF4/TNFSF11/SLC24A3/PRKCE/CCDC47/FKBP1A/BNIP3/P2RY1/TMEM165/PKD2/HAP1/CAV1/TRPC4/CAMK2D/WFS1/APLNR/ALPL/KDR/ATP2C1/STC2/ADORA1/PRKCB/SLC8A2	Upregulated
BP	GO:0002274	myeloid leukocyte activation	32/1608	241/20757	0.00194712	0.0146981	THBS1/IL33/FOXF1/CD93/IL1RL1/CSF1/FN1/CLU/CTSC/CXCR2/ADORA2B/GPR137B/PTGDS/NDRG1/PLA2G4A/ADAM10/IL18RAP/TMEM106A/GRN/LCP2/PRKCE/MYD88/CD226/SUCNR1/F2RL1/FCGR2B/GAB2/TNIP2/IFNGR1/FES/ADAM9/TGFBR2	Upregulated
BP	GO:0045185	maintenance of protein location	16/1608	93/20757	0.00198552	0.0149142	HSPA5/FBN1/PTPRM/TMED2/SRGN/KDELR3/HK2/KDELR2/CHCHD10/SYNE1/LTBP1/TSPO/PKD2/ANK3/CAV1/HK1	Upregulated
BP	GO:2000106	regulation of leukocyte apoptotic process	16/1608	93/20757	0.00198552	0.0149142	CXCL12/GIMAP8/IRS2/ST3GAL1/BCL6/CXCR2/BMP4/KITLG/HIF1A/SLC7A11/MEF2C/ZC3H8/FNIP1/MERTK/LGALS3/CDKN2A	Upregulated
BP	GO:0051347	positive regulation of transferase activity	49/1608	414/20757	0.00198587	0.0149142	PARM1/RELN/CD24/MYC/THBS1/ATP2B4/TEK/PRLR/GHR/CSF1/CLU/FLT1/NRG1/ARRDC4/VEGFA/PRNP/FERMT2/GREM1/IRAK1/APOE/IL6R/PDGFRA/IGF2/EGFR/TNFSF15/TRIB3/ROBO1/TNFSF11/CARTPT/KLF4/ROR1/LCP2/TPD52L1/DDR2/PKD2/IL34/FGFR2/SASH1/KDR/RPS2/MERTK/CDKN1A/ADAM9/MET/TGFBR2/APOA1/SLC8A2/DUSP12/RPS3	Upregulated
CC	GO:0043197	dendritic spine	25/1608	174/20757	0.00199045	0.0149334	ITGA8/CRYAB/ZNF804A/DGKI/ARFGEF2/KCND3/MAP1B/PRKAR2B/PPP3CA/KCND1/FARP1/SYNE1/GRIA3/FRMPD4/KCNC3/AKAP5/LAMA2/NGFR/HAP1/FCGR2B/ADORA1/RGS7BP/PSD/SLC8A2/ABI3	Upregulated
BP	GO:0005976	polysaccharide metabolic process	17/1608	102/20757	0.00208052	0.0154895	PPP1R3C/EXT1/IL6ST/IRS2/CSGALNACT1/SORBS1/PPP1R3B/IGF2/NPC1/HAS2/CSGALNACT2/GYG1/ENPP1/CLTC/NDST3/PCDH12/UGP2	Upregulated
CC	GO:0001527	microfibril	5/1608	13/20757	0.00210463	0.0154907	FBN1/MFAP4/LTBP1/ADAMTSL5/THSD4	Upregulated
BP	GO:0002028	regulation of sodium ion transport	15/1608	85/20757	0.00209156	0.0154907	CNKSR3/ATP2B4/PKP2/SERPINE2/HECW2/FGF13/ATP1B3/SCN5A/PRKCE/GPD1L/ANK3/SCN2B/OSR1/CAMK2D/FXYD5	Upregulated
BP	GO:0000082	G1/S transition of mitotic cell cycle	33/1608	252/20757	0.00210094	0.0154907	MYC/ADAMTS1/RHOU/GPNMB/DACT1/ID2/FHL1/CTDSP2/NACC2/PPP3CA/EGFR/KANK2/ID4/SLFN11/CYP1A1/CTDSPL/RPS6/BCAT1/KLF4/ACVR1/DDR2/TRIM71/PKD2/PRMT2/RPL26/TFDP1/CDKN1A/BACH1/CDKN2B/KLF11/UBE2E2/SKP2/CDKN2A	Upregulated
BP	GO:0035810	positive regulation of urine volume	5/1608	13/20757	0.00210463	0.0154907	NPR3/NPR1/HAS2/OPRL1/EDNRB	Upregulated
BP	GO:1901857	positive regulation of cellular respiration	5/1608	13/20757	0.00210463	0.0154907	NUPR1/OPN3/IL10RB/ISCU/IFNAR1	Upregulated
MF	GO:0061459	L-arginine transmembrane transporter activity	5/1608	13/20757	0.00210463	0.0154907	SLC38A4/SLC7A3/SLC7A1/SLC38A9/SLC7A7	Upregulated
BP	GO:1904645	response to amyloid-beta	11/1608	53/20757	0.00213794	0.0156876	GJA1/CACNA1A/ATP1A3/VCAM1/PRNP/CASP4/FYN/LRP1/NGFR/FCGR2B/CACNA2D1	Upregulated
BP	GO:0002793	positive regulation of peptide secretion	18/1608	111/20757	0.00214202	0.0156876	IRS2/F2RL2/RAPGEF4/ITPR1/SERP1/SLC30A8/HIF1A/TNFSF11/PRKCE/FGB/PCK2/RASL10B/PRKAR1A/FGG/ADORA1/PRKCB/NR1H4/PFKFB2	Upregulated
BP	GO:0035249	synaptic transmission, glutamatergic	18/1608	111/20757	0.00214202	0.0156876	RELN/EXT1/SERPINE2/DGKI/CACNG4/TSHZ3/PTGS2/SLC1A4/GRIK2/GRID1/GRIA3/MEF2C/TPRG1L/SLC17A8/GRIN2D/SLC38A2/ADORA1/OXTR	Upregulated
BP	GO:1905954	positive regulation of lipid localization	18/1608	111/20757	0.00214202	0.0156876	ABCA8/PLIN2/APOE/PPARG/PLTP/PLA2G4A/TNFSF11/LRP1/PLA2R1/DAB2/C1QTNF1/C3/CAV1/ABCA7/PLIN3/EHD1/APOA1/ABCG1	Upregulated
BP	GO:0050866	negative regulation of cell activation	30/1608	223/20757	0.00216363	0.0158302	LRRC32/FOXF1/GPNMB/SERPINE2/FN1/BCL6/CEBPB/PRNP/ID2/APOE/BMP4/PDGFRA/SDC4/TNFRSF21/RUNX1/SOCS5/SMAD7/MDK/C1QTNF1/GRN/ZC3H8/PAG1/PRKAR1A/CEACAM1/FCGR2B/IL20RB/MERTK/LGALS3/SH2B3/DUSP3	Upregulated
CC	GO:0048786	presynaptic active zone	14/1608	77/20757	0.00217423	0.0158641	EGFLAM/ATP2B4/PPFIA4/CDH10/TPRG1L/P2RY1/PPFIBP2/SCN8A/GRIN2D/PPFIBP1/CNTNAP1/CTBP2/ADORA1/NTNG1	Upregulated
CC	GO:0044309	neuron spine	25/1608	176/20757	0.00233195	0.0168609	ITGA8/CRYAB/ZNF804A/DGKI/ARFGEF2/KCND3/MAP1B/PRKAR2B/PPP3CA/KCND1/FARP1/SYNE1/GRIA3/FRMPD4/KCNC3/AKAP5/LAMA2/NGFR/HAP1/FCGR2B/ADORA1/RGS7BP/PSD/SLC8A2/ABI3	Upregulated
BP	GO:0031346	positive regulation of cell projection organization	43/1608	355/20757	0.002348	0.0169603	NIN/RELN/CXCL12/ENPP2/SEMA5A/PLXNA4/FN1/ZNF804A/VEGFA/CDC42EP3/NRP1/PLCE1/TGFBR1/APOE/ARPC2/BDNF/MAP1B/NPTN/DOCK11/PLXNA2/FYN/ROBO1/AVIL/EPHA3/ROR1/MDK/RHOQ/GRN/NEGR1/DDR2/ATF1/HAP1/SHOX2/PLXNA1/F2RL1/BMPR2/SCARB2/CDC42EP2/PTK7/FES/EHD1/NCK1/SNX3	Upregulated
BP	GO:2000134	negative regulation of G1/S transition of mitotic cell cycle	15/1608	86/20757	0.00235577	0.0169998	GPNMB/DACT1/FHL1/CTDSP2/NACC2/KANK2/SLFN11/CTDSPL/KLF4/ACVR1/PKD2/PRMT2/RPL26/CDKN1A/CDKN2B	Upregulated
BP	GO:0010759	positive regulation of macrophage chemotaxis	6/1608	19/20757	0.00240743	0.017221	THBS1/CSF1/RARRES2/CMKLR1/MDK/IL34	Upregulated
MF	GO:0071889	14-3-3 protein binding	8/1608	32/20757	0.00249061	0.0176788	SYNPO2/KSR1/IRS2/ZFP36L1/PRKCE/DDIT4/TMCC3/RBM7	Upregulated
BP	GO:0098703	calcium ion import across plasma membrane	11/1608	54/20757	0.0025003	0.0177008	ATP2B4/CACNA1A/PRNP/PPP3CA/SCN7A/FYN/AKAP5/SCN5A/SCN8A/CACNA2D1/SLC8A2	Upregulated
CC	GO:0005938	cell cortex	38/1608	305/20757	0.00250442	0.0177086	CYTIP/CALD1/MYH10/DLC1/SPTBN1/FERMT2/IQGAP2/PARD3B/FMN2/EEF1A1/HMCN1/RAI14/FLNB/LLGL2/GNAI1/CTSZ/KCNC3/FGB/PKD2/LASP1/CLIP1/MARCKS/DSTN/CAV1/CLDN5/MYO10/OSR1/TRPC4/FGFR2/CTBP2/ADD3/MYO1D/PDLIM2/FRY/PRKCB/ENO1/CLIP2/CLIP4	Upregulated
BP	GO:0032956	regulation of actin cytoskeleton organization	41/1608	337/20757	0.00269789	0.0189314	SYNPO2/CXCL12/SEMA5A/DLC1/BMP10/S1PR1/CDC42EP3/SPTBN1/NRP1/PPM1E/FERMT2/IQGAP2/TGFBR1/KANK1/TMOD2/ARPC2/PDGFRA/SDC4/KANK2/BAIAP2L1/AVIL/EPHA3/ESAM/NEB/LRP1/LMOD1/RHOQ/PRKCE/CRK/F2RL1/DSTN/ARHGEF15/WNT11/ADD3/CDC42EP2/ROCK2/MET/NCK1/APOA1/RASA1/S100A10	Upregulated
BP	GO:0035592	establishment of protein localization to extracellular region	44/1608	369/20757	0.00283947	0.0198118	VIP/MYH10/IRS2/SYT4/TMED2/KCNB1/APOE/F2RL2/ARL4D/PPARG/RAPGEF4/ITPR1/SERP1/F2R/SLC30A8/HIF1A/PPP3CA/LLGL2/SLC16A1/COPG2/CANX/STXBP5L/CARTPT/TMED10/SEL1L/PRKCE/FGB/EDNRB/RAB13/SUCNR1/PCK2/PRKAR1A/F2RL1/BLOC1S6/FGG/PRKCB/STEAP3/ADAM9/NR1H4/VPS35/PFKFB2/SIDT2/ABCG1/SLC9B2	Upregulated
BP	GO:0090257	regulation of muscle system process	32/1608	247/20757	0.0028787	0.0200666	ATP2B4/IL6ST/GATA4/PKP2/CHRM2/BMP10/HAND2/ADORA2B/PLCE1/GJA5/FOXO3/TRPC3/TRIM63/PPARG/F2R/PPP3CA/PTGS2/TNNI1/TNNT2/FGF13/SMAD7/SCN5A/LMCD1/CAV1/CAMK2D/MYL3/MYOCD/ADORA1/ROCK2/ENO1/OXTR/DSG2	Upregulated
BP	GO:0051963	regulation of synapse assembly	18/1608	114/20757	0.00289254	0.020125	EPHA7/FLRT2/SRPX2/FLRT3/AMIGO2/BDNF/FARP1/PTPN13/RAP2A/NEGR1/THBS2/MEF2C/ARHGEF15/SLITRK4/MYCBP2/OXTR/VPS35/ABI3	Upregulated
BP	GO:0002438	acute inflammatory response to antigenic stimulus	7/1608	26/20757	0.00292639	0.0202459	EXT1/CXCR2/C3/A2M/HLA-E/FCGR2B/IL20RB	Upregulated
BP	GO:0032967	positive regulation of collagen biosynthetic process	7/1608	26/20757	0.00292639	0.0202459	CREB3L1/VIM/BMP4/ENG/F2R/RUNX1/DDR2	Upregulated
BP	GO:0061311	cell surface receptor signaling pathway involved in heart development	7/1608	26/20757	0.00292639	0.0202459	HAND2/SNAI2/ALPK2/BMP2/WNT11/HEYL/DLL4	Upregulated
BP	GO:0009895	negative regulation of catabolic process	42/1608	349/20757	0.00295058	0.0203751	VIP/HGF/ATP2B4/NUPR1/GATA4/QSOX1/PABPC1/SERPINE2/PDE3B/TIMP3/SEC22B/STAT3/FMN2/MAGEA3/IRAK3/UBQLN4/EGFR/NPC1/CTSA/FYN/RPL5/RNF41/MAPK14/RRAGC/CAMLG/SNX12/RBM47/SLC7A5/MYD88/DDIT4/TSPO/MAGEA6/MTMR9/RPL23/FLCN/RPS7/ADORA1/MYCBP2/MET/VPS35/SNX3/TAF9	Upregulated
BP	GO:0034765	regulation of monoatomic ion transmembrane transport	52/1608	454/20757	0.00296266	0.0204393	RELN/TMC2/EDNRA/ATP2B4/CACNB2/KCNA2/CACNA1A/PRNP/FHL1/KCNK6/KCNB1/TRPC3/KCND3/CACNG4/F2R/PPP3CA/KCND1/HECW2/SCN7A/FYN/KCNE3/KCNH7/SLC6A9/STOM/FGF13/KCNC3/AKAP5/ATP1B3/SCN5A/KCNIP3/PRKCE/FKBP1A/KCNS1/GPD1L/PKD2/HAP1/SCN8A/ANK3/CAV1/SCN2B/CD63/OSR1/CAMK2D/GRIN2D/APLNR/KCNQ5/CACNA2D1/FXYD5/TSPAN13/ISCU/HCN2/CTSS	Upregulated
BP	GO:0022411	cellular component disassembly	56/1608	497/20757	0.00300428	0.02063	MYC/DPP4/SEMA5A/ARHGEF2/PLIN2/ADAMTS15/STON1/SPTBN1/LPIN1/SNAI2/LAMC1/TGFBR1/TMOD2/SQSTM1/ADAMTS5/MAP1B/PELO/IRAK3/HIF1A/HK2/WIPI1/UBQLN4/MRRF/RNF41/MICAL2/ASCC3/BLCAP/AVIL/LRP1/ADAM10/FGF13/LMOD1/MMP14/MMP15/C3/BNIP3/DDR2/DDIT4/TSPO/TRIM58/FAP/F2RL1/FBXL4/DSTN/MAP1LC3B/OPTN/BNIP3L/CHMP3/ADD3/RPL23/PRKCB/PDPN/PLIN3/CTSS/MMP1/DUSP3	Upregulated
BP	GO:0050670	regulation of lymphocyte proliferation	31/1608	238/20757	0.00305434	0.0208377	LRRC32/CD24/IL6ST/PRLR/GPNMB/IRS2/BCL6/CEBPB/VCAM1/PRNP/CD55/TFRC/BMP4/KITLG/PPP3CA/IGF2/SDC4/TNFRSF21/MEF2C/MYD88/PRKAR1A/SLC7A1/HLA-E/FCGR2B/IL20RB/CDKN1A/LGALS3/CD1D/TGFBR2/NCK1/RPS3	Upregulated
BP	GO:0055057	neuroblast division	5/1608	14/20757	0.00306653	0.0208377	ARHGEF2/FGF13/SOX5/LEF1/FGFR2	Upregulated
BP	GO:0009636	response to toxic substance	33/1608	258/20757	0.00306844	0.0208377	NUPR1/FBLN5/TXNRD2/CLDN1/PXDN/APOE/GPX7/GPX8/MAP1B/SLC47A2/TXNRD1/PTGS2/SESN2/MGST1/ATF4/SOD3/PRDX4/INMT/CYP1A1/SLC7A11/PTPN13/MAOB/GATA6/SESN1/PON2/TP53INP1/H19/SCN2B/SOD2/CDKN1A/MT1X/MGST3/GPX4	Upregulated
MF	GO:0030296	protein tyrosine kinase activator activity	8/1608	33/20757	0.00306775	0.0208377	AFAP1L2/CD24/IL6ST/NRG1/VEGFA/GREM1/IGF2/EGFR	Upregulated
MF	GO:0002020	protease binding	21/1608	142/20757	0.0030874	0.0209169	COL3A1/DPP4/THBS1/IL1R1/COL1A2/COL1A1/FN1/PSAP/PRNP/TIMP3/MAGEA3/ADAMTSL4/VWF/A2M/FAP/F2RL1/SERPINE1/CLTC/CHMP3/F3/CARD16	Upregulated
BP	GO:0050868	negative regulation of T cell activation	20/1608	133/20757	0.00314479	0.0212389	LRRC32/GPNMB/BCL6/CEBPB/PRNP/BMP4/SDC4/TNFRSF21/RUNX1/SOCS5/SMAD7/MDK/ZC3H8/PAG1/PRKAR1A/CEACAM1/FCGR2B/IL20RB/LGALS3/DUSP3	Upregulated
MF	GO:0051087	protein-folding chaperone binding	20/1608	133/20757	0.00314479	0.0212389	HSPA5/DNAJC3/CLU/CTSC/ATP1A3/PRNP/HSPB6/TFRC/SDF2L1/CYP1A1/GRN/VWF/FGB/DNAJB9/ST13/FNIP1/SCARB2/PDPN/RPS3/DNAJC10	Upregulated
BP	GO:1990823	response to leukemia inhibitory factor	17/1608	106/20757	0.00315895	0.021315	EXT1/ADAM23/SSTR1/NRP2/SPRY4/TFRC/GFPT2/HK2/PCOLCE2/CTH/TNFSF11/KLF4/SMAD7/FOSL2/CTBP2/MAT2A/MRAS	Upregulated
BP	GO:0009310	amine catabolic process	6/1608	20/20757	0.00321621	0.0215829	MAOA/ATP2B4/COMT/MOXD1/MAOB/HNMT	Upregulated
BP	GO:1900221	regulation of amyloid-beta clearance	6/1608	20/20757	0.00321621	0.0215829	CLU/APOE/LRP1/ABCA7/MYOCD/IFNGR1	Upregulated
BP	GO:0034612	response to tumor necrosis factor	33/1608	259/20757	0.00326201	0.0218108	CCDC3/EXT1/THBS1/PID1/ADAMTS12/COL1A1/ARHGEF2/CLDN1/EDA2R/VCAM1/KLF2/CASP4/FOXO3/ASAH1/CRHBP/PTGS2/ZFP36L1/MAPK14/PLVAP/HAS2/TNFRSF21/TNFSF11/ADAM10/PCK2/F2RL1/TANK/SPPL2A/CCL25/ADAM9/NR1H4/APOA1/CARD16/RPS3	Upregulated
BP	GO:0031100	animal organ regeneration	12/1608	64/20757	0.00336958	0.0224351	TGFBR3/CXCL12/VTN/CLDN1/CEBPB/ADM/LPIN1/NNMT/SULF2/SLC7A5/CDKN1A/IGF2R	Upregulated
BP	GO:0042255	ribosome assembly	12/1608	64/20757	0.00336958	0.0224351	NOA1/RPL5/RPLP0/SBDS/RPL6/RPS5/RPSA/RPL10/NPM1/RPL23A/RPF2/RPS28	Upregulated
BP	GO:0052372	modulation by symbiont of entry into host	11/1608	56/20757	0.00337363	0.0224351	PTX3/P4HB/FUCA2/LGALS1/TRIM8/TRIM38/TRIM58/CAV1/IFITM1/IFITM2/SNX3	Upregulated
BP	GO:0072595	maintenance of protein localization in organelle	9/1608	41/20757	0.00356012	0.0235479	HSPA5/TMED2/KDELR3/HK2/KDELR2/CHCHD10/SYNE1/TSPO/HK1	Upregulated
BP	GO:0031668	cellular response to extracellular stimulus	35/1608	281/20757	0.00363074	0.0239935	HSPA5/ASNS/SFRP2/COL1A1/PLIN2/VCAM1/ADORA2B/SNAI2/COMT/KCNB1/FOXO3/PPM1D/WIPI1/KANK2/SESN2/ATF4/RRAGC/CARTPT/SLC7A5/SESN1/MAP1LC3B/CBS/BMPR2/FNIP1/SEH1L/MYOCD/CDKN1A/SLC38A2/FLCN/FES/AQP3/PDK4/CDKN2B/PLIN3/NR1H4	Upregulated
BP	GO:0071695	anatomical structure maturation	33/1608	261/20757	0.00368053	0.024213	EPAS1/REN/EDNRA/EXT1/ADAMTS12/VEGFA/S1PR1/ACVRL1/KLF2/GREM1/KCNB1/DDIT3/PPARG/XYLT1/HIF1A/BMP2/CDH5/FEM1B/RECK/C3/EDNRB/PGR/TRIM58/HOXB13/CDKN1C/KDR/FERMT1/FGG/LHX6/CDKN1A/SOX18/RERE/NTN4	Upregulated
BP	GO:0010714	positive regulation of collagen metabolic process	7/1608	27/20757	0.00369023	0.024213	CREB3L1/VIM/BMP4/ENG/F2R/RUNX1/DDR2	Upregulated
MF	GO:0008143	poly(A) binding	7/1608	27/20757	0.00369023	0.024213	PABPC1/PABPC4/RBMS1/PABPC4L/RBPMS/RBMS3/KHDRBS2	Upregulated
MF	GO:0008376	acetylgalactosaminyltransferase activity	8/1608	34/20757	0.00374371	0.0244119	GALNT12/CSGALNACT1/GALNT18/GALNT5/GALNT4/CHSY1/CHSY3/CSGALNACT2	Upregulated
CC	GO:0019897	extrinsic component of plasma membrane	19/1608	126/20757	0.00381221	0.0247046	CDH13/CDH11/FERMT2/GNG11/PPP3CA/FYN/CDH5/FARP1/GNG12/JAK1/GNAI1/CDH10/FRK/MYD88/CDH20/AP2M1/CDH7/GNAL/SNAP91	Upregulated
BP	GO:0033628	regulation of cell adhesion mediated by integrin	10/1608	49/20757	0.0038154	0.0247046	DPP4/SFRP2/PDE3B/SNAI2/PIEZO1/CRK/SERPINE1/FERMT3/FERMT1/ADAM9	Upregulated
MF	GO:0015026	coreceptor activity	10/1608	49/20757	0.0038154	0.0247046	TGFBR3/IL6ST/ACVR2A/NRP1/ENG/RECK/IL18RAP/NGFR/KDR/RAMP2	Upregulated
BP	GO:1901616	organic hydroxy compound catabolic process	11/1608	57/20757	0.0038937	0.0250795	MAOA/DIO3/SULT1E1/COMT/APOE/ALDH3B1/ALDH2/MOXD1/MAOB/GK/SULT1C4	Upregulated
MF	GO:0016684	oxidoreductase activity, acting on peroxide as acceptor	11/1608	57/20757	0.0038937	0.0250795	PXDN/GPX7/GPX8/TXNRD1/PTGS2/SESN2/MGST1/PRDX4/SESN1/MGST3/GPX4	Upregulated
BP	GO:1905897	regulation of response to endoplasmic reticulum stress	14/1608	82/20757	0.00396443	0.0254906	HSPA5/NUPR1/CLU/CREB3L1/DDIT3/MAGEA3/HERPUD1/DNAJB9/SERINC3/CAV1/ABCA7/WFS1/FCGR2B/NCK1	Upregulated
BP	GO:0010959	regulation of metal ion transport	46/1608	398/20757	0.00420658	0.0268179	VIP/TMC2/CNKSR3/CXCL12/ATP2B4/PKP2/SERPINE2/CACNB2/PRNP/FHL1/TRPC3/F2R/PPP3CA/PTGS2/HECW2/FYN/KCNE3/ATF4/FGF13/AKAP5/ATP1B3/SCN5A/KCNIP3/PRKCE/FKBP1A/TSPO/KCNS1/GPD1L/PKD2/HAP1/ANK3/CAV1/SCN2B/CD63/OSR1/CAMK2D/WFS1/BEST1/APLNR/CACNA2D1/STC2/FXYD5/LGALS3/ADORA1/TSPAN13/ISCU	Upregulated
BP	GO:0006067	ethanol metabolic process	6/1608	21/20757	0.00421128	0.0268179	ADH1B/SULT1E1/ALDH3B1/ALDH2/ACSS1/SULT1C4	Upregulated
BP	GO:0060973	cell migration involved in heart development	6/1608	21/20757	0.00421128	0.0268179	EDNRA/HAND2/SNAI2/FLRT3/BMP4/ENG	Upregulated
BP	GO:0071402	cellular response to lipoprotein particle stimulus	9/1608	42/20757	0.00422541	0.0268179	CDH13/APOE/TXNIP/PPARG/NPC1/SOCS5/GAS5/MYD88/ABCG1	Upregulated
BP	GO:1900102	negative regulation of endoplasmic reticulum unfolded protein response	5/1608	15/20757	0.00430913	0.0270697	HSPA5/DNAJB9/ABCA7/WFS1/NCK1	Upregulated
BP	GO:1903826	L-arginine transmembrane transport	5/1608	15/20757	0.00430913	0.0270697	SLC38A4/SLC7A3/SLC7A1/SLC38A9/SLC7A7	Upregulated
MF	GO:0004029	aldehyde dehydrogenase (NAD+) activity	5/1608	15/20757	0.00430913	0.0270697	ALDH1L2/ALDH9A1/ALDH3B1/ALDH2/ALDH1A3	Upregulated
MF	GO:0031005	filamin binding	5/1608	15/20757	0.00430913	0.0270697	SYNPO2/CEACAM1/PDLIM2/NEBL/HSPB7	Upregulated
BP	GO:0090594	inflammatory response to wounding	7/1608	28/20757	0.00459646	0.0284148	IL33/STAT3/PPARG/F2R/HIF1A/MDK/GRN	Upregulated
CC	GO:0016528	sarcoplasm	15/1608	93/20757	0.00508376	0.030823	THBS1/SPOCK1/CTHRC1/BAALC/ITPR1/HK2/IFRD1/CALU/FKBP1A/MEF2C/ANK3/CAMK2D/CACNA2D1/CMYA5/RTN2	Upregulated
BP	GO:0050863	regulation of T cell activation	44/1608	381/20757	0.00511049	0.030823	LRRC32/CD24/DPP4/IL6ST/GPNMB/BCL6/CEBPB/VCAM1/PRNP/CD55/FOXO3/TFRC/BMP4/KITLG/PPP3CA/IGF2/SDC4/FYN/TNFRSF21/TNFSF11/LGALS1/RUNX1/SOCS5/SMAD7/MDK/ZC3H8/PAG1/PRKAR1A/CAV1/SLC7A1/CEACAM1/LEF1/HLA-E/FCGR2B/IL20RB/DUSP10/LGALS3/CD1D/GLI2/TGFBR2/NCK1/RPS3/HLA-DMA/DUSP3	Upregulated
BP	GO:0051496	positive regulation of stress fiber assembly	10/1608	51/20757	0.00515317	0.030823	NRP1/PPM1E/FERMT2/TGFBR1/SDC4/ARHGEF15/WNT11/ROCK2/APOA1/S100A10	Upregulated
BP	GO:0002883	regulation of hypersensitivity	4/1608	10/20757	0.00515319	0.030823	C3/HLA-E/FCGR2B/IL20RB	Upregulated
BP	GO:0010998	regulation of translational initiation by eIF2 alpha phosphorylation	4/1608	10/20757	0.00515319	0.030823	DNAJC3/TMED2/NPM1/NCK1	Upregulated
BP	GO:0021604	cranial nerve structural organization	4/1608	10/20757	0.00515319	0.030823	PLXNA4/KCNA2/NRP1/NRP2	Upregulated
BP	GO:0036093	germ cell proliferation	4/1608	10/20757	0.00515319	0.030823	UCHL1/PTGDS/PRDX4/EIF2S2	Upregulated
BP	GO:0042135	neurotransmitter catabolic process	4/1608	10/20757	0.00515319	0.030823	MAOA/COMT/MAOB/HNMT	Upregulated
BP	GO:0048023	positive regulation of melanin biosynthetic process	4/1608	10/20757	0.00515319	0.030823	OPN3/ZEB2/TYRP1/PMEL	Upregulated
BP	GO:0070099	regulation of chemokine-mediated signaling pathway	4/1608	10/20757	0.00515319	0.030823	SLIT3/HIF1A/ROBO1/SH2B3	Upregulated
BP	GO:1900378	positive regulation of secondary metabolite biosynthetic process	4/1608	10/20757	0.00515319	0.030823	OPN3/ZEB2/TYRP1/PMEL	Upregulated
BP	GO:1900543	negative regulation of purine nucleotide metabolic process	4/1608	10/20757	0.00515319	0.030823	PID1/TSPO/H19/FLCN	Upregulated
MF	GO:0005080	protein kinase C binding	10/1608	51/20757	0.00515317	0.030823	NELL2/PKP2/DACT1/SQSTM1/SDC4/DACT3/MARCKS/ADD3/PRKCB/ADAM9	Upregulated
MF	GO:0043208	glycosphingolipid binding	4/1608	10/20757	0.00515319	0.030823	LAMA1/PSAP/SELP/EPDR1	Upregulated
BP	GO:0006874	intracellular calcium ion homeostasis	37/1608	308/20757	0.00518553	0.0309662	EDNRA/TGM2/CXCL12/ATP2B4/CACNB2/TPT1/PLCE1/APOE/TRPC3/DDIT3/HERPUD1/NPTN/ITPR1/F2R/GRIK2/CDH5/SYPL2/ATF4/SLC24A3/PRKCE/CCDC47/FKBP1A/BNIP3/P2RY1/TMEM165/PKD2/HAP1/CAV1/TRPC4/CAMK2D/WFS1/APLNR/ATP2C1/STC2/ADORA1/PRKCB/SLC8A2	Upregulated
MF	GO:0031625	ubiquitin protein ligase binding	37/1608	308/20757	0.00518553	0.0309662	HSPA5/VCL/CLU/UCHL1/HSPA9/SMAD6/UBE2J1/RTN4/TGFBR1/SQSTM1/TXNIP/FZD8/PRKAR2B/HIF1A/EGFR/GRIK2/RPL5/JAK1/TRIB3/SMAD7/CAMLG/ERLIN2/SCN5A/TRIB1/NGFR/CRK/PRKAR1A/MAP1LC3B/CBS/WFS1/TANK/PDLIM2/RPL23/CDKN1A/RPS27A/YOD1/RHOBTB3	Upregulated
BP	GO:0045862	positive regulation of proteolysis	41/1608	350/20757	0.00526203	0.0313723	SPON1/MYC/IL33/NUPR1/DLC1/CLU/CTSC/DAPK1/APOE/STAT3/SH3D19/ANP32B/HERPUD1/PPARG/F2R/SH3RF3/FYN/TNFSF15/TRIB3/ROBO1/SOCS5/ECSCR/SMAD7/DAB2/GRN/CTSD/MMP14/SOX7/TNFSF10/TRIB1/NGFR/CAV1/WFS1/F3/TANK/ADAM9/ROCK2/CTSS/ENO1/RPS3/S100A10	Upregulated
CC	GO:0019898	extrinsic component of membrane	27/1608	207/20757	0.00533955	0.031783	CDH13/CDH11/PRNP/GFRA1/FERMT2/KALRN/GNG11/NOA1/WIPI1/PPP3CA/CNTFR/FYN/CDH5/FARP1/GNG12/JAK1/GNAI1/CDH10/SOCS5/FRK/MYD88/CDH20/AP2M1/PXK/CDH7/GNAL/SNAP91	Upregulated
BP	GO:0009914	hormone transport	38/1608	319/20757	0.00535527	0.0318509	VIP/REN/GJA1/IRS2/CPE/KCNB1/F2RL2/TBX3/PPARG/RAPGEF4/ITPR1/SERP1/CRHBP/SLC30A8/HIF1A/PPP3CA/SLC16A1/TNFSF11/CARTPT/DAB2/C1QTNF1/PRKCE/SLC7A5/P2RY1/SLC3A2/FGB/TSPO/PCK2/RASL10B/PRKAR1A/F2RL1/FGG/ADORA1/PRKCB/NR1H4/PFKFB2/SIDT2/SLC9B2	Upregulated
BP	GO:0086012	membrane depolarization during cardiac muscle cell action potential	6/1608	22/20757	0.00541641	0.0319568	CACNB2/SCN5A/ANK3/SCN2B/CACNA2D1/HCN2	Upregulated
BP	GO:0097062	dendritic spine maintenance	6/1608	22/20757	0.00541641	0.0319568	ZNF804A/PRNP/APOE/FYN/FCGR2B/VPS35	Upregulated
MF	GO:0005248	voltage-gated sodium channel activity	6/1608	22/20757	0.00541641	0.0319568	SCN7A/SCN5A/PKD2/SCN8A/SCN2B/HCN2	Upregulated
CC	GO:0043204	perikaryon	21/1608	149/20757	0.00546434	0.0321368	ITGA8/CRYAB/KCNA2/KCNB1/MAP1B/CRHBP/GRIK2/FYN/KCNE3/KCNC3/ITGA1/ASTN1/NGFR/SLC17A8/CTNND2/CPNE5/ADAM11/MYO1D/RGS7BP/KCNK1/SLC8A2	Upregulated
BP	GO:0071887	leukocyte apoptotic process	18/1608	121/20757	0.00552085	0.0324174	CXCL12/GIMAP8/IRS2/ST3GAL1/BCL6/CXCR2/BMP4/KITLG/HIF1A/TNFRSF21/RPS6/SLC7A11/MEF2C/ZC3H8/FNIP1/MERTK/LGALS3/CDKN2A	Upregulated
MF	GO:0008013	beta-catenin binding	14/1608	85/20757	0.00551797	0.0324174	GJA1/VCL/DACT1/KANK1/FOXO3/CDH5/AR/KLF4/SMAD7/PTPRK/CTNND2/LEF1/TRPC4/TCF4	Upregulated
BP	GO:0006109	regulation of carbohydrate metabolic process	25/1608	188/20757	0.0056019	0.0328672	IGFBP3/PPP1R3C/NUPR1/IRS2/SORBS1/PPP1R3B/NNMT/STAT3/HIF1A/SLC2A6/IGF2/SESN2/HAS2/C1QTNF1/IGFBP4/NCOA2/PRKCE/P2RY1/DDIT4/ENPP1/CLTC/SCARB2/FLCN/PDK4/DUSP12	Upregulated
MF	GO:0001221	transcription coregulator binding	17/1608	112/20757	0.00561192	0.0328909	EPAS1/MYC/HAND2/HAND1/BCL6/PBX1/PPARG/HIF1A/AR/LMO2/GATA6/PGR/LEF1/CTBP2/RPL23/NR1H4/ENO1	Upregulated
MF	GO:0097110	scaffold protein binding	12/1608	68/20757	0.00561487	0.0328909	ATP2B4/IL6ST/PSAP/LRP4/VIM/GRIK2/FYN/AKAP5/SCN5A/P2RY1/CRK/NLGN4X	Upregulated
BP	GO:0006910	phagocytosis, recognition	7/1608	29/20757	0.00566075	0.0329535	COLEC11/PTX3/COLEC12/SPON2/COLEC10/TUB/CFP	Upregulated
BP	GO:0031334	positive regulation of protein-containing complex assembly	26/1608	198/20757	0.00566129	0.0329535	TRABD2B/CLU/NRG1/VEGFA/CDC42EP3/FERMT2/PIEZO1/TFRC/ARPC2/MAP1B/CDH5/BAIAP2L1/LMOD1/PRKCE/MYD88/TERF1/CLIP1/FNIP1/FERMT1/LGALS3/CDC42EP2/FES/MET/NCK1/RPS3/MMP1	Upregulated
MF	GO:0033612	receptor serine/threonine kinase binding	7/1608	29/20757	0.00566075	0.0329535	BMP10/SMAD6/BMP4/BMP2/CDH5/SMAD7/FKBP1A	Upregulated
BP	GO:0071356	cellular response to tumor necrosis factor	30/1608	238/20757	0.00567733	0.0330207	CCDC3/EXT1/THBS1/PID1/ADAMTS12/COL1A1/ARHGEF2/CLDN1/EDA2R/VCAM1/KLF2/CASP4/FOXO3/ASAH1/CRHBP/ZFP36L1/MAPK14/PLVAP/HAS2/TNFRSF21/TNFSF11/PCK2/F2RL1/TANK/SPPL2A/CCL25/NR1H4/APOA1/CARD16/RPS3	Upregulated
BP	GO:0044843	cell cycle G1/S phase transition	34/1608	279/20757	0.00575736	0.0334598	MYC/ATP2B4/ADAMTS1/RHOU/GPNMB/DACT1/ID2/FHL1/CTDSP2/NACC2/PPP3CA/EGFR/KANK2/ID4/SLFN11/CYP1A1/CTDSPL/RPS6/BCAT1/KLF4/ACVR1/DDR2/TRIM71/PKD2/PRMT2/RPL26/TFDP1/CDKN1A/BACH1/CDKN2B/KLF11/UBE2E2/SKP2/CDKN2A	Upregulated
BP	GO:0032387	negative regulation of intracellular transport	11/1608	60/20757	0.00584607	0.0336002	CRYAB/PKIA/UBE2J1/MAP1B/SNX12/MDFIC/FERMT1/PKIG/YOD1/VPS35/SNX3	Upregulated
BP	GO:0034375	high-density lipoprotein particle remodeling	5/1608	16/20757	0.00587262	0.0336002	APOE/PLTP/LIPC/APOA1/ABCG1	Upregulated
BP	GO:0048532	anatomical structure arrangement	5/1608	16/20757	0.00587262	0.0336002	HSPA5/PLXNA4/KCNA2/NRP1/NRP2	Upregulated
MF	GO:0003953	NAD+ nucleosidase activity	5/1608	16/20757	0.00587262	0.0336002	IL1R1/IL1RL1/IL18RAP/IL18R1/SARM1	Upregulated
MF	GO:0016641	oxidoreductase activity, acting on the CH-NH2 group of donors, oxygen as acceptor	5/1608	16/20757	0.00587262	0.0336002	MAOA/LOX/VCAM1/LOXL2/MAOB	Upregulated
MF	GO:0050135	NAD(P)+ nucleosidase activity	5/1608	16/20757	0.00587262	0.0336002	IL1R1/IL1RL1/IL18RAP/IL18R1/SARM1	Upregulated
MF	GO:0061809	NAD+ nucleotidase, cyclic ADP-ribose generating	5/1608	16/20757	0.00587262	0.0336002	IL1R1/IL1RL1/IL18RAP/IL18R1/SARM1	Upregulated
BP	GO:0010823	negative regulation of mitochondrion organization	10/1608	52/20757	0.00594693	0.0338677	HGF/CLU/TFRC/SLC35F6/PPARG/RNF41/VAT1/BNIP3/TSPO/FLCN	Upregulated
BP	GO:0072091	regulation of stem cell proliferation	15/1608	95/20757	0.00621543	0.0352065	GJA1/PBX1/SNAI2/FERMT2/TGFBR1/KITLG/TBX3/ZFP36L1/SHOX2/WNT11/KDR/FERMT1/TGFBR2/SOX18/OSR2	Upregulated
BP	GO:1902807	negative regulation of cell cycle G1/S phase transition	15/1608	95/20757	0.00621543	0.0352065	GPNMB/DACT1/FHL1/CTDSP2/NACC2/KANK2/SLFN11/CTDSPL/KLF4/ACVR1/PKD2/PRMT2/RPL26/CDKN1A/CDKN2B	Upregulated
BP	GO:0033280	response to vitamin D	8/1608	37/20757	0.00647316	0.0364146	SNAI2/PTGS2/KANK2/ALPL/STC2/PRKCB/FES/AQP3	Upregulated
BP	GO:0005996	monosaccharide metabolic process	32/1608	261/20757	0.00661748	0.0371415	IGFBP3/NPY1R/IRS2/XYLB/SORBS1/NNMT/FUCA2/DSE/SERP1/HK2/IGF2/SESN2/ATF4/MAPK14/DSEL/OTOGL/SLC39A14/GLB1/C1QTNF1/IGFBP4/NCOA2/UST/PCK2/PFKFB3/HEXA/B4GALT1/HK1/PDK4/PGM1/ENO1/PFKFB2/DUSP12	Upregulated
BP	GO:0043393	regulation of protein binding	20/1608	142/20757	0.00664195	0.0372097	BAMBI/VTN/GREM2/DACT1/NRP1/APOE/BMP4/BDNF/BMP2/TRIB3/LRP1/DAB2/FKBP1A/CRK/CAV1/CLDN5/CDKN1A/SLPI/ZFPM1/CARD16	Upregulated
BP	GO:0034113	heterotypic cell-cell adhesion	11/1608	61/20757	0.00664476	0.0372097	CD44/PKP2/PARVA/VCAM1/ITGA5/KLF4/FGB/FGG/CD1D/APOA1/DSG2	Upregulated
BP	GO:0006813	potassium ion transport	30/1608	241/20757	0.00677337	0.0379005	VIP/KCNA2/SLC12A8/ATP1A3/PRNP/FHL1/KCNK6/GJA5/KCNB1/KCND3/KCND1/KCNE3/ATF4/KCNH7/SLC24A3/KCNC3/ATP1B3/SLC1A3/KCNIP3/KCNS1/PKD2/KCNK3/ANK3/CAV1/CD63/KCNQ5/ADORA1/KCNK1/KCNT2/HCN2	Upregulated
BP	GO:0030574	collagen catabolic process	9/1608	45/20757	0.00681337	0.0379005	CTSB/MMP28/MMP14/MMP15/ADAMTS2/FAP/CTSS/ADAMTS14/MMP1	Upregulated
BP	GO:0140894	endolysosomal toll-like receptor signaling pathway	9/1608	45/20757	0.00681337	0.0379005	COLEC12/RTN4/IRAK1/MYD88/RFTN1/F2RL1/CAV1/TNIP2/NR1H4	Upregulated
BP	GO:0031099	regeneration	25/1608	191/20757	0.00684698	0.0379005	TGFBR3/CXCL12/GATA4/VTN/FZD7/CLDN1/CEBPB/ADM/LPIN1/NNMT/MAP1B/HOPX/PPP3CA/SULF2/RUNX1/CPQ/IFRD1/KLF4/MDK/GRN/SLC7A5/TSPO/DUSP10/CDKN1A/IGF2R	Upregulated
MF	GO:0008146	sulfotransferase activity	10/1608	53/20757	0.00683274	0.0379005	CHST2/SULT1E1/HS3ST3B1/DSEL/UST/HS6ST3/TPST1/NDST3/HS3ST4/SULT1C4	Upregulated
MF	GO:0005283	amino acid:sodium symporter activity	6/1608	23/20757	0.00685549	0.0379005	SLC6A15/SLC6A9/SLC38A4/SLC1A3/SLC38A1/SLC38A2	Upregulated
BP	GO:0016331	morphogenesis of embryonic epithelium	21/1608	152/20757	0.00686627	0.0379316	SFRP2/CTHRC1/DLC1/TBX18/CITED2/HAND1/ADM/GREM1/TMED2/BMP4/HIF1A/SDC4/AR/MTHFD1L/ALDH1A3/TRIM71/OSR1/FGFR2/RPS7/PTK7/RDH10	Upregulated
MF	GO:0005216	monoatomic ion channel activity	49/1608	443/20757	0.00742785	0.0407592	BEST2/TMC2/CACNB2/KCNA2/LRRC8D/CACNA1A/KCNK6/KCNB1/PIEZO1/TRPC3/KCND3/CACNG4/TMEM63C/ITPR1/SLC1A4/KCND1/SCN7A/GRIK2/KCNE3/GRID1/ANO4/KCNH7/SLC24A3/GRIA3/KCNC3/GABRE/TRPM7/SCN5A/KCNIP3/KCNS1/PKD2/ANO10/KCNK3/SLC17A8/SCN8A/CALHM2/TTYH2/SCN2B/TRPC4/BEST1/GRIN2D/ANO3/KCNQ5/CACNA2D1/GABRA3/KCNK1/CLCA2/KCNT2/HCN2	Upregulated
CC	GO:1904090	peptidase inhibitor complex	4/1608	11/20757	0.00760559	0.0408233	VTN/CTSB/SERPINE1/CARD16	Upregulated
BP	GO:0032526	response to retinoic acid	16/1608	106/20757	0.0074658	0.0408233	COL1A1/FZD7/HAND2/TFRC/HSD17B2/EPHA3/KLF4/IGFBP7/RORB/GATA6/WNT11/OSR1/FGFR2/IGF2R/PTK7/AQP3	Upregulated
BP	GO:0043406	positive regulation of MAP kinase activity	14/1608	88/20757	0.00752671	0.0408233	CD24/THBS1/GHR/FLT1/VEGFA/IRAK1/EGFR/ROBO1/TNFSF11/TPD52L1/IL34/SASH1/ADAM9/RPS3	Upregulated
BP	GO:0001660	fever generation	4/1608	11/20757	0.00760559	0.0408233	PTGS2/PTGER3/TNFSF11/EDNRB	Upregulated
BP	GO:0006002	fructose 6-phosphate metabolic process	4/1608	11/20757	0.00760559	0.0408233	GFPT2/HK2/GFPT1/HK1	Upregulated
BP	GO:0046349	amino sugar biosynthetic process	4/1608	11/20757	0.00760559	0.0408233	GFPT2/PGM3/GFPT1/GNPDA1	Upregulated
BP	GO:0070673	response to interleukin-18	4/1608	11/20757	0.00760559	0.0408233	CLDN1/CASP4/IL18RAP/IL18R1	Upregulated
BP	GO:1901998	toxin transport	4/1608	11/20757	0.00760559	0.0408233	SLC22A3/ADAM10/RAB40B/ABCG1	Upregulated
BP	GO:2000392	regulation of lamellipodium morphogenesis	4/1608	11/20757	0.00760559	0.0408233	CD44/ENPP2/KANK1/PDPN	Upregulated
BP	GO:0043001	Golgi to plasma membrane protein transport	8/1608	38/20757	0.00765439	0.0409957	RAB31/VAMP5/SPTBN1/PKDCC/ANK3/OPTN/ATP2C1/VAMP3	Upregulated
CC	GO:0072562	blood microparticle	20/1608	144/20757	0.0077432	0.0410463	CFH/FN1/VTN/CLU/ACTG2/APOE/TFRC/ENG/C1S/SERPING1/STOM/C3/A2M/FGB/ITIH4/CFHR3/FGG/ZBTB38/APOA1/ANGPTL4	Upregulated
BP	GO:0010565	regulation of cellular ketone metabolic process	20/1608	144/20757	0.0077432	0.0410463	ATP2B4/IRS2/ADM/PPARG/PTGS2/BMP2/TRIB3/STAR/SLC7A11/DAB2/ERLIN2/PRKCE/FMO4/CAV1/CEACAM1/FMO2/RDH10/PDK4/NR1H4/SLC7A7	Upregulated
BP	GO:0033674	positive regulation of kinase activity	39/1608	337/20757	0.00776303	0.0410463	RELN/CD24/THBS1/ATP2B4/TEK/PRLR/GHR/CSF1/CLU/FLT1/NRG1/VEGFA/PRNP/FERMT2/IRAK1/IL6R/PDGFRA/EGFR/TNFSF15/ROBO1/TNFSF11/CARTPT/ROR1/LCP2/TPD52L1/DDR2/PKD2/IL34/FGFR2/SASH1/KDR/MERTK/CDKN1A/ADAM9/MET/TGFBR2/SLC8A2/DUSP12/RPS3	Upregulated
BP	GO:0042098	T cell proliferation	27/1608	213/20757	0.00778719	0.0410463	LRRC32/CD24/IL6ST/GPNMB/BCL6/CEBPB/VCAM1/PRNP/CD55/TFRC/BMP4/KITLG/PPP3CA/IGF2/SDC4/FYN/TNFRSF21/RPS6/PRKAR1A/SLC7A1/HLA-E/IL20RB/LGALS3/CD1D/TGFBR2/NCK1/RPS3	Upregulated
BP	GO:0002921	negative regulation of humoral immune response	5/1608	17/20757	0.00779617	0.0410463	SVEP1/CD55/SERPING1/A2M/FCGR2B	Upregulated
BP	GO:0010612	regulation of cardiac muscle adaptation	5/1608	17/20757	0.00779617	0.0410463	ATP2B4/BMP10/TRPC3/PPARG/PPP3CA	Upregulated
BP	GO:0034035	purine ribonucleoside bisphosphate metabolic process	5/1608	17/20757	0.00779617	0.0410463	PAPSS2/SULT1E1/ENPP1/TPST1/SULT1C4	Upregulated
BP	GO:0050427	3'-phosphoadenosine 5'-phosphosulfate metabolic process	5/1608	17/20757	0.00779617	0.0410463	PAPSS2/SULT1E1/ENPP1/TPST1/SULT1C4	Upregulated
BP	GO:0090399	replicative senescence	5/1608	17/20757	0.00779617	0.0410463	MME/PLA2R1/SERPINE1/CDKN1A/CDKN2A	Upregulated
BP	GO:1903242	regulation of cardiac muscle hypertrophy in response to stress	5/1608	17/20757	0.00779617	0.0410463	ATP2B4/BMP10/TRPC3/PPARG/PPP3CA	Upregulated
BP	GO:2000310	regulation of NMDA receptor activity	5/1608	17/20757	0.00779617	0.0410463	RELN/DAPK1/CRHBP/SLC6A9/MEF2C	Upregulated
BP	GO:0043413	macromolecule glycosylation	25/1608	193/20757	0.00779741	0.0410463	MAN1C1/ST3GAL1/GALNT12/UBE2J1/TMTC1/GALNT18/SERP1/GFPT2/NPC1/RPN2/PGM3/GALNT5/GALNT4/GFPT1/OSTC/ALG2/TMEM165/GXYLT2/MGAT2/MAGT1/B4GALT1/C1GALT1/GCNT4/NUDT14/EOGT	Upregulated
MF	GO:0004115	3',5'-cyclic-AMP phosphodiesterase activity	5/1608	17/20757	0.00779617	0.0410463	PDE1C/PDE3B/PDE1A/PDE10A/ENPP1	Upregulated
MF	GO:0008484	sulfuric ester hydrolase activity	5/1608	17/20757	0.00779617	0.0410463	SULF2/GNS/STS/ARSI/ARSD	Upregulated
BP	GO:0021517	ventral spinal cord development	9/1608	46/20757	0.00790175	0.0414182	RELN/HOXC10/HOXD10/CLN8/DYNC2H1/TBX20/ISL2/DLL4/GLI2	Upregulated
BP	GO:0055078	sodium ion homeostasis	9/1608	46/20757	0.00790175	0.0414182	EDNRA/EXT1/ATP1A3/NPR1/SCN7A/ATP1B3/SLC1A3/EDNRB/SLC9B2	Upregulated
CC	GO:0090575	RNA polymerase II transcription regulator complex	31/1608	254/20757	0.00792774	0.0415249	MYC/GATA4/HAND1/SMAD6/CEBPB/PBX1/STAT3/DDIT3/PPARG/HIF1A/ATF4/TCEA1/ASCC3/JDP2/RUNX1/SMAD7/NCOA2/ATF5/TAF12/ATF1/FOSL2/LEF1/TFDP1/CEBPG/TLE3/BACH1/TEAD1/CEBPD/TCF4/TAF9/S100A10	Upregulated
BP	GO:0042698	ovulation cycle	12/1608	71/20757	0.00797267	0.041701	ADAMTS1/PTX3/SLIT3/PDGFRA/TNFAIP6/HAS2/OPRL1/MDK/A2M/PGR/OXTR/FSHR	Upregulated
CC	GO:0055038	recycling endosome membrane	16/1608	107/20757	0.00816467	0.0426146	NSG1/PDIA3/FZD7/EHD2/SLC31A1/TFRC/NDRG1/RAP2A/RAB13/SNX18/OPTN/HLA-E/VAMP3/EHD1/CMTM6/SLC9B2	Upregulated
BP	GO:0032535	regulation of cellular component size	42/1608	370/20757	0.00818282	0.0426792	EPHA7/CXCL12/SEMA5A/PLXNA4/FN1/SLC12A8/VEGFA/CDC42EP3/SPTBN1/NRP1/RTN4/CLN8/SEMA6D/KANK1/TMOD2/APOE/ARPC2/BDNF/MAP1B/KANK2/TTL/BAIAP2L1/PRR16/AVIL/ESAM/NEB/DEPTOR/FGF13/IFRD1/LMOD1/PRKCE/F2RL1/DSTN/AP2M1/NPM1/BMPR2/CHMP3/ADD3/CDC42EP2/SEMA6A/NCK1/RASA1	Upregulated
BP	GO:0006112	energy reserve metabolic process	14/1608	89/20757	0.00831214	0.0430675	PPP1R3C/IL6ST/PID1/IRS2/SORBS1/PPP1R3B/GFPT2/IGF2/GFPT1/ADRB3/GYG1/ENPP1/PCDH12/UGP2	Upregulated
BP	GO:0048145	regulation of fibroblast proliferation	14/1608	89/20757	0.00831214	0.0430675	MYC/NUPR1/FN1/S100A6/FTH1/PDGFRA/EGFR/DDR2/NGFR/TP53INP1/FOSL2/CAV1/SOD2/CDKN1A	Upregulated
BP	GO:0003299	muscle hypertrophy in response to stress	7/1608	31/20757	0.00832735	0.0430675	ATP2B4/BMP10/TRPC3/PPARG/PPP3CA/GATA6/KLF15	Upregulated
BP	GO:0014887	cardiac muscle adaptation	7/1608	31/20757	0.00832735	0.0430675	ATP2B4/BMP10/TRPC3/PPARG/PPP3CA/GATA6/KLF15	Upregulated
BP	GO:0014898	cardiac muscle hypertrophy in response to stress	7/1608	31/20757	0.00832735	0.0430675	ATP2B4/BMP10/TRPC3/PPARG/PPP3CA/GATA6/KLF15	Upregulated
CC	GO:0060076	excitatory synapse	11/1608	63/20757	0.00849636	0.043788	PLXNA4/SRPX2/SLC6A9/PALLD/GRIA3/AKAP5/SLC17A8/SCN8A/FGFR2/SLC16A7/NLGN4X	Upregulated
BP	GO:0016048	detection of temperature stimulus	6/1608	24/20757	0.00855224	0.0438005	CXCL12/LXN/GRIK2/NGFR/ANO3/ADORA1	Upregulated
BP	GO:0035902	response to immobilization stress	6/1608	24/20757	0.00855224	0.0438005	REN/CYP1A1/PITX3/SOD2/NR0B1/LRP11	Upregulated
MF	GO:0140416	transcription regulator inhibitor activity	6/1608	24/20757	0.00855224	0.0438005	SMAD6/ID2/DDIT3/ID4/SMAD7/LEF1	Upregulated
BP	GO:0050766	positive regulation of phagocytosis	12/1608	72/20757	0.0089106	0.0452587	COLEC11/RAB31/PTX3/C3/COLEC10/F2RL1/TUB/ABCA7/FCGR2B/MERTK/CFP/APOA1	Upregulated
BP	GO:1904888	cranial skeletal system development	12/1608	72/20757	0.0089106	0.0452587	EDNRA/EXT1/FREM1/TGFBR1/BMP4/PDGFRA/MTHFD1L/MMP14/COLEC10/FGFR2/RDH10/TGFBR2	Upregulated
CC	GO:0031968	organelle outer membrane	30/1608	246/20757	0.00898808	0.0454457	MAOA/ARMCX2/HSPA9/SLC22A3/LPIN1/FOXO3/CYB5A/HK2/PTGS2/ARMCX1/MGST1/VAT1/ARMCX6/AGPAT4/SYNE1/ARMCX3/THG1L/MAOB/BNIP3/TSPO/GK/PGR/BNIP3L/SLC29A3/SARM1/HK1/RPS27A/ENO1/RAB32/MGST3	Upregulated
BP	GO:0032438	melanosome organization	8/1608	39/20757	0.00899054	0.0454457	BACE2/ZEB2/APOE/TYRP1/AP3S1/PMEL/BLOC1S6/RAB32	Upregulated
BP	GO:0032885	regulation of polysaccharide biosynthetic process	8/1608	39/20757	0.00899054	0.0454457	PPP1R3C/IRS2/SORBS1/PPP1R3B/IGF2/HAS2/ENPP1/CLTC	Upregulated
BP	GO:0044060	regulation of endocrine process	8/1608	39/20757	0.00899054	0.0454457	REN/GJA1/F2R/CRHBP/DAB2/C1QTNF1/TSPO/F2RL1	Upregulated
BP	GO:0051438	regulation of ubiquitin-protein transferase activity	8/1608	39/20757	0.00899054	0.0454457	ARRDC4/RPL5/TRIB3/FEM1B/SMAD7/RPS2/RPL23/RPS7	Upregulated
BP	GO:0055094	response to lipoprotein particle	8/1608	39/20757	0.00899054	0.0454457	CDH13/APOE/TXNIP/PPARG/NPC1/SOCS5/GAS5/MYD88	Upregulated
BP	GO:0050810	regulation of steroid biosynthetic process	13/1608	81/20757	0.00911627	0.0459616	ADM/SNAI2/APOE/ASAH1/BMP2/STAR/DAB2/ERLIN2/IGFBP7/TSPO/NR0B1/NR1H4/ABCG1	Upregulated
BP	GO:0061351	neural precursor cell proliferation	22/1608	166/20757	0.00931135	0.0468746	ARHGEF2/VEGFA/ID2/EML1/HIF1A/HAPLN1/ID4/PITX3/FGF13/ACAN/MDK/ATF5/BTG2/TRIM71/VCAN/SOX5/LIMS2/LEF1/FGFR2/DLL4/NAP1L1/RERE	Upregulated
BP	GO:0043409	negative regulation of MAPK cascade	23/1608	176/20757	0.00939178	0.0472472	DUSP6/CNKSR3/MYC/SPRY1/UCHL1/DACT1/TIMP3/APOE/SPRY4/PPARG/IRAK3/BMP2/LMO3/MECOM/DAB2/F2RL1/CAV1/ABCA7/DUSP10/FLCN/SEMA6A/SH2B3/DUSP3	Upregulated
BP	GO:0019058	viral life cycle	37/1608	321/20757	0.00990929	0.0495729	DPP4/PABPC1/PTX3/CLDN1/CTSB/NCAM1/LAMP1/NRP1/CD55/P4HB/APOE/TFRC/EEF1A1/EGFR/NPC1/ITGA5/SLC1A5/ARL8B/STOM/LGALS1/TRIM8/RPSA/NMT2/TRIM38/SLC3A2/PDE12/TRIM58/CAV1/SLC7A1/CHMP3/IFITM1/CTBP2/IFITM2/SCARB2/BSG/SLPI/SNX3	Upregulated
BP	GO:0002313	mature B cell differentiation involved in immune response	7/1608	32/20757	0.00996164	0.0495729	ST3GAL1/BCL6/DOCK11/LGALS1/FCGR2B/MFNG/NKX2-3	Upregulated
BP	GO:0010644	cell communication by electrical coupling	7/1608	32/20757	0.00996164	0.0495729	PKP2/GJA1/ATP1A3/GJA5/ANK3/CAV1/CAMK2D	Upregulated
CC	GO:0019867	outer membrane	30/1608	248/20757	0.0100265	0.0497427	MAOA/ARMCX2/HSPA9/SLC22A3/LPIN1/FOXO3/CYB5A/HK2/PTGS2/ARMCX1/MGST1/VAT1/ARMCX6/AGPAT4/SYNE1/ARMCX3/THG1L/MAOB/BNIP3/TSPO/GK/PGR/BNIP3L/SLC29A3/SARM1/HK1/RPS27A/ENO1/RAB32/MGST3	Upregulated
CC	GO:0005791	rough endoplasmic reticulum	10/1608	56/20757	0.0101108	0.0497427	VTN/RPL4/PLOD2/PTGDS/RPS23/RPL6/SRPRB/CCDC47/SEC63/RPS28	Upregulated
CC	GO:0030663	COPI-coated vesicle membrane	5/1608	18/20757	0.0101172	0.0497427	TMED2/KDELR3/KDELR2/COPG2/COPZ2	Upregulated
BP	GO:0030900	forebrain development	45/1608	407/20757	0.0100469	0.0497427	NIN/RELN/COL3A1/EXT1/CXCL12/ATP2B4/SEMA5A/PLXNA4/DLC1/KCNA2/SSTR1/NRP1/ID2/RTN4/FOXP2/NRP2/DYNC2H1/BMP4/TBX3/NPY/HIF1A/BMP2/EGFR/FYN/ID4/ROBO1/ALDH1A3/FGF13/SLC7A11/MDK/SCN5A/BNIP3/ATF5/BTG2/SRGAP2C/HAP1/CRK/PLXNA1/LEF1/FGFR2/NR0B1/LHX6/SLC38A2/GLI2/OXTR	Upregulated
BP	GO:0033555	multicellular organismal response to stress	14/1608	91/20757	0.0100766	0.0497427	RELN/DPP4/EXT1/THBS1/APOE/GJA4/PPP3CA/GRIK2/MDK/MEF2C/EDNRB/TSPO/ADAM11/LRP11	Upregulated
BP	GO:0097581	lamellipodium organization	14/1608	91/20757	0.0100766	0.0497427	CD44/CDH13/ENPP2/VCL/S1PR1/PLCE1/ABLIM3/KANK1/ARPC2/AVIL/PDPN/NCK1/ARHGEF6/ABI3	Upregulated
BP	GO:0140014	mitotic nuclear division	60/1375	274/20757	1.08153e-16	7.87248e-13	TPX2/NCAPD2/KIF4A/KNSTRN/PRICKLE1/AURKA/NUSAP1/PSRC1/KIFC1/PHB2/KIF3B/PDGFB/CHMP4C/IGF1/KIF11/UBE2C/CDC20/MKI67/PRC1/MZT1/AURKB/OBSL1/EDN1/CDK5RAP2/BMP7/NCAPH/CEP85/NEK2/UBE2S/PLK1/BUB1B/CENPF/ESPL1/PIN1/MYBL2/KIF18B/NUP62/KIF2C/CDK1/CCNB1/UBXN2B/BUB1/CDCA8/KIF23/KIF22/MAD2L2/EGF/BIRC5/CDCA5/CDC25C/NCAPH2/KIF14/SPC25/PDXP/CENPK/NCAPG2/NUF2/NDC80/ZWINT/MAD2L1	Downregulated
BP	GO:1902850	microtubule cytoskeleton organization involved in mitosis	44/1375	163/20757	4.20146e-16	1.52912e-12	TPX2/KIF4A/PRICKLE1/AURKA/NUSAP1/PSRC1/KIFC1/KIF3B/SUN2/CHMP4C/SAPCD2/KIF11/CDC20/PRC1/MZT1/STMN1/AURKB/CDK5RAP2/PLK2/NEK2/PLK1/TACC3/ESPL1/MYBL2/NUP62/CDK1/FAM110A/CCNB1/WDR62/SPRY2/UBXN2B/CENPA/CDCA8/KIF23/BIRC5/GPSM2/SPC25/CENPH/NUF2/PAX6/GPSM1/NDC80/CKAP5/MAD2L1	Downregulated
BP	GO:0000280	nuclear division	77/1375	441/20757	3.68445e-15	7.76765e-12	TPX2/NCAPD2/KIF4A/KNSTRN/REC8/PRICKLE1/AURKA/NUSAP1/PSRC1/KIFC1/PHB2/KIF3B/PDGFB/CHMP4C/IGF1/FOXJ2/SLX4/KIF11/UBE2C/CDC20/MKI67/PRC1/MZT1/FANCD2/AURKB/OBSL1/EDN1/CDK5RAP2/BMP7/NCAPH/CEP85/PDE3A/WNT5A/FANCA/NEK2/UBE2S/PLK1/BUB1B/CENPF/ESPL1/PTTG1/PIN1/MYBL2/MAPK15/KIF18B/NUP62/RAD51AP1/KIF2C/CDK1/CCNB1/CCNB2/WNT4/UBXN2B/BUB1/CDCA8/MASTL/KIF23/KIF22/BRIP1/MAD2L2/TOP2A/EGF/BIRC5/CDCA5/CDC25C/NCAPH2/…	Downregulated
BP	GO:0010975	regulation of neuron projection development	78/1375	453/20757	5.33566e-15	7.76765e-12	DPYSL3/SPP1/NEFL/TUBB2B/GATA3/KIF13B/GDI1/CNR1/DPYSL5/DNM3/TENM3/TRPC5/SEMA3C/CHN1/NTN1/KREMEN1/LRP8/SEMA3F/PLXND1/SEMA4F/DDR1/SEMA4D/PTPRO/SEMA3A/DKK1/PLXNC1/CDH2/ATP1B2/PLXNB1/NRCAM/PAK1/EPHB2/RTN4R/OBSL1/PQBP1/BMP7/DAB2IP/TIAM2/TRAK1/WNT5A/ITGA6/MBOAT1/GAK/CNTN1/CHRNA3/TRIM46/PREX1/KNDC1/PLA2G3/FAT3/ENC1/SIPA1L1/INPP5J/NEO1/ITGA3/PPP2R5B/STAU2/PLXNB2/HDAC6/PTPRD/MARK1/DRAXIN/EZH2/TNIK/NTNG2/MA…	Downregulated
BP	GO:0098813	nuclear chromosome segregation	58/1375	312/20757	6.56056e-13	5.96929e-10	TPX2/NCAPD2/KIF4A/KNSTRN/REC8/PRICKLE1/AURKA/NUSAP1/PSRC1/KIFC1/KIF3B/CHMP4C/KIF11/UBE2C/CDC20/PRC1/SMARCB1/MZT1/FANCD2/AURKB/CDK5RAP2/NCAPH/NEK2/PLK1/BUB1B/TACC3/CENPF/ESPL1/PTTG1/BCL7A/MYBL2/MAPK15/KIF18B/NUP62/KIF2C/CDK1/CCNB1/CDC6/CCNB2/BUB1/CDCA8/KIF23/KIF22/BRIP1/MAD2L2/TOP2A/BIRC5/CDCA5/NCAPH2/KIF14/SPC25/CENPK/NCAPG2/FAM83D/NUF2/NDC80/ZWINT/MAD2L1	Downregulated
BP	GO:0051783	regulation of nuclear division	37/1375	146/20757	7.6299e-13	6.17089e-10	AURKA/NUSAP1/PDGFB/IGF1/UBE2C/CDC20/MKI67/AURKB/OBSL1/EDN1/CDK5RAP2/BMP7/PDE3A/WNT5A/NEK2/PLK1/BUB1B/CENPF/ESPL1/PIN1/NUP62/RAD51AP1/CCNB1/WNT4/BUB1/CDCA8/MAD2L2/EGF/BIRC5/CDC25C/SPC25/PDXP/NUF2/NDC80/ZWINT/MSX1/MAD2L1	Downregulated
BP	GO:0007409	axonogenesis	72/1375	448/20757	1.99175e-12	1.4498e-09	SPP1/NEFL/TUBB2B/GATA3/APLP1/KIF13B/GDI1/DPYSL5/PRICKLE1/AUTS2/NOTCH1/TRPC5/SEMA3C/CHN1/GAP43/NTN1/SEMA3F/CYFIP2/PLXND1/BOC/NOG/SEMA4F/SEMA4D/PTPRO/SEMA3A/PLXNC1/CDH2/PLXNB1/NRCAM/PAK1/EPHB2/STMN1/ITGA4/RTN4R/NOTCH3/IGSF9/BCL2/PARD6B/EDN1/BMP7/LYPLA2/NRXN3/TIAM2/TRAK1/WNT5A/FZD3/EFNA2/CNTN1/DSCAML1/TRIM46/DAG1/SIPA1L1/NEO1/FOXG1/PLXNB2/HDAC6/SLITRK6/ARHGEF40/DRAXIN/NTNG2/MAP2/CNTN5/DRD2/PLEKHG4B/…	Downregulated
BP	GO:0090068	positive regulation of cell cycle process	51/1375	262/20757	2.69005e-12	1.78008e-09	NCAPD2/AURKA/NUSAP1/PHB2/KIF3B/PDGFB/DBF4B/IGF1/UBE2C/CDC20/RHNO1/AURKB/EDN1/CIT/NCAPH/RRM2/WNT5A/PKP4/WNK1/FEN1/ESPL1/MAPK15/NUP62/CCND2/RAD51AP1/CDK1/CCNB1/CDC6/WNT4/UBXN2B/BUB1/CDCA8/KIF23/EZH2/EGF/BIRC5/CDCA5/CDK10/E2F8/DTL/CDC25C/GPSM2/E2F7/NCAPH2/KIF14/NCAPG2/DRD2/FAM83D/NDC80/MSX1/MAD2L1	Downregulated
BP	GO:0007059	chromosome segregation	69/1375	424/20757	3.20068e-12	1.9038e-09	TPX2/NCAPD2/KIF4A/KNSTRN/REC8/PRICKLE1/AURKA/NUSAP1/PSRC1/KIFC1/KIF3B/CHMP4C/KIF11/UBE2C/CDC20/MKI67/PRC1/SMARCB1/MZT1/FANCD2/STARD9/AURKB/CDK5RAP2/NCAPH/HAUS1/CEP85/RGS14/NEK2/PLK1/BUB1B/TACC3/CENPF/ESPL1/PTTG1/BCL7A/MYBL2/MAPK15/KIF18B/NUP62/KIF2C/CDK1/HJURP/CCNB1/CDC6/CCNB2/TUBGCP4/BUB1/CDCA8/KIF23/KIF22/BRIP1/MAD2L2/TOP2A/BIRC5/CDCA5/GPSM2/NCAPH2/KIF14/SPC25/CENPK/NCAPG2/CENPH/FAM83D/NUF2/HAU…	Downregulated
BP	GO:0007088	regulation of mitotic nuclear division	32/1375	118/20757	3.74635e-12	1.9038e-09	AURKA/NUSAP1/PDGFB/IGF1/UBE2C/CDC20/MKI67/AURKB/OBSL1/EDN1/CDK5RAP2/BMP7/NEK2/PLK1/BUB1B/CENPF/ESPL1/PIN1/NUP62/CCNB1/BUB1/CDCA8/MAD2L2/EGF/BIRC5/CDC25C/SPC25/PDXP/NUF2/NDC80/ZWINT/MAD2L1	Downregulated
MF	GO:0008017	microtubule binding	52/1375	273/20757	3.9232e-12	1.9038e-09	NEFM/KIF4A/KNSTRN/DCX/KIF13B/TPPP/DNM3/MAST2/CAPN6/GTSE1/CAMSAP3/NUSAP1/PSRC1/KIFC1/KIF3B/GAPDH/SUN2/CNN3/KIF11/PRC1/KIF20A/DCLK2/STARD9/NAV3/KIF21B/DNM1/FMR1/HOOK1/KIF3C/CDK5RAP2/RGS14/EML6/KIF15/PLK1/MAST1/CENPF/KIF18B/KIF2C/HDAC6/TUBGCP4/MTUS2/KIF23/KIF22/BIRC5/MAP2/STRBP/KIF14/FAM83D/HAUS4/FMN1/CKAP5/ARL3	Downregulated
BP	GO:0001654	eye development	65/1375	391/20757	5.23204e-12	2.38025e-09	IFT122/DCX/FREM2/GATA3/LIM2/SOX2/TGFB2/PRICKLE1/TENM3/MAB21L2/NOTCH1/COL8A1/CDON/SHROOM2/ALDH1A2/SOX11/MEIS3/COL8A2/PRDM1/MYO7A/ANGPTL7/CALB1/LPCAT1/EPHB2/MFAP5/BCL2/BMP7/WNT5A/CACNA1C/TWIST1/ZNF513/FAT3/WNT5B/MFAP2/SALL2/STAU2/PBX2/TULP3/PYGO2/NHS/PITX2/SPRY2/SMG9/SDK1/SLITRK6/NKD1/ADAMTS18/HDAC1/MEIS2/IFT140/CYP1B1/THRB/USH1C/ZEB1/AQP5/RPE65/NPHP1/DRD2/SIPA1L3/PAX6/HSF4/BIRC7/NDP/CRB1/PRPH2	Downregulated
BP	GO:0048736	appendage development	39/1375	182/20757	4.97521e-11	1.57455e-08	IFT122/FREM2/TGFB2/PRICKLE1/NOTCH1/SEMA3C/HOXA10/KREMEN1/KAT2A/GPC3/ALDH1A2/ZIC3/NOG/DKK1/HOXA9/ZNRF3/TBX5/BMP7/WNT5A/ITGA6/CACNA1C/TWIST1/ALX4/B4GALNT1/COL2A1/ZNF219/PBX2/TULP3/TMEM107/PITX2/EN1/HDAC1/IFT140/SALL1/GDF5/RUNX2/FMN1/MSX1/AFF3	Downregulated
BP	GO:0060173	limb development	39/1375	182/20757	4.97521e-11	1.57455e-08	IFT122/FREM2/TGFB2/PRICKLE1/NOTCH1/SEMA3C/HOXA10/KREMEN1/KAT2A/GPC3/ALDH1A2/ZIC3/NOG/DKK1/HOXA9/ZNRF3/TBX5/BMP7/WNT5A/ITGA6/CACNA1C/TWIST1/ALX4/B4GALNT1/COL2A1/ZNF219/PBX2/TULP3/TMEM107/PITX2/EN1/HDAC1/IFT140/SALL1/GDF5/RUNX2/FMN1/MSX1/AFF3	Downregulated
CC	GO:0005874	microtubule	70/1375	467/20757	1.05267e-10	2.94706e-08	TPX2/KIF4A/KNSTRN/DCX/TUBB2B/KIF13B/TPPP/SYBU/DNM3/CAPN6/AURKA/GTSE1/CAMSAP3/SHROOM2/NUSAP1/PSRC1/PBXIP1/KIFC1/DNAL1/SHROOM3/KIF3B/CHMP4C/KIF11/SLAIN1/PRC1/KIF20A/NINL/NAV3/STMN1/AURKB/KIF21B/DNM1/HOOK1/TUBB4B/KIF3C/CDK5RAP2/HAUS1/RGS14/EML6/TUBA1B/CCDC57/NEK2/KIF15/PLK1/KIF18B/KIF2C/TUBB4A/STAU2/MAP7/CDK1/FAM110A/TBCD/SPRY2/RASSF5/HDAC6/TUBGCP4/MTUS2/KIF23/KIF22/BIRC5/MAP2/KIF14/KCNAB2/HID1/RASS…	Downregulated
BP	GO:0051056	regulation of small GTPase mediated signal transduction	51/1375	295/20757	2.48917e-10	6.03956e-08	DNMBP/IQSEC3/TGFB2/AUTS2/NOTCH1/CHN1/CADM4/VAV2/CDON/ITPKB/IGF1/NET1/FOXM1/ARHGEF9/CBL/PLEKHG1/EPHB2/STMN1/MCF2L/RTN4R/ARHGAP26/DAB2IP/DEF6/TIAM2/SYNPO2L/STMN3/PLEKHG5/CHN2/PREX1/ARHGAP11A/DENND3/SIPA1L1/NUP62/CYTH2/ITGA3/SRGAP3/ARHGEF10L/BCR/SPRY2/ARHGEF40/ARHGEF4/LPAR2/KCTD13/PIK3CB/RGL2/KIF14/RASAL1/SIPA1L3/PLEKHG4B/GIT1/RAP1GAP2	Downregulated
BP	GO:0006261	DNA-templated DNA replication	35/1375	161/20757	3.18959e-10	7.48936e-08	PARP1/DACH1/CAMSAP3/DBF4B/MCM8/MCM7/TIMELESS/POLA2/SAMHD1/ORC1/TONSL/TICRR/GMNN/RECQL4/CDK2/MCM5/UPF1/MCM3/FEN1/LIG1/TRAIP/PCNA/PRIM1/MCM2/CDC6/MCM10/E2F8/E2F7/GINS1/TK1/POLQ/EME1/REV3L/RECQL5/CDC45	Downregulated
BP	GO:0051656	establishment of organelle localization	68/1375	469/20757	8.30241e-10	1.77745e-07	NEFL/KNSTRN/SYBU/CDH3/SHROOM2/NTN1/NOP9/NUSAP1/PSRC1/ATP9A/KIFC1/TRAPPC9/KIF3B/SUN2/CHMP4C/MYO7A/SDC1/SAPCD2/CLMN/RAC2/CBL/GATA2/AURKB/ITGA4/DNM1/CDK5RAP2/TRAK1/NEK2/TRIM46/PLK1/PLA2G3/CENPF/ESPL1/MAPK15/NUP62/KIF2C/PRKCZ/CCNB1/SPRY2/EXOC2/UBXN2B/CENPA/HDAC6/PIK3CD/CDCA8/KIF22/MARK1/BIRC5/CDCA5/MAP2/GPSM2/KIF14/SPC25/GPR143/NLGN1/STARD3/LMNB2/FAM83D/LMNB1/NUF2/PAX6/GPSM1/CROCC/NDC80/SPHK2/FYCO1/C…	Downregulated
CC	GO:0098984	neuron to neuron synapse	57/1375	362/20757	9.01375e-10	1.82253e-07	IQSEC3/SORT1/DNM3/SYT1/CLSTN3/AURKA/DLGAP1/GAP43/GRIK5/PHB2/SEMA4F/PTPRO/CALB1/CNKSR2/ARHGEF9/PLXNC1/CDH2/CADM1/ATP1B2/GRIA1/NRCAM/EPHB2/FMR1/GRIA2/DLG2/RGS14/PKP4/CHRNA3/SORCS2/CACNA1C/CHD4/DLG3/SAMD14/GRIN3B/SIPA1L1/PRKCZ/GRIA4/BCR/PPP1R9A/ZDHHC2/PENK/GRIN2A/PTPRD/TNIK/SLC4A8/TMEM108/GSG1L/NLGN1/ERBB4/CNIH2/BAIAP2/PLEKHA5/IGSF9B/GIT1/SHANK1/PAK3/DTNB	Downregulated
BP	GO:0000075	cell cycle checkpoint signaling	38/1375	192/20757	9.87684e-10	1.89249e-07	GTSE1/CAMSAP3/CHMP4C/TIMELESS/CDC20/RHNO1/ORC1/FANCD2/TICRR/AURKB/CDK5RAP2/CDK2/PLK2/DOT1L/E2F1/WDR76/PLK1/BUB1B/CENPF/CDK1/CCNB1/CDC6/BUB1/CDCA8/BRIP1/MAD2L2/BIRC5/DTL/STK33/SPC25/MDC1/NUF2/CDK5RAP3/EME1/NDC80/ZWINT/MAD2L1/CDC45	Downregulated
BP	GO:0051983	regulation of chromosome segregation	30/1375	131/20757	1.56685e-09	2.92439e-07	NCAPD2/UBE2C/CDC20/MKI67/SMARCB1/AURKB/CDK5RAP2/NCAPH/PLK1/BUB1B/TACC3/CENPF/ESPL1/BCL7A/MAPK15/KIF2C/CDK1/CCNB1/CDC6/BUB1/CDCA8/MAD2L2/BIRC5/NCAPH2/SPC25/NCAPG2/NUF2/NDC80/ZWINT/MAD2L1	Downregulated
CC	GO:0043025	neuronal cell body	68/1375	489/20757	4.82623e-09	7.47449e-07	TPX2/KCNN2/SLC2A3/GDI1/TGFB2/DPYSL5/ENO2/SORL1/TRPC5/AURKA/GRIPAP1/GAP43/AKAP12/KREMEN1/LRP8/SNCAIP/SEMA4F/CD200/CALB1/CNN3/STAU1/CNKSR2/CNTNAP2/SORBS2/SNCG/GRIA1/EPHB2/ITGA4/RTN4R/KCNK2/FMR1/GRIA2/KCNN1/DLG2/INHA/DAB2IP/TIAM2/LYPD6/FZD3/EFNA2/CHRNA3/SORCS2/SLC6A6/PPP1R1B/CACNA1C/MBP/KNDC1/ITPR3/CSNK1E/MAST1/GRIN3B/ENC1/TUBB4A/PRKCZ/GRIA4/STAU2/HDAC6/PENK/HDAC1/MAGOHB/MAP2/SLC4A8/PRPH/FLRT1/DRD2/…	Downregulated
BP	GO:0016049	cell growth	68/1375	497/20757	9.39751e-09	1.3899e-06	SPP1/GDI1/TGFB2/PRICKLE1/AUTS2/SOCS2/SYT1/CLSTN3/TRPC5/SEMA3C/AURKA/BST2/WASF1/NTN1/OSGIN2/PSRC1/SEMA3F/CYFIP2/SEMA4F/DDR1/SEMA4D/POSTN/SEMA3A/IGF1/NET1/IGFBP5/ING4/SMARCB1/LTBP4/SORBS2/HBEGF/NRCAM/ITGA4/RTN4R/BCL2/RGS4/EDN1/C8orf44-SGK3/WNT5A/VGLL4/EXTL3/SFN/TRIM46/HYAL2/AGTR1/EXOSC9/PRKCZ/DNAJB2/HDAC6/ST20/NPPB/MAD2L2/DRAXIN/PARP2/MAP2/RERG/PAK4/TMEM108/KIF14/PTPRJ/FLRT1/RASAL1/RNF157/SPHK2/CDH…	Downregulated
BP	GO:0034329	cell junction assembly	63/1375	446/20757	9.7138e-09	1.3899e-06	ITGA2/LIM2/CDH3/DNM3/CDH6/PCDHB5/CLSTN3/GAP43/CAMSAP3/NTN1/AGRN/NPHS1/CDH24/PLXND1/SEMA4D/PTPRO/DKK1/ARHGEF9/CDH2/MDGA1/CNTNAP2/PLXNB1/TBX5/GRIA1/NRCAM/EPHB2/PIP5K1C/BCL2/PARD6B/PRKCA/WNT5A/PKP4/ITGA6/ZDHHC12/LSR/CHD4/COL17A1/BCR/STAU2/IRX3/PLXNB2/TBCD/WNT4/GJB2/SDK1/ZDHHC2/SLITRK6/PTPRD/NTNG2/CNTN5/PTPRJ/NLGN1/ERBB4/NPHP1/DRD2/CLDN22/EPHB3/FMN1/LRRTM1/CDH4/IKBKB/CLDN6/IL1RAP	Downregulated
CC	GO:0098687	chromosomal region	58/1375	399/20757	1.32573e-08	1.78704e-06	NCAPD2/KNSTRN/REC8/PARP1/AURKA/SUN2/CHMP4C/MCM7/SLX4/CDC20/ZNF618/SMARCB1/ORC1/CTC1/AURKB/FMR1/RECQL4/CDK2/PLK2/MCM5/UPF1/MCM3/NEK2/PLK1/CHD4/FEN1/BUB1B/CENPF/MTA2/PCNA/RAD51AP1/MCM2/KIF2C/CDK1/HJURP/CCNB1/KDM4C/CENPA/BUB1/CDCA8/CBX5/KIF22/ZNF827/TOP2A/EZH2/BIRC5/CDCA5/SPC25/DNMT1/CENPK/CENPH/NUF2/DNMT3A/NDC80/CKAP5/PIF1/ZWINT/MAD2L1	Downregulated
BP	GO:0043583	ear development	39/1375	221/20757	1.76331e-08	2.27007e-06	OTOL1/PAX8/FREM2/GATA3/SOX2/TGFB2/PCDH15/NOTCH1/SHROOM2/NTN1/ZIC3/NOG/MYO7A/DDR1/CALB1/LRIG1/GATA2/EPHB2/KCNK2/BCL2/EDN1/WNT5A/FZD3/CCNA2/TWIST1/COL2A1/SLC4A7/MCM2/FOXG1/BCR/SPRY2/GJB2/SLITRK6/ATG4B/USH1C/ZEB1/TPRN/MSX1/TECTA	Downregulated
BP	GO:0048732	gland development	62/1375	443/20757	1.81009e-08	2.27007e-06	PAX8/ITGA2/SULF1/GATA3/SOX2/TGFB2/SOCS2/IGSF3/NOTCH1/SOSTDC1/ASXL1/SEMA3C/AURKA/HOXA10/NTN1/ALDH1A2/PHB2/ZIC3/PLXND1/NOG/DDR1/IGFBP5/HOXA9/CADM1/SMARCB1/GATA2/CTC1/BCL2/EDN1/BMP7/NCOR2/WNT5A/TYMS/LSR/UCP2/LAMA5/DAG1/PCNA/INHBB/CELA1/PYGO2/APLN/PITX2/CCNB2/WNT4/ADA/EZH2/CYP1B1/UPB1/SALL1/EGF/E2F8/E2F7/ERBB4/DRD2/PAX6/CDK5RAP3/EPHB3/PRDX2/MSX1/FASN/SLC29A1	Downregulated
BP	GO:0007094	mitotic spindle assembly checkpoint signaling	16/1375	46/20757	1.87119e-08	2.27007e-06	CDC20/AURKB/CDK5RAP2/PLK1/BUB1B/CENPF/CCNB1/BUB1/CDCA8/MAD2L2/BIRC5/SPC25/NUF2/NDC80/ZWINT/MAD2L1	Downregulated
BP	GO:0098742	cell-cell adhesion via plasma-membrane adhesion molecules	45/1375	279/20757	2.52285e-08	2.93708e-06	SPARCL1/PCDHGA3/TGFB2/CDH3/TENM3/PCDH15/CDH6/PCDHB5/CLSTN3/DSC2/CADM4/PCDHGB1/CELSR2/PCDHGA11/CDH24/TENM4/PCDHGA6/CDH2/MDGA1/CADM1/CELSR1/PCDHGB4/FGFRL1/PCDHGB7/IGSF9/WNK1/DSCAML1/MBP/FAT3/ITGA3/PLXNB2/SDK1/PTPRD/NTNG2/PIK3CB/PCDHA6/NLGN1/PCDHB12/CLDN22/TENM1/PCDHGA2/CDH4/CRB1/CLDN6/IL1RAP	Downregulated
BP	GO:0050804	modulation of chemical synaptic transmission	66/1375	489/20757	2.65314e-08	2.93708e-06	NEFL/TUBB2B/CNR1/SYBU/ERC1/SYT1/PLAT/CLSTN3/DLGAP1/AKAP12/KAT2A/LRP8/GRIK5/SNCAIP/NOG/CALB1/HIP1/DKK1/CDC20/STAU1/CDH2/SNCG/GRIA1/EPHB2/DNM1/SLC18A3/FMR1/CSPG5/RGS4/GRIA2/EDN1/RGS14/PLK2/WNT5A/ZDHHC12/CHRNA3/SORCS2/SLC6A6/ITPR3/DAG1/GRIN3B/SIPA1L1/VAMP2/BAIAP3/PRKCZ/GRIA4/BCR/STAU2/JPH3/PLCG1/PPP1R9A/HDAC6/ZDHHC2/GRIN2A/PTPRD/KCTD13/NTNG2/SLC4A8/TMEM108/NLGN1/DRD2/BAIAP2/LRRTM1/GIT1/SHANK1/CNTNAP4	Downregulated
MF	GO:0004674	protein serine/threonine kinase activity	60/1375	427/20757	2.6509e-08	2.93708e-06	SOSTDC1/MAST2/AURKA/ARAF/SBK1/PHKA2/WNK2/NRBP2/DCLK2/LTBP4/PASK/PAK1/AURKB/STK39/CIT/DYRK4/PRKCA/C8orf44-SGK3/CDK2/PLK2/MKNK2/PKN3/GAK/WNK1/NEK2/FAM20C/AATK/PLK1/BUB1B/PHKA1/CSNK1E/PRKAG2/MAPK4/MAST1/MAPK15/PIM1/NRK/PRKCZ/BCR/CDK1/ADCK5/BUB1/SBK2/MASTL/MARK1/TNIK/CDK10/PAK4/NUAK2/MAP3K10/STK33/TNK2/PKN1/MAPK13/NUAK1/BRSK2/IKBKB/PAK3/PIM2/ADCK2	Downregulated
BP	GO:2001251	negative regulation of chromosome organization	23/1375	94/20757	3.32477e-08	3.55897e-06	PARP1/SLX4/CDC20/CTC1/AURKB/CDK5RAP2/PLK1/BUB1B/CENPF/ESPL1/MNAT1/CCNB1/BUB1/CDCA8/MAD2L2/TOP2A/BIRC5/SPC25/NUF2/NDC80/PIF1/ZWINT/MAD2L1	Downregulated
BP	GO:0051960	regulation of nervous system development	63/1375	466/20757	5.16652e-08	5.01428e-06	SPP1/NEFL/TPPP/GDI1/DPYSL5/LRP2/NOTCH1/SORL1/CLSTN3/TRPC5/SEMA3C/CDON/NTN1/AGRN/LRP8/SOX11/SEMA3F/PLXND1/NOG/SEMA4F/TENM4/SEMA4D/SEMA3A/DKK1/PLXNC1/GATA2/PLXNB1/EPHB2/RTN4R/HES6/OBSL1/BMP7/TIAM2/TRAK1/MYRF/RGS14/WNT5A/FZD3/TRIM46/HEY1/DAG1/FOXG1/STAU2/PLXNB2/WDR62/HMGB2/HDAC6/SLITRK6/PTPRD/HDAC1/DRAXIN/EZH2/MAP2/KIF14/NLGN1/DRD2/PAX6/BAIAP2/EPHB3/LRRTM1/CDH4/ZFYVE27/IL1RAP	Downregulated
CC	GO:0098978	glutamatergic synapse	57/1375	407/20757	6.62073e-08	6.10029e-06	SPARCL1/SORT1/CNR1/DNM3/CDH6/SYT1/PLAT/CLSTN3/AURKA/DLGAP1/GRIPAP1/SEMA3F/FXYD6/PHB2/PLXND1/SEMA4F/PTPRO/SEMA3A/CALB1/HIP1/CNN3/STAU1/CNKSR2/PLXNC1/GRIA1/NRCAM/EPHB2/RTN4R/DNM1/CSPG5/RGS14/WNT5A/CHD4/LAMA5/DLG3/DAG1/PIN1/ITGA3/PRKCZ/BCR/PLCG1/GRIN2A/PTPRD/LPAR2/TNIK/NTNG2/SLC4A8/GSG1L/NLGN1/ERBB4/DRD2/BAIAP2/SLC1A2/PLEKHA5/SHANK1/PAK3/IL1RAP	Downregulated
BP	GO:0044772	mitotic cell cycle phase transition	63/1375	470/20757	7.09908e-08	6.1794e-06	AURKA/GTSE1/PHB2/CHMP4C/DBF4B/FOXM1/UBE2C/CDC20/SMARCB1/ORC1/TICRR/CTC1/AURKB/CCNF/E2F2/BCL2/FBXL7/CDK5RAP2/RRM2/CDK2/PLK2/CCDC57/E2F1/UBE2S/CCNA2/PLK1/BUB1B/TACC3/CENPF/ESPL1/BCL7A/CCND2/MNAT1/CKS1B/CDK1/CCNB1/CDC6/CCNB2/BUB1/CDCA8/MASTL/MAD2L2/EZH2/BIRC5/USH1C/CDCA5/CDK10/PSME2/DTL/CDC25C/E2F7/KIF14/SPC25/ARPP19/NUF2/PSME1/CDK5RAP3/BRSK2/NDC80/CDKN2D/ZWINT/PIM2/MAD2L1	Downregulated
CC	GO:0005912	adherens junction	34/1375	188/20757	7.71393e-08	6.40711e-06	CCDC85C/FRMD4B/CDH3/CDH6/NOTCH1/DSC2/DSP/CAMSAP3/SHROOM2/CDH24/SHROOM3/CNN3/CDH2/FRMD4A/PIP5K1C/CDCA3/DLG2/PKP4/ITGA6/TSPAN33/RND1/DLG3/DAG1/CYTH2/TBCD/SHROOM4/PAK4/TNK2/PDLIM7/NPHP1/BAIAP2/FMN1/CDH4/CRB1	Downregulated
CC	GO:0097060	synaptic membrane	55/1375	393/20757	1.1502e-07	9.40705e-06	IQSEC3/CNR1/ERC1/DNM3/SYT1/CLSTN3/GRIPAP1/KCNMA1/GRIK5/FXYD6/SNCAIP/SEMA4F/PTPRO/HIP1/CNKSR2/CNTNAP2/GABRG3/GRIA1/NRCAM/EPHB2/DNM1/FMR1/CSPG5/GRIA2/DLG2/NRXN3/CNTN1/CHRNA3/SORCS2/SLC6A6/CACNA1C/DLG3/DAG1/GRIN3B/ITGA3/GRIA4/GRIN2A/PTPRD/NIPSNAP1/LPAR2/NTNG2/SLC4A8/DMD/CNTN5/GSG1L/NLGN1/ERBB4/DRD2/CNIH2/BAIAP2/SLC1A2/IGSF9B/LRRTM1/SHANK1/CNTNAP4	Downregulated
CC	GO:0014069	postsynaptic density	47/1375	315/20757	1.42191e-07	1.12501e-05	IQSEC3/DNM3/CLSTN3/AURKA/DLGAP1/GAP43/GRIK5/PHB2/SEMA4F/PTPRO/CNKSR2/ARHGEF9/CDH2/CADM1/GRIA1/NRCAM/FMR1/GRIA2/DLG2/RGS14/PKP4/CHRNA3/SORCS2/CACNA1C/DLG3/SAMD14/GRIN3B/SIPA1L1/PRKCZ/GRIA4/BCR/PPP1R9A/ZDHHC2/GRIN2A/TNIK/TMEM108/GSG1L/NLGN1/ERBB4/CNIH2/BAIAP2/PLEKHA5/IGSF9B/GIT1/SHANK1/PAK3/DTNB	Downregulated
BP	GO:0001558	regulation of cell growth	57/1375	417/20757	1.52997e-07	1.19146e-05	SPP1/GDI1/TGFB2/SOCS2/SYT1/CLSTN3/TRPC5/SEMA3C/BST2/NTN1/OSGIN2/PSRC1/SEMA3F/SEMA4F/DDR1/SEMA4D/SEMA3A/IGF1/NET1/IGFBP5/ING4/SMARCB1/LTBP4/HBEGF/NRCAM/RTN4R/BCL2/RGS4/EDN1/C8orf44-SGK3/WNT5A/VGLL4/EXTL3/SFN/TRIM46/HYAL2/AGTR1/EXOSC9/DNAJB2/HDAC6/ST20/NPPB/MAD2L2/DRAXIN/PARP2/MAP2/RERG/PAK4/KIF14/PTPRJ/RASAL1/RNF157/SPHK2/CDH4/CDKN2D/MSX1/ZFYVE27	Downregulated
BP	GO:0051302	regulation of cell division	33/1375	186/20757	1.90254e-07	1.42769e-05	CAT/TGFB2/AURKA/PDGFC/KAT2A/KIF3B/PDGFB/CHMP4C/PRC1/KIF20A/AURKB/CIT/PKP4/BCL2L1/WNK1/SFN/PLK1/PIN1/KIF18B/NUP62/CDC6/CDCA8/POU5F1/KIF23/BIRC5/E2F8/E2F7/KIF14/PDXP/DRD2/PAX6/GIT1/RAB11FIP3	Downregulated
BP	GO:0050808	synapse organization	63/1375	483/20757	1.9238e-07	1.42891e-05	SPARCL1/NEFL/SORT1/SYBU/ERC1/DNM3/CDH6/PCDHB5/CLSTN3/GRIPAP1/GAP43/WASF1/NTN1/AGRN/LRP8/SEMA3F/PLXND1/SEMA4D/PTPRO/DKK1/CDC20/STAU1/CNKSR2/ARHGEF9/PLXNC1/CDH2/MDGA1/PLXNB1/CACNB3/SNCG/GRIA1/NRCAM/EPHB2/IGSF9/SLC18A3/DAB2IP/WNT5A/ZDHHC12/CHD4/LAMA5/DAG1/PIN1/SIPA1L1/ITGA3/STAU2/PLXNB2/HDAC6/SDK1/ZDHHC2/SLITRK6/PTPRD/NTNG2/TMEM108/CNTN5/NLGN1/ERBB4/DRD2/BAIAP2/EPHB3/LRRTM1/SHANK1/PAK3/IL1RAP	Downregulated
BP	GO:0031346	positive regulation of cell projection organization	50/1375	355/20757	3.52982e-07	2.53319e-05	DPYSL3/NEFL/ITGA2/TUBB2B/GDI1/CNR1/DNM3/AUTS2/TENM3/TRPC5/NTN1/AGRN/KAT2A/LRP8/PLXND1/DDR1/SEMA4D/PLXNC1/RAC2/ATP1B2/PLXNB1/EPHB2/FMR1/OBSL1/BMP7/DAB2IP/TIAM2/TRAK1/WNT5A/ITGA6/CNTN1/PLA2G3/ENC1/ITGA3/PPP2R5B/STAU2/PLXNB2/HDAC6/PTPRD/EZH2/NDRG4/NLGN1/NCKIPSD/CROCC/BAIAP2/TENM1/CDH4/GPC2/STMN2/ZFYVE27	Downregulated
BP	GO:0045926	negative regulation of growth	39/1375	247/20757	3.72887e-07	2.60985e-05	SPP1/TGFB2/SOCS2/SEMA3C/BST2/NTN1/OSGIN2/GPC3/PSRC1/SEMA3F/NOG/SEMA4F/SEMA4D/SEMA3A/IGFBP5/ING4/TBX5/RTN4R/KCNK2/BCL2/RGS4/WNT5A/VGLL4/TRIM46/FGFR3/HYAL2/WWC3/DNAJB2/HDAC6/NKD1/ST20/NPPB/DRAXIN/MAP2/RERG/PTPRJ/SPHK2/CDKN2D/MSX1	Downregulated
BP	GO:0050767	regulation of neurogenesis	53/1375	390/20757	4.98811e-07	3.42532e-05	SPP1/NEFL/GDI1/DPYSL5/LRP2/NOTCH1/SORL1/TRPC5/SEMA3C/CDON/NTN1/LRP8/SOX11/SEMA3F/PLXND1/NOG/SEMA4F/TENM4/SEMA4D/SEMA3A/PLXNC1/GATA2/PLXNB1/EPHB2/RTN4R/HES6/OBSL1/BMP7/TIAM2/TRAK1/MYRF/RGS14/WNT5A/FZD3/TRIM46/HEY1/DAG1/FOXG1/STAU2/PLXNB2/WDR62/HMGB2/HDAC6/PTPRD/HDAC1/DRAXIN/EZH2/MAP2/DRD2/PAX6/BAIAP2/CDH4/ZFYVE27	Downregulated
CC	GO:0098982	GABA-ergic synapse	19/1375	79/20757	6.81431e-07	4.59272e-05	IQSEC3/CNR1/CLSTN3/GAP43/PHB2/PTPRO/CALB1/ARHGEF9/MDGA1/GABRG3/CSPG5/SLC6A6/DAG1/BAIAP3/CNTN5/NLGN1/ERBB4/DRD2/LRRTM1	Downregulated
BP	GO:0060560	developmental growth involved in morphogenesis	38/1375	244/20757	7.44858e-07	4.97415e-05	SPP1/GDI1/PRICKLE1/AUTS2/NOTCH1/SYT1/TRPC5/SEMA3C/AURKA/WASF1/NTN1/SEMA3F/CYFIP2/SEMA4F/DDR1/SEMA4D/POSTN/SEMA3A/NRCAM/ITGA4/RTN4R/EDN1/WNT5A/TRIM46/PRKCZ/SPRY2/HDAC6/NKD1/DRAXIN/SALL1/MAP2/TMEM108/FLRT1/RASAL1/RNF157/FMN1/CDH4/ZFYVE27	Downregulated
BP	GO:0000910	cytokinesis	32/1375	188/20757	7.58462e-07	5.01895e-05	KIF4A/AURKA/NUSAP1/KIF3B/CHMP4C/PRC1/KIF20A/STMN1/AURKB/CIT/PKP4/BCL2L1/WNK1/PLK1/CEP55/ESPL1/PIN1/NUP62/CDC6/EXOC2/CENPA/CDCA8/KIF23/BIRC5/E2F8/E2F7/KIF14/PDXP/DRD2/GIT1/RAB11FIP3/ARL3	Downregulated
BP	GO:0030900	forebrain development	54/1375	407/20757	8.36129e-07	5.48305e-05	NR2F2/NEFL/TUBB2B/APLP1/CCDC85C/SOX2/PEX5/LRP2/NOTCH1/PHACTR1/CDON/KAT2A/ALDH1A2/LRP8/ZIC3/TRAPPC9/NOG/SUN2/SEMA3A/DKK1/CDH2/MDGA1/DCLK2/CNTNAP2/ATP1B2/GATA2/GRIA1/EPHB2/RTN4R/NOTCH3/DAB2IP/WNT5A/EFNA2/POU3F1/E2F1/TACC3/INHBB/FOXG1/WDR62/PITX2/WNT4/HDAC1/DRAXIN/EZH2/SALL1/ZEB1/TMEM108/KIF14/ERBB4/DRD2/PAX6/SLC1A2/EPHB3/MSX1	Downregulated
BP	GO:0040001	establishment of mitotic spindle localization	13/1375	40/20757	9.94371e-07	6.34915e-05	NUSAP1/SAPCD2/CDK5RAP2/PLK1/ESPL1/SPRY2/UBXN2B/CENPA/GPSM2/PAX6/GPSM1/NDC80/MAD2L1	Downregulated
BP	GO:0007416	synapse assembly	33/1375	200/20757	1.05789e-06	6.69596e-05	DNM3/PCDHB5/CLSTN3/GAP43/NTN1/AGRN/PLXND1/SEMA4D/DKK1/ARHGEF9/CDH2/MDGA1/PLXNB1/GRIA1/NRCAM/EPHB2/WNT5A/ZDHHC12/CHD4/STAU2/PLXNB2/SDK1/ZDHHC2/SLITRK6/PTPRD/NTNG2/CNTN5/NLGN1/ERBB4/DRD2/EPHB3/LRRTM1/IL1RAP	Downregulated
BP	GO:0044839	cell cycle G2/M phase transition	28/1375	155/20757	1.08344e-06	6.74048e-05	AURKA/CHMP4C/DBF4B/FOXM1/ING4/ORC1/TICRR/CTC1/AURKB/FBXL7/CDK2/CCDC57/CCNA2/PLK1/CENPF/CDK1/CCNB1/CDC6/CCNB2/MASTL/USH1C/DTL/CDC25C/KIF14/ARPP19/CDK5RAP3/BRSK2/NDC80	Downregulated
BP	GO:0048588	developmental cell growth	37/1375	239/20757	1.20196e-06	7.35216e-05	SPP1/GDI1/PRICKLE1/AUTS2/SYT1/TRPC5/SEMA3C/AURKA/WASF1/NTN1/SEMA3F/CYFIP2/SEMA4F/DDR1/SEMA4D/POSTN/SEMA3A/IGF1/SORBS2/NRCAM/ITGA4/RTN4R/RGS4/EDN1/WNT5A/TRIM46/PRKCZ/HDAC6/DRAXIN/PARP2/MAP2/TMEM108/FLRT1/RASAL1/RNF157/CDH4/ZFYVE27	Downregulated
BP	GO:0090329	regulation of DNA-templated DNA replication	14/1375	47/20757	1.26165e-06	7.65295e-05	DACH1/CAMSAP3/DBF4B/MCM7/TIMELESS/TICRR/GMNN/CDK2/MCM5/MCM3/PCNA/MCM2/E2F8/E2F7	Downregulated
BP	GO:0048762	mesenchymal cell differentiation	39/1375	262/20757	1.70529e-06	0.000100917	GATA3/TGFB2/NOTCH1/SEMA3C/ALDH1A2/SEMA3F/NOG/SEMA4F/SEMA4D/SEMA3A/IGF1/CDH2/TBX5/SP6/BCL2/EDN1/OTUD5/BMP7/ALX1/DAB2IP/WNT5A/TWIST1/HEY1/AMER1/LAMA5/GCNT2/DAG1/GLIPR2/PITX2/SPRY2/WNT4/MARK1/MAD2L2/EZH2/ERBB4/FAM83D/PAX6/IL17RD/MSX1	Downregulated
BP	GO:0003014	renal system process	24/1375	126/20757	2.37466e-06	0.00013504	SULF1/HSD11B2/KCNMA1/PDGFB/PTPRO/RHPN2/BCL2/STK39/EDN1/GSN/MLLT6/CHRNA3/HYAL2/GAS6/AGTR1/ITGA3/BCR/CLCNKA/NPPB/PKN1/SERPINF2/DRD2/TBC1D8B/MCAM	Downregulated
CC	GO:0150034	distal axon	40/1375	276/20757	2.49797e-06	0.000140952	DPYSL3/NEFL/ITGA2/CNR1/AUTS2/TRPC5/GAP43/PCDHGB1/BOC/PTPRO/CALB1/CBL/SNCG/ITGA4/KIF21B/RTN4R/KCNK2/SLC18A3/FMR1/TIAM2/TRAK1/STMN3/PREX1/CSNK1E/MICAL1/INPP5J/NEO1/CYTH2/ITGA3/PENK/PRSS12/MAP2/CCDC120/SLC4A8/DRD2/BRSK2/LRRTM1/GIT1/STMN2/ZFYVE27	Downregulated
BP	GO:0046785	microtubule polymerization	20/1375	94/20757	2.76867e-06	0.000154753	TPX2/TPPP/CAMSAP3/PSRC1/SLAIN1/MZT1/NAV3/PAK1/STMN1/CDK5RAP2/HAUS1/CCDC57/TUBB4A/TBCD/TUBGCP4/MAP2/HAUS4/CKAP5/GIT1/STMN2	Downregulated
CC	GO:0000792	heterochromatin	18/1375	79/20757	3.0776e-06	0.000168435	PHC1/CBX2/ZNF618/CBX6/UHRF1/WDR76/PHC2/KDM4C/CENPA/HDAC1/CBX5/ZBTB18/EZH2/SALL1/DNMT1/CBX8/EME1/DNMT3A	Downregulated
BP	GO:0060973	cell migration involved in heart development	9/1375	21/20757	3.3933e-06	0.000184327	NOTCH1/SEMA3C/BVES/TBX5/EDN1/BMP7/TWIST1/PITX2/NDRG4	Downregulated
BP	GO:0031345	negative regulation of cell projection organization	31/1375	192/20757	3.54214e-06	0.000189853	DPYSL3/SPP1/GDI1/DPYSL5/DNM3/TRPC5/SEMA3C/NTN1/KREMEN1/SEMA3F/SEMA4F/SEMA4D/PTPRO/SEMA3A/DKK1/EPHB2/RTN4R/WNT5A/GAK/TRIM46/FAT3/INPP5J/NEO1/ITGA3/SPRY2/HDAC6/DRAXIN/CDK10/MAP2/NLGN1/STMN2	Downregulated
BP	GO:0060562	epithelial tube morphogenesis	45/1375	334/20757	4.48196e-06	0.000231377	PODXL/IFT122/PAX8/IRX1/GATA3/TGFB2/PRICKLE1/LRP2/NOTCH1/SOSTDC1/NTN1/IRX2/KAT2A/GPC3/PHB2/ZIC3/PLXND1/NOG/DDR1/VANGL2/TIMELESS/CELSR1/PAK1/BCL2/EDN1/BMP7/WNT5A/FZD3/TWIST1/ADAMTS16/LAMA5/MTSS1/SPINT2/DAG1/TMEM59L/IRX3/TULP3/PLXNB2/SPRY2/WNT4/PIK3CD/SALL1/EGF/NDRG4/FMN1	Downregulated
BP	GO:0001764	neuron migration	29/1375	177/20757	5.37989e-06	0.000271946	NR2F2/DCX/TUBB2B/GATA3/PEX5/AUTS2/PHACTR1/NTN1/CELSR2/SEMA3A/MDGA1/CELSR1/GATA2/NRCAM/DAB2IP/FZD3/TRIM46/TWIST1/GAS6/FAT3/NEO1/FOXG1/ITGA3/PLXNB2/WDR62/MARK1/NTNG2/DRD2/PAX6	Downregulated
BP	GO:0048640	negative regulation of developmental growth	22/1375	115/20757	5.73484e-06	0.000285917	SPP1/SOCS2/SEMA3C/NTN1/SEMA3F/NOG/SEMA4F/SEMA4D/SEMA3A/TBX5/RTN4R/KCNK2/RGS4/WNT5A/VGLL4/TRIM46/FGFR3/WWC3/HDAC6/NKD1/DRAXIN/MAP2	Downregulated
CC	GO:0043596	nuclear replication fork	11/1375	34/20757	7.15979e-06	0.000349773	PARP1/CAMSAP3/ZMIZ2/TIMELESS/POLA2/TONSL/MCM3/PCNA/PRIM1/MCM10/EME1	Downregulated
BP	GO:0031113	regulation of microtubule polymerization	15/1375	61/20757	7.48407e-06	0.000360022	CAMSAP3/PSRC1/SLAIN1/NAV3/PAK1/STMN1/CDK5RAP2/HAUS1/TUBB4A/TBCD/MAP2/HAUS4/CKAP5/GIT1/STMN2	Downregulated
BP	GO:0050803	regulation of synapse structure or activity	36/1375	250/20757	9.0305e-06	0.000424084	NEFL/SYBU/DNM3/CLSTN3/GRIPAP1/NTN1/AGRN/LRP8/SEMA3F/SEMA4D/PTPRO/DKK1/CDC20/PLXNC1/CDH2/MDGA1/NRCAM/EPHB2/IGSF9/SLC18A3/DAB2IP/WNT5A/CHD4/DAG1/SIPA1L1/STAU2/SLITRK6/PTPRD/NTNG2/NLGN1/DRD2/BAIAP2/EPHB3/LRRTM1/PAK3/IL1RAP	Downregulated
BP	GO:0032392	DNA geometric change	18/1375	85/20757	9.22893e-06	0.000430624	MCM8/MCM7/RECQL4/MCM5/DHX30/UPF1/MCM3/HMGB3/MCM2/MNAT1/HMGB2/BRIP1/TOP2A/GINS1/POLQ/PIF1/RECQL5/CDC45	Downregulated
CC	GO:0030427	site of polarized growth	28/1375	173/20757	9.84567e-06	0.000450733	DPYSL3/NEFL/CNR1/AUTS2/TRPC5/GAP43/PCDHGB1/BOC/PTPRO/CBL/ITGA4/KIF21B/RTN4R/FMR1/TIAM2/TRAK1/STMN3/PREX1/CSNK1E/INPP5J/NEO1/CYTH2/ITGA3/MAP2/CCDC120/LRRTM1/STMN2/ZFYVE27	Downregulated
BP	GO:0035418	protein localization to synapse	17/1375	78/20757	1.08453e-05	0.000490329	CLSTN3/GRIPAP1/NPHS1/STAU1/DLG2/WNT5A/ZDHHC12/DAG1/PRKCZ/STAU2/ZDHHC2/GRIN2A/NLGN1/ERBB4/BAIAP2/LRRTM1/SHANK1	Downregulated
BP	GO:0010720	positive regulation of cell development	54/1375	444/20757	1.14595e-05	0.000514899	NEFL/BNC1/GATA3/GDI1/LRP2/NOTCH1/TRPC5/AURKA/TNFSF4/CDON/NTN1/LRP8/SOX11/ITPKB/PLXND1/CD83/TENM4/SEMA4D/PLXNC1/SMARCB1/PLXNB1/EPHB2/BCL2/OBSL1/PRKCA/TIAM2/TRAK1/MYRF/PDE3A/RGS14/FZD3/PLA2G3/GAS6/DAG1/FOXG1/PRKCZ/STAU2/PLXNB2/WDR62/HDAC6/PTPRD/HDAC1/ADA/CD74/KLHL25/IL12B/ZBTB46/CD4/DRD2/PAX6/BAIAP2/CDH4/CLEC7A/ZFYVE27	Downregulated
BP	GO:0050807	regulation of synapse organization	35/1375	244/20757	1.30264e-05	0.000574663	NEFL/DNM3/CLSTN3/GRIPAP1/NTN1/AGRN/LRP8/SEMA3F/SEMA4D/PTPRO/DKK1/CDC20/PLXNC1/CDH2/MDGA1/NRCAM/EPHB2/IGSF9/SLC18A3/DAB2IP/WNT5A/CHD4/DAG1/SIPA1L1/STAU2/SLITRK6/PTPRD/NTNG2/NLGN1/DRD2/BAIAP2/EPHB3/LRRTM1/PAK3/IL1RAP	Downregulated
BP	GO:0051258	protein polymerization	39/1375	286/20757	1.4343e-05	0.0006207	TPX2/ALOX15/NEFL/TPPP/WASF1/CAMSAP3/KANK4/NPHS1/PSRC1/CYFIP2/UBE2C/SLAIN1/MZT1/NAV3/PAK1/STMN1/CDK5RAP2/GSN/HAUS1/CCDC57/UBE2S/PREX1/CORO7/TUBB4A/SSH2/TBCD/MEGF9/TUBGCP4/TMSB15A/PSTPIP1/MAP2/BAIAP2/TENM1/HAUS4/FMN1/CKAP5/GIT1/PAK3/STMN2	Downregulated
BP	GO:0007163	establishment or maintenance of cell polarity	33/1375	228/20757	1.88723e-05	0.000776108	GATA3/FRMD4B/PRICKLE1/ATN1/CAMSAP3/SFRP5/SAPCD2/TRAF3IP2/FRMD4A/PARD6B/DLG2/CDK5RAP2/GSN/WNT5A/PLK1/SPINT2/DLG3/CORO7/KIF2C/PRKCZ/MAP7/SPRY2/UBXN2B/CENPA/GPSM2/SIPA1L3/PAX6/GPSM1/BRSK2/NDC80/CKAP5/CRB1/MAD2L1	Downregulated
BP	GO:1902074	response to salt	46/1375	366/20757	2.19458e-05	0.00087174	SYT13/CAT/ALOX15/DPEP1/NEFL/ITGA2/GDI1/ALOX5AP/CNR1/SYT1/AGRN/KCNMA1/ITPKB/CACNA1H/RYR3/PDGFB/SDC1/GRIA1/RGS4/DLG2/STK39/EDN1/MYRF/WNT5A/CHRNA3/PPP1R1B/CCNA2/ITPR3/PCNA/INHBB/MNAT1/CPNE7/PPP5C/EN1/SDK1/PENK/LYPD1/PDXP/RUNX2/RASAL1/NLGN1/DRD2/BAIAP2/MAPK13/SLC1A2/DNMT3A	Downregulated
BP	GO:0003279	cardiac septum development	20/1375	108/20757	2.47385e-05	0.00095455	PAX8/GATA3/TGFB2/LRP2/NOTCH1/SEMA3C/DHRS3/SOX11/PLXND1/PRDM1/NOG/TBX5/FGFRL1/BMP7/WNT5A/ADAMTS6/HEY1/CRELD1/SALL1/CNTRL	Downregulated
BP	GO:0051048	negative regulation of secretion	27/1375	172/20757	2.4785e-05	0.00095455	FOXO1/CNR1/NOTCH1/ATP9A/CD200/RHBDF1/FRMD4A/FMR1/STK39/EDN1/INHA/WNK1/UCP2/CRY2/RHBDF2/GNAZ/TNFRSF1A/INHBB/NEO1/BCR/ADA/CD74/EGF/IL12B/PDE8B/DRD2/RAB11FIP3	Downregulated
BP	GO:0090287	regulation of cellular response to growth factor stimulus	45/1375	357/20757	2.49577e-05	0.000956143	CXCL13/SCUBE3/SULF1/GATA3/LRP2/NOTCH1/SOSTDC1/SORL1/CADM4/WASF1/GPC3/SOX11/CYFIP2/NOG/CCBE1/DKK1/FST/INTS9/LTBP4/NREP/DAB2IP/PTP4A3/WNT5A/SHISA2/FAM20C/FGF18/ZNF423/PRDM16/PIN1/NEO1/ITGA3/PPP2R5B/APLN/SPRY2/WNT4/HDAC1/ZEB1/GDF5/PIK3CB/IL12B/TMEM108/RUNX2/IL17RD/ADAMTS3/MSX1	Downregulated
BP	GO:2000027	regulation of animal organ morphogenesis	22/1375	126/20757	2.59351e-05	0.000983239	PAX8/SULF1/GATA3/PRICKLE1/GPC3/CELSR2/PHB2/NOG/VANGL2/DKK1/SAPCD2/CELSR1/ZNRF3/SP6/EDN1/BMP7/WNT5A/FZD3/WNT4/NKD1/RUNX2/MSX1	Downregulated
MF	GO:0003777	microtubule motor activity	15/1375	68/20757	3.03689e-05	0.00111083	KIF4A/KIF13B/KIFC1/KIF3B/KIF11/KIF20A/STARD9/KIF21B/KIF3C/KIF15/KIF18B/KIF2C/KIF23/KIF22/KIF14	Downregulated
CC	GO:0030496	midbody	30/1375	204/20757	3.27001e-05	0.00117834	KIF4A/GDI1/AURKA/PSRC1/KIF3B/CHMP4C/PRC1/KIF20A/AURKB/PKP4/NEK2/PLK1/CEP55/CENPF/MICAL1/PIN1/NUP62/CDK1/EXOC2/CDCA8/KIF23/BIRC5/PIK3CB/PKN1/KIF14/PDXP/ANKRD45/CNTRL/RAB11FIP3/ARL3	Downregulated
BP	GO:2001135	regulation of endocytic recycling	8/1375	21/20757	3.39058e-05	0.0012098	SORL1/GRIPAP1/ATP9A/BVES/PLA2G3/ZDHHC2/NDRG4/RAB11FIP3	Downregulated
MF	GO:0005085	guanyl-nucleotide exchange factor activity	32/1375	225/20757	3.56948e-05	0.00125518	PCP2/DNMBP/IQSEC3/VAV2/GRIPAP1/DENND2A/NET1/ARHGEF9/PLEKHG1/MCF2L2/MCF2L/DOCK9/ARHGEF16/DEF6/TIAM2/PLEKHG5/ARHGEF26/PREX1/DENND3/KNDC1/CYTH2/ARHGEF10L/BCR/ARHGEF40/ARHGEF4/EGF/RGL2/DENND6B/RALGDS/PLEKHG4B/RPGR/ARHGEF39	Downregulated
BP	GO:0140694	non-membrane-bounded organelle assembly	49/1375	408/20757	3.97979e-05	0.00135369	TPX2/KIF4A/PRICKLE1/FLNC/AURKA/KAT2A/KIFC1/KIF3B/CHMP4C/KIF11/CDC20/PRC1/MZT1/STARD9/AURKB/CSRP2/FMR1/OBSL1/TNNT1/EDN1/CDK5RAP2/GSN/HAUS1/CEP85/CDK2/SYNPO2L/PLK2/DHX30/CCDC57/WNK1/NEK2/PLK1/CENPF/MYBL2/MAPK15/NUP62/NOP2/WDR62/CCNB2/CENPA/TUBGCP4/CDCA8/KIF23/BIRC5/GPSM2/CENPK/CENPH/HAUS4/NDC80	Downregulated
BP	GO:0001736	establishment of planar polarity	15/1375	70/20757	4.35842e-05	0.00146198	PRICKLE1/GPC3/CELSR2/VANGL2/DKK1/SAPCD2/CELSR1/ZNRF3/WNT5A/FZD3/DLG3/NKD1/ERBB4/NPHP1/BRSK2	Downregulated
BP	GO:0007164	establishment of tissue polarity	15/1375	70/20757	4.35842e-05	0.00146198	PRICKLE1/GPC3/CELSR2/VANGL2/DKK1/SAPCD2/CELSR1/ZNRF3/WNT5A/FZD3/DLG3/NKD1/ERBB4/NPHP1/BRSK2	Downregulated
BP	GO:0031110	regulation of microtubule polymerization or depolymerization	18/1375	95/20757	4.52266e-05	0.00150322	TPX2/CAMSAP3/PSRC1/SLAIN1/NAV3/PAK1/STMN1/CDK5RAP2/HAUS1/STMN3/TUBB4A/TBCD/HDAC6/MAP2/HAUS4/CKAP5/GIT1/STMN2	Downregulated
BP	GO:0016055	Wnt signaling pathway	53/1375	459/20757	5.69751e-05	0.00185974	SULF1/GATA3/FOXO1/SOX2/CDH3/PRICKLE1/NOTCH1/SOSTDC1/DEPDC1B/KREMEN1/GPC3/CELSR2/TMEM132A/PBXIP1/NOG/VANGL2/SDC1/SFRP5/PTPRO/WNK2/DKK1/CDH2/CELSR1/ZNRF3/EDN1/OTUD5/DAB2IP/TLE4/LYPD6/WNT5A/VGLL4/FZD3/WNK1/SHISA2/AMER1/CSNK1E/PIN1/CELA1/ITGA3/WNT5B/PYGO2/WNT4/NKD1/HDAC1/MARK1/MAD2L2/DRAXIN/SALL1/TNIK/EGF/DRD2/NDP/RSPO1	Downregulated
BP	GO:0051347	positive regulation of transferase activity	49/1375	414/20757	5.77488e-05	0.00187658	TPX2/TGFB2/SORL1/PDGFC/LRP8/PSRC1/PHB2/PDGFB/EEF1A2/DDR1/CD200/IGF1/DKK1/UBE2C/CDC20/CARD10/PAK1/AURKB/PKIB/EDN1/DAB2IP/WNT5A/INSRR/CHRNA3/NEK2/FGFR3/UBE2S/PLK1/FGF18/PRKAG2/GAS6/DLG3/PIN1/MAPK15/PCNA/CCND2/AGTR1/PILRB/EZH2/CD74/EGF/SERINC5/MAP3K10/IL12B/KIF14/CD4/ERBB4/TRAF2/TENM1	Downregulated
BP	GO:0198738	cell-cell signaling by wnt	53/1375	461/20757	6.39163e-05	0.00204954	SULF1/GATA3/FOXO1/SOX2/CDH3/PRICKLE1/NOTCH1/SOSTDC1/DEPDC1B/KREMEN1/GPC3/CELSR2/TMEM132A/PBXIP1/NOG/VANGL2/SDC1/SFRP5/PTPRO/WNK2/DKK1/CDH2/CELSR1/ZNRF3/EDN1/OTUD5/DAB2IP/TLE4/LYPD6/WNT5A/VGLL4/FZD3/WNK1/SHISA2/AMER1/CSNK1E/PIN1/CELA1/ITGA3/WNT5B/PYGO2/WNT4/NKD1/HDAC1/MARK1/MAD2L2/DRAXIN/SALL1/TNIK/EGF/DRD2/NDP/RSPO1	Downregulated
BP	GO:0014706	striated muscle tissue development	35/1375	264/20757	6.93934e-05	0.00218981	ADAMTS9/TGFB2/PRICKLE1/LRP2/NOTCH1/SEMA3C/DSP/KAT2A/ALDH1A2/ZIC3/NOG/TENM4/BVES/IGF1/DKK1/SORBS2/TBX5/KCNK2/OBSL1/RGS4/EDN1/BMP7/WNT5A/VGLL4/TWIST1/HEY1/CENPF/PIM1/IRX3/CDK1/NPPB/PARP2/NDRG4/ERBB4/MSX1	Downregulated
BP	GO:0048144	fibroblast proliferation	19/1375	107/20757	7.11573e-05	0.00219666	DACH1/PDGFC/KAT2A/PDGFB/IGF1/CTC1/PARP10/DAB2IP/WNT5A/E2F1/CCNA2/GAS6/CKS1B/CDK1/CCNB1/CDC6/CD74/E2F8/PAWR	Downregulated
BP	GO:0050000	chromosome localization	20/1375	116/20757	7.14228e-05	0.00219666	KNSTRN/PSRC1/KIFC1/CHMP4C/IFFO1/AURKB/NEK2/CENPF/NUP62/KIF2C/CCNB1/CDCA8/KIF22/BIRC5/CDCA5/KIF14/SPC25/FAM83D/NUF2/NDC80	Downregulated
MF	GO:0098631	cell adhesion mediator activity	14/1375	65/20757	7.32668e-05	0.00223142	ITGA2/CLSTN3/DSC2/DSP/CD200/CNN3/NRCAM/IGSF9/CNTN1/DSCAML1/ITGA10/PAK4/CNTN5/BAIAP2	Downregulated
BP	GO:0032271	regulation of protein polymerization	29/1375	204/20757	8.19474e-05	0.00245471	ALOX15/TPPP/CAMSAP3/KANK4/NPHS1/PSRC1/CYFIP2/SLAIN1/NAV3/PAK1/STMN1/CDK5RAP2/GSN/HAUS1/PREX1/TUBB4A/SSH2/TBCD/MEGF9/TMSB15A/MAP2/BAIAP2/TENM1/HAUS4/FMN1/CKAP5/GIT1/PAK3/STMN2	Downregulated
BP	GO:0045936	negative regulation of phosphate metabolic process	45/1375	376/20757	8.77637e-05	0.00260767	NR2F2/KIRREL2/TGFB2/SORL1/PARP1/CADM4/DUSP16/MGAT5/KLHL31/PDGFB/SEMA4D/PTPRO/DKK1/LPCAT1/CADM1/CBL/DBNDD1/EPHB2/PKIB/INHA/DAB2IP/CEP85/RGS14/SFN/PPP1R1B/PLK1/CRY2/HYAL2/PRKAG2/MICAL1/INPP5J/PRKCZ/SPRY2/MASTL/PIK3CB/DMD/PKN1/ARPP19/PTPRJ/DRD2/PAX6/CDK5RAP3/MAPK8IP1/IKBKB/CDKN2D	Downregulated
BP	GO:0048863	stem cell differentiation	33/1375	246/20757	8.77703e-05	0.00260767	TGFB2/PRICKLE1/NOTCH1/SEMA3C/ALDH1A2/SEMA3F/ZIC3/NOG/SEMA4F/SEMA4D/SEMA3A/CDH2/TBX5/PSMD11/BCL2/SOX21/EDN1/OTUD5/BMP7/PHF19/CHD4/TWIST1/LAMA5/LTBP3/MTA2/KDM4C/PITX2/HDAC1/EZH2/RUNX2/ERBB4/PAX6/MSX1	Downregulated
CC	GO:0045171	intercellular bridge	17/1375	92/20757	0.00010104	0.00291854	TPX2/TUBB2B/FLNC/PRC1/KIF20A/TUBB4B/CEP55/MICAL1/TUBB4A/CDC6/MTUS2/CDCA8/PCIF1/NCAPH2/FAM83D/TRIM45/RAB11FIP3	Downregulated
CC	GO:0098858	actin-based cell projection	31/1375	227/20757	0.000101667	0.00292504	PODXL/DPEP1/PCDH15/GAP43/TTYH1/MYO7A/CALB1/PTPRH/FMR1/ARL4C/DEF6/TIAM2/PKHD1L1/ITGA6/FZD3/SLC6A6/HYAL2/DAG1/SLC4A7/ITGA3/PPP1R9A/SLC7A8/USH1C/AMN1/MAP2/AQP5/DMD/TPRN/NLGN1/BAIAP2/CRB1	Downregulated
BP	GO:0008038	neuron recognition	11/1375	45/20757	0.000129383	0.00367882	CNR1/GAP43/PLXND1/CNTNAP2/NRCAM/EPHB2/IGSF9/DSCAML1/FOXG1/NTM/EPHB3	Downregulated
BP	GO:0040036	regulation of fibroblast growth factor receptor signaling pathway	10/1375	38/20757	0.000134353	0.00379054	SULF1/GATA3/NOG/WNT5A/SHISA2/FAM20C/APLN/SPRY2/WNT4/RUNX2	Downregulated
CC	GO:0043296	apical junction complex	23/1375	150/20757	0.000138335	0.00388056	CCDC85C/FRMD4B/CAMSAP3/SHROOM2/SHROOM3/BVES/SAPCD2/MAGI3/FRMD4A/PARD6B/LSR/DLG3/MAPK15/CYTH2/PRKCZ/TJP3/NHS/TBCD/SHROOM4/NPHP1/CLDN22/CRB1/CLDN6	Downregulated
BP	GO:0090497	mesenchymal cell migration	13/1375	61/20757	0.000147319	0.00410855	SEMA3C/SEMA3F/SEMA4F/SEMA4D/SEMA3A/CDH2/EDN1/BMP7/TWIST1/LAMA5/PITX2/ERBB4/PAX6	Downregulated
BP	GO:0043405	regulation of MAP kinase activity	22/1375	142/20757	0.000164288	0.00451264	SORL1/PDGFC/DUSP16/PDGFB/DKK1/PAK1/EDN1/DAB2IP/RGS14/WNT5A/FGF18/HYAL2/SPRY2/EZH2/EGF/PIK3CB/MAP3K10/PTPRJ/TRAF2/CDK5RAP3/TENM1/MAPK8IP1	Downregulated
BP	GO:0051653	spindle localization	13/1375	62/20757	0.000175234	0.00474174	NUSAP1/SAPCD2/CDK5RAP2/PLK1/ESPL1/SPRY2/UBXN2B/CENPA/GPSM2/PAX6/GPSM1/NDC80/MAD2L1	Downregulated
BP	GO:1901890	positive regulation of cell junction assembly	18/1375	106/20757	0.000196588	0.0052609	CLSTN3/AGRN/SEMA4D/CNTNAP2/TBX5/EPHB2/STAU2/IRX3/WNT4/SLITRK6/PTPRD/PTPRJ/NLGN1/NPHP1/EPHB3/FMN1/LRRTM1/IL1RAP	Downregulated
MF	GO:0001217	DNA-binding transcription repressor activity	40/1375	334/20757	0.000208231	0.0055318	ZNF248/IRX1/GATA3/FOXO1/ZNF436/DACH1/IRX2/ETV6/PRDM1/ZNF536/HES6/ZNF404/GLIS3/TWIST1/HEY1/GTF2IRD1/PRDM16/TCF3/NFE2L3/IRF3/ZNF219/BACH2/IRX3/FOXK1/EN1/POU5F1/ZBED2/ZBTB18/SALL1/ZEB1/E2F8/E2F7/ZBTB46/TGIF1/PAX6/ZNF620/TRPS1/MSX1/SATB1/MZF1	Downregulated
BP	GO:0048738	cardiac muscle tissue development	32/1375	247/20757	0.000213593	0.00565361	ADAMTS9/TGFB2/PRICKLE1/LRP2/NOTCH1/DSP/KAT2A/ALDH1A2/ZIC3/NOG/TENM4/BVES/IGF1/DKK1/SORBS2/TBX5/KCNK2/OBSL1/RGS4/EDN1/BMP7/WNT5A/VGLL4/HEY1/PIM1/IRX3/CDK1/NPPB/PARP2/NDRG4/ERBB4/MSX1	Downregulated
BP	GO:0031400	negative regulation of protein modification process	49/1375	437/20757	0.000216892	0.00572015	NR2F2/KIRREL2/BEX1/TPPP/SORL1/CADM4/DUSP16/MGAT5/KLHL31/SEMA4D/PTPRO/SH3RF2/DKK1/CADM1/CBL/DBNDD1/EPHB2/PARP10/PKIB/DAB2IP/CEP85/RGS14/WNK1/SFN/PPP1R1B/PLK1/CRY2/HYAL2/PRKAG2/MICAL1/INPP5J/PRKCZ/TRIM21/SPRY2/HDAC6/MASTL/MAD2L2/PIK3CB/DMD/PKN1/ARPP19/PTPRJ/DRD2/PAX6/CDK5RAP3/BEX2/MAPK8IP1/IKBKB/MAD2L1	Downregulated
BP	GO:0032535	regulation of cellular component size	43/1375	370/20757	0.000239031	0.00625865	ALOX15/SLC12A7/SPP1/NEFL/GDI1/TRPC5/SEMA3C/VAV2/GNB3/NTN1/KANK4/NPHS1/KCNMA1/SEMA3F/CYFIP2/SEMA4F/SEMA4D/SEMA3A/NRCAM/RTN4R/RAB3B/STK39/EDN1/GSN/WNT5A/WNK1/TRIM46/PREX1/SSH2/MEGF9/HDAC6/DRAXIN/TMSB15A/USH1C/MAP2/PDXP/BAIAP2/TENM1/FMN1/CDH4/RAP1GAP2/PAK3/ZFYVE27	Downregulated
BP	GO:0003253	cardiac neural crest cell migration involved in outflow tract morphogenesis	5/1375	10/20757	0.000240812	0.00626026	SEMA3C/EDN1/BMP7/TWIST1/PITX2	Downregulated
MF	GO:0001216	DNA-binding transcription activator activity	52/1375	475/20757	0.000254932	0.00651558	PAX8/ZNF229/BNC1/GATA3/FOXO1/ZNF384/KLF5/SOX2/PLAGL2/HOXA10/ETV6/SOX11/ZNF717/ZIC3/IRX6/MEIS3/FOXJ2/HOXA9/GATA2/TBX5/E2F2/SOX21/ALX1/ZNF629/ZNF395/ZNF493/KLF13/E2F1/GLIS3/ZNF300/ALX4/PRDM16/TCF3/MYBL2/IRF3/MYCN/NR1I3/SALL2/IRX3/PBX2/ZNF48/TFE3/MEIS2/IRF1/DBP/TEF/ZNF786/RUNX2/PAX6/CSRNP3/MSX1/MZF1	Downregulated
BP	GO:1901654	response to ketone	28/1375	208/20757	0.000274235	0.00693111	SPP1/NEFL/KLF9/TGFB2/PARP1/TNFSF4/HOXA10/POSTN/HOXA9/CBL/STK39/EDN1/BCL2L1/TYMS/TRERF1/GAS6/NASP/PCNA/PTGER2/ABHD2/GJB2/HDAC6/CYP1B1/PAX6/ADCY5/SPHK2/RECQL5/ABCB4	Downregulated
BP	GO:0045664	regulation of neuron differentiation	27/1375	198/20757	0.000283416	0.00699316	SOX2/SOCS2/NOTCH1/TRPC5/CDON/SOX11/DKK1/ZNF536/GATA2/NREP/NRCAM/ZFHX2/NOTCH3/BCL2/CDK5RAP2/BMP7/HEY1/CSNK1E/TCF3/FOXG1/IRX3/WDR62/ZEB1/GDF5/NLGN1/PAX6/CDK5RAP3	Downregulated
BP	GO:0042220	response to cocaine	11/1375	49/20757	0.000290884	0.00712912	CNR1/GRIA1/RGS4/MYRF/PPP1R1B/CCNA2/EN1/SDK1/DRD2/SLC1A2/DNMT3A	Downregulated
CC	GO:1902911	protein kinase complex	22/1375	148/20757	0.000300471	0.00729043	ERC1/PHKA2/DBF4B/CCNF/PARD6B/CDK2/INSRR/CCNA2/PHKA1/PRKAG2/PCNA/CCND2/MNAT1/PRKCZ/CKS1B/CDK1/CCNB1/CCNB2/NUAK2/NUAK1/IKBKB/CDKN2D	Downregulated
MF	GO:0042393	histone binding	32/1375	252/20757	0.00030752	0.00743667	NCAPD2/PHC1/CBX2/VPS72/ASF1B/MORC4/ING4/TONSL/FMR1/PTMS/PHF19/MLLT6/CBX6/UHRF1/CHD4/CHAF1B/NASP/PHC2/MCM2/CKS1B/PYGO2/HJURP/KDM4C/ANP32E/CBX5/JMJD7/KDM5A/L3MBTL3/PKN1/NCAPG2/CBX8/SPHK2	Downregulated
BP	GO:0006302	double-strand break repair	37/1375	307/20757	0.000312221	0.00750052	REC8/VPS72/PARP1/MCM8/MCM7/SLX4/TIMELESS/FOXM1/IFFO1/SAMHD1/SMARCB1/FANCD2/TONSL/RECQL4/MCM5/MCM3/OTUB1/UHRF1/CHD4/FEN1/TWIST1/RAD52/BCL7A/RAD51AP1/MCM2/PPP5C/HMGB2/BRIP1/MAD2L2/CDCA5/PARP2/POLQ/EME1/REV3L/RECQL5/CDC45/EYA3	Downregulated
BP	GO:0043087	regulation of GTPase activity	37/1375	307/20757	0.000312221	0.00750052	CXCL13/CHN1/VAV2/AGRN/PBXIP1/PLXND1/SEMA4D/BVES/NET1/PLXNC1/PLXNB1/STMN1/DOCK9/RTN4R/ARHGEF16/DAB2IP/TIAM2/STMN3/PKP4/CHN2/ITGA6/WNK1/ARHGEF26/PREX1/ARHGAP11A/PIN1/SIPA1L1/BCR/PLXNB2/EZH2/GNB5/RALGDS/SIPA1L3/TBC1D8B/GPSM1/EPHB3/RAP1GAP2	Downregulated
BP	GO:0034698	response to gonadotropin	8/1375	28/20757	0.000341333	0.00811949	PAX8/NOTCH1/EDN1/CCNA2/INHBB/ITGA3/GJB2/CYP1B1	Downregulated
MF	GO:0003678	DNA helicase activity	12/1375	58/20757	0.00035142	0.00833221	MCM8/MCM7/RECQL4/MCM5/DHX30/UPF1/MCM3/MCM2/BRIP1/POLQ/PIF1/RECQL5	Downregulated
BP	GO:0048678	response to axon injury	15/1375	84/20757	0.000373902	0.00875982	DPYSL3/SPP1/NEFL/GAP43/KREMEN1/NREP/RTN4R/KCNK2/BCL2/CSPG5/DAG1/NEO1/CDK1/DRD2/NDP	Downregulated
MF	GO:0003688	DNA replication origin binding	6/1375	16/20757	0.000375473	0.00875982	ORC1/MCM5/MCM2/CDC6/MCM10/CDC45	Downregulated
CC	GO:0035102	PRC1 complex	6/1375	16/20757	0.000375473	0.00875982	PHC1/CBX2/CBX6/PHC2/CBX8/PCGF3	Downregulated
BP	GO:0098801	regulation of renal system process	7/1375	22/20757	0.000388375	0.00901944	PDGFB/PTPRO/EDN1/GAS6/AGTR1/NPPB/DRD2	Downregulated
BP	GO:0031589	cell-substrate adhesion	41/1375	356/20757	0.000397668	0.0091602	ALOX15/ADAMTS9/ITGA2/NOTCH1/COL8A1/CAMSAP3/TTYH1/ABI3BP/PDGFB/DDR1/POSTN/PTPRO/BVES/RAC2/ATP1B2/ITGA4/BCL2/CSPG5/TMEM8B/ITGA6/ST6GAL1/PREX1/PLEKHA2/LAMA5/GAS6/GCNT2/DAG1/ITGA3/COL17A1/PRKCZ/BCR/TBCD/WNT4/ITGA10/COL26A1/PIK3CB/KIF14/PTPRJ/EPHB3/FMN1/TECTA	Downregulated
BP	GO:0060135	maternal process involved in female pregnancy	12/1375	59/20757	0.000414908	0.00931986	NR2F2/SPP1/CNR1/PARP1/PRDM1/LDOC1/APOL2/ITGA3/WNT4/GJB2/PARP2/NDP	Downregulated
BP	GO:0035812	renal sodium excretion	5/1375	11/20757	0.000417403	0.00931986	EDN1/MLLT6/AGTR1/NPPB/DRD2	Downregulated
BP	GO:0060601	lateral sprouting from an epithelium	5/1375	11/20757	0.000417403	0.00931986	SULF1/NOG/CELSR1/BMP7/WNT5A	Downregulated
BP	GO:0070213	protein auto-ADP-ribosylation	5/1375	11/20757	0.000417403	0.00931986	PARP1/PARP10/PARP12/PARP2/PARP8	Downregulated
MF	GO:0019911	structural constituent of myelin sheath	5/1375	11/20757	0.000417403	0.00931986	MBP/CMTM8/MAL/PLP1/PLLP	Downregulated
BP	GO:0001763	morphogenesis of a branching structure	27/1375	203/20757	0.000423928	0.00939105	PAX8/SULF1/NOTCH1/SEMA3C/GPC3/PHB2/PLXND1/PRDM1/NOG/DDR1/TIMELESS/CELSR1/PAK1/BCL2/EDN1/BMP7/WNT5A/ADAMTS16/LAMA5/SPINT2/DAG1/TMEM59L/SPRY2/WNT4/SALL1/EGF/DRD2	Downregulated
BP	GO:0045216	cell-cell junction organization	28/1375	214/20757	0.000438481	0.00959566	LIM2/TGFB2/CDH3/CDH6/DSP/CAMSAP3/NPHS1/CDH24/PTPRO/CDH2/CNTNAP2/TBX5/EPHB2/PIP5K1C/PARD6B/PRKCA/PKP4/LSR/MTSS1/IRX3/TJP3/TBCD/GJB2/NPHP1/CLDN22/CDH4/IKBKB/CLDN6	Downregulated
BP	GO:1903046	meiotic cell cycle process	28/1375	214/20757	0.000438481	0.00959566	NCAPD2/REC8/AURKA/FOXJ2/SLX4/CDC20/FANCD2/EDN1/NCAPH/PDE3A/WNT5A/FANCA/PLK1/ESPL1/PTTG1/MAPK15/RAD51AP1/CCNB2/WNT4/MASTL/BRIP1/TOP2A/CDC25C/NCAPH2/NUF2/EME1/NDC80/MSX1	Downregulated
BP	GO:0042391	regulation of membrane potential	48/1375	440/20757	0.000467742	0.0101029	KCNN2/CNR1/TRPC5/PARP1/DSC2/POPDC3/DSP/KCNMA1/GRIK5/CACNA1H/BVES/KCNH2/ATP1B2/GABRG3/CACNB3/TBX5/GRIA1/NRCAM/KCNK2/FMR1/BCL2/RGS4/GRIA2/EDN1/PMAIP1/SCN3B/BCL2L1/CHRNA3/UCP2/CACNA1C/GRIN3B/PRKCZ/GRIA4/KCNK5/GRIN2A/CACNA1I/SLC4A8/TMEM108/DMD/KCNAB2/MLLT11/NLGN1/DRD2/BAIAP2/SHANK1/CRTC1/NDP/SLC29A1	Downregulated
BP	GO:0033273	response to vitamin	15/1375	86/20757	0.000485684	0.0103979	CAT/SPP1/ITGA2/ALDH1A2/POSTN/BMP7/TPCN2/TYMS/GAS6/PIM1/PENK/BRIP1/RUNX2/DNMT3A/CDKN2D	Downregulated
CC	GO:0062023	collagen-containing extracellular matrix	47/1375	429/20757	0.000485353	0.0103979	OTOL1/SPARCL1/ADAMTS9/COL12A1/SULF1/FREM2/APLP1/TGFB2/MXRA5/COL8A1/CDON/NTN1/AGRN/GPC3/ABI3BP/COL8A2/PDGFB/ANGPTL7/EMILIN3/POSTN/CDH2/LTBP4/COL23A1/MFAP5/LGALS3BP/BMP7/COL9A2/WNT5A/LEFTY2/ANXA4/LAMA5/LTBP3/GDF10/DAG1/COL2A1/MATN3/COL17A1/WNT5B/MFAP2/MEGF9/CRELD1/COL26A1/SERPINF2/ADAMTS3/GPC2/NDP/ZP3	Downregulated
BP	GO:0071526	semaphorin-plexin signaling pathway	10/1375	44/20757	0.000490281	0.0104045	SEMA3C/SEMA3F/PLXND1/SEMA4F/SEMA4D/SEMA3A/PLXNC1/PLXNB1/EDN1/PLXNB2	Downregulated
BP	GO:0051590	positive regulation of neurotransmitter transport	7/1375	23/20757	0.000526568	0.0109199	SYT1/SLC18A3/RAB3B/BAIAP3/SLC4A8/NLGN1/DRD2	Downregulated
BP	GO:0042692	muscle cell differentiation	46/1375	419/20757	0.000529829	0.0109253	KLF5/SORT1/PRICKLE1/MEGF10/NOTCH1/FLNC/POPDC3/CDON/KAT2A/NPHS1/CACNA1H/PDGFB/MYEF2/SDC1/BVES/IGF1/DKK1/IGFBP5/PTGFRN/CDH2/HDAC9/SORBS2/TBX5/CSRP2/BCL2/OBSL1/RGS4/TNNT1/EDN1/SYNPO2L/HEY1/NEO1/WNT5B/IRX3/CDK1/WNT4/OLFM2/RBM4/EZH2/ZEB1/PARP2/DMD/DNMT1/MAMSTR/RBM38/MSX1	Downregulated
BP	GO:0022404	molting cycle process	16/1375	96/20757	0.000540735	0.0110873	TGFB2/CDH3/NOTCH1/SOSTDC1/DKK1/FST/IGFBP5/TNFRSF19/LRIG1/BCL2/SOX21/WNT5A/FZD3/ALX4/LAMA5/HDAC1	Downregulated
BP	GO:0022405	hair cycle process	16/1375	96/20757	0.000540735	0.0110873	TGFB2/CDH3/NOTCH1/SOSTDC1/DKK1/FST/IGFBP5/TNFRSF19/LRIG1/BCL2/SOX21/WNT5A/FZD3/ALX4/LAMA5/HDAC1	Downregulated
BP	GO:0048146	positive regulation of fibroblast proliferation	11/1375	53/20757	0.000596409	0.0119594	PDGFC/PDGFB/IGF1/CTC1/WNT5A/E2F1/CCNA2/GAS6/CCNB1/CDC6/CD74	Downregulated
BP	GO:0006081	cellular aldehyde metabolic process	13/1375	70/20757	0.000611323	0.0121598	ALDH1A2/PNPO/CACNA1H/TPI1/HAGH/GLO1/WNT4/CYP27C1/CYP1B1/IDH2/RPE65/PDXP/ALDH7A1	Downregulated
MF	GO:0005201	extracellular matrix structural constituent	23/1375	166/20757	0.000617885	0.012255	OTOL1/COL12A1/MXRA5/COL8A1/AGRN/ABI3BP/COL8A2/EMILIN3/POSTN/LTBP4/COL23A1/MFAP5/COL9A2/LAMA5/COL2A1/MATN3/COL17A1/MFAP2/CRELD1/CD4/FBN3/ZP3/TECTA	Downregulated
CC	GO:0120111	neuron projection cytoplasm	15/1375	88/20757	0.000624855	0.0122991	KIF4A/NEFL/SYBU/KIF3B/STAU1/FMR1/PQBP1/DLG2/TRAK1/TRIM46/STAU2/HDAC6/MAP2/TMEM108/BAIAP2	Downregulated
BP	GO:0040013	negative regulation of locomotion	46/1375	423/20757	0.000649878	0.0126483	CXCL13/NR2F2/DPYSL3/DPEP1/ADAMTS9/SULF1/GATA3/NOTCH1/DACH1/SEMA3C/BST2/SPOCK3/SEMA3F/NOG/SEMA4F/CD200/SEMA4D/PTPRO/SEMA3A/IGFBP5/CARD10/ATP1B2/TBX5/NAV3/BCL2/DAB2IP/WNT5A/ST6GAL1/HYAL2/SPINT2/DAG1/PIN1/MAPK15/SRGAP3/VASH1/BCR/WNT4/ABHD2/HDAC6/HDAC1/ADA/CYP1B1/CD74/NDRG4/PTPRJ/DRD2	Downregulated
BP	GO:0018209	peptidyl-serine modification	36/1375	308/20757	0.000664658	0.0129015	MAST2/AURKA/ARAF/SBK1/DKK1/MGAT5B/PAK1/BCL2/STK39/DYRK4/PRKCA/C8orf44-SGK3/CDK2/PLK2/WNT5A/MKNK2/PKN3/WNK1/PLK1/CSNK1E/MAST1/INPP5J/PRKCZ/CDK1/GALNT13/SPRY2/HDAC6/MASTL/MARK1/MAD2L2/MAP3K10/DMD/PKN1/MAPK13/TENM1/IKBKB	Downregulated
BP	GO:1902337	regulation of apoptotic process involved in morphogenesis	5/1375	12/20757	0.000676576	0.012926	PAX8/TGFB2/NOTCH1/BMP7/TNFRSF1A	Downregulated
BP	GO:1903305	regulation of regulated secretory pathway	19/1375	127/20757	0.000694897	0.0131153	SYT13/NOTCH1/SYT1/RAC2/GATA2/FMR1/CSPG5/PLA2G3/MICAL1/BAIAP3/BCR/SLC4A8/DOC2B/NLGN1/GIT1/SPHK2/C12orf4/ZP3/SCAMP5	Downregulated
BP	GO:1902075	cellular response to salt	26/1375	199/20757	0.000704683	0.0131153	SYT13/ALOX15/DPEP1/ALOX5AP/SYT1/AGRN/ITPKB/CACNA1H/RYR3/PDGFB/DLG2/STK39/EDN1/WNT5A/CHRNA3/PPP1R1B/CCNA2/INHBB/CPNE7/LYPD1/PDXP/RASAL1/NLGN1/BAIAP2/MAPK13/SLC1A2	Downregulated
CC	GO:0043209	myelin sheath	10/1375	46/20757	0.000713793	0.0132206	GDI1/BCL2/MBP/ITPR3/TUBB4A/PRKCZ/SERINC5/MAL/PLP1/PLLP	Downregulated
BP	GO:0030198	extracellular matrix organization	37/1375	321/20757	0.000732922	0.0135062	OLFML2B/OTOL1/ADAMTS9/COL12A1/SULF1/APLP1/TGFB2/PRICKLE1/NOTCH1/COL8A1/NPHS1/PBXIP1/ABI3BP/COL8A2/DDR1/OLFML2A/ANGPTL7/POSTN/PAPLN/COL23A1/COL9A2/ADAMTS6/ADAMTS16/SPINT2/GAS6/DAG1/TNFRSF1A/COL2A1/MATN3/MMP10/MMP11/COL17A1/ADAMTS18/MAD2L2/CYP1B1/SERPINF2/ADAMTS3	Downregulated
BP	GO:0042770	signal transduction in response to DNA damage	25/1375	189/20757	0.000737275	0.0135521	GTSE1/FOXM1/RHNO1/ING4/FANCD2/TICRR/PMAIP1/CDK2/PLK2/DOT1L/E2F1/WDR76/PLK1/TWIST1/CDK1/BRIP1/MAD2L2/CD74/DTL/E2F7/STK33/MDC1/CDK5RAP3/EME1/MSX1	Downregulated
BP	GO:1904666	regulation of ubiquitin protein ligase activity	6/1375	18/20757	0.000776001	0.0139922	UBE2C/CDC20/UBE2S/PLK1/MAD2L2/MAD2L1	Downregulated
BP	GO:0007589	body fluid secretion	15/1375	90/20757	0.000796603	0.0143172	PRICKLE1/SOCS2/CELSR2/DDR1/TRAF3IP2/STK39/EDN1/NCOR2/WNK1/APLN/NPPB/ADA/AQP5/ERBB4/SLC29A1	Downregulated
BP	GO:0003151	outflow tract morphogenesis	14/1375	81/20757	0.000812588	0.0145685	TGFB2/PRICKLE1/LRP2/NOTCH1/SEMA3C/DHRS3/SOX11/PLXND1/NOG/EDN1/BMP7/WNT5A/TWIST1/PITX2	Downregulated
BP	GO:0031099	regeneration	25/1375	191/20757	0.000860444	0.0152389	SPP1/NEFL/KLF5/SOX2/NOTCH1/AURKA/GAP43/KREMEN1/POSTN/IGF1/PTGFRN/NREP/RTN4R/BCL2/CSPG5/TYMS/CCNA2/UCP2/GAS6/DAG1/PCNA/NEO1/CDK1/EZH2/ERBB4	Downregulated
MF	GO:0140297	DNA-binding transcription factor binding	50/1375	477/20757	0.000888517	0.0156978	BEX1/GATA3/KLF5/PARP1/ASXL1/KAT2A/PBXIP1/PHB2/SMARCB1/TCP10L/HDAC9/GATA2/TBX5/GMNN/HES6/BCL2/PARP10/TLE4/NCOR2/E2F1/ANXA4/CRY2/CHD4/TWIST1/TRERF1/HEY1/MED24/PRDM16/TCF3/CENPF/MTA2/PCNA/EXOSC9/PBX2/KDM4C/HMGB2/PITX2/PPARGC1A/HDAC1/CBX5/MAD2L2/RERG/MAP3K10/PKN1/RUNX2/NCAPG2/HMGN3/CDK5RAP3/DNMT3A/CRTC1	Downregulated
BP	GO:0046530	photoreceptor cell differentiation	12/1375	64/20757	0.000896273	0.0157717	NOTCH1/PRDM1/MYO7A/NKD1/IFT140/THRB/USH1C/PAX6/NDP/CRB1/PRPH2/ARL3	Downregulated
MF	GO:0140034	methylation-dependent protein binding	14/1375	82/20757	0.00092122	0.0160805	CBX2/MORC4/ING4/FMR1/PHF19/CBX6/UHRF1/KDM4C/CBX5/JMJD7/KDM5A/L3MBTL3/NCAPG2/CBX8	Downregulated
BP	GO:0032886	regulation of microtubule-based process	31/1375	258/20757	0.000968156	0.0168593	TPX2/TPPP/AURKA/CAMSAP3/KAT2A/PSRC1/CHMP4C/SLAIN1/NAV3/PAK1/STMN1/CCNF/CDK5RAP2/HAUS1/STMN3/PLK2/TRIM46/PLK1/TACC3/MAPK15/NUP62/TUBB4A/TBCD/WDR62/HDAC6/MAP2/GPSM2/HAUS4/CKAP5/GIT1/STMN2	Downregulated
BP	GO:0071887	leukocyte apoptotic process	18/1375	121/20757	0.00101535	0.0175135	MIAT/ITPKB/TRAF3IP2/AURKB/BCL2/CD274/WNT5A/ST6GAL1/BCL2L1/GAS6/IRF3/PIK3CD/ADA/CD74/IDO1/PIK3CB/PKN1/BIRC7	Downregulated
BP	GO:0050673	epithelial cell proliferation	50/1375	480/20757	0.00101905	0.0175358	NR2F2/SULF1/GATA3/KLF9/SOX2/TGFB2/CDH3/SCG2/NOTCH1/DACH1/COL8A1/GPC3/ALDH1A2/SOX11/PHB2/COL8A2/PDGFB/NOG/IGF1/FST/IGFBP5/GATA2/ITGA4/ST8SIA1/PRKCA/DAB2IP/WNT5A/BCL2L1/UHRF1/SFN/TWIST1/LAMA5/MTSS1/AGTR1/VASH1/PYGO2/APLN/HMGB2/PLCG1/HDAC6/SCARB1/PIK3CD/EGF/ZEB1/GDF5/PIK3CB/IL12B/RUNX2/DRD2/PAX6	Downregulated
BP	GO:1905330	regulation of morphogenesis of an epithelium	12/1375	65/20757	0.00103404	0.0176816	PAX8/SULF1/GATA3/PHB2/NOG/BMP7/WNT5A/WNT5B/WNT4/PIK3CD/NKD1/EGF	Downregulated
BP	GO:0050709	negative regulation of protein secretion	13/1375	74/20757	0.00105406	0.017843	FOXO1/CD200/RHBDF1/FRMD4A/UCP2/RHBDF2/GNAZ/INHBB/NEO1/IL12B/PDE8B/DRD2/RAB11FIP3	Downregulated
MF	GO:0004970	ionotropic glutamate receptor activity	6/1375	19/20757	0.00107101	0.018046	GRIK5/GRIA1/GRIA2/GRIN3B/GRIA4/GRIN2A	Downregulated
MF	GO:0017124	SH3 domain binding	18/1375	122/20757	0.00111889	0.0186798	DPYSL3/LRP2/CBL/SYNJ2/NOXA1/CIT/DAB2IP/PTTG1/MICAL1/MAPK15/INPP5J/SOCS7/SH3BGRL2/NCKIPSD/MVB12A/FMN1/SHANK1/PAK3	Downregulated
BP	GO:0001942	hair follicle development	15/1375	93/20757	0.0011283	0.0187083	TGFB2/CDH3/NOTCH1/SOSTDC1/DKK1/FST/IGFBP5/TNFRSF19/BCL2/SOX21/WNT5A/FZD3/ALX4/LAMA5/HDAC1	Downregulated
BP	GO:2000106	regulation of leukocyte apoptotic process	15/1375	93/20757	0.0011283	0.0187083	MIAT/ITPKB/AURKB/BCL2/CD274/WNT5A/ST6GAL1/BCL2L1/GAS6/PIK3CD/ADA/CD74/IDO1/PIK3CB/BIRC7	Downregulated
BP	GO:0071695	anatomical structure maturation	31/1375	261/20757	0.00117003	0.0193559	BNC1/GATA3/REC8/TGFB2/CDH3/AURKA/AGRN/ALDH1A2/SEMA4D/IGF1/CNTNAP2/GATA2/PLXNB1/NRCAM/BCL2/EDN1/PDE3A/WNT5A/RND1/FGFR3/TYMS/FAM20C/PLA2G3/DAG1/BAIAP3/ABHD2/ANKS1A/L3MBTL3/KIF14/RUNX2/CLEC7A	Downregulated
MF	GO:0030165	PDZ domain binding	14/1375	84/20757	0.0011754	0.0193999	ERC1/GPR37/CADM1/GRIA1/ARHGEF16/CIT/FZD3/PLEKHA2/NKD1/LPAR2/KIF14/NLGN1/BAIAP2/SLC22A5	Downregulated
CC	GO:0008328	ionotropic glutamate receptor complex	9/1375	41/20757	0.00121378	0.0197212	GRIK5/GRIA1/GRIA2/DLG3/GRIN3B/GRIA4/GRIN2A/OLFM2/CNIH2	Downregulated
BP	GO:0021700	developmental maturation	37/1375	330/20757	0.00121681	0.0197264	NEFL/BNC1/GATA3/REC8/SYBU/TGFB2/CDH3/AURKA/AGRN/ALDH1A2/SEMA4D/IGF1/CDC20/CNTNAP2/GATA2/PLXNB1/NRCAM/BCL2/EDN1/DAB2IP/PDE3A/WNT5A/RND1/FGFR3/TYMS/FAM20C/PLA2G3/DAG1/BAIAP3/ABHD2/ANKS1A/L3MBTL3/KIF14/RUNX2/NLGN1/SHANK1/CLEC7A	Downregulated
BP	GO:0007613	memory	18/1375	123/20757	0.00123128	0.0198285	CNR1/KAT2A/CALB1/GRIA1/KCNK2/RGS14/PLK2/FEN1/ITPR3/CCND2/ITGA3/PRKCZ/JPH3/GRIN2A/ATXN1/DRD2/SHANK1/CRTC1	Downregulated
BP	GO:0071774	response to fibroblast growth factor	18/1375	123/20757	0.00123128	0.0198285	CXCL13/SULF1/GATA3/NOG/POSTN/FGFRL1/WNT5A/SHISA2/FGFR3/FAM20C/FGF18/HYAL2/APLN/SPRY2/WNT4/FLRT1/RUNX2/PAX6	Downregulated
BP	GO:0051098	regulation of binding	31/1375	262/20757	0.00124501	0.0200053	GATA3/SORL1/AURKA/SOX11/PBXIP1/PDGFB/NOG/IGF1/DKK1/ZNF618/GMNN/STMN1/AURKB/ITGA4/FMR1/DOT1L/E2F1/PLK1/TWIST1/HEY1/CSNK1E/PIN1/DNAJB2/HJURP/TRIM21/HMGB2/MAD2L2/EGF/MAP2/PAX6/GPSM1	Downregulated
BP	GO:1902903	regulation of supramolecular fiber organization	42/1375	389/20757	0.00125421	0.0201088	TPX2/ALOX15/WASF1/CAMSAP3/KANK4/NPHS1/PSRC1/CYFIP2/RHPN1/SLAIN1/RHPN2/NAV3/PAK1/STMN1/RGS4/EDN1/CDK5RAP2/GSN/HAUS1/SYNPO2L/PREX1/MTSS1/TUBB4A/ARHGEF10L/SSH2/TBCD/WNT4/MEGF9/HDAC6/TMSB15A/MAP2/PDXP/SERPINF2/BAIAP2/TENM1/HAUS4/FMN1/CKAP5/GIT1/SHANK1/PAK3/STMN2	Downregulated
MF	GO:0030332	cyclin binding	8/1375	34/20757	0.00139787	0.0221679	KLHDC9/CDK2/GAK/CDK1/RBM4/USP2/CDK5RAP3/NDC80	Downregulated
BP	GO:0010721	negative regulation of cell development	33/1375	287/20757	0.001435	0.0224631	SPP1/TMEM178A/GDI1/DPYSL5/NOTCH1/SORL1/TRPC5/SEMA3C/TNFSF4/NTN1/SOX11/SEMA3F/NOG/SEMA4F/SEMA4D/SEMA3A/IGF1/GATA2/EPHB2/RTN4R/BMP7/INHA/WNT5A/TRIM46/PTHLH/HDAC6/DRAXIN/IRF1/CD74/MAP2/ZBTB46/PAX6/PRDX2	Downregulated
BP	GO:0001701	in utero embryonic development	42/1375	392/20757	0.00145431	0.0225388	NR2F2/GATA3/NOTCH1/CAMSAP3/ASF1B/KAT2A/PDGFB/PRDM1/NOG/IGF1/TM4SF1/SMARCB1/GATA2/EDN1/BMP7/RRM2/STMN3/BCL2L1/NEK2/CPT2/TWIST1/HEY1/SPINT2/NASP/VASH1/CCNB1/KDM4C/CCNB2/PLCG1/SMG9/PEMT/POU5F1/ADA/UPB1/E2F8/E2F7/GINS1/HS6ST1/NCAPG2/ADAMTS3/MSX1/ZP3	Downregulated
BP	GO:0009394	2'-deoxyribonucleotide metabolic process	9/1375	42/20757	0.00145531	0.0225388	DPYS/SAMHD1/CMPK2/RRM2/TYMS/SHMT1/ADA/UPB1/NEIL1	Downregulated
BP	GO:0007015	actin filament organization	48/1375	464/20757	0.0014677	0.0226824	ALOX15/DPYSL3/PHACTR1/WASF1/SHROOM2/KANK4/NPHS1/CYFIP2/SHROOM3/RHPN1/MYO7A/HIP1/CNN3/RAC2/RHPN2/PAK1/STMN1/BCL2/RGS4/GSN/SYNPO2L/RND1/PREX1/MTSS1/CORO7/SAMD14/MICAL1/ARHGEF10L/SSH2/SHROOM4/WIPF3/WNT4/PPP1R9A/MEGF9/MAD2L2/TAGLN3/TMSB15A/PSTPIP1/USH1C/KCTD13/PDXP/SERPINF2/BAIAP2/TENM1/FMN1/SHANK1/PAK3/PAWR	Downregulated
BP	GO:0099560	synaptic membrane adhesion	7/1375	27/20757	0.00151048	0.0232448	SPARCL1/CDH6/MDGA1/ITGA3/PTPRD/NTNG2/IL1RAP	Downregulated
BP	GO:0032736	positive regulation of interleukin-13 production	5/1375	14/20757	0.00152949	0.0233889	GATA3/TNFSF4/PRKCZ/SPHK2/IL1RAP	Downregulated
CC	GO:0010369	chromocenter	5/1375	14/20757	0.00152949	0.0233889	AURKB/FMR1/CDCA8/CBX5/SALL1	Downregulated
MF	GO:0097110	scaffold protein binding	12/1375	68/20757	0.00155667	0.0237547	DSP/CACNA1H/KCNH2/GRIA1/ITPR2/CIT/ATG4B/NLGN1/BAIAP2/ADCY5/SHANK1/IKBKB	Downregulated
BP	GO:0043407	negative regulation of MAP kinase activity	10/1375	51/20757	0.00165541	0.0250515	SORL1/DUSP16/DAB2IP/RGS14/HYAL2/SPRY2/PIK3CB/PTPRJ/CDK5RAP3/MAPK8IP1	Downregulated
BP	GO:0001893	maternal placenta development	8/1375	35/20757	0.00170825	0.0254282	NR2F2/SPP1/PARP1/PRDM1/LDOC1/GJB2/PARP2/NDP	Downregulated
CC	GO:0005788	endoplasmic reticulum lumen	35/1375	313/20757	0.00170016	0.0254282	SPARCL1/SPP1/COL12A1/GOLM1/SCG2/PDGFC/COL8A1/GPC3/TMEM132A/COL8A2/PDGFB/IGFBP5/CDH2/APOL1/COL23A1/EDN1/COL9A2/WNT5A/TSPAN33/ANO8/FAM20C/GAS6/DAG1/COL2A1/MATN3/COL17A1/WNT5B/WNT4/PENK/TSPAN14/COL26A1/IL12B/CD4/ERAP2/TOR4A	Downregulated
BP	GO:0051383	kinetochore organization	6/1375	21/20757	0.00191062	0.027485	CENPF/CENPA/CENPK/CENPH/NUF2/NDC80	Downregulated
BP	GO:0031103	axon regeneration	10/1375	52/20757	0.00192997	0.027654	SPP1/NEFL/GAP43/KREMEN1/NREP/RTN4R/BCL2/CSPG5/DAG1/NEO1	Downregulated
BP	GO:0048599	oocyte development	11/1375	61/20757	0.00201308	0.0285664	BNC1/REC8/AURKA/YBX2/IGF1/BCL2/EDN1/PDE3A/INHBB/WNT4/ZP3	Downregulated
BP	GO:0046847	filopodium assembly	12/1375	70/20757	0.00201327	0.0285664	DPYSL3/DNM3/GAP43/AGRN/TTYH1/EPHB2/FMR1/STAU2/FMNL3/ARHGEF4/NLGN1/TENM1	Downregulated
BP	GO:0030323	respiratory tube development	24/1375	192/20757	0.0020341	0.0288059	NOTCH1/ASXL1/GPC3/ALDH1A2/SOX11/ZIC3/NOG/CCBE1/IGFBP5/TIMELESS/ABCA3/CELSR1/TBX5/WNT5A/FGF18/LAMA5/LTBP3/DAG1/ITGA3/TULP3/SPRY2/ADA/THRB/HS6ST1	Downregulated
BP	GO:0042176	regulation of protein catabolic process	39/1375	364/20757	0.00210454	0.029403	LAPTM4B/FOXO1/PRICKLE1/LRP2/SORL1/AURKA/USP5/ARAF/GPC3/TMEM132A/RNF144A/EEF1A2/SH3RF2/LPCAT1/CDC20/NELL1/RHBDF1/FMR1/DAB2IP/CDK2/PLK2/WNT5A/VGLL4/PLK1/AMER1/CSNK1E/PIN1/DNAJB2/ZDHHC2/GRIN2A/NKD1/MAD2L2/CBFA2T3/PSME2/DTL/FAM83D/PSME1/CDK5RAP3/MAD2L1	Downregulated
CC	GO:0044306	neuron projection terminus	18/1375	129/20757	0.00212684	0.0296067	ITGA2/SYT1/CALB1/SNCG/KCNK2/SLC18A3/FMR1/MICAL1/VAMP2/PENK/PRSS12/SLC4A8/DMD/FLRT1/DRD2/BAIAP2/SLC1A2/GIT1	Downregulated
BP	GO:0008584	male gonad development	20/1375	150/20757	0.00216739	0.0296342	GATA3/REC8/TGFB2/LRP2/ATN1/HOXA10/SDC1/HOXA9/CBL/BCL2/INHA/WNT5A/FANCA/BCL2L1/NASP/INHBB/HMGB2/WNT4/BRIP1/CYP1B1	Downregulated
BP	GO:0045176	apical protein localization	5/1375	15/20757	0.00216994	0.0296342	SHROOM2/SHROOM3/VANGL2/CELSR1/MAL	Downregulated
BP	GO:0060572	morphogenesis of an epithelial bud	5/1375	15/20757	0.00216994	0.0296342	SULF1/SOSTDC1/NOG/BMP7/WNT5A	Downregulated
BP	GO:0071732	cellular response to nitric oxide	5/1375	15/20757	0.00216994	0.0296342	DPEP1/FOXO1/CDK2/CCNA2/TRAF2	Downregulated
MF	GO:0019887	protein kinase regulator activity	27/1375	226/20757	0.00215911	0.0296342	DBF4B/RAC2/HBEGF/CCNF/PKIB/CIT/DAB2IP/WNK1/SFN/PPP1R1B/CCNA2/HYAL2/PRKAG2/GAS6/CCND2/MNAT1/CKS1B/ITPRIP/CCNB1/CCNB2/SPRY2/EGF/PARP8/MOB3B/MAPK8IP1/MOB3C/CDKN2D	Downregulated
MF	GO:0016812	hydrolase activity, acting on carbon-nitrogen (but not peptide) bonds, in cyclic amides	5/1375	15/20757	0.00216994	0.0296342	DPYSL3/DPEP1/DPYSL5/DPYS/OPLAH	Downregulated
BP	GO:1990778	protein localization to cell periphery	38/1375	353/20757	0.00219294	0.0298917	SORL1/GRIPAP1/SAPCD2/CDH2/CACNB3/AP4M1/EPHB2/ARHGEF16/RAB3B/SCN3B/TSPAN33/BCL2L1/GAK/WNK1/PLK1/RHBDF2/LAMA5/GAS6/DAG1/TNFRSF1A/VAMP2/ITGA3/PRKCZ/MAP7/EFR3B/ZDHHC2/TSPAN14/GRIN2A/EHD4/TNIK/LYPD1/GPSM2/MAL/ERBB4/IKBKB/PRPH2/ARL3/ZFYVE27	Downregulated
BP	GO:0007588	excretion	7/1375	29/20757	0.00236347	0.0319178	KCNMA1/EDN1/MLLT6/CHRNA3/AGTR1/NPPB/DRD2	Downregulated
BP	GO:0048511	rhythmic process	33/1375	296/20757	0.00237713	0.0319836	KLF9/TGFB2/NOTCH1/PARP1/TIMELESS/NDUFA9/NCOR2/TYMS/CRY2/TWIST1/CSNK1E/GDF10/PCNA/CDK1/PPARGC1A/HDAC1/RBM4/TOP2A/EZH2/CYP1B1/KDM5A/DBP/TEF/DTL/USP2/RPE65/NLGN1/DRD2/SPSB4/CRTC1/PHLPP1/ZP3/ID1	Downregulated
BP	GO:0007019	microtubule depolymerization	9/1375	45/20757	0.00241893	0.032486	TPX2/NAV3/STMN1/STMN3/KIF18B/KIF2C/HDAC6/CKAP5/STMN2	Downregulated
CC	GO:0016324	apical plasma membrane	42/1375	403/20757	0.00244644	0.0327915	PODXL/DPEP1/AQP10/LRP2/NOTCH1/BST2/SHROOM2/KCNMA1/SHROOM3/MYO7A/VANGL2/PTPRO/SAPCD2/CDH2/ABCC1/ATP1B2/PTPRH/SORBS2/KCNK2/PARD6B/STK39/FZD3/SLC6A6/HYAL2/CA4/SLC4A7/PRKCZ/NHS/SHROOM4/SLC7A8/SLC29A4/TNIK/SLC4A8/AQP5/GPR143/MAL/SIPA1L3/SLC39A4/CRB1/SLC22A5/SLC29A1/ABCB4	Downregulated
CC	GO:0043197	dendritic spine	22/1375	174/20757	0.00264895	0.0350577	KCNN2/DNM3/KIF3B/PTPRO/CALB1/CNN3/GRIA1/EPHB2/FMR1/GRIA2/RGS14/SORCS2/SIPA1L1/GRIA4/BCR/PPP1R9A/GRIN2A/NLGN1/DRD2/CNIH2/BAIAP2/SHANK1	Downregulated
CC	GO:0098878	neurotransmitter receptor complex	9/1375	46/20757	0.00283369	0.0371648	GRIK5/GRIA1/GRIA2/DLG3/GRIN3B/GRIA4/GRIN2A/OLFM2/CNIH2	Downregulated
CC	GO:0098685	Schaffer collateral - CA1 synapse	14/1375	92/20757	0.00285192	0.0372027	NEFL/TUBB2B/PLAT/AKAP12/HIP1/WNT5A/PRKCZ/BCR/PLCG1/PTPRD/NTNG2/GSG1L/BAIAP2/SHANK1	Downregulated
MF	GO:0005200	structural constituent of cytoskeleton	16/1375	112/20757	0.00287673	0.0374592	NEFM/NEFL/TUBB2B/DSP/AGRN/HIP1/SORBS2/TUBB4B/TUBA1B/TUBB4A/TUBGCP4/PPL/DMD/LMNB2/LMNB1/CROCC	Downregulated
BP	GO:0050678	regulation of epithelial cell proliferation	42/1375	407/20757	0.00293065	0.0380197	NR2F2/SULF1/GATA3/KLF9/SOX2/TGFB2/CDH3/SCG2/NOTCH1/GPC3/ALDH1A2/SOX11/PHB2/PDGFB/NOG/IGF1/GATA2/ITGA4/ST8SIA1/PRKCA/DAB2IP/WNT5A/UHRF1/SFN/TWIST1/LAMA5/MTSS1/AGTR1/VASH1/PYGO2/APLN/HMGB2/PLCG1/HDAC6/PIK3CD/EGF/ZEB1/GDF5/IL12B/RUNX2/DRD2/PAX6	Downregulated
BP	GO:0097152	mesenchymal cell apoptotic process	5/1375	16/20757	0.00298561	0.0380197	PAX8/ETV6/BMP7/GDF5/MSX1	Downregulated
MF	GO:0050840	extracellular matrix binding	10/1375	55/20757	0.00298015	0.0380197	OLFML2B/SPARCL1/SPP1/ITGA2/AGRN/OLFML2A/ITGA6/PLEKHA2/DAG1/ITGA3	Downregulated
BP	GO:0010810	regulation of cell-substrate adhesion	26/1375	220/20757	0.00299418	0.0380361	ALOX15/NOTCH1/COL8A1/CAMSAP3/ABI3BP/PDGFB/DDR1/POSTN/PTPRO/RAC2/BCL2/CSPG5/ITGA6/ST6GAL1/PREX1/PLEKHA2/GCNT2/DAG1/ITGA3/PRKCZ/TBCD/WNT4/COL26A1/PIK3CB/PTPRJ/FMN1	Downregulated
CC	GO:0044309	neuron spine	22/1375	176/20757	0.0030536	0.0387232	KCNN2/DNM3/KIF3B/PTPRO/CALB1/CNN3/GRIA1/EPHB2/FMR1/GRIA2/RGS14/SORCS2/SIPA1L1/GRIA4/BCR/PPP1R9A/GRIN2A/NLGN1/DRD2/CNIH2/BAIAP2/SHANK1	Downregulated
BP	GO:0014855	striated muscle cell proliferation	13/1375	83/20757	0.00306951	0.0388573	TGFB2/MEGF10/NOTCH1/NOG/TENM4/TBX5/KCNK2/VGLL4/PIM1/CDK1/NDRG4/ERBB4/NDC80	Downregulated
BP	GO:0051592	response to calcium ion	19/1375	144/20757	0.00310758	0.039271	SYT13/ALOX15/DPEP1/GDI1/ALOX5AP/SYT1/KCNMA1/ITPKB/RYR3/SDC1/EDN1/WNT5A/ITPR3/INHBB/MNAT1/CPNE7/PENK/RASAL1/NLGN1	Downregulated
BP	GO:0032355	response to estradiol	16/1375	113/20757	0.00315014	0.0397398	CAT/NR2F2/ITGA2/SOCS2/ALDH1A2/POSTN/GRIA1/BMP7/NCOR2/CCNA2/PCNA/GJB2/PENK/EZH2/CYP1B1/DNMT3A	Downregulated
MF	GO:0030215	semaphorin receptor binding	6/1375	23/20757	0.00317143	0.0398702	SEMA3C/SEMA3F/SEMA4F/SEMA4D/SEMA3A/PLXNB1	Downregulated
BP	GO:0031503	protein-containing complex localization	23/1375	188/20757	0.00327885	0.0410082	IFT122/DNM3/GRIPAP1/NOP9/KIF3B/HIP1/STAU1/MZT1/DLG2/DLG3/DAG1/PRKCZ/STAU2/IFT140/TNFAIP2/BIRC5/GSG1L/NLGN1/ERBB4/LMNB2/LMNB1/RPGR/ARL3	Downregulated
BP	GO:0007632	visual behavior	10/1375	56/20757	0.00341695	0.0423714	NOG/RGS14/PPP1R1B/GRIN2A/MEIS2/NDRG4/NPHP1/PDE8B/DRD2/SLC1A2	Downregulated
BP	GO:0043507	positive regulation of JUN kinase activity	7/1375	31/20757	0.003546	0.0436002	DKK1/PAK1/EDN1/DAB2IP/WNT5A/MAP3K10/TRAF2	Downregulated
MF	GO:0001540	amyloid-beta binding	13/1375	85/20757	0.00379426	0.0462621	ITGA2/TGFB2/SORL1/CLSTN3/LRP8/GRIA1/EPHB2/GRIA2/GRIA4/SCARB1/GRIN2A/CD74/NLGN1	Downregulated
BP	GO:0044331	cell-cell adhesion mediated by cadherin	9/1375	48/20757	0.00383055	0.0464709	CDH3/CDH6/NOTCH1/CDH24/CDH2/WNT5A/MAD2L2/SERPINF2/CDH4	Downregulated
BP	GO:0030705	cytoskeleton-dependent intracellular transport	25/1375	213/20757	0.00389593	0.047107	IFT122/KIF4A/NEFL/KIF13B/SYBU/PRICKLE1/CAMSAP3/KIF3B/SUN2/MYO7A/STAU1/HOOK1/DLG2/TRAK1/TUBA1B/TRIM46/PRKCZ/STAU2/HDAC6/IFT140/MAP2/TMEM108/RPGR/FYCO1/ARL3	Downregulated
BP	GO:0007605	sensory perception of sound	20/1375	158/20757	0.00398344	0.0473286	PCDH15/LRP2/MYO7A/TMTC4/LRIG1/PKHD1L1/MBP/COL2A1/SPRY2/GJB2/SLITRK6/THRB/BIRC5/USH1C/TPRN/CNTN5/ALDH7A1/PAX3/CDKN2D/TECTA	Downregulated
BP	GO:0003071	renal system process involved in regulation of systemic arterial blood pressure	6/1375	24/20757	0.00399484	0.0473286	HSD11B2/PDGFB/PTPRO/GAS6/AGTR1/SERPINF2	Downregulated
BP	GO:0006925	inflammatory cell apoptotic process	6/1375	24/20757	0.00399484	0.0473286	MIAT/ITPKB/ST6GAL1/IRF3/PIK3CD/PIK3CB	Downregulated
BP	GO:0009162	deoxyribonucleoside monophosphate metabolic process	6/1375	24/20757	0.00399484	0.0473286	DPYS/TYMS/SHMT1/ADA/UPB1/TK1	Downregulated
BP	GO:0001956	positive regulation of neurotransmitter secretion	5/1375	17/20757	0.00400134	0.0473286	SYT1/SLC18A3/BAIAP3/SLC4A8/NLGN1	Downregulated
BP	GO:0033631	cell-cell adhesion mediated by integrin	5/1375	17/20757	0.00400134	0.0473286	CXCL13/PODXL/ITGA4/WNK1/ADA	Downregulated
BP	GO:1902170	cellular response to reactive nitrogen species	5/1375	17/20757	0.00400134	0.0473286	DPEP1/FOXO1/CDK2/CCNA2/TRAF2	Downregulated
MF	GO:0140993	histone modifying activity	24/1375	202/20757	0.00395568	0.0473286	AURKA/KAT2A/ING4/HDAC9/PRKCA/CDK2/EHMT1/DOT1L/SETBP1/UHRF1/PRDM16/MTA2/CDK1/KDM4C/NAA40/HDAC6/BUB1/HDAC1/EZH2/KDM5A/PKN1/PCGF3/FBXL19/EYA3	Downregulated
BP	GO:0033028	myeloid cell apoptotic process	8/1375	40/20757	0.0041599	0.0488385	MIAT/ITPKB/BCL2/ST6GAL1/GAS6/IRF3/PIK3CD/PIK3CB	Downregulated
BP	GO:2000677	regulation of transcription regulatory region DNA binding	8/1375	40/20757	0.0041599	0.0488385	GATA3/SOX11/IGF1/DOT1L/TWIST1/HEY1/MAD2L2/PAX6	Downregulated
BP	GO:0009314	response to radiation	43/1375	428/20757	0.0042852	0.0495066	CAT/BMF/GATA3/PARP1/NOG/NET1/RHNO1/FANCD2/CBL/TICRR/AURKB/BCL2/RGS14/BCL2L1/PPP1R1B/CRY2/FEN1/HYAL2/PCNA/CCND2/RAD51AP1/GRIN2A/ST20/RBM4/MEIS2/CACNA2D4/NDRG4/GNB5/DTL/IL12B/USP2/RPE65/NPHP1/PDE8B/DRD2/MAPK13/SLC1A2/DNMT3A/CRTC1/CDKN2D/CRB1/PRPH2/EYA3	Downregulated
BP	GO:0048645	animal organ formation	11/1375	67/20757	0.00430635	0.0495066	PAX8/SULF1/LRP2/NOTCH1/NOG/DKK1/TBX5/BMP7/WNT5A/PIM1/RBM20	Downregulated
BP	GO:0010172	embryonic body morphogenesis	4/1375	11/20757	0.00433923	0.0495066	IFT122/MAB21L2/CDON/DAG1	Downregulated
BP	GO:0033632	regulation of cell-cell adhesion mediated by integrin	4/1375	11/20757	0.00433923	0.0495066	CXCL13/PODXL/WNK1/ADA	Downregulated
BP	GO:0034350	regulation of glial cell apoptotic process	4/1375	11/20757	0.00433923	0.0495066	AKAP12/PRKCA/GAS6/TRAF2	Downregulated
BP	GO:0044062	regulation of excretion	4/1375	11/20757	0.00433923	0.0495066	EDN1/AGTR1/NPPB/DRD2	Downregulated
BP	GO:0046710	GDP metabolic process	4/1375	11/20757	0.00433923	0.0495066	CARD11/MAGI3/DLG2/ENTPD4	Downregulated
BP	GO:2000343	positive regulation of chemokine (C-X-C motif) ligand 2 production	4/1375	11/20757	0.00433923	0.0495066	LPL/POSTN/MBP/CD74	Downregulated
MF	GO:0002162	dystroglycan binding	4/1375	11/20757	0.00433923	0.0495066	AGRN/DAG1/MAP2/DMD	Downregulated
CC	GO:0016328	lateral plasma membrane	11/1375	67/20757	0.00430635	0.0495066	VANGL2/PTPRO/BVES/ABCC1/ATP1B2/FZD3/TBCD/GJB2/GPSM2/DMD/DRD2	Downregulated
CC	GO:0002116	semaphorin receptor complex	4/1375	11/20757	0.00433923	0.0495066	PLXND1/PLXNC1/PLXNB1/PLXNB2	Downregulated
