# Supplementary material for: APOE4 promotes cerebrovascular fibrosis and amyloid deposition via a pericyte-to-myofibroblast transition
Source: bioRxiv. 2025 Sep 9:2025.09.04.674192. Preprint. [Version 1] doi: 10.1101/2025.09.04.674192 (PMC12439990; doi:10.1101/2025.09.04.674192)
Supplement: Supplement 15 [file media-15.xlsx]

## Sheet: Sheet1
gene	p_val	avg_log2FC	pct.1	pct.2	p_val_adj
FP236383.1	5.62124e-44	-0.596518	0.26	0.288	1.88525e-39
MALAT1	3.84766e-42	-0.324608	0.458	0.439	1.29043e-37
AC026316.5	7.43191e-35	-1.57829	0.156	0.262	2.49252e-30
FP671120.1	8.21411e-35	0.381661	0.338	0.247	2.75485e-30
ARL17B	4.24992e-25	-1.49039	0.09	0.21	1.42534e-20
HSPB1	8.91793e-19	-1.22921	0.161	0.209	2.99089e-14
SLC7A5	1.05777e-18	-2.10601	0.047	0.132	3.54756e-14
ATP10A	1.65018e-18	-1.33544	0.115	0.206	5.53439e-14
FLT1	4.99836e-18	-2.01917	0.075	0.174	1.67635e-13
ST8SIA6	1.53855e-16	-1.95624	0.033	0.091	5.15998e-12
HSPA1B	3.36258e-16	-0.762263	0.109	0.14	1.12774e-11
RBMS3-AS2	1.19327e-15	0.628441	0.048	0.024	4.00198e-11
FTX	8.87341e-14	0.272826	0.377	0.325	2.97596e-09
DNAJB1	1.03572e-13	-1.34061	0.076	0.103	3.47359e-09
GALNT18	1.23741e-13	-1.93195	0.057	0.127	4.15001e-09
MIR99AHG	1.64472e-13	0.258925	0.397	0.362	5.51607e-09
HSP90AA1	2.35331e-13	-0.468222	0.419	0.457	7.89253e-09
SLC20A2	9.62286e-13	0.232375	0.656	0.581	3.22731e-08
HSPA1A	1.14708e-12	-0.601134	0.177	0.209	3.84709e-08
NUTM2A-AS1	1.26636e-12	0.707671	0.129	0.067	4.24713e-08
HIBCH	2.19943e-12	-0.478639	0.276	0.304	7.37646e-08
NUTM2B-AS1	3.72745e-12	0.493442	0.081	0.05	1.25011e-07
CLDN5	5.51602e-12	-1.6781	0.069	0.14	1.84996e-07
ANO2	7.67521e-12	-0.737153	0.361	0.437	2.57411e-07
HSPH1	2.69901e-11	-0.901905	0.17	0.2	9.05194e-07
DLEU2	3.08963e-11	0.220893	0.219	0.168	1.0362e-06
BCL6	8.35248e-11	0.544684	0.486	0.404	2.80125e-06
GADL1	1.09923e-10	2.35937	0.028	0.008	3.68659e-06
ELOVL7	1.83193e-10	-1.76566	0.079	0.147	6.14391e-06
EPAS1	2.02784e-10	-1.30877	0.136	0.216	6.80099e-06
RBM20	3.18676e-10	-2.03296	0.02	0.061	1.06878e-05
SNED1	4.75354e-10	0.362288	0.465	0.394	1.59424e-05
ST6GALNAC3	5.54107e-10	-0.611423	0.408	0.461	1.85836e-05
KCNMA1	7.85432e-10	0.943088	0.134	0.089	2.63418e-05
AFF3	1.05836e-09	-0.416925	0.549	0.599	3.54954e-05
ACSS3	1.10388e-09	0.292584	0.557	0.493	3.7022e-05
DOCK9	1.35053e-09	-0.456341	0.368	0.406	4.5294e-05
PRKCA	1.77976e-09	0.259212	0.778	0.705	5.96896e-05
KAZN	1.89479e-09	0.400286	0.658	0.597	6.35476e-05
SLC4A4	2.22236e-09	1.33344	0.097	0.08	7.45336e-05
PODXL	3.33015e-09	-1.25857	0.093	0.147	0.000111687
EGFL7	3.49417e-09	-1.36262	0.057	0.106	0.000117188
VWF	5.05541e-09	-2.01452	0.053	0.132	0.000169548
ABCB1	5.10174e-09	-0.915511	0.113	0.18	0.000171102
COBLL1	7.68773e-09	-0.285618	0.614	0.652	0.000257831
AC093772.1	8.69072e-09	0.728932	0.183	0.086	0.000291469
SLC44A1	1.07408e-08	0.598537	0.434	0.357	0.000360226
CENPP	1.31239e-08	0.383459	0.553	0.455	0.00044015
AC016831.7	1.56084e-08	0.261257	0.354	0.286	0.000523476
NBEA	2.02368e-08	0.110786	0.623	0.556	0.000678703
CYTOR	2.78989e-08	0.19924	0.053	0.038	0.000935674
MUC20-OT1	2.87408e-08	0.225706	0.149	0.11	0.00096391
KANSL1	3.80287e-08	-0.265756	0.6	0.639	0.00127541
DPH6-DT	4.08988e-08	-0.117792	0.087	0.066	0.00137166
PDZD2	4.31095e-08	-0.292212	0.59	0.622	0.00144581
C1RL	5.20076e-08	0.264096	0.345	0.293	0.00174423
BTNL9	5.36287e-08	-1.62906	0.038	0.081	0.0017986
AC104574.2	6.19167e-08	0.870147	0.044	0.019	0.00207656
PHLDB2	8.21776e-08	1.12435	0.326	0.278	0.00275607
SLC39A14	9.26196e-08	0.921855	0.132	0.095	0.00310628
AL158152.2	1.00535e-07	-0.544067	0.053	0.048	0.00337174
WBP1L	1.12715e-07	0.253834	0.351	0.306	0.00378022
SLC39A11	1.18792e-07	0.384904	0.357	0.294	0.00398403
LRP1B	1.66612e-07	0.333572	0.431	0.365	0.00558784
TCF4	1.82991e-07	-0.118985	0.783	0.759	0.00613716
LDLRAD3	1.84354e-07	0.170423	0.72	0.664	0.00618288
MECOM	2.40002e-07	-0.595813	0.099	0.165	0.00804918
L3MBTL4	3.36596e-07	0.35767	0.26	0.205	0.0112887
ERG	3.38793e-07	-1.3632	0.047	0.098	0.0113624
OGA	4.18451e-07	-0.19427	0.111	0.095	0.014034
TMEM161B-AS1	4.22638e-07	-0.303284	0.073	0.065	0.0141744
GAB1	5.05459e-07	0.171378	0.542	0.473	0.0169521
CLIC5	5.37754e-07	-2.32568	0.01	0.042	0.0180352
PECAM1	5.72685e-07	-2.03468	0.03	0.076	0.0192067
AC008014.1	5.80785e-07	0.609808	0.109	0.079	0.0194784
TRPC4	6.39445e-07	0.512791	0.234	0.194	0.0214457
TENT2	7.65459e-07	0.226394	0.134	0.102	0.025672
P4HA1	7.97077e-07	-0.406522	0.279	0.303	0.0267324
THRB	8.16016e-07	0.176611	0.438	0.363	0.0273675
PLPP3	8.24617e-07	0.564968	0.2	0.141	0.027656
LIMS2	8.66696e-07	-1.54608	0.04	0.076	0.0290673
SRPX2	1.13037e-06	0.229032	0.468	0.4	0.0379104
ANK3	1.16583e-06	0.553462	0.147	0.1	0.0390995
PLXNA2	1.26466e-06	-0.659993	0.156	0.208	0.042414
TPM1	1.30627e-06	-0.279539	0.559	0.59	0.0438095
DLG2	1.32962e-06	0.14852	0.884	0.833	0.0445929
FGFR2	1.36018e-06	0.133974	0.169	0.132	0.0456176
PPFIBP1	1.67372e-06	-0.137452	0.646	0.646	0.0561332
LINC00513	1.69451e-06	0.86837	0.032	0.017	0.0568305
NFKBIZ	1.85056e-06	0.260949	0.223	0.174	0.062064
ITGA1	2.26509e-06	-0.634912	0.249	0.29	0.0759666
LPP	2.28219e-06	0.109749	0.776	0.725	0.0765399
DISC1	2.45537e-06	0.270243	0.521	0.456	0.0823483
PIAS1	2.59993e-06	0.135658	0.756	0.693	0.0871965
SERPINH1	3.39521e-06	-0.772584	0.119	0.128	0.113869
AC013394.1	3.41917e-06	0.344603	0.074	0.048	0.114672
SNAP23	3.76939e-06	-0.594366	0.165	0.195	0.126418
MSI2	3.83487e-06	0.234022	0.573	0.512	0.128614
NR2F1-AS1	3.83675e-06	0.438789	0.22	0.152	0.128677
CSMD2	4.00891e-06	0.272457	0.327	0.264	0.134451
MLPH	4.11806e-06	0.532231	0.19	0.143	0.138112
PTGES3	4.15314e-06	-0.470295	0.239	0.269	0.139288
PTPRE	4.1843e-06	0.568681	0.174	0.13	0.140333
FMNL2	4.36987e-06	0.202354	0.738	0.695	0.146557
ADGRG7	4.40172e-06	-2.37134	0.003	0.016	0.147625
RETREG1	4.53042e-06	0.409344	0.164	0.122	0.151941
ARMH3	4.54013e-06	0.150104	0.094	0.07	0.152267
BSG	5.12892e-06	-0.937144	0.243	0.294	0.172014
AKR1C1	5.97781e-06	0.35668	0.158	0.109	0.200484
DAB1	6.20226e-06	0.755663	0.174	0.125	0.208012
MAML3	6.22608e-06	0.309935	0.335	0.276	0.20881
THSD7B	6.2919e-06	0.678902	0.144	0.108	0.211018
SNHG25	6.71452e-06	0.521671	0.022	0.011	0.225192
THBS1	7.05741e-06	0.60024	0.233	0.203	0.236691
FLG-AS1	9.42091e-06	0.4178	0.071	0.039	0.315958
TENT4B	9.62208e-06	-0.118673	0.051	0.039	0.322705
GPRC5B	1.08252e-05	0.545224	0.158	0.109	0.363054
BCAT2	1.1132e-05	0.402451	0.174	0.124	0.373345
SPIDR	1.14017e-05	0.157631	0.661	0.62	0.382389
ZFYVE28	1.16354e-05	-0.938218	0.075	0.115	0.390228
NXN	1.26937e-05	-0.752398	0.187	0.251	0.425722
CD46	1.3112e-05	-0.427443	0.203	0.239	0.439751
MAN2A1	1.35394e-05	0.304202	0.548	0.492	0.454084
FOXP2	1.51e-05	0.110372	0.581	0.526	0.506424
UBE2R2	1.58223e-05	0.206558	0.315	0.262	0.530648
NPIPB5	1.61294e-05	-0.848625	0.158	0.188	0.540949
CDYL2	1.73408e-05	-1.52951	0.042	0.078	0.581574
AC118549.1	1.96807e-05	0.33184	0.114	0.08	0.660053
PHACTR4	2.01107e-05	0.259968	0.316	0.268	0.674472
CACNB2	2.09935e-05	0.363911	0.449	0.376	0.704079
VGLL3	2.14923e-05	0.54688	0.095	0.066	0.720807
VPS35L	2.27568e-05	0.230287	0.069	0.045	0.763219
GMDS-DT	2.43695e-05	-0.254905	0.131	0.128	0.817305
ABL1	2.81346e-05	0.126068	0.459	0.41	0.943578
DOCK10	2.88202e-05	-0.198892	0.302	0.29	0.966572
SUN2	2.89678e-05	0.486123	0.164	0.118	0.971521
VMP1	2.92093e-05	0.220593	0.417	0.383	0.979621
CNOT4	2.99381e-05	0.284258	0.38	0.323	1
DOCK5	3.0988e-05	0.219466	0.544	0.482	1
NR2F2-AS1	3.18272e-05	0.395703	0.192	0.133	1
SPDYE2	3.18352e-05	-0.744186	0.036	0.066	1
SYNE1	3.27207e-05	-0.218049	0.548	0.566	1
AF117829.1	3.41542e-05	0.617986	0.075	0.046	1
FXR1	3.42987e-05	-0.287244	0.287	0.293	1
KIRREL3	3.44112e-05	0.979629	0.091	0.045	1
MIR29B2CHG	3.45439e-05	-0.331757	0.062	0.057	1
WNK1	3.54567e-05	0.121076	0.453	0.4	1
EPB41L3	3.55916e-05	0.193118	0.464	0.398	1
FER1L6	3.71956e-05	2.40124	0.016	0.005	1
LINC00623	3.73397e-05	0.314439	0.07	0.048	1
FBLN5	3.75368e-05	-0.34413	0.292	0.309	1
ELF2	4.13785e-05	0.140335	0.521	0.487	1
LMCD1-AS1	4.16105e-05	-0.203188	0.095	0.094	1
AL138828.1	4.1847e-05	0.868475	0.02	0.009	1
TUT4	4.29516e-05	0.221204	0.099	0.079	1
VPS13B	4.77988e-05	0.119887	0.597	0.548	1
ITGA6	4.82916e-05	-1.26993	0.038	0.084	1
GK5	4.83017e-05	0.357402	0.31	0.257	1
PDLIM1	5.18775e-05	0.278325	0.278	0.227	1
RBMS3-AS3	5.39559e-05	-0.76276	0.161	0.192	1
CASTOR3	5.5343e-05	0.725254	0.053	0.026	1
HYAL1	5.74196e-05	-1.70499	0.014	0.033	1
ZNF366	6.05631e-05	-1.7425	0.013	0.032	1
ZNF536	6.38104e-05	0.538839	0.119	0.078	1
SLC16A7	6.45661e-05	0.393095	0.184	0.154	1
ACER2	6.56108e-05	-1.30028	0.042	0.076	1
SLCO4A1	6.61647e-05	-1.79112	0.033	0.082	1
PPM1B	6.65625e-05	0.399267	0.263	0.214	1
PHC2	6.88161e-05	0.215239	0.343	0.302	1
MT-CO2	7.38956e-05	-0.101767	0.544	0.597	1
AL359915.2	8.16583e-05	0.646687	0.063	0.035	1
AC098850.3	8.72943e-05	0.890555	0.039	0.019	1
GSN	9.05674e-05	-0.17657	0.404	0.393	1
DNAJB6	9.12317e-05	-0.347642	0.255	0.271	1
SMAD9	9.23621e-05	-0.818972	0.064	0.098	1
LINC00685	9.45908e-05	0.620015	0.031	0.013	1
CLIC2	9.49319e-05	-0.734899	0.073	0.09	1
GPC6	9.8416e-05	0.443459	0.18	0.153	1
PTPRB	9.94529e-05	-1.00044	0.038	0.071	1
CYP1B1-AS1	0.000101535	-0.198566	0.073	0.058	1
AHCYL2	0.000101973	0.422827	0.365	0.317	1
LINC00894	0.000103679	0.638282	0.111	0.065	1
HBA2	0.000112356	-1.88261	0.007	0.025	1
NAMPT	0.00011311	0.238161	0.237	0.219	1
IL18R1	0.000118064	-1.66608	0.027	0.06	1
STEAP4	0.00012666	0.214904	0.169	0.142	1
ADAMTS9	0.000127307	-1.20075	0.124	0.193	1
ERC1	0.000132053	0.182238	0.595	0.541	1
MTHFD1L	0.000133659	0.355185	0.288	0.255	1
DENND2A	0.000135687	0.206672	0.474	0.424	1
MEF2A	0.000136354	-0.465774	0.425	0.464	1
UBASH3B	0.000144795	0.361538	0.158	0.121	1
AP001825.1	0.00014703	1.4475	0.014	0.004	1
SLC16A1	0.000148415	-1.01288	0.049	0.077	1
PRICKLE2	0.000155713	-0.337246	0.377	0.407	1
ADCY5	0.000163418	0.370178	0.218	0.169	1
ELL2	0.000170272	0.202024	0.339	0.31	1
BACE2	0.000173772	-0.719349	0.209	0.255	1
SCN2A	0.000184735	-0.117152	0.087	0.11	1
TBX3	0.000197664	-1.1608	0.044	0.073	1
HSP90B1	0.000201851	-0.321473	0.211	0.207	1
ARHGAP10	0.000208562	0.139462	0.624	0.574	1
AP002518.2	0.000216765	-0.126981	0.022	0.02	1
HERC6	0.000219854	0.553172	0.08	0.061	1
C1QTNF3-AMACR	0.000230804	0.191427	0.068	0.045	1
PDE10A	0.000234589	-0.763943	0.085	0.138	1
PLEKHG1	0.000251315	-0.382155	0.454	0.507	1
RAPGEF4	0.000251432	-0.205074	0.586	0.608	1
RMND5A	0.000252099	0.139751	0.125	0.098	1
SSH2	0.000256682	0.185856	0.51	0.471	1
SUCLG2-AS1	0.000260116	-0.129045	0.056	0.056	1
AL139260.1	0.000261846	0.592614	0.049	0.025	1
KCNH5	0.000277449	-1.32133	0.011	0.03	1
DNAJB2	0.000277661	-0.384695	0.104	0.095	1
AC239809.3	0.000281387	1.30388	0.019	0.006	1
AL158071.4	0.000282938	1.19289	0.016	0.006	1
RORA	0.000285087	0.133577	0.975	0.971	1
HFM1	0.00028643	1.0365	0.071	0.044	1
SLC5A6	0.000298887	-1.38361	0.032	0.061	1
GPC5	0.000306972	-0.755375	0.092	0.124	1
SOCS3	0.00030893	0.507619	0.068	0.05	1
ZNF195	0.000313457	0.489186	0.092	0.062	1
GPATCH8	0.000315464	-0.113744	0.474	0.464	1
FBXW4	0.000322352	-0.168589	0.305	0.3	1
SPTLC3	0.000323809	0.645011	0.162	0.132	1
SNX19	0.00033669	0.480071	0.193	0.155	1
BMP1	0.000344891	0.383676	0.187	0.159	1
NCAM2	0.000350583	0.494784	0.262	0.21	1
BICC1	0.000387393	-0.171462	0.842	0.85	1
ICA1	0.000404036	-1.68104	0.016	0.039	1
LENG8	0.000410746	-0.158897	0.245	0.245	1
NT5C2	0.000417812	0.165067	0.451	0.4	1
SPATA5	0.000420859	0.293335	0.253	0.21	1
PDE3A	0.000426356	-0.285248	0.26	0.24	1
SLC2A1	0.000427961	-1.58986	0.041	0.083	1
MIB1	0.000432749	-0.14974	0.338	0.317	1
AL359091.1	0.000433931	1.70116	0.014	0.003	1
USP32	0.000439982	0.177222	0.439	0.398	1
UTP23	0.000441435	-0.729667	0.079	0.099	1
ABLIM1	0.000449234	-0.194112	0.563	0.571	1
AC021231.1	0.000460153	0.766097	0.022	0.011	1
ITM2A	0.00047156	-0.899766	0.031	0.058	1
MT-CO3	0.000481234	-0.145218	0.595	0.645	1
LINC02147	0.000482441	0.137856	0.156	0.129	1
SAMD4A	0.000482498	0.362291	0.484	0.438	1
PANK3	0.000504502	-0.579743	0.089	0.118	1
ZDHHC9	0.000509126	0.427029	0.077	0.056	1
TBC1D4	0.000509957	-0.585952	0.119	0.142	1
ABCA2	0.000524789	0.527927	0.101	0.065	1
CPED1	0.000526035	-0.122949	0.437	0.437	1
SNX27	0.000532082	0.232661	0.168	0.135	1
FKBP4	0.000538866	-0.885663	0.056	0.057	1
AC244131.2	0.000540261	1.09376	0.022	0.009	1
IL1RAPL1	0.000546157	0.764246	0.214	0.163	1
MAP2K5	0.000555033	-0.117191	0.364	0.345	1
UBE2E1	0.000556337	0.133402	0.317	0.275	1
AC012404.1	0.000568739	0.633832	0.035	0.02	1
PDE1C	0.000579327	0.12894	0.211	0.177	1
ANKRD11	0.000591939	0.136091	0.487	0.441	1
BACH1	0.000605638	-0.166973	0.399	0.395	1
DENND4A	0.000623452	0.151375	0.491	0.448	1
NEGR1	0.000625766	-0.156221	0.451	0.429	1
PDIA4	0.000643064	-0.601787	0.067	0.059	1
ZFHX4	0.000652648	0.24789	0.207	0.172	1
CARMN	0.000652875	0.484799	0.045	0.028	1
STK3	0.000654957	0.121933	0.568	0.524	1
NSMF	0.000657392	0.522387	0.147	0.113	1
FBN1	0.000665997	0.16041	0.503	0.447	1
OTULINL	0.000677945	0.521179	0.015	0.007	1
NR1D2	0.000682249	-0.336613	0.157	0.174	1
RIPOR3	0.000690188	0.166308	0.282	0.243	1
ZFAS1	0.000694574	1.3059	0.014	0.006	1
UST	0.000699547	0.1335	0.438	0.388	1
CADM1	0.000701867	0.647672	0.11	0.078	1
FBH1	0.000703481	-0.156257	0.036	0.029	1
PFKL	0.000709222	-0.569295	0.119	0.141	1
ETV6	0.000709547	0.133494	0.295	0.255	1
MXD4	0.000711675	-0.81055	0.082	0.11	1
IKZF2	0.00073368	0.345911	0.244	0.203	1
FAM219A	0.000735497	-0.734362	0.111	0.135	1
LPCAT3	0.000737538	0.308731	0.152	0.119	1
KANK1	0.000739139	0.190775	0.172	0.141	1
SPOCK2	0.000743213	-0.781752	0.04	0.064	1
ABCA1	0.000745581	0.376374	0.469	0.394	1
UVRAG	0.000751781	-0.235323	0.352	0.377	1
SHANK3	0.000753948	-1.36652	0.026	0.043	1
ASPN	0.000760028	-0.383451	0.114	0.149	1
NR1D1	0.000763382	-0.395424	0.045	0.064	1
NEO1	0.000767543	0.338325	0.32	0.27	1
CXorf36	0.000776676	-1.20908	0.024	0.045	1
UNC5C	0.000788973	0.342822	0.279	0.241	1
HYAL2	0.000796071	-1.31007	0.018	0.038	1
ABCD3	0.000837111	-0.736542	0.202	0.247	1
HSPA4L	0.000839055	-0.495659	0.104	0.1	1
POU2F1	0.000839354	0.162426	0.444	0.403	1
ANTXR2	0.00084751	0.283169	0.496	0.438	1
MSRB3	0.000850189	-0.418225	0.261	0.305	1
LINC02062	0.00087094	-0.747428	0.027	0.027	1
LINC02256	0.000881806	0.760238	0.049	0.028	1
BAG3	0.000885772	-0.683237	0.065	0.071	1
EDN1	0.000893147	-2.4126	0.007	0.026	1
FBLIM1	0.000920887	0.599329	0.099	0.079	1
TSC22D2	0.000921259	-0.110139	0.306	0.289	1
TFRC	0.000921394	-0.98332	0.061	0.101	1
DST	0.000926296	-0.10408	0.549	0.53	1
TAGLN2	0.000961915	-1.03285	0.051	0.085	1
LTBP1	0.000963429	0.210509	0.326	0.266	1
KCNB1	0.000991713	0.373259	0.159	0.128	1
PNISR	0.00100415	-0.183475	0.599	0.621	1
HSPE1-MOB4	0.00100949	-1.77229	0.012	0.018	1
TRPS1	0.00101585	0.144752	0.502	0.446	1
CRELD1	0.00101705	-0.60721	0.115	0.142	1
CLMP	0.00106033	0.28939	0.341	0.304	1
RNMT	0.00107169	-0.422102	0.168	0.212	1
KSR2	0.00107638	-0.719112	0.022	0.039	1
NBN	0.00109675	-0.48926	0.084	0.112	1
ITPR1	0.00111468	0.117463	0.321	0.281	1
SON	0.00111636	-0.279465	0.482	0.53	1
ABCA9-AS1	0.00112366	0.510362	0.047	0.026	1
KIAA1522	0.00115476	0.653503	0.084	0.058	1
ADGRL4	0.00117362	-1.18999	0.032	0.049	1
OSMR-AS1	0.00117432	-0.115105	0.066	0.06	1
MT3	0.00117993	-0.645449	0.048	0.057	1
WASF3	0.00118241	0.191399	0.29	0.251	1
SLC7A1	0.0011889	-0.828271	0.079	0.104	1
LHFPL6	0.0012024	0.131068	0.828	0.811	1
PLD1	0.00120951	0.125805	0.534	0.485	1
PRKAG2	0.00122575	0.147831	0.553	0.503	1
KIAA0930	0.00122934	-0.308065	0.102	0.103	1
REPS2	0.00123649	0.433578	0.1	0.076	1
SLIT2	0.0012416	0.19576	0.088	0.065	1
RPGR	0.00125246	-0.734903	0.126	0.152	1
STIP1	0.00125713	-0.704677	0.086	0.11	1
ZNF595	0.00128586	0.425971	0.104	0.078	1
PHF7	0.00130309	0.263965	0.028	0.04	1
MIR222HG	0.0013062	-2.20907	0.01	0.032	1
ALCAM	0.00131974	0.184202	0.211	0.183	1
ADAMTS12	0.0013529	0.575346	0.257	0.197	1
SCD5	0.00135386	0.250719	0.206	0.173	1
BAIAP2L2	0.00135811	-0.383858	0.043	0.065	1
OLAH	0.0013706	0.436623	0.116	0.085	1
NKTR	0.00137106	-0.251539	0.481	0.506	1
TGFBR2	0.00138569	0.200374	0.557	0.517	1
MAMDC2	0.00139184	0.356586	0.266	0.239	1
HHIP	0.00141108	0.71587	0.038	0.021	1
EYA1	0.00146827	0.352888	0.258	0.212	1
DSE	0.00147929	0.137358	0.299	0.256	1
IQCA1	0.00155055	0.457155	0.066	0.045	1
AC034195.1	0.00155698	0.728305	0.032	0.019	1
NUP153	0.00156129	-0.284602	0.207	0.219	1
GALNT17	0.00156954	0.502766	0.09	0.081	1
IGF1R	0.00157437	-0.116625	0.561	0.56	1
UBAC2	0.00157624	0.24701	0.256	0.214	1
CCNY	0.00158266	-0.425063	0.508	0.548	1
SPATS2	0.00159081	-0.239275	0.178	0.18	1
RUNX1	0.00164628	0.193326	0.243	0.209	1
PDGFD	0.0016587	0.192458	0.072	0.061	1
TGM2	0.00173529	-1.41401	0.04	0.07	1
SLC35E2A	0.00174914	0.580283	0.026	0.014	1
PRUNE1	0.00176032	0.997901	0.044	0.024	1
RPL13	0.00176313	-0.179012	0.286	0.279	1
FAM49B	0.00178422	0.383062	0.136	0.106	1
SEC31A	0.00179787	0.219118	0.408	0.366	1
RIMS2	0.00181841	-0.782052	0.062	0.093	1
AC124312.1	0.00182113	0.116748	0.07	0.054	1
CAV2	0.00188474	-0.94371	0.024	0.039	1
RGL1	0.00189358	0.103372	0.367	0.341	1
UNC13B	0.00190252	-0.389564	0.218	0.255	1
CYR61	0.00194289	-0.331409	0.112	0.129	1
COL8A1	0.00195703	0.439099	0.148	0.119	1
AC013652.1	0.00195823	0.727178	0.012	0.006	1
EXOC6B	0.00198067	-0.179593	0.572	0.578	1
EPB41L4A	0.00204641	-0.859515	0.096	0.131	1
SMC5	0.00206556	0.162936	0.328	0.291	1
MLH3	0.0020789	-0.131685	0.172	0.208	1
LIPA	0.00210784	0.331767	0.224	0.182	1
ADIPOR2	0.00211616	-0.49256	0.306	0.321	1
NCOR1	0.00212427	0.183624	0.485	0.446	1
AP000695.2	0.0021393	-3.05451	0.002	0.011	1
RNF144A	0.00214227	0.325423	0.135	0.109	1
FAM20A	0.00215155	0.103393	0.368	0.33	1
ELMO1	0.00215716	0.236434	0.482	0.431	1
TRA2A	0.00217487	-0.16725	0.399	0.412	1
GPHN	0.00217879	-0.139999	0.541	0.534	1
CLUH	0.00217997	0.659677	0.045	0.028	1
GREB1	0.00220738	0.467549	0.161	0.131	1
ARHGAP21	0.00222189	-0.128357	0.486	0.485	1
AL445250.1	0.00223525	-0.280914	0.121	0.12	1
CCDC173	0.00223564	0.995155	0.019	0.008	1
HRH1	0.00227384	1.06982	0.03	0.019	1
LINC01004	0.00228266	0.510449	0.076	0.046	1
SUSD1	0.00228666	-0.173757	0.165	0.161	1
AC138123.1	0.00231124	1.5486	0.012	0.004	1
AL136164.2	0.00232889	0.374214	0.08	0.052	1
LSM11	0.00233176	1.07605	0.03	0.016	1
KDM2A	0.00238575	-0.199099	0.407	0.405	1
TXLNB	0.00239219	-0.625661	0.041	0.065	1
KIAA1958	0.00241805	0.109935	0.265	0.234	1
RPL10	0.00242989	-0.337149	0.152	0.177	1
MRI1	0.00245872	-0.438872	0.059	0.074	1
LAMA3	0.00246984	-0.935946	0.023	0.043	1
RPL11	0.00248071	-0.365243	0.092	0.117	1
CNOT3	0.00248492	-0.537671	0.039	0.049	1
LRP8	0.00252213	-1.0303	0.064	0.091	1
AC073050.1	0.00253118	0.952614	0.025	0.012	1
TMEM165	0.00254651	0.146191	0.36	0.329	1
LACTB	0.00258436	-0.131093	0.064	0.054	1
CPM	0.00259434	-0.699205	0.036	0.041	1
NAV1	0.00260257	0.33793	0.289	0.253	1
USP25	0.00268643	0.251004	0.38	0.349	1
PHF21A	0.00268733	0.114216	0.546	0.505	1
TMCC3	0.0027034	-0.816501	0.047	0.07	1
ANGPTL1	0.00271104	0.109315	0.034	0.048	1
TAB2	0.00275714	0.203353	0.45	0.399	1
AC027644.4	0.00276604	0.63419	0.035	0.017	1
AL139383.1	0.00279604	0.465178	0.07	0.04	1
SESN2	0.00279977	0.702336	0.044	0.028	1
DPYD	0.00282756	0.12417	0.524	0.487	1
CPLANE1	0.00283842	0.328451	0.083	0.059	1
PLCL2	0.00286753	0.805497	0.117	0.093	1
SH3RF3	0.00288312	0.121838	0.252	0.227	1
ESYT2	0.00289228	-0.349974	0.379	0.406	1
SLC30A1	0.00294558	-0.964382	0.027	0.046	1
TCN2	0.00298764	-0.617284	0.062	0.086	1
RNF144B	0.00299686	-1.4467	0.044	0.08	1
GTPBP1	0.00299721	0.613994	0.071	0.049	1
TTN-AS1	0.00300726	0.279984	0.112	0.082	1
FNDC3A	0.00302031	0.167747	0.426	0.402	1
LINC00662	0.00307632	-0.262067	0.036	0.034	1
FOXF1	0.00312157	-2.89302	0.002	0.01	1
SLC9A9	0.00313044	0.187073	0.332	0.295	1
SNTG2	0.00318416	0.709213	0.065	0.057	1
SUGT1	0.00323311	-0.314548	0.157	0.167	1
CLIP4	0.0033004	0.203871	0.242	0.214	1
CHN1	0.00334267	-0.254908	0.281	0.33	1
SHTN1	0.00334748	0.37082	0.142	0.108	1
FRMPD2	0.00335123	-1.26797	0.008	0.017	1
ZNF721	0.00335799	0.127189	0.341	0.311	1
PNMA3	0.00336095	-1.98892	0.004	0.011	1
TTR	0.0033801	-1.26609	0.026	0.043	1
SEMA4D	0.0033942	0.420218	0.163	0.134	1
SH3GL3	0.00341344	0.823489	0.06	0.035	1
RILPL1	0.00341426	-0.335363	0.152	0.167	1
DAPK2	0.00342701	0.417048	0.178	0.141	1
SLCO2B1	0.0034277	-0.224589	0.092	0.119	1
ABCG2	0.00344713	0.148664	0.054	0.066	1
SERBP1	0.00350763	0.513701	0.154	0.118	1
AGBL5	0.0035669	0.801883	0.043	0.026	1
AL157392.5	0.00368429	0.14596	0.03	0.015	1
EPB41L2	0.0037085	0.227796	0.513	0.465	1
GOLGA3	0.00371463	0.293777	0.17	0.139	1
MTRNR2L8	0.00373693	0.751319	0.048	0.027	1
ACSL5	0.0037384	-1.26932	0.038	0.065	1
SCYL3	0.00378038	0.618072	0.079	0.054	1
TEK	0.0038273	-0.754565	0.037	0.061	1
RAPGEF5	0.00384369	-0.342098	0.417	0.435	1
FLI1	0.00385309	-0.50388	0.196	0.224	1
MRPS6	0.00392477	-0.391475	0.149	0.144	1
TNFSF10	0.00395775	0.781496	0.054	0.033	1
SIPA1L1	0.00397273	0.387341	0.31	0.285	1
COL6A2	0.00397767	-0.18318	0.35	0.358	1
PVR	0.00400167	0.347746	0.041	0.026	1
RAB7B	0.00400287	-0.44762	0.027	0.041	1
BHLHE40-AS1	0.00401018	0.168977	0.019	0.016	1
AC009948.1	0.00401216	0.824787	0.018	0.009	1
AC068888.1	0.00401981	1.21842	0.019	0.006	1
FIRRE	0.00403696	-1.02141	0.016	0.018	1
SMARCA2	0.00407212	-0.207661	0.332	0.34	1
EXOC5	0.00412597	-0.18296	0.173	0.163	1
FOXP1	0.00414932	0.199527	0.827	0.774	1
MSC-AS1	0.00426144	0.420074	0.046	0.025	1
GRID1	0.00429936	0.322561	0.253	0.213	1
GRASP	0.00430616	-1.46372	0.033	0.062	1
AC009061.2	0.00430648	-0.402717	0.02	0.016	1
ATP1A2	0.0043293	0.254965	0.675	0.597	1
ADCY7	0.00439493	-0.503968	0.073	0.091	1
TXNL4B	0.00440404	0.699665	0.056	0.039	1
RNPEPL1	0.00442707	0.763208	0.045	0.03	1
SENP6	0.00444939	0.111279	0.486	0.447	1
JUN	0.00447196	-0.568331	0.088	0.11	1
AP3B2	0.0044774	-0.825782	0.037	0.042	1
ATP7B	0.00450471	-1.29273	0.029	0.053	1
TAPT1-AS1	0.00450943	0.717609	0.104	0.06	1
QKI	0.00455166	0.122398	0.67	0.628	1
CACNA1C	0.00458204	-0.330475	0.364	0.41	1
AL121761.1	0.00459342	-0.124954	0.048	0.04	1
SREBF2	0.00463811	-0.268084	0.275	0.298	1
ADAM12	0.00464271	0.341919	0.189	0.152	1
CD55	0.00467809	0.560082	0.099	0.078	1
SLC22A23	0.00468771	-0.10794	0.505	0.507	1
AC107204.1	0.00470941	1.6469	0.019	0.005	1
KLHDC1	0.00473405	-0.243407	0.19	0.214	1
KCNA2	0.00481802	-1.64539	0.033	0.054	1
ANXA3	0.00482707	-1.43223	0.022	0.042	1
PTPN9	0.00486359	-0.164743	0.381	0.372	1
SERPING1	0.00486671	0.196712	0.261	0.224	1
AC087564.1	0.0049065	0.970423	0.056	0.024	1
RANGAP1	0.00495449	-0.434125	0.134	0.124	1
PON2	0.00495649	-0.597041	0.193	0.234	1
SPATS2L	0.00495692	-0.189397	0.386	0.383	1
TPT1	0.00496938	-0.241136	0.2	0.206	1
DIXDC1	0.00497818	0.235499	0.295	0.252	1
TMEM65	0.00500128	0.436922	0.157	0.13	1
DCHS1	0.00501894	0.691061	0.042	0.027	1
KDM6A	0.00503166	0.243316	0.403	0.358	1
BHLHE40	0.00504978	-0.763773	0.108	0.158	1
AGBL1	0.00505013	0.651801	0.036	0.028	1
NTPCR	0.00505829	0.565335	0.065	0.048	1
TLE4	0.00509837	-0.102391	0.314	0.297	1
AKAP12	0.00510823	-0.25819	0.452	0.469	1
SPATA7	0.00513797	0.276592	0.183	0.149	1
TMEM144	0.00514427	0.551154	0.097	0.066	1
UBC	0.00518227	-0.389065	0.253	0.294	1
LINGO2	0.00519798	0.864056	0.075	0.058	1
ZMAT3	0.0052101	0.39216	0.17	0.14	1
MAP4K3	0.00521324	-0.130703	0.573	0.566	1
PIBF1	0.0052176	0.146912	0.421	0.377	1
RBMS3	0.0052286	0.111592	0.745	0.713	1
TRPM3	0.00535194	0.321333	0.163	0.174	1
GRK6	0.00535904	-1.20106	0.01	0.02	1
LINC01182	0.00542841	2.63031	0.01	0.002	1
MAVS	0.00546528	0.337358	0.207	0.17	1
SERGEF	0.00547453	0.19569	0.196	0.167	1
ZCCHC24	0.00548617	0.182513	0.483	0.446	1
TBC1D32	0.00549077	-0.229707	0.262	0.279	1
KTN1	0.00554217	-0.182065	0.355	0.373	1
BCKDHB	0.00554911	0.20273	0.381	0.333	1
OSBPL1A	0.00555981	-0.287599	0.216	0.242	1
TMPRSS5	0.00560237	1.63755	0.026	0.01	1
CHORDC1	0.00561995	-0.198222	0.132	0.125	1
VCL	0.0056475	-0.104188	0.385	0.376	1
LINC01397	0.00565168	0.159996	0.015	0.011	1
SLC1A1	0.00565306	-0.970244	0.066	0.099	1
NNMT	0.0056625	0.373473	0.103	0.084	1
MAT2A	0.0057002	-0.280525	0.15	0.167	1
CERS6	0.00572277	-0.422195	0.216	0.238	1
CHSY1	0.0057387	-0.57716	0.231	0.249	1
PIP5K1B	0.00574305	-1.10854	0.03	0.047	1
MCF2L	0.00577153	-0.725015	0.059	0.092	1
AL445426.1	0.00578509	-0.348711	0.063	0.055	1
B2M	0.00585656	-0.303636	0.227	0.255	1
PAPOLA	0.00586264	-0.192612	0.306	0.302	1
NCAM1	0.00588419	0.543109	0.145	0.113	1
PCDH9	0.00590646	0.264788	0.413	0.368	1
DNAJC24	0.00592017	0.275986	0.158	0.128	1
ATP13A2	0.00592781	-0.369608	0.1	0.103	1
PRKAB2	0.00593961	-0.56079	0.042	0.06	1
AC010618.3	0.0059507	1.04798	0.016	0.007	1
ST13	0.00596901	-0.242351	0.148	0.161	1
GAB2	0.00602831	0.154843	0.32	0.278	1
MRM1	0.00610101	0.901156	0.019	0.009	1
PRUNE2	0.00611138	0.895526	0.097	0.061	1
AC074117.1	0.00612871	-0.20463	0.011	0.006	1
FAM157C	0.00616605	1.19626	0.022	0.007	1
KNOP1	0.006182	-0.583608	0.092	0.125	1
RALGAPA1	0.00631042	-0.125739	0.498	0.491	1
AC018816.1	0.00631153	-1.4856	0.02	0.041	1
C3	0.00632807	0.476803	0.076	0.05	1
MOG	0.0063417	0.93797	0.037	0.018	1
SORBS2	0.00635596	-0.944706	0.1	0.139	1
MACROD2	0.00660205	-0.373434	0.15	0.186	1
MARS	0.00660679	0.634473	0.09	0.068	1
MBP	0.00674066	0.29084	0.256	0.218	1
CDK14	0.00689804	0.17421	0.454	0.412	1
ARID5B	0.00692147	0.16151	0.288	0.251	1
SLC7A2	0.00695181	0.680112	0.161	0.128	1
RNF115	0.00700915	-0.169018	0.437	0.435	1
TBX2	0.00701151	-3.05392	0.004	0.017	1
MKL1	0.00710349	0.114912	0.357	0.327	1
SMCO2	0.00720138	-0.628952	0.012	0.022	1
MARCH1	0.00727491	0.321647	0.106	0.078	1
LINC00907	0.00731424	0.720251	0.012	0.005	1
KSR1	0.00733305	0.127421	0.255	0.221	1
LIMCH1	0.00733696	-0.244324	0.342	0.352	1
MIR4435-2HG	0.0073799	-0.440517	0.129	0.154	1
HDDC2	0.00741043	0.277133	0.071	0.05	1
PRCP	0.00744827	0.113173	0.077	0.061	1
FTH1	0.00745866	0.153844	0.309	0.278	1
CALY	0.00754984	-0.502057	0.026	0.045	1
SLC24A2	0.00755811	0.765046	0.117	0.085	1
APOL6	0.00755823	0.377384	0.082	0.065	1
AC096773.1	0.00756143	0.696672	0.035	0.014	1
SLC9A8	0.00757731	0.319329	0.136	0.108	1
CCDC9B	0.00758119	0.60232	0.07	0.049	1
SLC25A1	0.00760848	-0.4566	0.058	0.05	1
ADHFE1	0.00764304	0.403466	0.108	0.103	1
DDX58	0.007687	0.326793	0.141	0.116	1
VWA8	0.00779481	0.215642	0.365	0.325	1
GALNT15	0.00783023	0.212348	0.256	0.215	1
LEO1	0.00788239	0.859043	0.044	0.029	1
AL136531.2	0.0079093	-2.13284	0.01	0.034	1
NPIPB4	0.00792923	-0.742676	0.053	0.078	1
GPR85	0.00796734	-0.916168	0.018	0.029	1
TRDN	0.00802376	1.17895	0.017	0.007	1
ZNF618	0.00802498	-0.131998	0.179	0.172	1
BRCC3	0.00803572	-0.505446	0.07	0.088	1
SGK1	0.00803749	0.48555	0.105	0.082	1
AC124319.2	0.00806283	0.294471	0.035	0.024	1
TECPR2	0.00809338	0.383911	0.179	0.147	1
RAPGEF1	0.00814812	-0.459582	0.198	0.232	1
MEG3	0.00817052	0.575511	0.03	0.017	1
RRP9	0.00826003	0.709162	0.016	0.007	1
AL356056.2	0.00826668	1.70367	0.016	0.004	1
GAD2	0.00830199	-0.385232	0.004	0.011	1
MTMR2	0.008312	0.236117	0.256	0.224	1
ZC3H12B	0.00831375	0.312927	0.166	0.159	1
SPON1	0.00836067	0.475595	0.155	0.114	1
PHLPP1	0.00843777	0.33958	0.37	0.325	1
SQSTM1	0.00845533	-0.202241	0.327	0.336	1
PCNX3	0.00849517	0.708965	0.044	0.028	1
ATP23	0.00850628	-1.25816	0.006	0.013	1
PRR14L	0.00852	-0.225625	0.192	0.197	1
TNFRSF11B	0.00852278	0.924505	0.048	0.029	1
ARGLU1	0.00863713	-0.204446	0.389	0.411	1
LYN	0.00865514	0.462286	0.097	0.075	1
SDC4	0.00866995	0.666385	0.065	0.043	1
AC021752.1	0.00867054	0.708151	0.016	0.008	1
SYNPO2	0.00868699	0.150112	0.46	0.41	1
ENOX2	0.0087149	0.195732	0.117	0.094	1
PANK1	0.00873645	-0.135457	0.042	0.027	1
FAM66D	0.00875771	0.238534	0.031	0.019	1
AP002989.1	0.00876255	1.63414	0.017	0.003	1
PXN	0.00877865	-0.469599	0.14	0.175	1
BNC2	0.00879101	0.142407	0.443	0.417	1
PDGFB	0.00888263	-0.980622	0.019	0.027	1
WDR44	0.00889181	0.482648	0.165	0.134	1
UBXN6	0.00898374	0.298501	0.052	0.037	1
BRCA1	0.0090029	0.456754	0.061	0.048	1
STK17B	0.0090629	0.16498	0.046	0.034	1
ZNF691	0.00906798	0.778943	0.021	0.011	1
NRXN3	0.00909744	-0.229132	0.154	0.149	1
SLC19A1	0.00910276	0.249482	0.192	0.16	1
CNTN2	0.00912135	-0.117106	0.041	0.035	1
HTR2C	0.00914821	-0.981138	0.008	0.016	1
AL138752.2	0.0091611	0.824731	0.029	0.015	1
FAM228B	0.00920104	-0.584532	0.094	0.119	1
AP2A1	0.00923653	0.418095	0.119	0.101	1
BGN	0.00924938	0.327864	0.249	0.206	1
ACKR1	0.00927895	0.611617	0.012	0.007	1
PLD3	0.00928834	0.223872	0.258	0.227	1
RAB31	0.00933909	0.29745	0.135	0.109	1
RAP2C	0.00937523	-0.704912	0.037	0.055	1
OSBPL5	0.00939583	0.1052	0.318	0.281	1
TNS2	0.00939827	0.153663	0.414	0.379	1
ARHGEF12	0.00941448	-0.145621	0.485	0.472	1
SGMS1	0.00948609	0.181499	0.442	0.403	1
HSP90AB1	0.00953976	-0.373288	0.222	0.245	1
CPNE9	0.00962841	-0.561627	0.009	0.017	1
MDM2	0.00963437	0.256156	0.22	0.188	1
KDM1A	0.00977096	0.224626	0.153	0.127	1
BST2	0.00977984	-0.474504	0.11	0.127	1
COL14A1	0.00985266	0.367876	0.061	0.04	1
IQCH-AS1	0.00992365	0.389728	0.044	0.023	1
LINC00486	0.010005	0.22661	0.028	0.017	1
STARD7	0.0100303	0.48667	0.094	0.072	1
EMP2	0.0100389	-0.59086	0.121	0.147	1
POLRMT	0.0100683	1.22192	0.021	0.01	1
CD109	0.0100713	-1.38341	0.015	0.031	1
MIR4300HG	0.0100724	-1.79554	0.011	0.025	1
BRPF3	0.0100763	0.570344	0.057	0.039	1
JADE1	0.0101243	0.370252	0.14	0.114	1
GPR75-ASB3	0.010261	0.228034	0.105	0.086	1
RHPN2	0.0102694	0.742723	0.062	0.046	1
MCUB	0.0103475	0.56188	0.084	0.069	1
CALR	0.0103615	-0.532435	0.106	0.129	1
ULK4	0.0104272	0.228819	0.252	0.216	1
GLCE	0.0104288	0.253421	0.224	0.203	1
CDK19	0.0104502	0.150553	0.256	0.218	1
DCDC2	0.0105147	0.368509	0.053	0.035	1
LAMB2	0.010749	-0.483677	0.114	0.129	1
NAV2	0.010778	-0.162752	0.755	0.799	1
BOK	0.0107951	-0.309729	0.037	0.031	1
RNF24	0.0108126	0.318443	0.203	0.188	1
CMTR1	0.0108268	0.273088	0.077	0.058	1
ROR2	0.0108636	0.147097	0.313	0.278	1
KIAA1211	0.0108799	-0.287271	0.097	0.117	1
COL19A1	0.0109209	-0.380316	0.113	0.135	1
ARHGAP28	0.010973	0.35991	0.132	0.101	1
SIRT2	0.0110981	-0.155331	0.096	0.094	1
CORO6	0.0110993	0.86645	0.074	0.054	1
CBLB	0.0112033	0.138711	0.503	0.471	1
SFPQ	0.0112618	-0.187475	0.344	0.352	1
SCFD1	0.011277	0.152552	0.382	0.345	1
ZNF771	0.0112785	0.377658	0.039	0.026	1
ALG8	0.0114024	-0.104464	0.095	0.088	1
KAT2B	0.0116039	0.173633	0.209	0.177	1
ENPP5	0.0116378	1.06483	0.026	0.015	1
SMTNL2	0.0116565	-0.789099	0.008	0.015	1
AC074032.1	0.0117102	-0.274338	0.034	0.026	1
MYEF2	0.0117246	-0.472732	0.092	0.127	1
C1S	0.0117441	0.10322	0.454	0.422	1
AC058822.1	0.0117746	0.274065	0.014	0.01	1
VSTM4	0.0117786	0.420657	0.096	0.082	1
AMBRA1	0.0118537	0.155702	0.358	0.328	1
OSBPL2	0.0119854	-0.586833	0.058	0.077	1
CARNMT1	0.0120188	-0.34455	0.061	0.073	1
SGPL1	0.0120791	0.103388	0.244	0.215	1
STK19	0.0121212	0.265434	0.065	0.045	1
GTF3C2	0.0121219	0.582077	0.087	0.07	1
SNAP91	0.0121264	-0.534739	0.057	0.08	1
CRYAB	0.0121429	-0.346688	0.091	0.101	1
SSBP3	0.0121488	0.197252	0.413	0.367	1
COG5	0.0121746	-0.108512	0.449	0.454	1
KLKB1	0.0121782	0.527846	0.04	0.029	1
SLC22A15	0.0121825	0.547563	0.087	0.071	1
KIAA0556	0.0122306	0.356719	0.148	0.126	1
COL4A2	0.0122679	0.156551	0.429	0.406	1
PPFIBP2	0.012281	-0.478638	0.06	0.065	1
RND3	0.0125353	-0.204704	0.269	0.298	1
HSD17B14	0.0125458	0.738624	0.05	0.034	1
BACH2	0.012652	0.226277	0.286	0.256	1
ITGA2	0.0126823	-0.341579	0.026	0.034	1
PI16	0.0126917	-0.377065	0.026	0.03	1
PDE4B	0.0127632	0.503523	0.254	0.206	1
PRKAG1	0.0127832	-0.70816	0.074	0.088	1
NKAIN2	0.0127874	0.31298	0.142	0.115	1
DBP	0.0129899	-0.840024	0.011	0.019	1
AC005726.1	0.0129907	-0.751273	0.01	0.008	1
FAM85B	0.0130316	0.748583	0.051	0.025	1
SLC6A1-AS1	0.0130344	0.699303	0.053	0.025	1
UGGT2	0.0130391	0.140146	0.437	0.409	1
SLC19A3	0.0130392	-1.01807	0.02	0.037	1
ABCC3	0.0130401	0.476144	0.029	0.017	1
TRERF1	0.0130644	0.579772	0.142	0.118	1
CNKSR3	0.0131392	-0.817823	0.091	0.119	1
RUSC2	0.0132802	-0.215345	0.329	0.338	1
SCUBE1	0.0133239	0.886076	0.049	0.03	1
LAMC3	0.0133658	-0.261678	0.385	0.408	1
NFIB	0.0134681	-0.321701	0.235	0.245	1
ARL6IP4	0.0135113	-0.29158	0.114	0.118	1
PPP1R14A	0.0135286	0.283626	0.057	0.044	1
PDCD2	0.0136855	-0.26403	0.037	0.05	1
SPRY4-AS1	0.0137119	0.321816	0.079	0.051	1
C10orf90	0.0137565	0.667762	0.06	0.034	1
ANK2	0.01382	0.258378	0.244	0.211	1
MIEF2	0.0138593	-1.20996	0.005	0.013	1
CCNT2-AS1	0.0139115	0.873604	0.011	0.004	1
ALDH1L1	0.0139962	0.326989	0.209	0.167	1
KCNK2	0.0140262	0.121763	0.391	0.341	1
SEZ6L	0.0140454	-0.308193	0.015	0.026	1
NUDC	0.0140654	-0.476256	0.081	0.096	1
SLC10A3	0.0141326	-0.897632	0.009	0.018	1
EPC2	0.0141675	0.157353	0.346	0.308	1
RIMKLB	0.0141741	-0.622638	0.168	0.204	1
CACHD1	0.0142424	-0.14779	0.215	0.207	1
MRPL41	0.0142818	0.487633	0.102	0.076	1
ASXL1	0.0142992	0.13981	0.346	0.348	1
NT5DC1	0.0143212	0.315234	0.168	0.14	1
FAM222B	0.0144214	0.190641	0.239	0.213	1
SF3A1	0.0144705	0.632048	0.044	0.03	1
NFIL3	0.0146362	0.135598	0.082	0.068	1
SEPT10	0.0146611	0.27777	0.169	0.145	1
VCAN	0.0146814	-0.41405	0.125	0.148	1
NOS3	0.014706	-1.57912	0.005	0.018	1
HES1	0.0147215	-0.793022	0.041	0.062	1
ZNRF2	0.0147775	0.27321	0.118	0.097	1
PGF	0.0148629	-0.732315	0.021	0.031	1
LINC00862	0.0148745	-0.214394	0.02	0.014	1
POLR2L	0.0148867	-0.700185	0.045	0.058	1
AL050403.2	0.0149702	0.16024	0.037	0.023	1
PKP4	0.0149773	-0.160902	0.461	0.466	1
LINC01184	0.0149803	0.177985	0.082	0.067	1
ZNF155	0.0149942	0.332612	0.085	0.067	1
PALMD	0.0150204	-0.363104	0.108	0.132	1
HIPK2	0.0150295	0.156588	0.17	0.145	1
TMEM108	0.0150398	0.14664	0.216	0.195	1
CYSLTR1	0.0150565	-1.13014	0.013	0.021	1
UBE2B	0.0150788	-0.227839	0.26	0.272	1
MARK4	0.0150838	0.357753	0.176	0.148	1
MGAT3	0.015181	-0.756938	0.046	0.055	1
MFAP4	0.0154006	-0.36058	0.08	0.094	1
TBCD	0.0154379	-0.341709	0.2	0.222	1
FAM13A	0.0154386	-0.163618	0.325	0.344	1
EXT1	0.0154809	-0.145978	0.438	0.431	1
PLP1	0.0154968	0.220539	0.218	0.186	1
ZNF248	0.0155941	0.303143	0.209	0.177	1
GREB1L	0.0157783	1.1621	0.029	0.019	1
SLC3A2	0.0158184	-0.409712	0.097	0.12	1
UCK2	0.0158228	0.211315	0.274	0.248	1
SEPT7	0.0158234	0.170721	0.404	0.368	1
ANKRD17	0.0158376	0.106765	0.605	0.566	1
AC087477.2	0.0158743	0.356021	0.035	0.023	1
PLAT	0.0159051	-0.640704	0.026	0.044	1
SEC24D	0.0159212	0.189715	0.322	0.293	1
TMEM263	0.015967	0.50781	0.115	0.092	1
ST18	0.0160652	0.436973	0.102	0.074	1
ACYP2	0.0160668	0.176333	0.437	0.403	1
ANGPTL2	0.0160892	-0.606635	0.037	0.05	1
RGS5	0.0162319	-1.37842	0.036	0.055	1
SLC5A5	0.0162676	0.88226	0.047	0.032	1
ZNF101	0.0162835	0.704453	0.019	0.01	1
CP	0.0163531	-0.639572	0.214	0.241	1
AATK	0.0164849	0.233649	0.047	0.037	1
ELN	0.0165121	-0.323322	0.236	0.25	1
ATG4C	0.0165382	0.301773	0.146	0.118	1
ITM2B	0.0165517	0.110437	0.345	0.314	1
ACSL1	0.0165993	0.255098	0.148	0.121	1
CREG1	0.016615	-0.535682	0.044	0.06	1
TMEM260	0.0166177	0.137836	0.217	0.188	1
FAM69B	0.0166614	-1.4531	0.006	0.015	1
ZFAND2A	0.0166776	-0.636257	0.022	0.017	1
SEMA3D	0.0167463	-0.301473	0.065	0.081	1
GNB4	0.0167506	-0.346653	0.091	0.092	1
TMEM199	0.0168143	-0.778106	0.019	0.033	1
AC098617.1	0.0168973	0.341323	0.05	0.033	1
TMEM59	0.016926	-0.180256	0.156	0.162	1
SMYD2	0.0169658	-0.66001	0.034	0.051	1
HEATR5A	0.017034	0.481056	0.085	0.066	1
CEACAM19	0.0170958	0.276823	0.064	0.045	1
COL4A1	0.0171203	0.237909	0.326	0.301	1
MAGI3	0.0172275	-0.447832	0.229	0.264	1
LRP5L	0.0172375	0.709018	0.035	0.027	1
AC012409.2	0.0172909	0.319291	0.037	0.022	1
MIGA1	0.0173527	0.250981	0.263	0.232	1
PTPN12	0.0174092	-0.215478	0.374	0.385	1
ZNF846	0.0175178	0.437789	0.112	0.091	1
MCOLN3	0.0175569	-0.339754	0.027	0.042	1
LMO4	0.0176383	0.609117	0.134	0.113	1
FECH	0.0176457	0.506807	0.057	0.038	1
MAPK10	0.0176461	0.211234	0.691	0.634	1
TENM3	0.017742	-0.303838	0.162	0.167	1
ADAM9	0.017764	0.226666	0.232	0.209	1
ZNF518A	0.0179043	-0.206862	0.289	0.287	1
FKBP8	0.0179285	0.340236	0.091	0.072	1
GRN	0.0180247	-0.713491	0.063	0.071	1
RNF185	0.0181941	0.279533	0.117	0.098	1
DLGAP4	0.0182041	0.186528	0.217	0.198	1
JAG2	0.0182267	-1.98552	0.011	0.019	1
SPON2	0.0182451	-0.429359	0.038	0.058	1
TIE1	0.0182913	-0.914446	0.012	0.024	1
CCDC25	0.0183443	-0.4564	0.051	0.064	1
USP14	0.0183458	0.190949	0.167	0.144	1
CAMK1D	0.0183579	0.182105	0.383	0.357	1
EIF3M	0.0183612	-0.191711	0.1	0.1	1
LIMS1	0.018392	0.147354	0.294	0.258	1
KCNT2	0.018394	0.108259	0.582	0.561	1
AMOTL2	0.0184835	0.107661	0.237	0.201	1
PSMG2	0.0184997	0.444988	0.121	0.099	1
SEM1	0.0185596	-0.218218	0.303	0.304	1
TXNDC15	0.0185945	0.336261	0.081	0.061	1
PRRT3	0.0186129	-1.16676	0.007	0.016	1
FENDRR	0.0186194	-1.49537	0.005	0.016	1
HRH3	0.0186378	-2.15606	0.003	0.01	1
CTTNBP2NL	0.0186495	-0.449592	0.112	0.128	1
NIPAL3	0.0186529	-0.593026	0.04	0.055	1
TMEM150C	0.0187632	0.566485	0.062	0.045	1
KCTD8	0.0188243	-0.551326	0.071	0.089	1
ATP5PB	0.0188956	0.139192	0.055	0.061	1
MGLL	0.018945	-0.435842	0.11	0.142	1
CEP170	0.0190194	-0.179584	0.273	0.278	1
OSBPL6	0.0190394	0.386498	0.059	0.045	1
NDUFS7	0.0190435	0.129166	0.059	0.041	1
LARGE1	0.0190615	-0.229039	0.291	0.321	1
TPD52L2	0.0191131	-0.220611	0.1	0.092	1
ZSWIM8	0.0191273	-0.249931	0.128	0.141	1
AC006059.1	0.0191378	0.110078	0.034	0.028	1
ZNF704	0.0191689	-0.114129	0.314	0.313	1
CTSK	0.0192369	-0.300141	0.045	0.05	1
ADGRG6	0.0193353	-1.88602	0.007	0.019	1
ITGBL1	0.0194243	-0.149403	0.119	0.125	1
POM121C	0.0194585	0.161705	0.186	0.162	1
DNM3	0.0195081	0.138476	0.344	0.318	1
FAM204A	0.0195122	-0.303607	0.136	0.154	1
CDON	0.0195484	0.976762	0.029	0.021	1
OCA2	0.0196225	1.63549	0.01	0.004	1
ISM1	0.0196552	-0.319497	0.278	0.285	1
RAB8B	0.0197135	0.166569	0.147	0.125	1
ZNF254	0.0197484	0.202731	0.288	0.255	1
UBA52	0.0197532	-0.268446	0.078	0.084	1
ZFYVE9	0.0198025	0.190894	0.281	0.251	1
COL6A1	0.0198439	0.141621	0.324	0.294	1
ESM1	0.0198647	-1.07701	0.007	0.013	1
PHB	0.0198989	-0.288863	0.026	0.039	1
VPS37C	0.0199113	0.26509	0.06	0.046	1
CBL	0.0199496	-0.265553	0.105	0.11	1
GPSM1	0.0199521	0.592802	0.08	0.064	1
SLIRP	0.0199556	-0.296213	0.064	0.08	1
NEDD9	0.02007	-0.817843	0.075	0.108	1
PAK1	0.0201199	0.404595	0.108	0.09	1
PNPLA7	0.0201295	0.286179	0.119	0.097	1
SOCS7	0.0202047	0.454673	0.093	0.072	1
SDC2	0.0202163	0.249235	0.238	0.202	1
PRKG1	0.020235	-0.12313	0.541	0.538	1
GNL3	0.0203205	-0.588378	0.058	0.077	1
STARD13	0.0205875	-0.164011	0.489	0.493	1
EXOSC1	0.0205952	0.507568	0.089	0.069	1
TRDMT1	0.0207281	0.11985	0.064	0.05	1
PAQR5	0.0207724	-0.229907	0.039	0.058	1
SLC35G2	0.0207979	-0.492544	0.055	0.058	1
SPHK2	0.0208184	-0.379159	0.055	0.064	1
GRK3	0.0208534	-0.40983	0.066	0.089	1
SLC5A11	0.0208987	0.462773	0.033	0.022	1
SLC9A3R2	0.0209029	-0.480731	0.035	0.048	1
R3HDM4	0.0209794	0.33053	0.035	0.024	1
BRCA2	0.0210043	-1.19619	0.005	0.014	1
ARHGAP31	0.0210971	-0.310844	0.174	0.19	1
FAT3	0.0212714	0.739766	0.056	0.054	1
AIMP1	0.021304	-0.384992	0.085	0.094	1
SULF1	0.0213298	0.785549	0.053	0.043	1
CDK5RAP2	0.0214326	-0.363156	0.185	0.206	1
UPP1	0.0214406	-0.113903	0.023	0.032	1
LPGAT1	0.021482	0.389664	0.238	0.201	1
SPAG1	0.021573	0.245556	0.085	0.067	1
CASS4	0.0216102	-1.48706	0.013	0.023	1
MMP2	0.0216561	0.246513	0.167	0.143	1
AL034405.1	0.0216989	1.25744	0.012	0.002	1
AGO3	0.021738	0.120889	0.379	0.343	1
ATP6V1E1	0.021739	0.203103	0.103	0.082	1
CDC37	0.0218117	-0.461687	0.101	0.128	1
LGI4	0.0218945	-0.700036	0.02	0.034	1
EBF3	0.0219095	-0.606504	0.043	0.056	1
PGAP2	0.0220411	0.66814	0.035	0.026	1
PIP4K2A	0.0220617	0.324162	0.327	0.292	1
MRPL45	0.0221053	0.542588	0.052	0.035	1
ERBIN	0.0221824	0.123679	0.503	0.468	1
TFCP2	0.0222039	-0.155922	0.303	0.308	1
SMOC1	0.0222332	0.62332	0.051	0.036	1
CFAP70	0.0222567	0.382916	0.069	0.053	1
NOSTRIN	0.022292	-0.60587	0.121	0.148	1
GOLPH3L	0.0223447	0.348064	0.119	0.095	1
TSC2	0.0223521	-0.571144	0.097	0.119	1
CHSY3	0.0223568	0.103245	0.289	0.275	1
RSL1D1	0.0225029	-0.599962	0.035	0.043	1
INPP5D	0.0225167	-0.791871	0.032	0.048	1
GTF2IRD2B	0.0225624	0.599957	0.115	0.091	1
ADAM15	0.0226184	-1.03985	0.035	0.054	1
ANKRD13A	0.0227964	0.338938	0.08	0.062	1
PSMB4	0.0228914	-0.522171	0.038	0.051	1
ARRDC3	0.0230142	-0.946594	0.073	0.103	1
ZNF521	0.0230371	-0.223163	0.17	0.177	1
ZNF429	0.0230523	-0.116929	0.092	0.081	1
ARHGAP33	0.0230572	-0.613084	0.016	0.028	1
GNAO1	0.023093	0.368461	0.121	0.095	1
NEK5	0.0232197	-0.951372	0.033	0.05	1
LINC01572	0.0232409	1.2494	0.015	0.005	1
NCAPH2	0.0232644	-0.494354	0.027	0.023	1
ZNF462	0.0233	0.238455	0.269	0.225	1
TRMT61A	0.0233315	-0.763542	0.014	0.025	1
OTUD7A	0.0233832	0.191354	0.182	0.158	1
AC048341.1	0.0234411	0.311121	0.026	0.02	1
KIAA0319L	0.0234846	0.154649	0.342	0.31	1
AC138150.1	0.0234924	1.08235	0.027	0.013	1
MED12L	0.0234953	-0.28843	0.055	0.052	1
LINC01376	0.0235702	0.27653	0.037	0.025	1
FGD5-AS1	0.0236343	-0.166958	0.02	0.009	1
PTPRQ	0.0236845	-0.517652	0.036	0.044	1
ARL17A	0.0236928	-0.18585	0.099	0.102	1
CARD19	0.0236944	-0.872669	0.024	0.035	1
TMSB10	0.0237878	-0.453653	0.197	0.217	1
SAYSD1	0.023834	0.963492	0.018	0.01	1
CYS1	0.0238703	-0.446777	0.024	0.036	1
NALCN	0.0239168	0.280419	0.262	0.227	1
ADCY8	0.0239355	-1.23043	0.011	0.015	1
PKN2-AS1	0.0240221	1.22578	0.01	0.004	1
EZR	0.0241557	-0.35978	0.086	0.09	1
LINC02407	0.0241942	-1.37316	0.02	0.034	1
ADAMTSL3	0.0242298	0.573533	0.146	0.124	1
TUT7	0.024238	0.249601	0.081	0.062	1
SUPT3H	0.0243114	0.113651	0.338	0.31	1
SMAD2	0.0244048	0.207903	0.305	0.277	1
HS3ST5	0.0245001	0.176018	0.051	0.039	1
CDC40	0.0245085	0.272347	0.112	0.091	1
ZNF385D	0.0245923	-0.307232	0.216	0.251	1
FBXO5	0.0246157	0.996569	0.015	0.008	1
DERL2	0.0248329	-0.162204	0.053	0.057	1
HGS	0.0248444	0.479463	0.101	0.084	1
SPINDOC	0.024874	1.28176	0.01	0.003	1
AC105052.1	0.0248966	0.286159	0.016	0.009	1
CNIH4	0.0248993	-0.271737	0.063	0.056	1
MCL1	0.0249729	-0.345059	0.169	0.175	1
TAF1B	0.0250806	0.239539	0.158	0.135	1
ZRANB1	0.0250999	0.337046	0.168	0.142	1
LBR	0.0251403	-0.392493	0.069	0.086	1
ADAMTS8	0.0252615	-0.468335	0.072	0.097	1
CA2	0.0252812	-0.475987	0.064	0.083	1
PTCHD4	0.0253289	0.473859	0.114	0.094	1
CLIC1	0.0253601	-0.167286	0.037	0.049	1
FAM120A	0.0253733	-0.186617	0.287	0.297	1
PRPS2	0.0253842	0.231974	0.042	0.03	1
TECTA	0.0254379	-1.11814	0.006	0.013	1
NUP85	0.0254527	-0.67724	0.053	0.07	1
RFC3	0.0254753	-0.640605	0.048	0.069	1
GABRA1	0.0254871	0.837634	0.024	0.015	1
RHBDF2	0.0255104	1.04682	0.029	0.018	1
KCTD15	0.0256564	0.316267	0.055	0.04	1
FAM160A2	0.0257971	0.596215	0.079	0.063	1
MRPS25	0.0259073	-0.203833	0.103	0.129	1
PRSS23	0.0259123	-0.771629	0.039	0.052	1
VPS26C	0.0259779	-0.140315	0.024	0.019	1
TRIM35	0.0260427	0.229065	0.075	0.061	1
MCTP2	0.026153	0.196757	0.293	0.273	1
P2RX6	0.026161	-1.52482	0.006	0.012	1
MYO1D	0.0262051	0.194129	0.151	0.132	1
SUFU	0.0262507	0.218332	0.128	0.111	1
AC005261.1	0.0262885	0.193428	0.03	0.021	1
LGR4	0.0262931	0.122633	0.085	0.076	1
CNDP2	0.026311	-0.394656	0.05	0.063	1
OSTC	0.0263912	0.518584	0.078	0.057	1
MIATNB	0.0264032	0.160398	0.028	0.022	1
SEMA5A	0.0264411	0.132039	0.478	0.44	1
ADAMTS5	0.0265074	-0.923061	0.016	0.028	1
RAB2A	0.026647	-0.142737	0.366	0.367	1
ITPK1	0.0266831	0.384871	0.078	0.061	1
ALDH1A3	0.0266887	-0.767536	0.024	0.036	1
SYCP2	0.0267346	-0.256012	0.054	0.048	1
ZEB1	0.0269904	-0.106586	0.796	0.807	1
CERS4	0.0270199	0.42543	0.111	0.089	1
TANC1	0.0271469	-0.245113	0.346	0.374	1
ATXN3	0.0271885	-0.10813	0.187	0.178	1
C1QL1	0.0271913	1.07551	0.012	0.005	1
ENTPD4	0.0273919	0.198508	0.141	0.12	1
KLF6	0.0274012	-0.286925	0.241	0.262	1
ALX1	0.0275157	-0.559413	0.007	0.014	1
MTCP1	0.0276418	-0.741514	0.005	0.011	1
C19orf25	0.0276904	0.286829	0.08	0.062	1
AC108866.1	0.027716	-0.195959	0.031	0.024	1
SGPP2	0.0277427	-1.12317	0.026	0.05	1
AC233296.1	0.0277764	0.231963	0.026	0.022	1
AC009126.1	0.0277895	1.19028	0.012	0.004	1
HCG17	0.0278644	0.133221	0.057	0.043	1
DNM1	0.027906	-0.152276	0.121	0.149	1
MPZL2	0.0279097	-1.0041	0.012	0.021	1
N4BP2	0.0279678	0.500609	0.142	0.116	1
MTUS2	0.0280252	-1.18754	0.031	0.045	1
SARAF	0.0280498	-0.248038	0.139	0.16	1
MTUS1	0.0283045	-0.177832	0.384	0.401	1
GCH1	0.028316	0.387323	0.034	0.026	1
HLA-E	0.028327	-0.543157	0.12	0.138	1
ATR	0.028332	0.213079	0.265	0.247	1
CLASP2	0.028424	0.147972	0.412	0.382	1
NPIPA1	0.0284895	-0.170071	0.066	0.068	1
HSPA9	0.0286609	-0.224016	0.152	0.16	1
CEMIP2	0.0287202	-0.889174	0.053	0.075	1
BZW2	0.0287435	0.543781	0.048	0.04	1
GUCD1	0.0287607	0.614427	0.035	0.022	1
SLC25A26	0.0288207	0.202527	0.161	0.135	1
FOXO3	0.0288745	0.133245	0.586	0.559	1
SEC14L1	0.0289167	-0.640697	0.202	0.229	1
DHTKD1	0.0289936	0.173831	0.145	0.119	1
RPS6KA3	0.0289957	-0.296164	0.211	0.216	1
CLMN	0.0291004	0.211276	0.124	0.099	1
S100A13	0.029213	-0.311869	0.078	0.1	1
RPRD1B	0.0292154	-0.339689	0.123	0.143	1
PEX5L	0.0293628	0.546083	0.12	0.095	1
CRTAP	0.0294254	0.564413	0.097	0.073	1
RAB5A	0.0295441	0.299728	0.156	0.128	1
AC008050.1	0.0296259	-0.138553	0.011	0.011	1
ITCH	0.0296564	0.176498	0.388	0.365	1
MAPK8	0.0297906	-0.186183	0.315	0.331	1
RBM19	0.0297949	-0.168205	0.095	0.093	1
AC090517.4	0.0298066	0.227739	0.049	0.032	1
ID3	0.0299495	-0.625038	0.091	0.106	1
GSR	0.0299913	0.326413	0.124	0.105	1
HPF1	0.0300308	-0.102189	0.063	0.066	1
SSR3	0.0300819	0.341496	0.111	0.087	1
SYK	0.030225	1.52534	0.012	0.005	1
SMURF1	0.0302761	-0.196081	0.231	0.223	1
EBP	0.0302875	-1.73176	0.008	0.015	1
ZMYM1	0.0303148	-0.397941	0.086	0.093	1
PDZRN4	0.0304617	0.624816	0.081	0.07	1
REEP3	0.0304704	-0.11003	0.305	0.299	1
NSUN5	0.0305166	-0.253904	0.051	0.068	1
TOB2	0.0305419	-0.191342	0.105	0.117	1
SLC38A2	0.0305644	0.114624	0.466	0.437	1
HES4	0.0306787	-0.929116	0.051	0.078	1
NSL1	0.0307127	-0.270661	0.118	0.127	1
TMCO4	0.0307268	0.229999	0.097	0.079	1
LUM	0.0308203	-0.560732	0.044	0.058	1
MINK1	0.0308463	0.159363	0.113	0.094	1
IL20RA	0.0309856	-0.150786	0.015	0.023	1
ITGB8	0.0310357	-0.251278	0.081	0.101	1
ZC3HAV1L	0.0310522	-0.394977	0.01	0.017	1
PATJ	0.0310928	0.170303	0.235	0.209	1
CCNJL	0.0312815	0.676427	0.049	0.039	1
NUP58	0.0314013	0.275699	0.182	0.172	1
TAX1BP3	0.031424	0.800802	0.028	0.016	1
S100A11	0.0314868	-0.380061	0.075	0.076	1
LMBR1	0.0315028	-0.375726	0.218	0.252	1
ZXDC	0.0315371	0.283301	0.248	0.218	1
CGNL1	0.0317148	-0.22835	0.229	0.249	1
STAT1	0.0317544	0.235478	0.141	0.124	1
FSD1	0.0317896	-1.11684	0.009	0.017	1
DENND6A-AS1	0.0318069	0.913373	0.011	0.007	1
LINC02058	0.0319173	0.230994	0.071	0.053	1
LYPLA2	0.0319698	-0.620175	0.021	0.034	1
FPGS	0.031973	0.185449	0.081	0.063	1
AC010615.4	0.0320681	0.343985	0.021	0.013	1
POLR2J	0.0321874	-0.904854	0.021	0.03	1
USP13	0.032314	-0.314406	0.141	0.159	1
ESCO1	0.032323	-0.182142	0.119	0.141	1
ASH2L	0.0323649	0.433303	0.082	0.064	1
WDR20	0.0323681	0.257453	0.21	0.185	1
TBXAS1	0.0323943	0.590461	0.019	0.011	1
NFASC	0.0325597	0.42516	0.068	0.048	1
TACC1	0.0326027	-0.168428	0.655	0.67	1
NADK2	0.0326902	0.306646	0.17	0.14	1
PHYKPL	0.0326985	0.172215	0.315	0.286	1
YWHAH	0.0327598	0.279752	0.053	0.045	1
PRDM6	0.0327965	0.42474	0.081	0.064	1
PAFAH1B1	0.0328101	-0.124035	0.381	0.39	1
ACOT7	0.032837	-0.671183	0.026	0.04	1
TNFRSF1B	0.0328707	-0.649323	0.081	0.097	1
CRABP2	0.0328752	-1.21937	0.005	0.014	1
ATP1A1	0.0328757	-0.619932	0.114	0.15	1
ENTPD1	0.0329078	-0.515535	0.046	0.054	1
RGCC	0.0329382	0.40497	0.134	0.108	1
AMER2	0.033124	0.670752	0.059	0.037	1
AGAP1	0.033138	-0.125855	0.519	0.529	1
PEAK1	0.0332842	-0.145275	0.403	0.415	1
MGAT5	0.0333075	-0.464248	0.255	0.278	1
STRIP2	0.0334042	0.769745	0.044	0.031	1
DDIT4	0.0334312	-0.725793	0.054	0.065	1
GFPT2	0.0334615	0.183822	0.233	0.21	1
KIF16B	0.0334676	-0.15179	0.255	0.255	1
PAG1	0.0334682	-0.158622	0.255	0.247	1
CEBPB	0.0335311	0.30472	0.187	0.16	1
AL035413.1	0.0335364	0.793343	0.021	0.01	1
GSAP	0.0335752	0.5284	0.04	0.03	1
MT1M	0.0336623	0.118581	0.033	0.03	1
ZNF514	0.0337507	-0.932853	0.021	0.03	1
DUBR	0.0337903	0.445362	0.038	0.02	1
CDC7	0.0339504	0.49022	0.028	0.018	1
NACA	0.0340483	-0.329302	0.082	0.102	1
ZNF571	0.0342057	0.60496	0.043	0.03	1
NAA16	0.0342704	-0.273607	0.178	0.182	1
NFKBIA	0.0342804	-0.141266	0.173	0.165	1
TFAP2A	0.0343219	0.520776	0.03	0.03	1
EPHX4	0.0343448	0.847589	0.014	0.007	1
SPIN1	0.03437	-0.22745	0.247	0.251	1
LINC01252	0.0344511	1.91479	0.012	0.004	1
ERRFI1	0.034563	0.165846	0.21	0.179	1
ANKRD37	0.0346669	-1.19314	0.033	0.051	1
BIN1	0.0348158	0.589367	0.084	0.067	1
NAV3	0.0351835	0.111735	0.37	0.345	1
HIVEP3	0.0351996	-0.141027	0.25	0.245	1
GPX3	0.0352564	0.240037	0.227	0.187	1
XRCC4	0.0352819	0.315924	0.121	0.097	1
MED15	0.0354874	0.193436	0.199	0.177	1
FAM98B	0.0355303	-0.402105	0.051	0.067	1
ZEB1-AS1	0.0356071	-0.232773	0.057	0.054	1
RCN2	0.0356536	-0.39814	0.105	0.128	1
CLHC1	0.0356908	-0.275526	0.078	0.074	1
CAMKMT	0.0357719	-0.149403	0.356	0.368	1
ACAP3	0.035772	-0.129729	0.122	0.115	1
MNAT1	0.0358106	0.130036	0.441	0.414	1
SLC35D2	0.035863	-0.373644	0.072	0.085	1
PTMA	0.035937	0.174422	0.257	0.229	1
AC025283.3	0.0360723	0.925935	0.016	0.006	1
SPHK1	0.0361823	0.556001	0.038	0.026	1
CERCAM	0.0362008	0.580866	0.08	0.062	1
WASL	0.0362035	-0.170094	0.207	0.212	1
CST3	0.0362595	-0.178711	0.2	0.208	1
AP3B1	0.0362747	0.111657	0.391	0.356	1
DAB2IP	0.0362837	-0.349819	0.161	0.175	1
TRABD2A	0.0364753	-2.11727	0.003	0.013	1
ACP6	0.0364854	0.322897	0.086	0.067	1
RASGRP3	0.0365239	0.602201	0.05	0.033	1
VPS51	0.0365902	0.20666	0.126	0.104	1
SAR1B	0.0368088	0.160118	0.117	0.101	1
FAM177B	0.0369812	1.05015	0.01	0.004	1
OTUD7B	0.0370544	0.228419	0.242	0.216	1
HNRNPA0	0.0370677	-0.547078	0.053	0.066	1
GPC4	0.0371414	-0.322943	0.177	0.182	1
CALCRL	0.0371599	0.34955	0.14	0.109	1
JAM3	0.0373332	0.245149	0.251	0.221	1
ELOVL2	0.037473	0.297136	0.06	0.048	1
DHCR24	0.0375653	0.705755	0.038	0.028	1
HOXB3	0.0376541	0.847092	0.012	0.006	1
SDK1	0.0377005	0.262299	0.415	0.397	1
JCAD	0.0377467	-0.358328	0.156	0.186	1
ZMIZ1	0.0377581	-0.160613	0.32	0.331	1
ATM	0.0377687	0.172634	0.348	0.31	1
SLC25A32	0.0378646	-0.344522	0.104	0.12	1
RPL34	0.0378762	-0.421621	0.062	0.079	1
URGCP	0.0378902	0.429698	0.084	0.066	1
SLC1A2	0.0379492	-0.138502	0.168	0.168	1
AC114763.1	0.0379899	-0.223153	0.03	0.027	1
PRKCE	0.0380035	-0.143611	0.29	0.286	1
NINJ2	0.0380456	0.478431	0.08	0.063	1
POLA1	0.038125	-0.245197	0.146	0.149	1
PTPA	0.0381297	0.222075	0.096	0.075	1
ACADVL	0.0382982	0.116158	0.187	0.167	1
RNF19A	0.0383727	-0.287561	0.239	0.273	1
RTN4	0.0384137	-0.208659	0.456	0.481	1
PCSK5	0.0386797	-0.237193	0.262	0.26	1
UBE3D	0.0387014	-0.420222	0.121	0.133	1
SNPH	0.0387703	-1.12373	0.015	0.023	1
AHSA1	0.0390415	-0.452578	0.064	0.072	1
SYDE1	0.0390734	0.671604	0.068	0.051	1
ZFP36	0.039085	0.186693	0.127	0.115	1
HAVCR2	0.0391004	0.776372	0.033	0.021	1
AC009093.2	0.0391053	0.842867	0.026	0.011	1
AC090825.1	0.0391848	0.371581	0.06	0.039	1
AC245060.5	0.0391989	-0.613749	0.008	0.01	1
ZFPM2	0.0392333	-0.117241	0.403	0.405	1
CNTROB	0.03927	-0.273432	0.027	0.032	1
KDM5B	0.039285	0.24515	0.197	0.18	1
THUMPD3-AS1	0.0393987	-0.26508	0.036	0.036	1
AC105285.1	0.0394311	-0.517814	0.016	0.013	1
GLUL	0.039488	0.113115	0.405	0.368	1
GPR157	0.0396345	-0.579769	0.023	0.03	1
POLM	0.0396491	-0.219874	0.042	0.056	1
PACS2	0.0397026	-0.190799	0.17	0.16	1
EXOC6	0.0397056	-0.454393	0.15	0.182	1
SYNDIG1	0.0398616	0.496072	0.105	0.084	1
RFTN2	0.0400505	0.142665	0.369	0.336	1
AC020928.1	0.0400676	-0.349014	0.016	0.015	1
MCU	0.04009	0.142548	0.187	0.166	1
EEF2K	0.0401314	0.272961	0.085	0.065	1
AKAP1	0.0401366	-0.103878	0.145	0.142	1
C11orf49	0.0401445	0.108267	0.356	0.325	1
FAM43A	0.04024	-0.296132	0.133	0.144	1
RNF146	0.0403123	-0.208972	0.121	0.115	1
SNW1	0.0403288	0.467018	0.107	0.089	1
CHRD	0.0404945	0.195019	0.038	0.029	1
CCSER1	0.0405058	-0.517019	0.082	0.112	1
TUBA1C	0.0405184	-0.257352	0.066	0.076	1
LINC01473	0.0405203	-0.637476	0.015	0.017	1
EVA1B	0.0406345	-0.606961	0.061	0.073	1
CRYBG3	0.0406466	-0.388608	0.183	0.204	1
RAD23B	0.0407812	-0.110466	0.332	0.327	1
CAP1	0.0407922	-0.215611	0.084	0.089	1
THEM6	0.0408607	-0.934851	0.005	0.01	1
C7orf50	0.040873	-0.175416	0.118	0.116	1
PACRG	0.0408746	-0.104334	0.04	0.036	1
FAHD2B	0.0408942	0.664601	0.017	0.011	1
NSMCE2	0.0408959	0.138559	0.474	0.435	1
LSS	0.0409511	-0.143822	0.24	0.227	1
GFOD1	0.0411364	-0.908084	0.057	0.077	1
CDH20	0.0412629	0.281125	0.143	0.116	1
ROBO2	0.0414004	-0.904999	0.084	0.107	1
MBD6	0.0414824	0.433966	0.058	0.044	1
VIPR2	0.0415866	-0.266835	0.053	0.057	1
ENTPD1-AS1	0.0416375	0.128237	0.073	0.056	1
SUSD4	0.0416781	-1.05748	0.02	0.032	1
LOXL1	0.0416887	-0.369968	0.089	0.1	1
CELF2	0.0418546	-0.109812	0.833	0.838	1
GNAI2	0.0418862	-0.325516	0.144	0.153	1
ABI3BP	0.0420803	0.226252	0.084	0.071	1
STON2	0.0422442	0.773718	0.053	0.042	1
ARHGAP1	0.0423049	0.411733	0.11	0.091	1
TYW1	0.0426077	0.20052	0.216	0.188	1
AC079298.3	0.0426423	-0.332601	0.041	0.037	1
AP002884.1	0.0426832	0.121085	0.011	0.008	1
SLC38A6	0.0426863	-0.121198	0.174	0.161	1
IGFBP5	0.0426892	-0.35076	0.235	0.257	1
CPOX	0.0427239	0.374024	0.06	0.046	1
FOXJ3	0.042902	-0.131522	0.322	0.343	1
VOPP1	0.0429708	0.125119	0.218	0.193	1
ZNF622	0.0430808	0.801408	0.023	0.013	1
KDM4C	0.0431429	-0.176827	0.388	0.394	1
SHPRH	0.0434185	-0.233405	0.334	0.357	1
SERPINI1	0.0434237	-0.540861	0.062	0.081	1
PECR	0.0435041	0.508393	0.071	0.057	1
SLC16A3	0.0435249	-0.603784	0.012	0.021	1
GLB1	0.0435638	-0.189415	0.128	0.127	1
LRP10	0.0435765	0.436058	0.071	0.057	1
AC007364.1	0.0436355	-0.407419	0.036	0.036	1
MRPL54	0.043683	-1.28475	0.007	0.015	1
SPSB1	0.0437039	0.294902	0.161	0.139	1
NIFK-AS1	0.0437436	0.644188	0.024	0.013	1
DNAJB9	0.0438777	-0.85623	0.024	0.032	1
AHCY	0.0439671	0.286599	0.051	0.036	1
PCYT2	0.0440792	0.309097	0.026	0.015	1
TMOD1	0.0441108	0.351824	0.196	0.168	1
MAN1C1	0.04423	0.110783	0.379	0.348	1
APCDD1	0.0442319	0.342689	0.348	0.304	1
CLCN2	0.0444181	0.467863	0.06	0.041	1
ABHD15-AS1	0.0444956	0.306635	0.016	0.01	1
DAPK3	0.044508	-0.22514	0.054	0.052	1
RBMX	0.0445726	-0.236858	0.242	0.267	1
SRP19	0.044601	-0.118385	0.09	0.107	1
RPL39L	0.044632	1.33964	0.016	0.009	1
NME7	0.0451373	0.173239	0.235	0.216	1
MANBA	0.0451786	0.307448	0.134	0.111	1
ZNF28	0.0454715	-0.753191	0.027	0.03	1
GRHL1	0.0454921	-0.496989	0.013	0.022	1
CMTM8	0.0456318	-0.984213	0.053	0.08	1
DACT3	0.0457094	-0.982141	0.009	0.017	1
MARCH8	0.0457144	0.285033	0.126	0.1	1
SFRP4	0.0459012	-0.141819	0.055	0.071	1
MMP17	0.0459186	-0.981664	0.017	0.025	1
TMEM123	0.0461285	-0.163497	0.147	0.142	1
AC006978.2	0.0461495	0.336837	0.036	0.025	1
AFDN	0.0463108	-0.167865	0.423	0.441	1
VAMP3	0.0463367	0.749166	0.054	0.037	1
UBP1	0.0463541	-0.365042	0.097	0.114	1
SOBP	0.0463815	0.116608	0.391	0.357	1
GARS	0.0463924	0.167798	0.097	0.082	1
EDN3	0.0464132	-0.198651	0.107	0.125	1
STMN1	0.04648	0.402515	0.064	0.063	1
PDS5A	0.0465143	-0.12938	0.389	0.406	1
NEDD4	0.0466495	-0.294722	0.151	0.167	1
THAP1	0.0466859	-1.31198	0.011	0.017	1
OLMALINC	0.0466916	-0.330818	0.023	0.015	1
NEIL1	0.0468451	0.671969	0.062	0.05	1
PIP4K2B	0.0469722	0.107973	0.124	0.102	1
PPP4R1	0.0470198	-0.32944	0.172	0.192	1
NDUFA10	0.047041	-0.108237	0.15	0.148	1
PLA2G4A	0.0471146	-0.232299	0.075	0.088	1
RNASEH2B	0.0471215	-0.178029	0.198	0.2	1
PARP10	0.0471408	0.242036	0.056	0.044	1
CCZ1B	0.0472822	0.161329	0.061	0.073	1
CWC15	0.0473143	0.573043	0.083	0.065	1
ATP6AP2	0.0475464	-0.38343	0.079	0.088	1
CIRBP	0.0476692	0.254645	0.226	0.206	1
PRKCD	0.0479016	0.650305	0.02	0.013	1
CPPED1	0.0479555	0.20183	0.18	0.154	1
CHST3	0.0479865	0.425233	0.087	0.078	1
DEAF1	0.0480466	0.267412	0.167	0.14	1
PTPRC	0.0480524	1.48018	0.018	0.007	1
SATB2	0.0480865	0.373876	0.064	0.048	1
IL18	0.0481686	0.346962	0.08	0.071	1
GAS7	0.0481688	0.210777	0.262	0.235	1
LIX1-AS1	0.0482108	-1.18007	0.015	0.019	1
SMPD1	0.0482277	0.560392	0.055	0.041	1
PODN	0.0482399	0.284602	0.184	0.166	1
SPSB3	0.0484775	-0.316198	0.103	0.124	1
LINC00320	0.0485367	1.55472	0.029	0.007	1
PLA2G16	0.0485698	0.247151	0.143	0.131	1
RPS7	0.0488464	-0.22202	0.09	0.109	1
F11R	0.0489257	-1.57989	0.006	0.015	1
SEMA6B	0.0489463	-1.18738	0.017	0.028	1
PAMR1	0.048971	-0.278096	0.262	0.281	1
DCLK2	0.049058	-0.218066	0.174	0.195	1
PIGL	0.0490643	0.207954	0.176	0.161	1
MAP3K10	0.0490778	0.233894	0.06	0.047	1
IRAK3	0.0493195	-0.399041	0.245	0.279	1
XRN2	0.0493601	-0.144607	0.245	0.248	1
CNGB3	0.0495446	-1.01005	0.009	0.015	1
TRGC2	0.0496111	-2.75386	0.002	0.011	1
GPR180	0.049623	0.312356	0.072	0.059	1
CHD2	0.0498913	0.130295	0.32	0.294	1
POMP	0.0499093	-0.603701	0.063	0.084	1
ABHD17A	0.0499533	-0.343862	0.076	0.09	1
PVT1	0.0502037	-0.205912	0.018	0.018	1
AP002026.1	0.0503217	0.459427	0.049	0.03	1
CA5B	0.050432	-0.164189	0.113	0.131	1
SLC35F5	0.050454	-0.177806	0.189	0.202	1
CD151	0.0505936	-0.557129	0.067	0.078	1
SNF8	0.0506914	0.220831	0.081	0.067	1
MFSD14C	0.0507058	-0.128126	0.234	0.231	1
TUBB4A	0.0507175	0.899154	0.033	0.022	1
NUFIP2	0.050744	-0.141371	0.293	0.288	1
PPCS	0.050773	0.650179	0.038	0.026	1
SPDYE3	0.0508892	-0.63735	0.03	0.041	1
VAMP4	0.0509448	-0.410712	0.06	0.074	1
MRPL3	0.0509558	0.216299	0.127	0.106	1
AC002070.1	0.0509607	-1.81666	0.007	0.019	1
CSMD1	0.0509631	0.138652	0.186	0.162	1
ARMC9	0.0509831	0.21464	0.231	0.208	1
MPDZ	0.0509976	-0.12241	0.407	0.417	1
DNAJC12	0.0510906	0.538954	0.027	0.015	1
FAM49A	0.0511007	0.358219	0.245	0.208	1
C3orf14	0.0511172	0.352971	0.013	0.008	1
SMAD6	0.0511203	-0.518435	0.153	0.171	1
UBE2K	0.0511689	0.1156	0.394	0.371	1
THY1	0.0512005	-0.928013	0.024	0.04	1
AP1B1	0.0512344	-0.309302	0.084	0.09	1
CASD1	0.051429	-0.267707	0.125	0.14	1
HTR2B	0.0515712	-0.27503	0.008	0.015	1
HVCN1	0.051617	0.52165	0.061	0.042	1
SMAD7	0.051618	-0.671451	0.043	0.06	1
LUCAT1	0.0516744	0.372737	0.017	0.008	1
C21orf62-AS1	0.051734	0.604942	0.026	0.015	1
EDA2R	0.0517708	0.588187	0.048	0.031	1
ZNF766	0.0518342	0.124185	0.08	0.062	1
HACD1	0.0520308	-0.199301	0.041	0.032	1
PPP1R35	0.0520859	0.816143	0.053	0.041	1
KCTD9	0.0520891	0.300359	0.273	0.245	1
TDRD6	0.0522009	0.377109	0.031	0.017	1
HIPK1	0.0522337	0.255006	0.143	0.12	1
EED	0.0523058	0.363997	0.091	0.071	1
ZNF98	0.0523734	0.935099	0.019	0.011	1
RWDD1	0.0524318	0.565415	0.06	0.05	1
ZMPSTE24	0.0524391	0.50049	0.075	0.065	1
AL356258.1	0.0524598	0.425972	0.028	0.017	1
JAKMIP3	0.0524642	0.332936	0.029	0.021	1
SMO	0.0525576	-0.278235	0.051	0.063	1
SERHL2	0.0526661	-0.177118	0.027	0.035	1
SERPINE2	0.0528451	-0.194369	0.044	0.039	1
SLC45A4	0.0528739	0.29156	0.046	0.037	1
MX1	0.0531277	0.236245	0.087	0.085	1
SEC24A	0.0532076	0.201545	0.157	0.135	1
MAP4	0.053276	-0.101049	0.553	0.548	1
DHRS3	0.0533165	0.188908	0.166	0.13	1
LY6H	0.0535277	-0.713489	0.015	0.025	1
SPOPL	0.0535698	0.230029	0.168	0.145	1
PTPRO	0.0535911	-0.365503	0.017	0.024	1
TMEM140	0.05364	0.342264	0.051	0.037	1
RNF168	0.0536851	-0.108802	0.152	0.136	1
LINC00924	0.0537784	0.524227	0.044	0.024	1
CD34	0.0538102	-0.529176	0.016	0.025	1
DDT	0.0538295	-0.100043	0.022	0.028	1
H1FX	0.0538445	0.359841	0.101	0.083	1
CITED2	0.0538663	0.35501	0.06	0.045	1
C9orf147	0.0541118	0.380838	0.046	0.033	1
CHD6	0.0541224	-0.198842	0.34	0.36	1
RAB7A	0.0541226	0.116729	0.318	0.296	1
TMEM184C	0.0541726	-0.528675	0.06	0.074	1
POLN	0.0543903	-0.220273	0.059	0.062	1
DDX50	0.0544352	0.390646	0.126	0.105	1
FGFR1OP2	0.0544586	-0.123375	0.193	0.2	1
MIR34AHG	0.0544683	0.78261	0.033	0.013	1
RTL8C	0.0545509	-0.336624	0.074	0.078	1
CD38	0.0547263	0.11068	0.04	0.032	1
TSHZ2	0.0548374	-0.880655	0.079	0.106	1
KRR1	0.0548402	0.322953	0.074	0.074	1
PCNX2	0.0550206	0.41534	0.097	0.089	1
CNOT2	0.0550509	0.126464	0.314	0.282	1
SNX30	0.0550521	0.875467	0.057	0.039	1
PLCL1	0.0550587	0.132266	0.237	0.221	1
TPP2	0.05507	0.18445	0.225	0.215	1
TCP11L2	0.0552388	0.142253	0.096	0.08	1
AC007216.4	0.0552398	0.358436	0.022	0.015	1
TOM1L2	0.055381	0.108753	0.299	0.272	1
HBS1L	0.0554555	-0.148621	0.145	0.155	1
NET1	0.0555645	0.668763	0.06	0.056	1
WDR63	0.0556019	-0.484306	0.014	0.021	1
CYBC1	0.0556326	-0.824682	0.015	0.016	1
TTLL11	0.0556412	0.452701	0.133	0.116	1
C6orf120	0.055823	-0.797037	0.016	0.021	1
ZNF304	0.05584	-0.787059	0.011	0.019	1
ADAMTS17	0.0558682	-0.399944	0.158	0.167	1
ORMDL1	0.0560117	-0.448959	0.088	0.101	1
MED16	0.0560748	0.259031	0.04	0.028	1
GBP1	0.0561265	-0.126536	0.036	0.045	1
THSD4	0.0562998	-0.208648	0.378	0.419	1
HLF	0.0564034	-0.189001	0.266	0.282	1
LRRC8C-DT	0.0564183	0.798745	0.012	0.004	1
SLC9B1	0.0565255	-0.373525	0.026	0.037	1
SAMD9	0.0565854	0.208574	0.042	0.048	1
GRIP1	0.0565901	0.338921	0.08	0.067	1
ACTA2	0.0566865	0.218757	0.163	0.141	1
PDE7B	0.0567151	0.133343	0.444	0.439	1
TMEM168	0.0567839	0.184858	0.167	0.155	1
FBXO33	0.0567966	0.218046	0.134	0.125	1
C16orf72	0.0569145	0.305312	0.134	0.111	1
DNAH9	0.0569708	-0.31548	0.055	0.07	1
RNASEL	0.0572107	-0.445428	0.03	0.04	1
SLC2A3	0.0572769	-0.425899	0.139	0.18	1
DGKI	0.0573283	0.46121	0.123	0.103	1
RPH3AL	0.0573536	-0.442518	0.051	0.052	1
ARL5A	0.0574151	0.139174	0.147	0.123	1
NR3C2	0.0575065	-0.238993	0.319	0.35	1
SLC11A2	0.0577726	0.23716	0.154	0.131	1
RASEF	0.0578465	-0.482239	0.053	0.066	1
USP6NL	0.0579361	-0.275206	0.281	0.297	1
TIMMDC1	0.0579487	-0.318532	0.085	0.091	1
SLC45A1	0.0581189	1.17408	0.018	0.009	1
PITPNB	0.0581678	-0.203807	0.272	0.278	1
SNCG	0.0581982	0.317772	0.012	0.017	1
ZNF280C	0.0582848	0.407025	0.047	0.035	1
MYO16	0.058524	0.173842	0.047	0.037	1
NRXN2	0.0585329	0.749843	0.061	0.045	1
POLR2M	0.0585691	-0.978728	0.022	0.031	1
CADPS2	0.0586243	-0.218691	0.397	0.409	1
HSPG2	0.0587006	-0.406127	0.184	0.205	1
GYPC	0.0587904	-0.251433	0.164	0.18	1
FAM160A1	0.0588324	0.870198	0.036	0.03	1
EVA1C	0.0592438	0.212279	0.392	0.383	1
ZNF720	0.0592507	-0.140878	0.116	0.123	1
SPTB	0.0592653	0.6545	0.022	0.013	1
ATG4A	0.059305	-0.726446	0.026	0.037	1
WRNIP1	0.0593183	0.187568	0.126	0.103	1
WDR33	0.0593895	0.119309	0.288	0.255	1
CASTOR1	0.0596138	0.941722	0.03	0.02	1
COX7A2	0.0596245	-0.378422	0.043	0.056	1
RAB3GAP1	0.059636	-0.230344	0.319	0.35	1
AL021368.2	0.0597015	2.13465	0.012	0.002	1
NINL	0.0597223	0.326108	0.257	0.233	1
ATAD3A	0.0597262	0.113828	0.032	0.024	1
PTP4A2	0.0597393	-0.213051	0.073	0.07	1
TAF11	0.0598425	-0.496858	0.074	0.091	1
GCNT1	0.0598762	-0.521727	0.02	0.027	1
OSMR	0.0598947	-0.181433	0.29	0.28	1
CD63	0.0599046	-0.431826	0.095	0.116	1
KCNN2	0.0601185	-0.725155	0.01	0.015	1
WDR60	0.060124	-0.272173	0.286	0.316	1
BAIAP3	0.0601727	-0.796119	0.018	0.024	1
ATG3	0.0602423	-0.144834	0.056	0.053	1
DLEU7	0.0604829	-0.506503	0.034	0.046	1
PHACTR3	0.0607401	0.30239	0.076	0.059	1
PTMS	0.0608721	-0.425357	0.11	0.114	1
CASP10	0.0608817	-0.465273	0.027	0.023	1
SLC7A8	0.0608837	0.848778	0.042	0.031	1
THBS2	0.0609941	0.112193	0.271	0.249	1
AC109927.1	0.061368	0.465019	0.026	0.017	1
CCDC3	0.0614878	-0.808473	0.065	0.08	1
MYRF	0.0616247	0.874949	0.038	0.02	1
DERL3	0.0616472	-1.98189	0.005	0.01	1
DSP	0.0616769	0.480925	0.086	0.07	1
BAP1	0.061789	-0.552363	0.023	0.031	1
SPPL2A	0.0619224	0.216432	0.198	0.175	1
CBX7	0.0619849	0.376609	0.121	0.099	1
AP3S1	0.0619977	-0.23007	0.217	0.242	1
KLHL25	0.0620433	-0.437706	0.064	0.067	1
PPP1R21	0.0620465	0.267393	0.216	0.197	1
WAPL	0.0620914	-0.11765	0.204	0.196	1
UAP1L1	0.0621322	-0.567482	0.014	0.023	1
FAM129B	0.0623786	0.237114	0.149	0.125	1
C14orf132	0.0627463	0.245593	0.068	0.052	1
RCBTB1	0.0628294	-0.444544	0.062	0.063	1
EHD2	0.0628942	-0.565522	0.076	0.084	1
NR1H3	0.0629836	0.38348	0.105	0.082	1
RPP25L	0.0630681	-0.266226	0.009	0.015	1
GCA	0.0631462	0.144505	0.048	0.038	1
PXK	0.0632863	0.117317	0.208	0.185	1
LMBR1L	0.0633863	0.329799	0.097	0.096	1
STARD3NL	0.0634144	-0.186988	0.079	0.077	1
ULK1	0.063643	0.295517	0.13	0.119	1
PSMD11	0.0636648	-0.11619	0.132	0.123	1
HERPUD1	0.0636917	0.199262	0.374	0.347	1
AC113383.1	0.0638016	0.718795	0.012	0.007	1
URB1	0.0638057	0.111472	0.238	0.215	1
ARHGAP6	0.0638515	0.163843	0.397	0.366	1
PPFIA2	0.0640947	0.341094	0.074	0.061	1
LINC02043	0.0641536	-1.26798	0.005	0.011	1
RGS10	0.0642254	1.59043	0.011	0.005	1
HNRNPC	0.0642937	0.144784	0.401	0.368	1
MSH6	0.0643851	0.284139	0.062	0.048	1
VAV3	0.0644365	0.464072	0.155	0.131	1
ZCCHC14	0.0644978	-0.207445	0.167	0.178	1
STRIP1	0.0644997	0.281284	0.075	0.059	1
WDR5B	0.0646361	1.27552	0.016	0.009	1
PEBP1	0.0646894	0.105887	0.196	0.18	1
TDRP	0.0647238	0.299481	0.156	0.141	1
ITGB1BP1	0.0647308	-0.271098	0.11	0.123	1
AP003086.2	0.0649888	0.313279	0.013	0.008	1
KDELR1	0.0650645	-0.535003	0.065	0.07	1
COL13A1	0.0651609	-0.119689	0.203	0.219	1
WDR86	0.0653377	0.16444	0.357	0.333	1
TRAPPC3	0.0654148	0.121033	0.06	0.051	1
ZNF226	0.065458	0.316298	0.046	0.046	1
CHCHD3	0.0654632	-0.147856	0.32	0.319	1
PMEPA1	0.0656866	-0.211995	0.13	0.137	1
AC020559.1	0.0657214	0.473918	0.013	0.009	1
C6orf62	0.0657387	0.211494	0.222	0.193	1
CUL2	0.0657748	0.380011	0.107	0.091	1
TBC1D2B	0.0658335	0.214922	0.323	0.294	1
STK33	0.0659536	0.186542	0.19	0.183	1
PALM2	0.0662028	0.570064	0.03	0.017	1
OLA1	0.066258	-0.172172	0.265	0.284	1
KIAA0232	0.0663845	-0.105486	0.306	0.297	1
DNAJC6	0.0663918	0.36208	0.115	0.093	1
DRG1	0.0664143	-0.405918	0.08	0.095	1
VEZT	0.0664508	0.130499	0.396	0.366	1
ASAP2	0.0665276	-0.152829	0.158	0.17	1
XPO1	0.0665941	-0.19834	0.26	0.263	1
KIDINS220	0.0668224	0.106835	0.33	0.305	1
COMMD2	0.066882	-0.388752	0.068	0.084	1
GNPDA1	0.0669307	0.752226	0.039	0.03	1
EHHADH	0.0669368	0.695945	0.033	0.028	1
RBM25	0.066994	-0.158459	0.325	0.351	1
CEP120	0.0669973	0.207089	0.111	0.093	1
LINC00882	0.0670116	0.174169	0.087	0.054	1
AL139807.1	0.0670801	-0.671089	0.015	0.015	1
NDUFA4	0.0672614	-0.406949	0.05	0.067	1
TFPI	0.0673895	0.322079	0.288	0.241	1
BEST1	0.0674892	0.546007	0.045	0.033	1
PCDH11Y	0.0677448	-2.0432	0.015	0.031	1
PEX1	0.0679517	0.304602	0.082	0.077	1
MFSD2A	0.0679626	-1.49291	0.009	0.023	1
FUT8	0.0680115	0.259202	0.307	0.269	1
TBC1D15	0.0680337	0.212	0.218	0.193	1
HMCES	0.0681687	-0.581513	0.049	0.057	1
SOD1	0.068185	-0.420137	0.088	0.097	1
YPEL5	0.0682122	-0.276107	0.074	0.082	1
ARNT	0.0683386	0.187575	0.24	0.217	1
PRRC2A	0.0683936	0.182069	0.108	0.09	1
EMC7	0.0684128	0.485535	0.047	0.043	1
KIF22	0.0684385	0.185939	0.028	0.035	1
UGDH	0.0685483	-0.280367	0.079	0.069	1
OPCML	0.0687003	0.362422	0.096	0.085	1
CAVIN3	0.0687483	-0.664432	0.029	0.043	1
BRICD5	0.0687798	0.80575	0.024	0.014	1
AC007319.1	0.0687863	-0.625494	0.048	0.055	1
VSIR	0.068905	-0.738475	0.027	0.038	1
TRIM37	0.0689121	-0.228489	0.121	0.143	1
NR4A3	0.0689322	-0.648588	0.026	0.037	1
DGUOK	0.0689346	0.381574	0.099	0.086	1
PARP11	0.0689547	0.170691	0.143	0.126	1
PLAA	0.0689838	0.398008	0.09	0.078	1
KBTBD3	0.0690426	0.217028	0.044	0.031	1
PTCH1	0.0691671	-0.3466	0.08	0.091	1
PLCD4	0.0691993	1.04622	0.026	0.023	1
MAPK4	0.0692213	0.446945	0.082	0.069	1
PSMA3	0.0693489	-0.181229	0.11	0.113	1
ANO10	0.0693621	-0.208659	0.299	0.318	1
PSPC1	0.0693627	0.122038	0.349	0.323	1
UNC13A	0.0694134	-0.874876	0.011	0.019	1
TMTC4	0.0694541	0.196862	0.107	0.088	1
NSD2	0.0694851	-0.268217	0.141	0.15	1
NMNAT1	0.0695588	-0.23289	0.048	0.053	1
SEMA6A	0.0696495	-0.480073	0.047	0.06	1
GABRA3	0.0698052	-1.10051	0.006	0.013	1
SPIN3	0.069824	-0.687692	0.051	0.066	1
NFX1	0.0698247	0.223844	0.243	0.219	1
MAP2K6	0.0699367	0.397717	0.107	0.086	1
HEXDC	0.069938	0.190868	0.078	0.066	1
GTF2H5	0.070006	-0.444365	0.027	0.039	1
MSANTD2	0.0700144	0.279879	0.141	0.121	1
SCUBE2	0.0700231	-0.430985	0.04	0.045	1
C9orf153	0.070479	0.147374	0.047	0.052	1
FHL1	0.0705457	0.242587	0.137	0.126	1
CEND1	0.0705579	-0.847025	0.008	0.017	1
NDUFAF8	0.0705587	0.183129	0.037	0.044	1
ZNF200	0.0706089	0.434746	0.019	0.011	1
KCNH2	0.0706142	-1.35333	0.009	0.015	1
TATDN1	0.0709492	-0.393255	0.121	0.14	1
ENKUR	0.0709998	-1.16614	0.005	0.011	1
SLC1A7	0.0710064	2.28001	0.011	0.004	1
SPRY2	0.0710201	-0.231086	0.044	0.055	1
AC002074.1	0.0711912	0.452251	0.037	0.024	1
BAALC-AS1	0.0714684	0.750054	0.011	0.007	1
UBALD2	0.0715001	-0.52514	0.057	0.053	1
COA7	0.0716999	1.12959	0.01	0.005	1
TMEM208	0.0717912	-0.524846	0.025	0.036	1
NBPF20	0.0718782	-0.103431	0.021	0.023	1
EXPH5	0.071911	-0.667137	0.032	0.048	1
NLK	0.0719442	-0.340724	0.304	0.328	1
AC092691.1	0.0719511	0.136141	0.024	0.019	1
MXRA5	0.072031	-0.220026	0.028	0.037	1
PLTP	0.0722403	-0.382351	0.078	0.092	1
ID1	0.0722764	-0.879498	0.051	0.066	1
RNF114	0.0723879	-0.305378	0.125	0.135	1
HCN1	0.0724866	-0.255139	0.225	0.247	1
MOCOS	0.0725942	0.144764	0.029	0.021	1
SH3YL1	0.0726568	0.25624	0.176	0.145	1
MFSD4A	0.0726645	0.256569	0.009	0.011	1
SAP30	0.0726969	-0.442706	0.023	0.018	1
ETV4	0.0727599	1.04396	0.035	0.023	1
POU3F3	0.0728191	0.509436	0.029	0.022	1
ALG14	0.0728547	-0.304827	0.077	0.089	1
AL591895.1	0.0728582	0.973731	0.011	0.003	1
PANK2	0.072887	0.201403	0.159	0.149	1
EFR3B	0.0729339	-0.579499	0.042	0.058	1
KANTR	0.0730993	0.298588	0.047	0.03	1
MYO5B	0.0731975	-0.443786	0.018	0.026	1
RNF219	0.0732406	-0.17268	0.066	0.053	1
SRSF1	0.0733532	-0.4961	0.013	0.021	1
RYK	0.0734278	-0.196268	0.357	0.381	1
MOCS2	0.0734485	-0.353182	0.031	0.041	1
EYA2	0.073618	0.431188	0.151	0.133	1
BHMT	0.0736585	0.576019	0.011	0.005	1
CDH2	0.0736784	0.301278	0.065	0.053	1
MAT2B	0.0736939	0.248131	0.051	0.039	1
CPQ	0.0737245	0.128014	0.485	0.452	1
DNMT1	0.0738312	0.325	0.07	0.06	1
HSPA2	0.0738503	0.331489	0.031	0.022	1
SLC27A3	0.0738637	0.960041	0.018	0.013	1
LINC00639	0.0739342	0.593616	0.02	0.011	1
MYSM1	0.0740474	0.301674	0.181	0.157	1
ZNF33B	0.0740945	0.276313	0.093	0.076	1
TTLL7	0.0742037	0.773627	0.163	0.133	1
SPPL2B	0.0742343	0.505904	0.095	0.076	1
AGRN	0.0742762	-0.439405	0.053	0.066	1
ING5	0.0742902	0.18644	0.133	0.118	1
RBAK-RBAKDN	0.0743273	-0.152022	0.152	0.172	1
NIM1K	0.0743561	1.18292	0.022	0.013	1
AAAS	0.0743843	-0.513841	0.041	0.052	1
LARS2	0.0743942	0.242658	0.126	0.108	1
LRRC37A3	0.0745039	-0.232973	0.249	0.279	1
AL354696.2	0.0745974	1.00952	0.013	0.005	1
POMZP3	0.074649	0.534906	0.039	0.041	1
GABARAP	0.074655	0.313786	0.01	0.006	1
ZNF212	0.0746679	0.498749	0.04	0.029	1
MRRF	0.0747134	-0.190042	0.094	0.109	1
GPAT4	0.0747686	-0.163064	0.064	0.055	1
NLRC5	0.0748015	0.261729	0.107	0.09	1
RNF130	0.0748655	0.123231	0.331	0.297	1
FYB1	0.0748789	1.54254	0.016	0.006	1
SOX4	0.0749072	-0.47798	0.007	0.012	1
DISP1	0.0749141	-0.894037	0.004	0.011	1
KDM5D	0.0749212	0.165039	0.088	0.083	1
AC104986.2	0.0749831	0.649718	0.02	0.011	1
TJAP1	0.0749995	0.200484	0.068	0.059	1
RIC8B	0.0752417	-0.145397	0.155	0.165	1
SLC22A5	0.0752866	-0.279079	0.042	0.056	1
BCAS1	0.0753123	0.844384	0.04	0.021	1
CHCHD2	0.0753231	0.287541	0.065	0.067	1
CPT1A	0.075721	0.131745	0.301	0.273	1
TMEM217	0.0758343	-0.899084	0.008	0.013	1
TNFAIP6	0.0758451	0.444707	0.058	0.052	1
TPST2	0.0758465	-0.838045	0.036	0.054	1
EPS15	0.0758645	-0.107242	0.402	0.409	1
EDIL3	0.0759484	0.312457	0.264	0.233	1
POT1-AS1	0.0759709	0.940567	0.015	0.008	1
CNTNAP4	0.0760755	0.757214	0.057	0.036	1
COX6B1	0.076084	0.131045	0.06	0.05	1
SLC35F2	0.0761984	0.345946	0.052	0.041	1
MEI1	0.0762296	-1.22823	0.013	0.019	1
C9orf40	0.076232	-0.924841	0.007	0.014	1
ACSM3	0.0762351	0.252977	0.05	0.059	1
SRPRB	0.0765222	-0.52503	0.042	0.045	1
GABARAPL1	0.0767658	0.101399	0.157	0.141	1
TSPAN3	0.0769123	-0.116716	0.147	0.154	1
NPW	0.0769978	-0.982618	0.009	0.015	1
ECT2L	0.0771003	-1.00719	0.01	0.017	1
SMYD4	0.0771717	0.195511	0.057	0.045	1
QDPR	0.0771931	0.239332	0.098	0.087	1
BAHCC1	0.0773191	0.578841	0.059	0.043	1
TCEAL9	0.0773525	-0.200987	0.074	0.092	1
USP4	0.077492	0.191213	0.152	0.133	1
SH2D3C	0.0775697	-1.31514	0.015	0.027	1
SPATA6L	0.0776162	-0.358192	0.062	0.065	1
CDV3	0.0776774	-0.235795	0.134	0.143	1
LARP6	0.0777284	0.509445	0.072	0.056	1
PPM1F	0.0778341	-0.318256	0.07	0.082	1
NAGLU	0.0779554	-0.461343	0.07	0.08	1
PEX11G	0.0779563	-0.183567	0.012	0.017	1
CYB5B	0.0779982	-0.171074	0.131	0.124	1
XPNPEP1	0.0780423	0.119085	0.129	0.11	1
PPP1R9A	0.0780778	-0.157959	0.125	0.13	1
MYRIP	0.0781964	-0.177459	0.137	0.173	1
BBS2	0.078255	0.258123	0.112	0.093	1
ABTB2	0.0786737	-0.206163	0.106	0.105	1
PRKCSH	0.0788435	-0.29012	0.075	0.068	1
SCN1A	0.0788797	-0.690072	0.022	0.032	1
TBC1D22B	0.0790628	-0.163924	0.088	0.095	1
MTMR7	0.0790651	0.145604	0.048	0.044	1
EHMT2	0.0791032	0.48505	0.043	0.039	1
VBP1	0.0791956	-0.250604	0.021	0.029	1
ERMN	0.0793048	0.987237	0.022	0.013	1
PPARGC1A	0.0793856	0.392235	0.067	0.052	1
TAF9B	0.0793857	-0.276839	0.009	0.015	1
TGFB2	0.07942	0.390058	0.13	0.112	1
SLC14A2	0.0794212	-0.305365	0.014	0.021	1
ZDHHC7	0.0795084	-0.164763	0.095	0.097	1
CDC34	0.079509	-0.420021	0.033	0.046	1
UCHL1	0.0795175	-0.146725	0.101	0.121	1
UBTD2	0.0795868	0.246657	0.109	0.093	1
SCN3A	0.0795901	-0.58558	0.02	0.03	1
GLOD4	0.0800587	-1.0888	0.02	0.028	1
MCM4	0.0801308	-1.45046	0.005	0.01	1
TTLL4	0.0801971	0.158631	0.053	0.042	1
MYO9A	0.0802538	-0.217882	0.427	0.448	1
PLEKHM3	0.0802643	0.249985	0.178	0.154	1
PHF10	0.0806018	-0.131222	0.212	0.206	1
MBOAT2	0.0808276	-0.123817	0.191	0.191	1
MANF	0.0811125	-0.605357	0.048	0.059	1
MGP	0.0811762	-0.481565	0.14	0.128	1
MPP5	0.0812047	-0.167109	0.103	0.119	1
PROSER2	0.0812204	-0.237356	0.155	0.15	1
DDB2	0.08126	0.286696	0.089	0.079	1
DPCD	0.0812692	0.526447	0.025	0.017	1
TMEM135	0.0814184	0.166109	0.344	0.311	1
SUGP1	0.0814313	0.721914	0.046	0.038	1
HS3ST4	0.0814648	1.14022	0.048	0.034	1
NAPA	0.0815709	-0.112092	0.092	0.098	1
SUGCT	0.0816714	-0.296603	0.102	0.12	1
Z93930.2	0.0818193	-0.493949	0.026	0.028	1
AC005480.1	0.0818218	0.408644	0.011	0.008	1
HIST1H2BD	0.0818944	-0.327692	0.023	0.024	1
LRRC34	0.0818992	0.422751	0.052	0.041	1
GEM	0.0819115	0.39485	0.023	0.015	1
C5orf22	0.0819346	0.305383	0.066	0.05	1
RAI14	0.0819469	-0.154088	0.179	0.175	1
ACADL	0.0819791	0.214423	0.288	0.251	1
KLHL3	0.0821387	0.458292	0.065	0.052	1
PRRC2B	0.0822679	0.102629	0.363	0.355	1
RHBDF1	0.0825786	0.206264	0.093	0.082	1
GMCL1	0.0827755	0.315604	0.128	0.11	1
CREBBP	0.0830008	0.121777	0.427	0.398	1
NXPE3	0.0831051	-0.132835	0.071	0.08	1
CCDC85A	0.0831056	-0.971305	0.06	0.084	1
DOCK4	0.0831485	0.397327	0.322	0.298	1
TMEM8B	0.0832506	-0.588005	0.042	0.052	1
ARMC5	0.0832816	-1.07216	0.014	0.021	1
SSTR2	0.0835042	0.436345	0.052	0.04	1
DPY19L2	0.0835668	-0.327261	0.087	0.105	1
ANKRD65	0.0835673	0.947486	0.019	0.013	1
EYS	0.0836407	0.396108	0.049	0.04	1
TSPAN4	0.0836671	0.158193	0.137	0.12	1
ZNF235	0.0837259	0.164298	0.119	0.102	1
ADAM11	0.0837285	-1.25191	0.007	0.014	1
GCNA	0.0838336	-0.19235	0.044	0.038	1
JUNB	0.0839174	-0.402306	0.117	0.147	1
FBXL4	0.0839436	0.160083	0.205	0.191	1
CCDC68	0.0840119	-0.779994	0.026	0.039	1
CTPS1	0.084107	0.300422	0.115	0.101	1
VAT1L	0.0841619	0.119298	0.01	0.017	1
TLR3	0.0841768	1.01472	0.015	0.008	1
PLA2R1	0.084188	0.132401	0.396	0.362	1
ATP8A1	0.0842768	0.302183	0.121	0.106	1
ZNF18	0.0842887	0.428434	0.031	0.025	1
SPPL3	0.0843335	-0.1109	0.305	0.304	1
C6	0.0843958	0.50321	0.015	0.009	1
BEX3	0.084431	-0.254018	0.126	0.143	1
CHMP4B	0.084443	0.42595	0.092	0.076	1
CCZ1	0.0845037	-0.400831	0.053	0.063	1
PXDN	0.0845474	0.235305	0.206	0.195	1
PPHLN1	0.0846271	0.154789	0.278	0.251	1
RASSF8-AS1	0.0847031	0.139859	0.013	0.01	1
LENG9	0.0847054	-1.05826	0.006	0.012	1
CDK5RAP3	0.0847342	-0.182813	0.095	0.092	1
FKBP3	0.0851504	0.417963	0.096	0.073	1
ARHGAP22	0.0851995	0.366864	0.095	0.079	1
EEPD1	0.0852169	-0.137418	0.122	0.135	1
NCAPD2	0.0854366	0.441992	0.056	0.041	1
ZBED8	0.0854462	0.146624	0.045	0.033	1
FAM174B	0.0854516	0.138898	0.126	0.106	1
NR4A2	0.0856507	-0.607657	0.055	0.062	1
HSPD1	0.0857041	-0.111655	0.129	0.135	1
PNMA2	0.0857256	-0.464832	0.027	0.038	1
ADGRL3	0.0858965	-0.371881	0.128	0.139	1
PRPF6	0.0860152	-0.149315	0.092	0.09	1
AL359220.1	0.0860273	-1.3976	0.004	0.014	1
C1GALT1C1	0.0860507	-0.407476	0.019	0.028	1
G0S2	0.0860973	-0.310462	0.009	0.014	1
TBC1D9B	0.0862516	0.379428	0.097	0.082	1
HIST1H2AC	0.0865003	0.230866	0.101	0.079	1
VASN	0.0865053	-0.317935	0.015	0.022	1
MTCH1	0.0865435	-0.169969	0.144	0.149	1
ADAMTS6	0.0865456	-0.82988	0.032	0.045	1
SCARA5	0.0868236	0.284898	0.077	0.066	1
RGP1	0.0868542	0.474267	0.054	0.043	1
TTC7B	0.0871623	-0.321625	0.138	0.151	1
SLC4A3	0.0873491	-0.616363	0.009	0.015	1
NMT2	0.0874846	-0.272337	0.121	0.14	1
NUDT5	0.0875751	-0.179972	0.143	0.147	1
TBX15	0.0876138	0.1705	0.192	0.177	1
LRRC28	0.0877045	0.215813	0.139	0.121	1
RAVER2	0.0877083	-0.341095	0.069	0.078	1
PTGDR	0.0878458	0.233199	0.042	0.038	1
RBM47	0.088079	0.553092	0.058	0.045	1
TTLL5	0.0880871	-0.119919	0.439	0.437	1
ZNF439	0.0881647	0.219701	0.077	0.067	1
HAUS5	0.0881651	-0.44391	0.018	0.026	1
MOB2	0.0883879	-0.53747	0.069	0.085	1
FOXN2	0.0884378	-0.359191	0.099	0.119	1
SDCBP	0.0884434	0.14278	0.142	0.142	1
KDM5A	0.0884679	0.123022	0.367	0.33	1
CLK1	0.088473	-0.103083	0.244	0.256	1
PTPDC1	0.0885663	-0.211708	0.151	0.16	1
PPOX	0.0885811	-0.314248	0.017	0.025	1
MRFAP1	0.0886227	0.600374	0.053	0.041	1
ANKRD12	0.0886597	-0.175886	0.446	0.462	1
FAM133A	0.0886664	-0.811603	0.008	0.014	1
SIPA1	0.0887444	-0.354537	0.045	0.049	1
FAM189A2	0.0887659	-0.690626	0.019	0.026	1
ZFHX2	0.0889509	-0.396863	0.068	0.076	1
ZFAND2B	0.0892707	0.774569	0.032	0.022	1
TRABD	0.0893455	-0.187014	0.064	0.057	1
TRIM44	0.0895195	-0.235041	0.31	0.327	1
WDR82	0.0895612	-0.130636	0.138	0.141	1
SYDE2	0.0896294	-0.297513	0.04	0.048	1
SPEF2	0.0898391	0.307118	0.122	0.102	1
SMARCC2	0.0899303	0.314797	0.177	0.158	1
METTL24	0.0899534	0.140714	0.095	0.081	1
AC011477.4	0.0899647	0.330274	0.01	0.006	1
HIST1H2BE	0.0901053	-0.486909	0.01	0.015	1
NNT	0.0901061	0.103739	0.187	0.162	1
DHX40	0.0901347	-0.2744	0.068	0.082	1
XPO5	0.090226	-0.105885	0.1	0.116	1
PTGR1	0.0904488	0.207714	0.179	0.155	1
ZSCAN29	0.0905076	0.955968	0.031	0.021	1
MTHFD2L	0.0905568	-0.241623	0.115	0.121	1
AC074327.1	0.0905625	1.48386	0.011	0.002	1
PCBP3	0.0906273	0.318922	0.17	0.145	1
MAEL	0.0908834	-1.64343	0.005	0.012	1
UFC1	0.091055	-0.486013	0.028	0.039	1
EIF1	0.0910662	-0.162236	0.19	0.207	1
ZFAND5	0.0911806	0.232455	0.181	0.161	1
C2orf76	0.091214	-0.484986	0.054	0.069	1
CTNND2	0.0912268	0.498893	0.135	0.113	1
CMSS1	0.0914088	-0.106663	0.326	0.324	1
AF127577.4	0.0915291	-0.516211	0.011	0.008	1
NLGN1	0.092069	0.152829	0.415	0.373	1
EXOSC9	0.092184	0.145284	0.027	0.031	1
TLNRD1	0.0922025	-0.570877	0.03	0.032	1
CCDC36	0.092215	-0.317036	0.079	0.092	1
CALN1	0.0922426	0.520969	0.042	0.031	1
VPS35	0.0923689	-0.258124	0.081	0.084	1
ZBTB16	0.0923878	-0.114963	0.724	0.75	1
RAB3A	0.0926015	-0.414789	0.011	0.019	1
USH1C	0.0926218	1.17006	0.022	0.012	1
RXRA	0.0928254	0.117514	0.111	0.093	1
ZNF579	0.0928495	0.604756	0.026	0.017	1
CCDC14	0.0928562	0.207239	0.176	0.158	1
SPARC	0.0931394	-0.22412	0.225	0.219	1
AC009690.1	0.0933926	0.214233	0.043	0.028	1
WDR6	0.0934335	-0.152385	0.125	0.144	1
AVEN	0.0939536	0.126962	0.139	0.122	1
CRLF3	0.0940624	-0.317606	0.105	0.119	1
EPM2A	0.0942174	0.352453	0.081	0.063	1
AZIN1-AS1	0.0942666	-0.361856	0.022	0.022	1
AC105052.3	0.0942825	0.570447	0.025	0.014	1
DNMT3A	0.0943164	0.121605	0.2	0.179	1
SNX1	0.0945341	0.171374	0.212	0.187	1
PYROXD1	0.094621	0.479412	0.069	0.06	1
DACH2	0.0947417	-0.276232	0.01	0.018	1
S100A6	0.0948135	0.184872	0.129	0.109	1
DENND5A	0.0950521	0.157211	0.294	0.274	1
POLD4	0.0950523	-0.457888	0.015	0.013	1
AADAT	0.0951439	-0.656569	0.019	0.026	1
LRRC45	0.0951678	0.517816	0.015	0.009	1
RASL11B	0.0951773	-1.42727	0.005	0.01	1
CTNS	0.0951939	0.424834	0.037	0.035	1
DNAJC19	0.0952124	0.215271	0.059	0.048	1
GOLGA8N	0.0952673	0.765989	0.041	0.029	1
TESK2	0.0952735	0.362136	0.117	0.101	1
C11orf80	0.0953611	-0.236554	0.06	0.074	1
PER3	0.0953649	-0.151967	0.231	0.245	1
TM9SF3	0.0954756	0.104161	0.266	0.246	1
MRM2	0.0959525	1.06331	0.016	0.01	1
SUZ12	0.0960032	-0.105908	0.224	0.221	1
PTGES2	0.0960593	0.656195	0.042	0.032	1
IZUMO4	0.0961936	0.46296	0.032	0.022	1
ACSS2	0.09622	0.205312	0.11	0.096	1
DGKD	0.0962612	0.415089	0.093	0.088	1
PHTF1	0.0964574	0.256927	0.117	0.099	1
FRMD5	0.0965234	0.57731	0.124	0.093	1
MRPL39	0.0966432	-0.326651	0.04	0.052	1
FZR1	0.0968048	0.30292	0.048	0.035	1
PREX2	0.0968857	-0.164458	0.351	0.365	1
SLC26A5	0.0969157	-0.706166	0.027	0.035	1
PFKM	0.0969512	-0.335448	0.037	0.045	1
MFSD2B	0.0969634	0.876932	0.024	0.015	1
ACD	0.0969739	0.65971	0.015	0.009	1
EPHA7	0.0970021	0.236582	0.122	0.101	1
JAM2	0.097038	-0.156843	0.103	0.101	1
FAM161A	0.0970833	0.318618	0.046	0.045	1
PCAT19	0.0971398	-1.23984	0.015	0.027	1
EPG5	0.0973297	-0.137468	0.159	0.155	1
NDUFB2	0.0974378	-0.228516	0.047	0.052	1
LRCH2	0.0978327	0.336514	0.126	0.119	1
CEP350	0.0979639	0.254853	0.379	0.346	1
MED13	0.0979695	0.10136	0.423	0.396	1
ZNF175	0.0979737	0.319729	0.05	0.037	1
EBNA1BP2	0.0983977	0.148692	0.02	0.014	1
NUFIP1	0.0985925	-0.111654	0.028	0.035	1
UPB1	0.098609	-0.885929	0.011	0.017	1
RBM5	0.098614	-0.231321	0.273	0.294	1
TWIST2	0.098735	-0.318679	0.179	0.19	1
AL049875.1	0.0990314	-0.138548	0.013	0.011	1
AHR	0.0990348	0.10979	0.04	0.03	1
PFKFB2	0.0990497	-0.542954	0.023	0.029	1
CASC15	0.0991065	-0.241191	0.029	0.034	1
GPR88	0.0992979	0.549386	0.011	0.005	1
IPO9-AS1	0.099323	0.252507	0.016	0.01	1
LRRC49	0.0993279	0.122475	0.123	0.111	1
UBE2D1	0.0993628	0.302754	0.084	0.073	1
GLDC	0.0994062	-0.837199	0.019	0.022	1
RGS6	0.0995144	-0.514456	0.038	0.052	1
TXNL1	0.0995433	-0.102317	0.122	0.117	1
RUNDC1	0.0997273	0.440289	0.034	0.024	1
BAIAP2	0.0997361	-0.154486	0.031	0.04	1
HHIPL1	0.0997813	-0.394778	0.039	0.038	1
RIN1	0.0998742	-0.772232	0.013	0.017	1
KIAA0040	0.0999205	0.414138	0.04	0.032	1
RAB11FIP2	0.0999385	0.187784	0.172	0.151	1
SPRTN	0.100012	0.743157	0.03	0.022	1
MSMO1	0.100055	-0.632139	0.04	0.056	1
DTWD1	0.100176	0.171003	0.187	0.163	1
STK35	0.100222	0.455962	0.068	0.054	1
DLEC1	0.10027	0.192244	0.017	0.011	1
PFDN6	0.100287	-0.645454	0.018	0.026	1
SGCB	0.100463	-0.104402	0.066	0.079	1
SMIM13	0.100509	-0.151606	0.068	0.064	1
IFT140	0.100561	0.322454	0.135	0.118	1
SLC6A7	0.100614	-1.39081	0.007	0.012	1
PNKD	0.100753	0.163682	0.062	0.06	1
DENND6B	0.100766	0.387376	0.044	0.032	1
ECT2	0.100777	0.304049	0.028	0.021	1
DOCK7	0.100865	-0.13641	0.246	0.255	1
ECHDC2	0.101145	0.133133	0.372	0.35	1
ARHGEF10L	0.101211	0.14202	0.145	0.126	1
NOL7	0.101226	0.558055	0.06	0.05	1
NTRK2	0.101284	0.231839	0.317	0.29	1
PDGFRL	0.101416	-0.700969	0.021	0.028	1
U2AF1L5	0.101443	0.829654	0.015	0.01	1
UBTD1	0.101531	0.147009	0.06	0.049	1
MTMR1	0.101665	-0.234676	0.129	0.145	1
MEIS3	0.101681	0.441386	0.064	0.058	1
NRGN	0.101691	0.384944	0.048	0.046	1
ZNF668	0.102076	1.00028	0.022	0.013	1
IP6K1	0.10214	0.118331	0.192	0.171	1
ZNF615	0.102142	0.119252	0.037	0.036	1
MYO1E	0.102251	-0.411083	0.131	0.141	1
KIFC3	0.102335	0.23039	0.142	0.123	1
MTA3	0.102372	0.115698	0.302	0.277	1
HGF	0.10238	0.195697	0.034	0.026	1
RHOG	0.102381	-0.643995	0.027	0.031	1
PRTG	0.102388	-0.318252	0.052	0.061	1
LCA5	0.102403	0.254165	0.076	0.063	1
DNAJA4	0.102569	-0.391736	0.059	0.061	1
PHC3	0.102594	0.130422	0.421	0.398	1
DPP10	0.102601	-0.506809	0.17	0.182	1
SNRNP200	0.102855	0.26804	0.107	0.091	1
RFK	0.102873	-0.497237	0.046	0.043	1
CCDC107	0.102988	0.199926	0.051	0.042	1
ZNF428	0.102991	-0.55705	0.031	0.044	1
WDR26	0.103087	0.233938	0.253	0.231	1
LRRN1	0.103173	-0.24174	0.031	0.033	1
PRX	0.103308	-0.962065	0.013	0.022	1
SHROOM4	0.103314	-0.161252	0.092	0.091	1
IRF2BP2	0.103319	-0.262291	0.163	0.165	1
KCNMB4	0.10334	0.466698	0.062	0.05	1
[truncated: 6,479 more rows]
