# Supplementary material for: APOE4 promotes cerebrovascular fibrosis and amyloid deposition via a pericyte-to-myofibroblast transition
Source: bioRxiv. 2025 Sep 9:2025.09.04.674192. Preprint. [Version 1] doi: 10.1101/2025.09.04.674192 (PMC12439990; doi:10.1101/2025.09.04.674192)
Supplement: Supplement 16 [file media-16.xlsx]

## Sheet: Sheet1
pathway	pval	padj	ES	NES	size	leadingEdge
REACTOME_ATTENUATION_PHASE	1.1e-06	0.000906873	-0.914779	-2.29133	20	HSPB1, HSPA1B, DNAJB1, HSP90AA1, HSPA1A, HSPH1, SERPINH1, PTGES3, DNAJB6, FKBP4
REACTOME_HSF1_ACTIVATION	8.26674e-07	0.000906873	-0.938724	-2.28436	18	HSPB1, HSPA1B, DNAJB1, HSP90AA1, HSPA1A, HSPH1, SERPINH1, PTGES3, DNAJB6, FKBP4
REACTOME_HSF1_DEPENDENT_TRANSACTIVATION	1.58915e-06	0.000906873	-0.894249	-2.32504	26	HSPB1, HSPA1B, DNAJB1, HSP90AA1, HSPA1A, HSPH1, SERPINH1, PTGES3, DNAJB6, FKBP4, HSP90AB1, CRYAB
REACTOME_CELLULAR_RESPONSE_TO_HEAT_STRESS	3.42954e-06	0.00146784	-0.782061	-2.33404	59	HSPB1, HSPA1B, DNAJB1, HSP90AA1, HSPA1A, HSPH1, SERPINH1, PTGES3, DNAJB6, FKBP4, HSPA4L, BAG3, NUP153, ST13, HSP90AB1, CRYAB, NUP85, HSPA9
REACTOME_REGULATION_OF_HSF1_MEDIATED_HEAT_SHOCK_RESPONSE	1.88305e-05	0.00644757	-0.787149	-2.23189	46	HSPB1, HSPA1B, DNAJB1, HSPA1A, HSPH1, SERPINH1, DNAJB6, FKBP4, HSPA4L, BAG3, NUP153, ST13, NUP85, HSPA9
REACTOME_CELLULAR_RESPONSES_TO_STIMULI	7.47106e-05	0.0213174	-0.435034	-1.64775	401	HSPB1, HSPA1B, DNAJB1, HSP90AA1, HSPA1A, HSPH1, EPAS1, SERPINH1, PTGES3, MT-CO2, DNAJB6, HBA2, HSP90B1, MT-CO3, FKBP4, BACH1, NR1D1, HSPA4L, BAG3, NBN, MT3, STIP1, NUP153, RPL13, RPL10, RPL11, JUN, UBC, ST13, SQSTM1, HSP90AB1, CALR, CRYAB, SEM1, UBA52, PSMB4, NUP85, HSPA9, RPS6KA3, MAPK8, RPL34, TUBA1C, DNAJB9, RPS7, NR3C2, COX7A2, PSMD11, XPO1, NDUFA4, SOD1, PSMA3, ID1, AAAS, SRPRB, SUZ12, DNAJA…
REACTOME_HSP90_CHAPERONE_CYCLE_FOR_STEROID_HORMONE_RECEPTORS_SHR_IN_THE_PRESENCE_OF_LIGAND	0.000387301	0.0947229	-0.794654	-2.07775	29	HSPA1B, DNAJB1, HSP90AA1, HSPA1A, PTGES3, FKBP4, STIP1, HSP90AB1
REACTOME_INFLUENZA_INFECTION	0.000577725	0.123633	-0.602737	-1.86664	80	HSP90AA1, HSPA1A, NUP153, RPL13, RPL10, RPL11, CALR, POLR2L, UBA52, NUP85, POLR2J, RPL34, RPS7, XPO1, AAAS, RPS8, RPL37A, RPS16, RPL7A, IPO5, RPS12, RPS3, RPL35, RPL41, RPL36, RAN, RPS6, RPS14, RPS5, POLR2H, RPLP1, RPL27A, RPS13, RPS23, RPS21
REACTOME_HDL_ASSEMBLY	0.000766222	0.145752	0.946991	1.67233	5	BMP1, ABCA1, ZDHHC8
REACTOME_SCAVENGING_BY_CLASS_F_RECEPTORS	0.00118088	0.202166	-0.948771	-1.68748	5	HSP90AA1, HSPH1, CALR
REACTOME_SIALIC_ACID_METABOLISM	0.00142962	0.222501	-0.822113	-2.03169	19	ST8SIA6, ST6GALNAC3
REACTOME_BASIGIN_INTERACTIONS	0.00296541	0.423066	-0.841736	-1.90267	14	SLC7A5, BSG, ITGA6, SLC16A1, SLC3A2, SLC16A3
REACTOME_ACETYLCHOLINE_REGULATES_INSULIN_SECRETION	0.0052024	0.537712	0.898466	1.58664	5	PRKCA, CHRM3
REACTOME_AGGREPHAGY	0.0127068	0.537712	-0.703534	-1.71203	18	HSP90AA1, UBC, UBA52, TUBA1C, DYNC1LI2, TUBB2A, TUBA1B, DYNLL2, DYNC1I1, HDAC6, UBB
REACTOME_ASPARTATE_AND_ASPARAGINE_METABOLISM	0.0116865	0.537712	0.844675	1.62766	7	GADL1, GOT2
REACTOME_AUF1_HNRNP_D0_BINDS_AND_DESTABILIZES_MRNA	0.00581643	0.537712	-0.704662	-1.88365	33	HSPB1, HSPA1A, UBC, SEM1, UBA52, PSMB4, PSMD11, PSMA3
REACTOME_BICARBONATE_TRANSPORTERS	0.00884756	0.537712	0.878006	1.55051	5	SLC4A4, AHCYL2, SLC4A10
REACTOME_BINDING_AND_UPTAKE_OF_LIGANDS_BY_SCAVENGER_RECEPTORS	0.0127627	0.537712	-0.712486	-1.80662	22	HSP90AA1, HSPH1, HBA2, HSP90B1, CALR
REACTOME_BIOSYNTHESIS_OF_THE_N_GLYCAN_PRECURSOR_DOLICHOL_LIPID_LINKED_OLIGOSACCHARIDE_LLO_AND_TRANSFER_TO_A_NASCENT_PROTEIN	0.00700771	0.537712	-0.610145	-1.76382	50	ST8SIA6, ST6GALNAC3, ALG8, GLB1, ALG14, ALG13, MPDU1, NANS, DPM2, PMM1, FUOM, SRD5A3, UAP1
REACTOME_CELL_SURFACE_INTERACTIONS_AT_THE_VASCULAR_WALL	0.0121481	0.537712	-0.580339	-1.71907	57	SLC7A5, PECAM1, BSG, ITGA6, SLC16A1, TEK, SLC3A2, INPP5D, SLC16A3, F11R, GYPC
REACTOME_CHL1_INTERACTIONS	0.0110468	0.537712	-0.853049	-1.65577	7	ITGA1, ITGA2
REACTOME_DAG_AND_IP3_SIGNALING	0.0102127	0.537712	0.645132	1.72274	27	PRKCA, NBEA, ADCY5, PDE1C, ITPR1, PRKCD
REACTOME_EUKARYOTIC_TRANSLATION_ELONGATION	0.0114335	0.537712	-0.592982	-1.69955	48	RPL13, RPL10, RPL11, UBA52, RPL34, RPS7, RPS8, RPL37A, RPS16, RPL7A, RPS12, RPS3, RPL35, RPL41, RPL36, RPS6, RPS14, RPS5, RPLP1, RPL27A, RPS13, RPS23, RPS21, RPS18, RPS28
REACTOME_EXTRA_NUCLEAR_ESTROGEN_SIGNALING	0.0127448	0.537712	-0.648043	-1.76684	37	HSPB1, HSP90AA1, IGF1R, CAV2, NOS3, GNB4, GNAI2, XPO1, ZDHHC7
REACTOME_FOXO_MEDIATED_TRANSCRIPTION_OF_CELL_DEATH_GENES	0.00786304	0.537712	0.786632	1.73713	12	BCL6, FOXO3, CITED2, CREBBP, EP300, DDIT3, NFYA
REACTOME_HYALURONAN_UPTAKE_AND_DEGRADATION	0.0113995	0.537712	-0.888918	-1.58102	5	HYAL1, HYAL2
REACTOME_MAPK6_MAPK4_SIGNALING	0.00891032	0.537712	-0.605716	-1.73605	48	HSPB1, DNAJB1, JUN, UBC, SEM1, UBA52, PSMB4, PSMD11, XPO1, PSMA3
REACTOME_METABOLISM_OF_NITRIC_OXIDE_NOS3_ACTIVATION_AND_REGULATION	0.0101438	0.537712	-0.841089	-1.75674	9	HSP90AA1, NOS3, NOSTRIN, WASL
REACTOME_NRCAM_INTERACTIONS	0.0110304	0.537712	-0.939963	-1.50626	3	CNTN2
REACTOME_OLFACTORY_SIGNALING_PATHWAY	0.00645875	0.537712	-0.952237	-1.52593	3	ANO2
REACTOME_PTK6_EXPRESSION	0.00608646	0.537712	-0.997759	-1.32858	1	EPAS1
REACTOME_RET_SIGNALING	0.0116719	0.537712	0.714837	1.71617	18	PRKCA, GAB1, GAB2, GRB2, SHC3, IRS2
REACTOME_SEMA3A_PAK_DEPENDENT_AXON_REPULSION	0.00808461	0.537712	-0.81523	-1.7677	11	HSP90AA1, PLXNA2, HSP90AB1
REACTOME_SIGNALING_BY_MEMBRANE_TETHERED_FUSIONS_OF_PDGFRA_OR_PDGFRB	0.00638668	0.537712	0.981477	1.41794	2	ETV6, KANK1
REACTOME_SODIUM_COUPLED_PHOSPHATE_COTRANSPORTERS	0.00964635	0.537712	0.974012	1.40716	2	SLC20A2, SLC20A1
REACTOME_SODIUM_PROTON_EXCHANGERS	0.0128774	0.537712	0.814411	1.61821	8	SLC9A9, SLC9A8, SLC9A2
REACTOME_SYNTHESIS_OF_SUBSTRATES_IN_N_GLYCAN_BIOSYTHESIS	0.00930457	0.537712	-0.672052	-1.83049	36	ST8SIA6, ST6GALNAC3
REACTOME_TRAFFICKING_OF_AMPA_RECEPTORS	0.00672385	0.537712	0.738479	1.73874	15	PRKCA, AP2A1, MDM2, GRIP1
REACTOME_TYPE_I_HEMIDESMOSOME_ASSEMBLY	0.00909779	0.537712	-0.926245	-1.5668	4	ITGA6, DST, LAMA3, CD151
REACTOME_VEGFR2_MEDIATED_CELL_PROLIFERATION	0.00578447	0.537712	0.779379	1.75909	13	PRKCA, ITPR1, SPHK1, PRKCD
REACTOME_VEGF_LIGAND_RECEPTOR_INTERACTIONS	0.00807782	0.537712	-0.901011	-1.60253	5	FLT1, PGF
REACTOME_DOWNSTREAM_SIGNALING_OF_ACTIVATED_FGFR2	0.0150519	0.566392	0.764597	1.68847	12	GAB1, FGFR2, FGF17, GRB2
REACTOME_EGFR_TRANSACTIVATION_BY_GASTRIN	0.016019	0.566392	0.852045	1.50467	5	PRKCA, GRB2
REACTOME_ENOS_ACTIVATION	0.0164388	0.566392	-0.860512	-1.59595	6	HSP90AA1, NOS3
REACTOME_N_GLYCAN_ANTENNAE_ELONGATION	0.0165418	0.566392	-0.778158	-1.68731	11	ST8SIA6, MGAT5
REACTOME_PEXOPHAGY	0.0149019	0.566392	-0.794154	-1.68992	10	EPAS1, UBC, SQSTM1, UBA52
REACTOME_PI_3K_CASCADE_FGFR2	0.0158183	0.566392	0.852709	1.57762	6	GAB1, FGFR2, FGF17, GRB2
REACTOME_PLASMA_LIPOPROTEIN_ASSEMBLY	0.0160081	0.566392	0.8311	1.60151	7	BMP1, ABCA1, SAR1B
REACTOME_SIGNALING_BY_VEGF	0.0150949	0.566392	-0.566761	-1.62157	49	HSPB1, FLT1, HSP90AA1, PXN, NOS3, PGF
REACTOME_ZINC_INFLUX_INTO_CELLS_BY_THE_SLC39_GENE_FAMILY	0.016019	0.566392	0.852126	1.50481	5	SLC39A14, SLC39A7
REACTOME_ATORVASTATIN_ADME	0.0170421	0.572079	-0.928407	-1.48775	3	ABCB1, SLCO2B1
REACTOME_SELECTIVE_AUTOPHAGY	0.0175917	0.579172	-0.568422	-1.62916	48	HSP90AA1, EPAS1, UBC, PRKAB2, SQSTM1, PRKAG1, UBA52, TUBA1C, DYNC1LI2, TUBB2A, VDAC1, TUBA1B, DYNLL2, DYNC1I1, HDAC6
REACTOME_ACTIVATION_OF_THE_TFAP2_AP_2_FAMILY_OF_TRANSCRIPTION_FACTORS	0.0207955	0.583623	0.794068	1.57779	8	TFAP2A, CITED2, CREBBP, EP300
REACTOME_CA_DEPENDENT_EVENTS	0.0193458	0.583623	0.628876	1.61605	24	PRKCA, NBEA, ADCY5, PDE1C, PRKCD
REACTOME_CHAPERONE_MEDIATED_AUTOPHAGY	0.021965	0.583623	-0.72321	-1.71479	16	HSP90AA1, UBC, HSP90AB1, UBA52
REACTOME_DEFECTS_OF_PLATELET_ADHESION_TO_EXPOSED_COLLAGEN	0.0296584	0.583623	-0.96574	-1.43946	2	VWF
REACTOME_DEGRADATION_OF_CYSTEINE_AND_HOMOCYSTEINE	0.024386	0.583623	0.782415	1.55463	8	GADL1, CDO1, ETHE1, GOT2, CTH
REACTOME_DOWNREGULATION_OF_ERBB2_SIGNALING	0.0241446	0.583623	-0.755957	-1.66744	12	HSP90AA1, UBC, PTPN12, UBA52, CDC37
REACTOME_ENHANCED_BINDING_OF_GP1BA_VARIANT_TO_VWF_MULTIMER_COLLAGEN	0.0296584	0.583623	-0.96574	-1.43946	2	VWF
REACTOME_EXTRACELLULAR_MATRIX_ORGANIZATION	0.0235464	0.583623	-0.425928	-1.43887	159	VWF, PECAM1, P4HA1, ITGA1, SERPINH1, BSG, FBLN5, ITGA6, ADAMTS9, ASPN, DST, LAMA3, TTR, COL6A2, PDGFB, LAMB2, COL19A1, ITGA2, LAMC3, VCAN, MFAP4, ELN, CTSK, ADAM15, ADAMTS8, ADAMTS5, LUM, ITGB8, LOXL1, MMP17, F11R, CD151, HSPG2, COL13A1
REACTOME_FGFR2B_LIGAND_BINDING_AND_ACTIVATION	0.0217315	0.583623	0.926181	1.46402	3	FGFR2, FGF7
REACTOME_FOXO_MEDIATED_TRANSCRIPTION	0.0284665	0.583623	0.585036	1.57581	30	BCL6, KAT2B, SMAD2, FOXO3, CITED2, PPARGC1A, CREBBP, EP300, SREBF1, DDIT3, NFYA
REACTOME_GP1B_IX_V_ACTIVATION_SIGNALLING	0.0296584	0.583623	-0.96574	-1.43946	2	VWF
REACTOME_G_PROTEIN_MEDIATED_EVENTS	0.0249345	0.583623	0.592215	1.59917	32	PRKCA, NBEA, ADCY5, PDE1C, ITPR1, PRKCD
REACTOME_HEMOSTASIS	0.0271864	0.583623	-0.37572	-1.35125	262	SLC7A5, DOCK9, VWF, PECAM1, ITGA1, BSG, DOCK10, ITGA6, SLC16A1, PDE10A, RAPGEF4, TAGLN2, LRP8, TEK, VCL, PDGFB, CD109, ITGA2, NOS3, SLC3A2, PLAT, GNB4, MGLL, PRKG1, INPP5D, P2RX6, KIF16B, PRKCE, ZFPM2, AKAP1, TUBA1C, CAP1, GNAI2, SLC16A3, PLA2G4A, F11R, SERPINE2, GYPC, CD63, EHD2, OLA1, SOD1, MANF, SPARC, JAM2, DOCK7, RHOG, SERPINB6, SRGN, RASGRP2, AKT1, DGKE, F13A1, ARRB2, TUBB2A
REACTOME_INTERLEUKIN_37_SIGNALING	0.0284611	0.583623	-0.7822	-1.57541	8	IL18R1, PTPN9, PTPN12, IL18BP, SIGIRR, PTPN14
REACTOME_ION_TRANSPORT_BY_P_TYPE_ATPASES	0.0209079	0.583623	-0.680852	-1.73001	23	ATP10A, ATP7B, ATP13A2, ATP1A1
REACTOME_IRS_MEDIATED_SIGNALLING	0.019033	0.583623	0.688534	1.65302	18	GAB1, FGFR2, GAB2, FGF17, GRB2, IRS2
REACTOME_LAMININ_INTERACTIONS	0.0270502	0.583623	-0.66239	-1.61191	18	ITGA1, ITGA6, LAMA3, LAMB2, ITGA2, LAMC3, HSPG2
REACTOME_MATURATION_OF_PROTEIN_3A	0.0200583	0.583623	-0.923247	-1.47948	3	ST6GALNAC3
REACTOME_NEUTROPHIL_DEGRANULATION	0.0226424	0.583623	-0.409697	-1.4333	208	HSPA1B, HSP90AA1, HSPA1A, PECAM1, SNAP23, GSN, PTPRB, PFKL, TTR, VCL, B2M, RAP2C, HSP90AB1, BST2, CREG1, GRN, S100A11, TNFRSF1B, CST3, CAP1, GLB1, ATP6AP2, C6orf120, SLC2A3, CD63, PSMD11, YPEL5, RAB3A, RHOG, SERPINB6, ATP11A, PTPRN2, RAP2B, PDXK, HLA-C, CKAP4, STOM, ARL8A, NBEAL2, CANT1, CYB5R3, MGAM, ERP44, DGAT1, BRI3, NAPRT, ARMC8, TUBB
REACTOME_NOSTRIN_MEDIATED_ENOS_TRAFFICKING	0.0291658	0.583623	-0.886825	-1.50012	4	NOS3, NOSTRIN, WASL
REACTOME_O_LINKED_GLYCOSYLATION_OF_MUCINS	0.0270502	0.583623	-0.66214	-1.6113	18	GALNT18, ST6GALNAC3
REACTOME_P130CAS_LINKAGE_TO_MAPK_SIGNALING_FOR_INTEGRINS	0.0239794	0.583623	-0.838436	-1.55501	6	VWF
REACTOME_PHYSIOLOGICAL_FACTORS	0.0186643	0.583623	0.84638	1.49466	5	KAT2B, HIPK2, HIPK1, NPR2
REACTOME_RAP1_SIGNALLING	0.0213087	0.583623	-0.821985	-1.59548	7	RAPGEF4, PRKG1, SIPA1, RASGRP2
REACTOME_REGULATION_OF_HMOX1_EXPRESSION_AND_ACTIVITY	0.0281631	0.583623	-0.986434	-1.3135	1	BACH1
REACTOME_ROLE_OF_SECOND_MESSENGERS_IN_NETRIN_1_SIGNALING	0.028575	0.583623	0.804666	1.55057	7	TRPC4, NTN1
REACTOME_RUNX1_REGULATES_TRANSCRIPTION_OF_GENES_INVOLVED_IN_BCR_SIGNALING	0.0238012	0.583623	0.923466	1.45973	3	ELF2, RUNX1
REACTOME_SRP_DEPENDENT_COTRANSLATIONAL_PROTEIN_TARGETING_TO_MEMBRANE	0.0278302	0.583623	-0.499372	-1.52374	68	RPL13, RPL10, RPL11, UBA52, RPL34, SRP19, RPS7, SRPRB, RPS8, RPL37A, RPS16, RPL7A, RPS12, RPS3, RPN2, RPL35, RPL41, RPL36, RPS6, RPS14, RPS5, SPCS3, RPLP1, RPL27A, RPS13, RPS23, SRP14, RPS21, RPS18, SEC61A2, RPS28, SSR4, DDOST, RPS4X
REACTOME_SUMOYLATION_OF_TRANSCRIPTION_COFACTORS	0.0296265	0.583623	0.598839	1.59913	27	PIAS1, PHC2, HIPK2, PPARGC1A, CREBBP, PHC3, EP300, PIAS3, DAXX
REACTOME_TERMINATION_OF_O_GLYCAN_BIOSYNTHESIS	0.0200583	0.583623	-0.923247	-1.47948	3	ST6GALNAC3
REACTOME_TRAFFICKING_OF_GLUR2_CONTAINING_AMPA_RECEPTORS	0.0210055	0.583623	0.771357	1.63477	10	PRKCA, AP2A1, GRIP1
REACTOME_TRANSPORT_OF_VITAMINS_NUCLEOSIDES_AND_RELATED_MOLECULES	0.0253442	0.583623	-0.715849	-1.69734	16	SLCO4A1, SLC5A6, SLCO2B1, SLC35D2
REACTOME_TRYPTOPHAN_CATABOLISM	0.0203599	0.583623	-0.849466	-1.57546	6	SLC7A5, SLC3A2
REACTOME_UPTAKE_AND_FUNCTION_OF_DIPHTHERIA_TOXIN	0.0284896	0.583623	-0.966494	-1.44058	2	HSP90AA1, HSP90AB1
REACTOME_WNT5A_DEPENDENT_INTERNALIZATION_OF_FZD4	0.0291734	0.583623	0.769494	1.52896	8	PRKCA, AP2A1
REACTOME_AMINO_ACID_TRANSPORT_ACROSS_THE_PLASMA_MEMBRANE	0.0306222	0.588812	-0.676722	-1.62452	17	SLC7A5, SLC7A1, SLC3A2
REACTOME_FORMATION_OF_THE_NEPHRIC_DUCT	0.0309539	0.588812	-0.773595	-1.61577	9	MECOM
REACTOME_RUNX1_REGULATES_GENES_INVOLVED_IN_MEGAKARYOCYTE_DIFFERENTIATION_AND_PLATELET_FUNCTION	0.0309539	0.588812	0.642554	1.58027	20	THBS1, RUNX1, KAT2B, AGO3, ASH2L, EP300
REACTOME_PLATELET_ADHESION_TO_EXPOSED_COLLAGEN	0.0326451	0.596304	-0.80748	-1.56732	7	VWF, ITGA1, ITGA2
REACTOME_REGULATION_OF_IFNG_SIGNALING	0.0329813	0.596304	0.81152	1.50142	6	PIAS1, SOCS3, STAT1, IFNGR1
REACTOME_RESPIRATORY_SYNCYTIAL_VIRUS_RSV_GENOME_REPLICATION_TRANSCRIPTION_AND_TRANSLATION	0.0320702	0.596304	-0.749987	-1.62623	11	HSP90AA1, HSP90AB1, XPO1
REACTOME_SIGNALING_BY_INSULIN_RECEPTOR	0.0317829	0.596304	0.581135	1.5653	30	GAB1, FGFR2, GAB2, ATP6V1E1, ATP6V0B, FGF17, GRB2, IRS2
REACTOME_THE_ROLE_OF_GTSE1_IN_G2_M_PROGRESSION_AFTER_G2_CHECKPOINT	0.0330893	0.596304	-0.601822	-1.6392	36	HSP90AA1, UBC, HSP90AB1, SEM1, UBA52, PSMB4, TUBA1C, PSMD11, PSMA3, TUBB2A, TUBA1B
REACTOME_SARS_COV_1_MODULATES_HOST_TRANSLATION_MACHINERY	0.0348855	0.622125	-0.649026	-1.64571	22	RPS7, RPS8, RPS16, RPS12, RPS3, RPS6, RPS14, RPS5, RPS13, RPS23, RPS21, RPS18, RPS28, RPS4X, RPS25, RPS27A, RPS15A
REACTOME_HYALURONAN_METABOLISM	0.03564	0.622609	-0.80404	-1.56065	7	HYAL1, HYAL2
REACTOME_PLATELET_SENSITIZATION_BY_LDL	0.0354649	0.622609	-0.813427	-1.50862	6	PECAM1, LRP8, PLA2G4A
REACTOME_CONSTITUTIVE_SIGNALING_BY_OVEREXPRESSED_ERBB2	0.0386185	0.635719	-0.761542	-1.5906	9	HSP90AA1, PTPN12, CDC37
REACTOME_DEPOLYMERIZATION_OF_THE_NUCLEAR_LAMINA	0.0369853	0.635719	0.791882	1.52593	7	PRKCA, LEMD3, LMNA, LPIN3, PRKCB, LEMD2
REACTOME_INSULIN_RECEPTOR_SIGNALLING_CASCADE	0.0375129	0.635719	0.632179	1.57254	21	GAB1, FGFR2, GAB2, FGF17, GRB2, IRS2
REACTOME_IRAK1_RECRUITS_IKK_COMPLEX	0.0385429	0.635719	-0.732815	-1.58899	11	UBC, UBA52, PELI2, TRAF6, UBB
REACTOME_OPIOID_SIGNALLING	0.0380803	0.635719	0.509837	1.48123	46	PRKCA, NBEA, ADCY5, PDE1C, ITPR1, PDE4B, PRKCD
REACTOME_SEMAPHORIN_INTERACTIONS	0.0382293	0.635719	-0.589685	-1.60614	36	HSP90AA1, PLXNA2, ITGA1, ARHGEF12, HSP90AB1
REACTOME_NF_KB_IS_ACTIVATED_AND_SIGNALS_SURVIVAL	0.0397976	0.648891	-0.761077	-1.58963	9	UBC, SQSTM1, UBA52, NFKBIA, TRAF6, UBB
REACTOME_METHIONINE_SALVAGE_PATHWAY	0.0419913	0.673553	-0.952129	-1.41917	2	MRI1
REACTOME_VIRAL_INFECTION_PATHWAYS	0.0420971	0.673553	-0.335775	-1.26897	394	HSP90AA1, HSPA1A, ANO2, ST6GALNAC3, PTGES3, GPC5, FKBP4, UVRAG, RNMT, NUP153, IGF1R, RPL13, RPL10, RPL11, RANGAP1, UBC, B2M, HSP90AB1, BST2, CALR, POLR2L, CYSLTR1, SEM1, UBA52, PSMB4, NUP85, HLA-E, POLR2J, ATP1A1, MGAT5, NFKBIA, GPC4, RPL34, TUBA1C, RPS7, AP1B1, HSPG2, TAF11, PSMD11, XPO1, PSMA3, ANO10, GTF2H5, SAP30, AGRN, AAAS, PRKCSH, TAF9B, NMT2, SUZ12, RPS8, RPL37A, VTA1, RPS16, DYNC1LI2, AK…
REACTOME_ALTERNATIVE_COMPLEMENT_ACTIVATION	0.074	0.682595	0.964492	1.27118	1	C3
REACTOME_AMYLOID_FIBER_FORMATION	0.0989691	0.682595	-0.545533	-1.41181	25	GSN, TTR, UBC, B2M, UBA52, CST3, HSPG2
REACTOME_ANTIGEN_ACTIVATES_B_CELL_RECEPTOR_BCR_LEADING_TO_GENERATION_OF_SECOND_MESSENGERS	0.0551181	0.682595	0.653377	1.50222	14	ITPR1, LYN, SYK, GRB2, PIK3AP1, PLCG2, CD22
REACTOME_ANTIGEN_PROCESSING_CROSS_PRESENTATION	0.10395	0.682595	-0.464263	-1.37069	56	SNAP23, UBC, B2M, CALR, SEM1, UBA52, PSMB4, HLA-E, PSMD11, PSMA3, HLA-C, PSMC1, UBB, ITGAV, HLA-A, PSMD14, HLA-F, SEC61A2
REACTOME_ASPIRIN_ADME	0.059761	0.682595	-0.763667	-1.48228	7	BSG, SLC16A1, SLCO2B1
REACTOME_ASSEMBLY_AND_CELL_SURFACE_PRESENTATION_OF_NMDA_RECEPTORS	0.0567515	0.682595	0.625413	1.48971	17	NBEA, DLG2, TUBB4A
REACTOME_AURKA_ACTIVATION_BY_TPX2	0.106522	0.682595	-0.531239	-1.38901	29	HSP90AA1, CDK5RAP2, PAFAH1B1
REACTOME_AUTOPHAGY	0.0777538	0.682595	-0.439555	-1.3747	89	HSP90AA1, EPAS1, UVRAG, UBC, PRKAB2, SQSTM1, HSP90AB1, PRKAG1, UBA52, TSC2, TUBA1C, ATG4A, ATG3, GABARAPL2, DYNC1LI2, TUBB2A, LAMTOR5, VDAC1, TUBA1B, DYNLL2, DYNC1I1, WIPI1, HDAC6, CHMP3, RNASE1, UBB
REACTOME_BUTYROPHILIN_BTN_FAMILY_INTERACTIONS	0.0604839	0.682595	-0.785816	-1.45741	6	BTNL9
REACTOME_CA2_PATHWAY	0.103189	0.682595	0.489035	1.33457	34	PRKCA, ITPR1, AGO3, GNAO1
REACTOME_CD209_DC_SIGN_SIGNALING	0.100604	0.682595	0.633476	1.39891	12	LYN, PAK1, CREBBP, EP300
REACTOME_CDC42_GTPASE_CYCLE	0.0940919	0.682595	-0.432542	-1.34539	86	DOCK9, SNAP23, DOCK10, PLEKHG1, TFRC, ARHGAP21, CHN1, KTN1, MCF2L, ARHGEF12, STARD13, ARHGAP31, ARHGAP33, LBR, WASL, PREX2, BAIAP2, DOCK7, FMNL3, ARHGEF9, ARFGAP2, VANGL1, CPNE8, ARHGEF7, STOM
REACTOME_CELL_JUNCTION_ORGANIZATION	0.10395	0.682595	-0.465294	-1.37374	56	CLDN5, LIMS2, ITGA6, DST, LAMA3, FOXF1, PXN, AFDN, F11R, CD151
REACTOME_CHOLINE_CATABOLISM	0.0571992	0.682595	0.854679	1.42647	4	SLC44A1, BHMT
REACTOME_CHROMATIN_MODIFICATIONS_DURING_THE_MATERNAL_TO_ZYGOTIC_TRANSITION_MZT	0.0828402	0.682595	0.83555	1.39455	4	KDM6A, KDM5B, KDM5A
REACTOME_CONSTITUTIVE_SIGNALING_BY_ABERRANT_PI3K_IN_CANCER	0.0974265	0.682595	0.513119	1.3821	30	GAB1, FGFR2, GAB2, NTRK2, HGF, MET, FGF17, GRB2, PIK3AP1, IRS2
REACTOME_CONSTITUTIVE_SIGNALING_BY_LIGAND_RESPONSIVE_EGFR_CANCER_VARIANTS	0.101215	0.682595	-0.627543	-1.4185	14	HSP90AA1, UBC, UBA52, CBL, CDC37
REACTOME_COPII_MEDIATED_VESICLE_TRANSPORT	0.0702087	0.682595	0.500647	1.40067	39	SEC31A, SCFD1, SEC24D, SAR1B, SEC24A, TRAPPC3, COL7A1, SEC16B, CNIH3, ANKRD28, SEC22C, USO1, LMAN2L, GOLGA2, SEC22B
REACTOME_COPI_INDEPENDENT_GOLGI_TO_ER_RETROGRADE_TRAFFIC	0.0973085	0.682595	-0.547627	-1.3915	23	PAFAH1B1, TUBA1C, PLA2G4A, RAB3GAP1, DYNC1LI2, BICD1, TUBB2A, TUBA1B, DYNLL2, DCTN5, DYNC1I1, TUBA1A, CAPZA2
REACTOME_CRMPS_IN_SEMA3A_SIGNALING	0.0557769	0.682595	-0.773037	-1.50047	7	PLXNA2
REACTOME_DEACTIVATION_OF_THE_BETA_CATENIN_TRANSACTIVATING_COMPLEX	0.0759754	0.682595	-0.583854	-1.48045	22	TLE4, UBC, UBA52, XPO1, SOX4, AKT1, SOX9, LEF1, UBB, BCL9L, CTBP1
REACTOME_DECTIN_2_FAMILY	0.100592	0.682595	0.820072	1.36871	4	LYN, SYK, PLCG2
REACTOME_DEFECTIVE_FACTOR_VIII_CAUSES_HEMOPHILIA_A	0.0545455	0.682595	-0.873787	-1.47807	4	VWF, TPST2
REACTOME_DISEASES_ASSOCIATED_WITH_N_GLYCOSYLATION_OF_PROTEINS	0.056338	0.682595	-0.623289	-1.54034	19	ALG8, GLB1, ALG14, ALG13, MPDU1, MAN1B1
REACTOME_DISINHIBITION_OF_SNARE_FORMATION	0.0591716	0.682595	0.852055	1.42209	4	PRKCA, STXBP3
REACTOME_DISSOLUTION_OF_FIBRIN_CLOT	0.0987903	0.682595	-0.74891	-1.38897	6	PLAT, SERPINE2, SERPINB6, S100A10
REACTOME_DNA_STRAND_ELONGATION	0.0855397	0.682595	-0.601368	-1.44363	17	RFC3, POLA1, MCM4, POLD4, RFC4
REACTOME_DOWNREGULATION_OF_ERBB2_ERBB3_SIGNALING	0.0987903	0.682595	-0.75014	-1.39125	6	UBC, UBA52, AKT1, UBB, USP8
REACTOME_ENDOSOMAL_VACUOLAR_PATHWAY	0.0745098	0.682595	-0.715343	-1.4941	9	B2M, HLA-E, HLA-C, HLA-A, HLA-F
REACTOME_ERYTHROCYTES_TAKE_UP_OXYGEN_AND_RELEASE_CARBON_DIOXIDE	0.0949495	0.682595	-0.820336	-1.38765	4	HBA2, CA2
REACTOME_ERYTHROPOIETIN_ACTIVATES_PHOSPHOINOSITIDE_3_KINASE_PI3K	0.0766208	0.682595	0.808955	1.42857	5	GAB1, LYN, IRS2
REACTOME_ESR_MEDIATED_SIGNALING	0.0634573	0.682595	-0.466598	-1.45132	86	HSPB1, HSP90AA1, PTGES3, FKBP4, IGF1R, CAV2, JUN, HSP90AB1, NOS3, POLR2L, GNB4, POLR2J, GNAI2
REACTOME_EUKARYOTIC_TRANSLATION_INITIATION	0.0717391	0.682595	-0.470911	-1.43596	70	RPL13, RPL10, RPL11, EIF3M, UBA52, RPL34, RPS7, RPS8, RPL37A, RPS16, RPL7A, RPS12, RPS3, RPL35, RPL41, RPL36, RPS6, RPS14, RPS5, EIF3C, RPLP1, RPL27A, RPS13, RPS23, RPS21, EIF2B2, RPS18, RPS28
REACTOME_EXPORT_OF_VIRAL_RIBONUCLEOPROTEINS_FROM_NUCLEUS	0.0507099	0.682595	-0.687356	-1.53008	13	HSPA1A, NUP153, NUP85, XPO1, AAAS
REACTOME_FCERI_MEDIATED_CA_2_MOBILIZATION	0.0978474	0.682595	0.584351	1.3919	17	ITPR1, LYN, SYK, VAV3, GRB2, PLCG2
REACTOME_FGFR2_LIGAND_BINDING_AND_ACTIVATION	0.100592	0.682595	0.821496	1.37109	4	FGFR2, FGF17
REACTOME_FORMATION_OF_DEFINITIVE_ENDODERM	0.0928854	0.682595	0.867338	1.371	3	SMAD2, CDH1
REACTOME_FRS_MEDIATED_FGFR2_SIGNALING	0.097561	0.682595	0.698	1.42135	9	FGFR2, FGF17, GRB2
REACTOME_GAP_FILLING_DNA_REPAIR_SYNTHESIS_AND_LIGATION_IN_GG_NER	0.0527909	0.682595	-0.672494	-1.59454	16	UBC, UBA52, RFC3, POLD4, RFC4, UBB, POLE3
REACTOME_GLYCINE_DEGRADATION	0.106855	0.682595	-0.849694	-1.36161	3	GLDC, DLD
REACTOME_GRB2_SOS_PROVIDES_LINKAGE_TO_MAPK_SIGNALING_FOR_INTEGRINS	0.0564516	0.682595	-0.799778	-1.48331	6	VWF
REACTOME_GROWTH_HORMONE_RECEPTOR_SIGNALING	0.105691	0.682595	0.688772	1.40256	9	SOCS3, LYN, STAT1, IRS2, PRLR, SH2B1
REACTOME_HEDGEHOG_LIGAND_BIOGENESIS	0.0641026	0.682595	-0.560092	-1.4972	33	GPC5, UBC, SEM1, UBA52, PSMB4, DERL2, PSMD11, PSMA3, SCUBE2, SYVN1, DISP2, PSMC1, UBB, PSMD14
REACTOME_INDUCTION_OF_CELL_CELL_FUSION	0.0557769	0.682595	-0.766372	-1.54353	8	ANO2, ANO10, ANO3, FURIN
REACTOME_INNATE_IMMUNE_SYSTEM	0.0976645	0.682595	-0.310987	-1.18723	433	HSPA1B, HSP90AA1, HSPA1A, PECAM1, SNAP23, CD46, GSN, PTPRB, MEF2A, HSP90B1, PFKL, SUGT1, TTR, JUN, UBC, VCL, B2M, RAP2C, HSP90AB1, BST2, NOS3, POLR2L, CREG1, GRN, SEM1, CTSK, UBA52, PSMB4, DNM1, HLA-E, RPS6KA3, MAPK8, S100A11, TNFRSF1B, NFKBIA, WASL, CST3, PRKCE, CAP1, GLB1, ATP6AP2, IRAK3, C6orf120, SLC2A3, CD63, CASP10, PSMD11, YPEL5, PSMA3, PRKCSH, CDC34, RAB3A, BAIAP2, RHOG, TLR5, SERPINB6, A…
REACTOME_INTEGRIN_CELL_SURFACE_INTERACTIONS	0.0639659	0.682595	-0.521105	-1.47755	46	VWF, PECAM1, ITGA1, BSG, ITGA6, COL6A2, ITGA2, LUM, ITGB8, F11R, HSPG2, COL13A1, AGRN
REACTOME_INTEGRIN_SIGNALING	0.0991903	0.682595	-0.630834	-1.42594	14	VWF, RAPGEF4
REACTOME_JOSEPHIN_DOMAIN_DUBS	0.0557769	0.682595	-0.769757	-1.4941	7	UBC, UBA52, ATXN3, RAD23B
REACTOME_KERATAN_SULFATE_DEGRADATION	0.0987903	0.682595	-0.748514	-1.38823	6	LUM, GLB1
REACTOME_KETONE_BODY_METABOLISM	0.0513834	0.682595	0.799512	1.4792	6	ACSS3, HMGCLL1
REACTOME_LDL_CLEARANCE	0.0909091	0.682595	0.677469	1.43579	10	LIPA, AP2A1, LDLRAP1
REACTOME_LEUKOTRIENE_RECEPTORS	0.0896414	0.682595	-0.960363	-1.27878	1	CYSLTR1
REACTOME_LONG_TERM_POTENTIATION	0.0692464	0.682595	0.675901	1.46586	11	DLG2, NRGN, GRIN1, LRRC7, GRIN2B
REACTOME_LOSS_OF_FUNCTION_OF_SMAD2_3_IN_CANCER	0.0687623	0.682595	0.812851	1.43545	5	TGFBR2, ZFYVE9, SMAD2, TGFBR1
REACTOME_LTC4_CYSLTR_MEDIATED_IL4_PRODUCTION	0.0896414	0.682595	-0.960363	-1.27878	1	CYSLTR1
REACTOME_MAP2K_AND_MAPK_ACTIVATION	0.0875	0.682595	-0.56553	-1.44407	24	VWF, KSR2, VCL
REACTOME_MAP3K8_TPL2_DEPENDENT_MAPK1_3_ACTIVATION	0.0907298	0.682595	-0.681577	-1.45036	10	UBC, UBA52, UBB, SKP1
REACTOME_MATERNAL_TO_ZYGOTIC_TRANSITION_MZT	0.0527307	0.682595	0.537698	1.45196	32	CNOT4, TUT4, KDM6A, TUT7, KDM5B, CNOT2, CREBBP, KDM5A, EP300, PABPC1
REACTOME_METABOLISM_OF_COFACTORS	0.0733198	0.682595	-0.617237	-1.48172	17	HSP90AA1, NOS3
REACTOME_METABOLISM_OF_LIPIDS	0.0658155	0.682595	0.32445	1.23534	374	ACSS3, SLC44A1, PLPP3, AKR1C1, RORA, SPTLC3, LPCAT3, ABCA1, PLD1, PRKAG2, SCD5, OLAH, RGL1, NCOR1, ABCG2, MTMR2, PLD3, OSBPL5, SGMS1, STARD7, CDK19, SGPL1, HSD17B14, ABCC3, SEC24D, ACSL1, MIGA1, OSBPL6, PNPLA7, LPGAT1, PIP4K2A, CERS4, RAB5A, TBXAS1, MED15, SPHK1, ACP6, SAR1B, ELOVL2, DHCR24, ACADVL, PECR, PCYT2, PIP4K2B, SMPD1, SEC24A, MED16, NR1H3, EHHADH, ARNT, SLC27A3, CPT1A, ACSM3, MTMR7, PPA…
REACTOME_MET_ACTIVATES_PI3K_AKT_SIGNALING	0.0808679	0.682595	0.837503	1.39781	4	GAB1, HGF, MET, GRB2
REACTOME_MET_ACTIVATES_PTPN11	0.0808679	0.682595	0.837503	1.39781	4	GAB1, HGF, MET, GRB2
REACTOME_MET_RECEPTOR_RECYCLING	0.052	0.682595	0.768275	1.48044	7	GAB1, HGF, MET, GGA3, GRB2
REACTOME_MITOTIC_G2_G2_M_PHASES	0.062635	0.682595	-0.463408	-1.45267	90	HSP90AA1, UBC, HSP90AB1, SEM1, UBA52, CDK5RAP2, PSMB4, PAFAH1B1, TUBA1C, PSMD11, XPO1, PSMA3, HAUS5, TUBB2A, RBBP4, MZT2B, TUBA1B, CDK11B, CDK2, CETN2, PSMC1, TUBB, UBB, SKP1, PSMD14, OFD1, TUBGCP3, TUBA1A
REACTOME_MUCOPOLYSACCHARIDOSES	0.0836653	0.682595	-0.729858	-1.41666	7	HYAL1, GLB1, NAGLU
REACTOME_NEUREXINS_AND_NEUROLIGINS	0.0514706	0.682595	0.543511	1.47166	31	DLG2, EPB41L3, EPB41L2, SIPA1L1, DLGAP4, NRXN2, NLGN1, SHARPIN, LRRTM3, GRIN1
REACTOME_NFE2L2_REGULATING_MDR_ASSOCIATED_ENZYMES	0.0569745	0.682595	0.825382	1.45758	5	ABCG2, ABCC3, CREBBP, EP300
REACTOME_NICOTINATE_METABOLISM	0.0629921	0.682595	0.643976	1.48061	14	NAMPT, NNMT, NADK2, PARP10, CD38, NT5E, PARP6
REACTOME_NONSENSE_MEDIATED_DECAY_NMD	0.0623656	0.682595	-0.492295	-1.47666	63	RPL13, RPL10, RPL11, UBA52, RPL34, RPS7, RPS8, RPL37A, RPS16, RPL7A, RPS12, RPS3, RPL35, RPL41, RPL36, RPS6, RPS14, RPS5, RPLP1, RPL27A, RPS13, RPS23, RPS21, RPS18, RPS28, SMG1, RPS4X, MAGOHB, RPS25, RPL26L1, RPL22L1, RPS27A, UPF3B, RNPS1, RPS15A
REACTOME_NOTCH2_ACTIVATION_AND_TRANSMISSION_OF_SIGNAL_TO_THE_NUCLEUS	0.0855397	0.682595	-0.600898	-1.4425	17	MIB1, UBC, JAG2, UBA52
REACTOME_NOTCH3_ACTIVATION_AND_TRANSMISSION_OF_SIGNAL_TO_THE_NUCLEUS	0.0787879	0.682595	-0.589169	-1.43373	18	MIB1, UBC, JAG2, UBA52
REACTOME_NOTCH3_INTRACELLULAR_DOMAIN_REGULATES_TRANSCRIPTION	0.0970874	0.682595	0.597473	1.40674	15	MAML3, KAT2B, STAT1, SNW1, CREBBP, EP300, PLXND1, RBPJ
REACTOME_NOTCH_HLH_TRANSCRIPTION_PATHWAY	0.0601942	0.682595	0.623422	1.47879	16	MAML3, NCOR1, KAT2B, SNW1, CREBBP
REACTOME_NPAS4_REGULATES_EXPRESSION_OF_TARGET_GENES	0.0651731	0.682595	0.686988	1.48991	11	NAMPT, MDM2, ARNT, GEM, CREBBP
REACTOME_NRIF_SIGNALS_CELL_DEATH_FROM_THE_NUCLEUS	0.100592	0.682595	-0.667748	-1.42093	10	UBC, SQSTM1, UBA52, MAPK8, TRAF6, UBB
REACTOME_N_GLYCAN_ANTENNAE_ELONGATION_IN_THE_MEDIAL_TRANS_GOLGI	0.089613	0.682595	-0.595991	-1.43072	17	ST8SIA6, MGAT3, MGAT5
REACTOME_P75NTR_RECRUITS_SIGNALLING_COMPLEXES	0.105882	0.682595	-0.688246	-1.4375	9	UBC, SQSTM1, UBA52, TRAF6, UBB
REACTOME_P75NTR_SIGNALS_VIA_NF_KB	0.0665362	0.682595	-0.693983	-1.50479	11	UBC, SQSTM1, UBA52, NFKBIA, TRAF6, UBB
REACTOME_PEPTIDE_HORMONE_METABOLISM	0.0854167	0.682595	-0.556312	-1.44641	26	EXOC5, EXOC6, ATP6AP2, MYRIP, EXOC7, BCHE, SPCS3, EXOC1, CPE
REACTOME_PHOSPHOLIPASE_C_MEDIATED_CASCADE_FGFR2	0.0884086	0.682595	0.796132	1.40593	5	FGFR2, FGF17
REACTOME_PI5P_REGULATES_TP53_ACETYLATION	0.08	0.682595	0.733861	1.45816	8	PIP4K2A, PIP4K2B, MAP2K6, EP300, TP53
REACTOME_PINK1_PRKN_MEDIATED_MITOPHAGY	0.0787879	0.682595	-0.586273	-1.42668	18	UBC, SQSTM1, UBA52, VDAC1, UBB, PINK1, TOMM22, MAP1LC3B, RPS27A, VDAC3, TOMM7
REACTOME_PIWI_INTERACTING_RNA_PIRNA_BIOGENESIS	0.0650407	0.682595	-0.595872	-1.49253	20	HSP90AA1, POLR2L, POLR2J
REACTOME_PI_3K_CASCADE_FGFR3	0.0962672	0.682595	0.788167	1.39186	5	GAB1, FGF17, GRB2
REACTOME_PKR_MEDIATED_SIGNALING	0.0555766	0.682595	-0.562009	-1.53076	36	HSPA1B, HSPA1A
REACTOME_PLATELET_AGGREGATION_PLUG_FORMATION	0.0800821	0.682595	-0.62039	-1.471	16	VWF, RAPGEF4
REACTOME_POLYMERASE_SWITCHING	0.0769231	0.682595	-0.69346	-1.47565	10	RFC3, POLA1, POLD4, RFC4
REACTOME_PREGNENOLONE_BIOSYNTHESIS	0.0685484	0.682595	-0.780043	-1.44671	6	STARD3NL, TSPOAP1, STARD3, FDXR, STARD4
REACTOME_PROCESSING_OF_SMDT1	0.106	0.682595	0.694533	1.38001	8	MCUB, MCU, PMPCA, YME1L1, PMPCB
REACTOME_PTK6_REGULATES_RTKS_AND_THEIR_EFFECTORS_AKT1_AND_DOK1	0.0557769	0.682595	-0.770171	-1.49491	7	UBC, UBA52, CBL, AKT1, UBB
REACTOME_RAS_ACTIVATION_UPON_CA2_INFLUX_THROUGH_NMDA_RECEPTOR	0.0724346	0.682595	0.654784	1.44597	12	DLG2, GRIN1, LRRC7, GRIN2B
REACTOME_REACTIONS_SPECIFIC_TO_THE_COMPLEX_N_GLYCAN_SYNTHESIS_PATHWAY	0.0805501	0.682595	0.804237	1.42024	5	MAN2A1, FUT8
REACTOME_RECOGNITION_OF_DNA_DAMAGE_BY_PCNA_CONTAINING_REPLICATION_COMPLEX	0.0528455	0.682595	-0.614649	-1.53957	20	UBC, UBE2B, UBA52, RFC3, POLD4, RFC4, RAD18, UBB, POLE3
REACTOME_RECRUITMENT_OF_NUMA_TO_MITOTIC_CENTROSOMES	0.10625	0.682595	-0.504181	-1.39727	41	HSP90AA1, CDK5RAP2, PAFAH1B1, TUBA1C, HAUS5, TUBB2A, MZT2B, TUBA1B, CETN2, TUBB, OFD1, TUBGCP3, TUBA1A
REACTOME_REGULATION_OF_BACH1_ACTIVITY	0.061753	0.682595	-0.749768	-1.4553	7	BACH1, UBC, UBA52
REACTOME_REGULATION_OF_ENDOGENOUS_RETROELEMENTS_BY_THE_HUMAN_SILENCING_HUB_HUSH_COMPLEX	0.0982318	0.682595	0.786508	1.38893	5	EHMT2, PPHLN1, ZCCHC8, SETDB1
REACTOME_REGULATION_OF_EXPRESSION_OF_SLITS_AND_ROBOS	0.0875274	0.682595	-0.430023	-1.35752	93	RPL13, RPL10, RPL11, UBC, SEM1, ZSWIM8, UBA52, PSMB4, RPL34, ROBO2, RPS7, PSMD11, PSMA3, RPS8, RPL37A, RPS16, RPL7A, RPS12, RPS3, RPL35, RPL41, RPL36, RPS6, RPS14, RPS5, PSMC1, UBB, RPLP1, RPL27A, PSMD14, RPS13, RPS23, RPS21
REACTOME_REGULATION_OF_IFNA_IFNB_SIGNALING	0.0512821	0.682595	0.863524	1.44123	4	SOCS3, STAT1
REACTOME_REGULATION_OF_LIPID_METABOLISM_BY_PPARALPHA	0.103053	0.682595	0.430912	1.29651	61	RORA, ABCA1, RGL1, NCOR1, CDK19, ACSL1, MED15, MED16, NR1H3, ARNT, CPT1A, PPARGC1A, CREBBP, RXRA, MED13, AHR, EP300, SREBF1, CCNC, NFYA, CARM1
REACTOME_REGULATION_OF_MRNA_STABILITY_BY_PROTEINS_THAT_BIND_AU_RICH_ELEMENTS	0.0815451	0.682595	-0.499825	-1.43005	49	HSPB1, HSPA1A, UBC, SEM1, UBA52, PSMB4, PSMD11, XPO1, PSMA3
REACTOME_REGULATION_OF_PLK1_ACTIVITY_AT_G2_M_TRANSITION	0.0614407	0.682595	-0.547848	-1.50163	38	HSP90AA1, UBC, UBA52, CDK5RAP2, PAFAH1B1, HAUS5, CETN2, TUBB, UBB, SKP1, OFD1, TUBA1A
REACTOME_REGULATION_OF_PTEN_LOCALIZATION	0.0956175	0.682595	-0.72222	-1.40183	7	UBC, UBA52, NEDD4
REACTOME_REGULATION_OF_PTEN_STABILITY_AND_ACTIVITY	0.0762712	0.682595	-0.53638	-1.4702	38	UBC, SEM1, UBA52, PSMB4, USP13, RNF146, NEDD4, PSMD11, PSMA3, PREX2, AKT1, PSMC1, UBB, PSMD14, TRIM27
REACTOME_RELEASE_OF_HH_NP_FROM_THE_SECRETING_CELL	0.0766129	0.682595	-0.869971	-1.3941	3	GPC5, SCUBE2, DISP2
REACTOME_RESPONSE_OF_EIF2AK4_GCN2_TO_AMINO_ACID_DEFICIENCY	0.0724638	0.682595	-0.486527	-1.4508	58	RPL13, RPL10, RPL11, UBA52, RPL34, RPS7, RPS8, RPL37A, RPS16, RPL7A, RPS12, RPS3, ATF3, RPL35, RPL41, RPL36, ATF2, RPS6, RPS14, RPS5, RPLP1, RPL27A, RPS13, RPS23, RPS21, RPS18, RPS28
REACTOME_RHOF_GTPASE_CYCLE	0.105051	0.682595	-0.56155	-1.36652	18	SNAP23, BAIAP2L2, ARHGAP21, AKAP12
REACTOME_RHO_GTPASES_ACTIVATE_NADPH_OXIDASES	0.068	0.682595	0.746522	1.48332	8	PRKCA, PRKCD
REACTOME_RHO_GTPASES_ACTIVATE_RHOTEKIN_AND_RHOPHILINS	0.0943026	0.682595	0.792759	1.39997	5	RHPN2, TAX1BP3
REACTOME_RHO_GTPASE_CYCLE	0.0720524	0.682595	-0.36553	-1.29499	233	HSP90AA1, DOCK9, SNAP23, DOCK10, PLEKHG1, ABCD3, TFRC, DST, STIP1, BAIAP2L2, ARHGAP21, CHN1, AKAP12, KTN1, MCF2L, RALGAPA1, RAPGEF1, ARHGEF12, HSP90AB1, RND3, NUDC, PKP4, FAM13A, TMEM59, STARD13, ARHGAP31, CDC37, ARHGAP33, LBR, PEAK1, WASL, GFOD1, RBMX, AAAS, MYO9A, SYDE2, WDR6, PREX2, TXNL1, BAIAP2, DOCK7, MTMR1, RHOG, FMNL3, GOPC, ARHGEF9, ARHGAP18, CCT6A, ARFGAP2, TUBA1B, MACO1, ABI2
REACTOME_RIPK1_MEDIATED_REGULATED_NECROSIS	0.0764588	0.682595	-0.588829	-1.45518	19	HSP90AA1, UBC, UBA52, CDC37
REACTOME_RND1_GTPASE_CYCLE	0.0698152	0.682595	-0.58978	-1.49548	22	TFRC, DST, STIP1, PKP4, TMEM59, RBMX, WDR6, TXNL1, VANGL1
REACTOME_RND3_GTPASE_CYCLE	0.0833333	0.682595	-0.569972	-1.45541	24	DST, ARHGAP21, KTN1, RND3, PKP4, RBMX, WDR6, TXNL1, VANGL1, CKAP4
REACTOME_ROBO_RECEPTORS_BIND_AKAP5	0.0766208	0.682595	0.808178	1.4272	5	PRKCA, ROBO3
REACTOME_ROLE_OF_PHOSPHOLIPIDS_IN_PHAGOCYTOSIS	0.0905433	0.682595	0.638119	1.40916	12	ITPR1, PLD1, PLD3, SYK, PRKCD, PLCG2
REACTOME_RORA_ACTIVATES_GENE_EXPRESSION	0.0505051	0.682595	0.727765	1.54239	10	RORA, CPT1A, CREBBP, RXRA, EP300, SREBF1, CARM1
REACTOME_RUNX3_REGULATES_BCL2L11_BIM_TRANSCRIPTION	0.0653061	0.682595	0.922426	1.33263	2	FOXO3, BCL2L11
REACTOME_SCAVENGING_OF_HEME_FROM_PLASMA	0.0907258	0.682595	-0.861801	-1.38101	3	HBA2
REACTOME_SELENOAMINO_ACID_METABOLISM	0.10352	0.682595	-0.455828	-1.35925	58	RPL13, RPL10, RPL11, UBA52, AIMP1, RPL34, RPS7, RPS8, RPL37A, RPS16, RPL7A, RPS12, RPS3, RPL35, RPL41, RPL36, RPS6, RPS14, RPS5, RPLP1, RPL27A, RPS13, RPS23, RPS21, RPS18, RPS28
REACTOME_SEMA3A_PLEXIN_REPULSION_SIGNALING_BY_INHIBITING_INTEGRIN_ADHESION	0.0946746	0.682595	-0.677089	-1.44081	10	PLXNA2
REACTOME_SENSORY_PERCEPTION_OF_TASTE	0.0960784	0.682595	-0.699088	-1.46015	9	SCN2A, SCN3A, SCN1B
REACTOME_SEROTONIN_RECEPTORS	0.0625	0.682595	-0.924729	-1.37833	2	HTR2C, HTR2B
REACTOME_SIGNALING_BY_EGFR_IN_CANCER	0.101215	0.682595	-0.627543	-1.4185	14	HSP90AA1, UBC, UBA52, CBL, CDC37
REACTOME_SIGNALING_BY_FGFR1_IN_DISEASE	0.0563107	0.682595	0.627922	1.48946	16	GAB1, GAB2, STAT1, BCR, FGF17, GRB2
REACTOME_SIGNALING_BY_FGFR4_IN_DISEASE	0.072	0.682595	0.758668	1.46193	7	GAB1, GRB2
REACTOME_SIGNALING_BY_FGFR_IN_DISEASE	0.0974265	0.682595	0.512786	1.38847	31	GAB1, FGFR2, GAB2, STAT1, BCR, NCBP1, FGF17, GRB2, POLR2F
REACTOME_SIGNALING_BY_FLT3_FUSION_PROTEINS	0.086	0.682595	0.71788	1.4264	8	ETV6, GAB2, GRB2
REACTOME_SIGNALING_BY_MODERATE_KINASE_ACTIVITY_BRAF_MUTANTS	0.0574949	0.682595	-0.601403	-1.52495	22	VWF, KSR2, VCL
REACTOME_SIGNALING_BY_NOTCH1_HD_DOMAIN_MUTANTS_IN_CANCER	0.0521001	0.682595	-0.719141	-1.58624	12	MIB1, UBC, JAG2, UBA52
REACTOME_SIGNALING_BY_PDGFR_IN_DISEASE	0.0528455	0.682595	0.750667	1.5286	9	ETV6, KANK1, STAT1, GRB2
REACTOME_SIGNALING_BY_SCF_KIT	0.1	0.682595	0.572092	1.40698	20	PRKCA, GAB2, LYN, STAT1
REACTOME_SIGNALING_BY_TGF_BETA_RECEPTOR_COMPLEX_IN_CANCER	0.0687623	0.682595	0.812851	1.43545	5	TGFBR2, ZFYVE9, SMAD2, TGFBR1
REACTOME_SIGNALING_BY_TYPE_1_INSULIN_LIKE_GROWTH_FACTOR_1_RECEPTOR_IGF1R	0.0901961	0.682595	0.58206	1.43149	20	GAB1, FGFR2, GAB2, FGF17, GRB2, IRS2
REACTOME_SMOOTH_MUSCLE_CONTRACTION	0.0574949	0.682595	-0.60103	-1.52401	22	TPM1, ITGA1, VCL, PXN
REACTOME_SUMOYLATION	0.047532	0.682595	0.438038	1.41117	95	THRB, PIAS1, PHC2, RORA, SMC5, BRCA1, MDM2, HIPK2, POM121C, NUP58, TFAP2A, XRCC4, NSMCE2, SATB2, NR1H3, HNRNPC, DNMT1, PPARGC1A, CREBBP, RXRA, DNMT3A, PHC3, EP300, STAG2
REACTOME_SUMOYLATION_OF_DNA_METHYLATION_PROTEINS	0.105906	0.682595	0.635483	1.37821	11	PHC2, DNMT1, DNMT3A, PHC3
REACTOME_SUMOYLATION_OF_INTRACELLULAR_RECEPTORS	0.0510806	0.682595	0.60585	1.50705	21	THRB, PIAS1, RORA, NR1H3, RXRA, PIAS3
REACTOME_SUMOYLATION_OF_TRANSCRIPTION_FACTORS	0.104854	0.682595	0.582375	1.38142	16	PIAS1, MDM2, TFAP2A, PIAS3, SP3
REACTOME_SYNAPTIC_ADHESION_LIKE_MOLECULES	0.0955285	0.682595	0.699708	1.42483	9	LRFN3, PTPRS, GRIN1, RTN3, PTPRD, GRIN2B, LRFN2
REACTOME_SYNDECAN_INTERACTIONS	0.0776699	0.682595	0.604531	1.43398	16	PRKCA, THBS1, SDC4, SDC2
REACTOME_SYNTHESIS_OF_BILE_ACIDS_AND_BILE_SALTS_VIA_24_HYDROXYCHOLESTEROL	0.0513834	0.682595	0.801805	1.48344	6	AKR1C1, AKR1C2
REACTOME_SYNTHESIS_OF_KETONE_BODIES	0.0513834	0.682595	0.799512	1.4792	6	ACSS3, HMGCLL1
REACTOME_SYNTHESIS_OF_PC	0.0970874	0.682595	0.599593	1.41173	15	SLC44A1, STARD7
REACTOME_TERMINATION_OF_TRANSLESION_DNA_SYNTHESIS	0.0804829	0.682595	-0.584822	-1.44527	19	UBC, UBA52, RFC3, POLD4, UBA7, RFC4, UBB, POLE3
REACTOME_TETRAHYDROBIOPTERIN_BH4_SYNTHESIS_RECYCLING_SALVAGE_AND_REGULATION	0.063745	0.682595	-0.748957	-1.45373	7	HSP90AA1, NOS3, AKT1, DHFR
REACTOME_TFAP2_AP_2_FAMILY_REGULATES_TRANSCRIPTION_OF_CELL_CYCLE_FACTORS	0.104536	0.682595	0.813604	1.35792	4	TFAP2A, KDM5B, MYC
REACTOME_THE_NLRP3_INFLAMMASOME	0.0851927	0.682595	-0.778469	-1.38458	5	SUGT1, HSP90AB1
REACTOME_TIGHT_JUNCTION_INTERACTIONS	0.059761	0.682595	-0.76048	-1.47609	7	CLDN5, F11R
REACTOME_TP53_REGULATES_TRANSCRIPTION_OF_GENES_INVOLVED_IN_G2_CELL_CYCLE_ARREST	0.089613	0.682595	0.652232	1.41453	11	EP300, ZNF385A, CARM1, RBL1, TP53
REACTOME_TP53_REGULATES_TRANSCRIPTION_OF_SEVERAL_ADDITIONAL_CELL_DEATH_GENES_WHOSE_SPECIFIC_ROLES_IN_P53_DEPENDENT_APOPTOSIS_REMAIN_UNCERTAIN	0.050813	0.682595	0.753659	1.53469	9	BCL6, TP63, RABGGTA, TP53
REACTOME_TRAF6_MEDIATED_IRF7_ACTIVATION_IN_TLR7_8_OR_9_SIGNALING	0.105578	0.682595	-0.718531	-1.39467	7	UBC, UBA52, TRAF6, UBB
REACTOME_TRANSCRIPTIONAL_AND_POST_TRANSLATIONAL_REGULATION_OF_MITF_M_EXPRESSION_AND_ACTIVITY	0.0453818	0.682595	-0.632449	-1.60367	22	TBX3, EDN1, AIMP1, EDN3, XPO1, ID1, ALX3, SOX9, MITF, LEF1, EDNRB
REACTOME_TRANSCRIPTIONAL_REGULATION_BY_NPAS4	0.0788955	0.682595	0.60031	1.44121	18	NAMPT, MDM2, AGO3, ARNT, GEM, CREBBP
REACTOME_TRANSLATION_OF_SARS_COV_1_STRUCTURAL_PROTEINS	0.0965092	0.682595	-0.617041	-1.42504	15	ST6GALNAC3, UBC, UBA52, PRKCSH
REACTOME_TRANSLESION_SYNTHESIS_BY_POLK	0.0862745	0.682595	-0.705906	-1.47439	9	UBC, UBA52, RFC3, RFC4, UBB
REACTOME_TRANSPORT_OF_ORGANIC_ANIONS	0.0442195	0.682595	-0.827128	-1.47112	5	SLCO4A1, SLCO2B1
REACTOME_TRP_CHANNELS	0.0753564	0.682595	0.6725	1.45849	11	TRPC4, TRPM3
REACTOME_UNBLOCKING_OF_NMDA_RECEPTORS_GLUTAMATE_BINDING_AND_ACTIVATION	0.0853659	0.682595	0.716131	1.45827	9	DLG2, GRIN1, LRRC7, GRIN2B
REACTOME_VEGFR2_MEDIATED_VASCULAR_PERMEABILITY	0.0870445	0.682595	-0.646152	-1.46057	14	HSP90AA1, NOS3
REACTOME_WNT5A_DEPENDENT_INTERNALIZATION_OF_FZD2_FZD5_AND_ROR2	0.082	0.682595	0.741039	1.42796	7	AP2A1, ROR2, WNT5A, FZD5
REACTOME_ZYGOTIC_GENOME_ACTIVATION_ZGA	0.0968379	0.682595	0.750799	1.38907	6	TUT4, TUT7, CREBBP, EP300
REACTOME_Z_DECAY_DEGRADATION_OF_MATERNAL_MRNAS_BY_ZYGOTICALLY_EXPRESSED_FACTORS	0.0995935	0.682595	0.694451	1.41412	9	TUT4, TUT7, PABPC1, EIF4G1, DIS3L2, EIF4E
REACTOME_SIGNALING_BY_FGFR2_IN_DISEASE	0.108055	0.687696	0.55336	1.37648	21	GAB1, FGFR2, NCBP1, FGF17, GRB2, POLR2F
REACTOME_REGULATION_OF_INSULIN_SECRETION	0.108614	0.688695	0.485459	1.33812	36	PRKCA, CACNB2, ADCY5, KCNB1, ITPR1
REACTOME_MAPK_FAMILY_SIGNALING_CASCADES	0.109244	0.69013	-0.371919	-1.2615	151	HSPB1, DNAJB1, VWF, KSR2, TEK, JUN, UBC, VCL, PDGFB, SEM1, UBA52, PSMB4, DAB2IP, ABHD17A, PSMD11, XPO1, PSMA3
REACTOME_FLT3_SIGNALING_BY_CBL_MUTANTS	0.110887	0.697936	-0.743008	-1.37802	6	UBC, UBA52, CBL
REACTOME_DOWNSTREAM_SIGNALING_OF_ACTIVATED_FGFR3	0.114053	0.699076	0.632287	1.37127	11	GAB1, FGF17, GRB2
REACTOME_GASTRIN_CREB_SIGNALLING_PATHWAY_VIA_PKC_AND_MAPK	0.115152	0.699076	0.651648	1.38107	10	PRKCA, GRB2, CREB1
REACTOME_INSULIN_PROCESSING	0.114851	0.699076	-0.639872	-1.41139	12	EXOC5, EXOC6, MYRIP, EXOC7, EXOC1, CPE
REACTOME_ION_CHANNEL_TRANSPORT	0.114537	0.699076	-0.416751	-1.28953	84	ATP10A, ANO2, CLIC2, ATP7B, UBC, ATP13A2, MCOLN3, UBA52, ATP1A1
REACTOME_MET_ACTIVATES_PTK2_SIGNALING	0.11359	0.699076	-0.624995	-1.39126	13	LAMA3, LAMB2, ITGA2, LAMC3
REACTOME_NR1H2_AND_NR1H3_MEDIATED_SIGNALING	0.111753	0.699076	0.537678	1.36278	23	ABCA1, NCOR1, KDM1A, AGO3, NR1H3, RXRA, EP300, FASN, SREBF1
REACTOME_NR1H3_NR1H2_REGULATE_GENE_EXPRESSION_LINKED_TO_CHOLESTEROL_TRANSPORT_AND_EFFLUX	0.114851	0.699076	0.556714	1.35861	19	ABCA1, NCOR1, KDM1A, AGO3, NR1H3, RXRA, EP300
REACTOME_PARASITE_INFECTION	0.11412	0.699076	0.53339	1.37264	25	ABL1, WASF3, ELMO1, LYN, SYK, VAV3
REACTOME_REVERSIBLE_HYDRATION_OF_CARBON_DIOXIDE	0.113131	0.699076	-0.803911	-1.35987	4	CA2, CA5B, CA3
REACTOME_TRANSLOCATION_OF_SLC2A4_GLUT4_TO_THE_PLASMA_MEMBRANE	0.113445	0.699076	-0.504507	-1.3755	37	SNAP23, TBC1D4, EXOC5, PRKAB2, PRKAG1, EXOC6, TUBA1C, EXOC7, AKT1, TUBB2A, TUBA1B
REACTOME_DERMATAN_SULFATE_BIOSYNTHESIS	0.115854	0.700853	0.67417	1.37282	9	UST, DSE, BGN
REACTOME_CASPASE_MEDIATED_CLEAVAGE_OF_CYTOSKELETAL_PROTEINS	0.119608	0.703562	-0.668017	-1.39525	9	GSN
REACTOME_INITIAL_TRIGGERING_OF_COMPLEMENT	0.118577	0.703562	0.737816	1.36505	6	C3, C1S, C1QB
REACTOME_NETRIN_1_SIGNALING	0.117534	0.703562	0.532027	1.34846	23	TRPC4, NEO1, UNC5C, SLIT2
REACTOME_NOTCH4_INTRACELLULAR_DOMAIN_REGULATES_TRANSCRIPTION	0.118712	0.703562	0.621837	1.37321	12	MAML3, KAT2B, SNW1, ACTA2, CREBBP, EP300
REACTOME_REGULATION_OF_KIT_SIGNALING	0.119919	0.703562	0.671368	1.36712	9	PRKCA, LYN, GRB2, SOCS6, KIT
REACTOME_SIGNALING_BY_BRAF_AND_RAF1_FUSIONS	0.118143	0.703562	-0.502173	-1.36411	35	VWF, FXR1, KSR2, VCL
REACTOME_SIGNALING_BY_PTK6	0.118644	0.703562	-0.525081	-1.36899	28	EPAS1, UBC, PXN, SFPQ, UBA52, CBL, AKT1, KHDRBS1, GPNMB, CDK2, UBB, CCND1, NRG4, RAC1
REACTOME_TRANSCRIPTIONAL_REGULATION_BY_VENTX	0.119608	0.703562	0.554225	1.36303	20	UBE2E1, AGO3, CEBPB, EHMT2, FZR1, UBE2D1, CDC16
REACTOME_TRISTETRAPROLIN_TTP_ZFP36_BINDS_AND_DESTABILIZES_MRNA	0.12	0.703562	0.712774	1.37349	7	EXOSC1, ZFP36, EXOSC9, DCP2
REACTOME_NEGATIVE_REGULATION_OF_THE_PI3K_AKT_NETWORK	0.121442	0.709587	0.444747	1.29055	47	GAB1, FGFR2, GAB2, PHLPP1, PIP4K2A, PIP4K2B, NTRK2, HGF, MET, FGF17, GRB2, PIK3AP1, IRS2
REACTOME_SARS_COV_2_MODULATES_HOST_TRANSLATION_MACHINERY	0.122271	0.711998	-0.508158	-1.34091	31	RPS7, RPS8, RPS16, RPS12, RPS3, RPS6, RPS14, RPS5, RPS13, RPS23, RPS21, RPS18, RPS28, RPS4X, GEMIN6, RPS25, RPS27A, RPS15A, SNRPD3, SNRPF
REACTOME_CARGO_CONCENTRATION_IN_THE_ER	0.124272	0.714751	0.575001	1.36393	16	SEC24D, SAR1B, SEC24A, COL7A1, CNIH3, LMAN2L, SEC22B
REACTOME_CELLULAR_HEXOSE_TRANSPORT	0.12749	0.714751	-0.693577	-1.39691	8	SLC2A1, SLC2A3
REACTOME_CILIUM_ASSEMBLY	0.127753	0.714751	-0.413899	-1.28071	84	HSP90AA1, EXOC5, CDK5RAP2, CYS1, PAFAH1B1, EXOC6, TUBA1C, SMO, HAUS5, EXOC7, TMEM216, TUBB2A, TUBA1B, DYNLL2, DYNLRB2, SCLT1, TCTN3, HDAC6, CETN2, TRAF3IP1, TUBB, DYNLRB1, EXOC1, OFD1, TUBA1A, IFT122
REACTOME_COMPLEX_IV_ASSEMBLY	0.126294	0.714751	-0.522942	-1.32877	23	MT-CO2, MT-CO3, COX7A2, NDUFA4
REACTOME_GLYCEROPHOSPHOLIPID_BIOSYNTHESIS	0.125954	0.714751	0.415976	1.26618	65	SLC44A1, LPCAT3, PLD1, PLD3, OSBPL5, STARD7, MIGA1, LPGAT1, ACP6, PCYT2
REACTOME_NEURONAL_SYSTEM	0.123616	0.714751	0.340583	1.21485	195	KCNMA1, PRKCA, NBEA, DLG2, CACNB2, EPB41L3, ADCY5, IL1RAPL1, KCNB1, PRKAG2, EPB41L2, SIPA1L1, AP2A1, MDM2, KCNK2, DLGAP4, GABRA1, SLC38A2, GLUL, TUBB4A, GRIP1, NRXN2, PPFIA2, SLC1A7, NLGN1, NRGN, KCNMB4, GNAI3, SLC22A2, SHARPIN, LRFN3, SLC17A7, ADCY1, GABBR2, LRRTM3, PTPRS, CACNA1A, GRIN1, SLC6A13, GNAI1, KCNH8, MAOA, KCNJ10
REACTOME_PI_3K_CASCADE_FGFR4	0.125737	0.714751	0.768997	1.35801	5	GAB1, FGF17, GRB2
REACTOME_REGULATION_OF_TBK1_IKK_IKBKE_MEDIATED_ACTIVATION_OF_IRF3_IRF7	0.127016	0.714751	-0.736246	-1.36548	6	UBC, UBA52
REACTOME_RHO_GTPASE_EFFECTORS	0.123596	0.714751	0.382864	1.25349	107	PRKCA, CENPP, FMNL2, ABL1, WASF3, KDM1A, RHPN2, PPP1R14A, PAK1, CLASP2, TAX1BP3, YWHAH, PRKCD, TUBB4A
REACTOME_SIGNALING_BY_NUCLEAR_RECEPTORS	0.127119	0.714751	-0.38256	-1.25244	122	HSPB1, HSP90AA1, PTGES3, FKBP4, IGF1R, CAV2, JUN, HSP90AB1, NOS3, POLR2L, GNB4, ALDH1A3, POLR2J, CRABP2, GNAI2, XPO1, PLTP, ZDHHC7, EEPD1
REACTOME_SIGNALING_BY_RECEPTOR_TYROSINE_KINASES	0.124464	0.714751	-0.333709	-1.19824	249	HSPB1, FLT1, HSP90AA1, MEF2A, MAP2K5, MXD4, IGF1R, LAMA3, COL6A2, UBC, RAPGEF1, PXN, PDGFB, LAMB2, ITGA2, LAMC3, NOS3, PGF, POLR2L, PLAT, PTPN12, UBA52, CBL, CDC37, DNM1, RPS6KA3, ID3, POLR2J, PAG1, PRKCE, PCSK5
REACTOME_THE_PHOTOTRANSDUCTION_CASCADE	0.125984	0.714751	0.587129	1.34991	14	PRKCA, SLC24A1
REACTOME_SIGNALING_BY_HIPPO	0.128458	0.716355	0.734	1.35799	6	STK3, AMOTL2, CASP3, AMOT
REACTOME_ABC_FAMILY_PROTEINS_MEDIATED_TRANSPORT	0.155789	0.71994	-0.429214	-1.26411	54	ABCB1, ABCD3, UBC, SEM1, UBA52, PSMB4, DERL2, DERL3, PSMD11, PSMA3
REACTOME_ABERRANT_REGULATION_OF_MITOTIC_EXIT_IN_CANCER_DUE_TO_RB1_DEFECTS	0.137374	0.71994	0.634502	1.34473	10	UBE2E1, FZR1, UBE2D1, CDC16
REACTOME_ACETYLCHOLINE_INHIBITS_CONTRACTION_OF_OUTER_HAIR_CELLS	0.156126	0.71994	0.831891	1.31497	3	KCNMA1, KCNMB1
REACTOME_ACTIVATED_NTRK2_SIGNALS_THROUGH_PI3K	0.148221	0.71994	0.837404	1.32369	3	GAB1, NTRK2, GRB2
REACTOME_ACTIVATION_OF_RAC1	0.144269	0.71994	0.719418	1.33102	6	SLIT2, PAK1
REACTOME_ANTIVIRAL_MECHANISM_BY_IFN_STIMULATED_GENES	0.129956	0.71994	-0.418162	-1.27571	71	HSPA1B, HSPA1A, NUP153, UBC, UBA52, NUP85, TUBA1C, NEDD4, RNASEL, AAAS, UBA7, TUBB2A, EIF4G2, TUBA1B
REACTOME_ATF4_ACTIVATES_GENES_IN_RESPONSE_TO_ENDOPLASMIC_RETICULUM_STRESS	0.156436	0.71994	0.537185	1.31095	19	EXOSC1, CEBPB, HERPUD1, EXOSC9, ATF4, DDIT3, NFYA, DCP2, PARN
REACTOME_CA2_ACTIVATED_K_CHANNELS	0.149312	0.71994	0.753355	1.33038	5	KCNMA1, KCNMB4
REACTOME_CELL_CELL_COMMUNICATION	0.146809	0.71994	-0.413554	-1.26183	67	CLDN5, LIMS2, ITGA6, DST, LAMA3, FOXF1, PXN, WASL, AFDN, F11R, CD151
REACTOME_CLEC7A_DECTIN_1_INDUCES_NFAT_ACTIVATION	0.136364	0.71994	0.723555	1.33867	6	ITPR1, NFATC2, NFATC3
REACTOME_DEPOSITION_OF_NEW_CENPA_CONTAINING_NUCLEOSOMES_AT_THE_CENTROMERE	0.130785	0.71994	0.608832	1.34449	12	CENPP, CENPO, CENPA, CENPL, NPM1, CENPQ
REACTOME_DISEASES_OF_CARBOHYDRATE_METABOLISM	0.146881	0.71994	-0.522485	-1.29122	19	HYAL1, UBC, UBA52, GLB1, NAGLU
REACTOME_DNA_DAMAGE_BYPASS	0.152083	0.71994	-0.501373	-1.30357	26	UBC, UBE2B, UBA52, RFC3, POLD4, UBA7, RFC4, RAD18, UBB, POLE3
REACTOME_DNA_METHYLATION	0.140816	0.71994	0.882374	1.27477	2	DNMT1, DNMT3A
REACTOME_DOWNSTREAM_SIGNALING_OF_ACTIVATED_FGFR1	0.154786	0.71994	0.609913	1.32275	11	GAB1, FGF17, GRB2
REACTOME_DOWNSTREAM_SIGNALING_OF_ACTIVATED_FGFR4	0.14053	0.71994	0.62041	1.34552	11	GAB1, FGF17, GRB2
REACTOME_ERK_MAPK_TARGETS	0.142574	0.71994	-0.617583	-1.36223	12	MEF2A, RPS6KA3, VRK3, DUSP3, RPS6KA2
REACTOME_FGFR2C_LIGAND_BINDING_AND_ACTIVATION	0.156126	0.71994	0.83236	1.31571	3	FGFR2, FGF17
REACTOME_GENE_SILENCING_BY_RNA	0.145877	0.71994	-0.475858	-1.31592	40	HSP90AA1, NUP153, POLR2L, NUP85, POLR2J, AAAS, XPO5, MAEL, BCDIN3D, RAN, TSN, PLD6, POLR2H
REACTOME_G_ALPHA_I_SIGNALLING_EVENTS	0.15245	0.71994	0.385472	1.21598	83	PRKCA, NBEA, ADCY5, PDE1C, ITPR1, C3, PDE4B, GPSM1, PRKCD, RGS10, SSTR2, GNAI3, ADCY1, GABBR2, C5, GNAI1, S1PR3
REACTOME_INFECTIOUS_DISEASE	0.151709	0.71994	-0.295356	-1.1382	481	HSP90AA1, HSPA1A, ANO2, ST6GALNAC3, PTGES3, GPC5, FKBP4, UVRAG, RNMT, NUP153, IGF1R, RPL13, RPL10, RPL11, SUGT1, ADCY7, JUN, RANGAP1, UBC, B2M, HSP90AB1, BST2, CALR, SFPQ, POLR2L, CYSLTR1, GNB4, SEM1, UBA52, CBL, PSMB4, ADCY8, NUP85, HLA-E, MAPK8, POLR2J, ATP1A1, ENTPD1, MGAT5, NFKBIA, WASL, GPC4, RPL34, TUBA1C, GNAI2, RPS7, AP1B1, HSPG2, TAF11, PSMD11, XPO1, PSMA3, ANO10, GTF2H5, SAP30, AGRN, AA…
REACTOME_LAGGING_STRAND_SYNTHESIS	0.136634	0.71994	-0.622574	-1.37323	12	RFC3, POLA1, POLD4, RFC4
REACTOME_LRR_FLII_INTERACTING_PROTEIN_1_LRRFIP1_ACTIVATES_TYPE_I_IFN_PRODUCTION	0.153061	0.71994	0.873761	1.26232	2	CREBBP, EP300
REACTOME_MAPK_TARGETS_NUCLEAR_EVENTS_MEDIATED_BY_MAP_KINASES	0.147475	0.71994	-0.533894	-1.29922	18	MEF2A, JUN, RPS6KA3, MAPK8, VRK3, ATF2, DUSP3, RPS6KA2
REACTOME_MELANIN_BIOSYNTHESIS	0.13	0.71994	0.943494	1.24351	1	OCA2
REACTOME_MITOCHONDRIAL_FATTY_ACID_BETA_OXIDATION_OF_SATURATED_FATTY_ACIDS	0.154	0.71994	0.667725	1.32675	8	ACADVL, ACSM3, ACADL, MECR, ECHS1
REACTOME_MITOTIC_PROMETAPHASE	0.14978	0.71994	-0.403238	-1.24957	82	HSP90AA1, RANGAP1, NUDC, CDK5RAP2, NUP85, NSL1, PAFAH1B1, TUBA1C, PDS5A, WAPL, XPO1, HAUS5, AHCTF1, BUB3, DYNC1LI2, TUBB2A, MZT2B, TUBA1B, DYNLL2, KIF2A, DYNC1I1, CETN2, TUBB, CENPC, PPP2R5B, PDS5B, OFD1, TUBGCP3, TUBA1A
REACTOME_NECTIN_NECL_TRANS_HETERODIMERIZATION	0.149312	0.71994	0.75207	1.32811	5	CADM1, PVR, NECTIN3
REACTOME_NEF_MEDIATED_DOWNREGULATION_OF_MHC_CLASS_I_COMPLEX_CELL_SURFACE_EXPRESSION	0.149402	0.71994	-0.698175	-1.35516	7	B2M, AP1B1, AP1S3, HLA-A, AP1M1
REACTOME_NEGATIVE_REGULATION_OF_ACTIVITY_OF_TFAP2_AP_2_FAMILY_TRANSCRIPTION_FACTORS	0.136364	0.71994	0.726232	1.34362	6	KCTD15, TFAP2A, SUMO1
REACTOME_NEGATIVE_REGULATION_OF_FLT3	0.144814	0.71994	-0.616463	-1.3367	11	UBC, UBA52, CBL
REACTOME_NFE2L2_REGULATING_ER_STRESS_ASSOCIATED_GENES	0.148221	0.71994	0.83705	1.32313	3	CREBBP, EP300, ATF4
REACTOME_NICOTINAMIDE_SALVAGING	0.144269	0.71994	0.719157	1.33053	6	NAMPT, NNMT, PARP10, PARP6
REACTOME_NR1H2_NR1H3_REGULATE_GENE_EXPRESSION_LINKED_TO_GLUCONEOGENESIS	0.138776	0.71994	0.8832	1.27596	2	NR1H3, RXRA
REACTOME_ONCOGENIC_MAPK_SIGNALING	0.15304	0.71994	-0.470357	-1.31046	42	VWF, FXR1, KSR2, VCL
REACTOME_PHOSPHATE_BOND_HYDROLYSIS_BY_NUDT_PROTEINS	0.154297	0.71994	-0.866446	-1.29146	2	NUDT5, NUDT16
REACTOME_PHOSPHORYLATION_OF_EMI1	0.142857	0.71994	0.88025	1.2717	2	FBXO5, FZR1
REACTOME_PI3K_AKT_SIGNALING_IN_CANCER	0.137405	0.71994	0.450681	1.28806	44	GAB1, FGFR2, GAB2, MDM2, FOXO3, NTRK2, HGF, MET, FGF17, GRB2, PIK3AP1, IRS2, CREB1, MTOR, FLT3
REACTOME_PI3K_EVENTS_IN_ERBB2_SIGNALING	0.138067	0.71994	0.794811	1.32655	4	GAB1, GRB2
REACTOME_PI_3K_CASCADE_FGFR1	0.149312	0.71994	0.750381	1.32513	5	GAB1, FGF17, GRB2
REACTOME_PRESYNAPTIC_DEPOLARIZATION_AND_CALCIUM_CHANNEL_OPENING	0.146	0.71994	0.670112	1.33149	8	CACNB2, CACNA1A, CACNG4
REACTOME_PRE_NOTCH_EXPRESSION_AND_PROCESSING	0.15625	0.71994	0.479674	1.29201	30	MAML3, RUNX1, KAT2B, AGO3, SNW1, CREBBP, EP300
REACTOME_RAB_GEFS_EXCHANGE_GTP_FOR_GDP_ON_RABS	0.149254	0.71994	0.437505	1.26858	45	DENND2A, DENND4A, RAB31, RAB8B, RAB5A, CCZ1B, RAB7A, ULK1, TRAPPC3, RGP1, DENND5A, DENND6B
REACTOME_RAC1_GTPASE_CYCLE	0.14442	0.71994	-0.385831	-1.22014	94	DOCK9, SNAP23, DOCK10, PLEKHG1, TFRC, ARHGAP21, CHN1, KTN1, MCF2L, FAM13A, ARHGAP31, ARHGAP33, LBR, WASL
REACTOME_RECRUITMENT_OF_MITOTIC_CENTROSOME_PROTEINS_AND_COMPLEXES	0.141053	0.71994	-0.481747	-1.33065	39	HSP90AA1, CDK5RAP2, PAFAH1B1, HAUS5, MZT2B, CDK11B, CETN2, TUBB, OFD1, TUBGCP3, TUBA1A
REACTOME_REGULATION_OF_FOXO_TRANSCRIPTIONAL_ACTIVITY_BY_ACETYLATION	0.14	0.71994	0.698412	1.34582	7	KAT2B, FOXO3, CREBBP, EP300, SIRT3
REACTOME_RHOBTB2_GTPASE_CYCLE	0.13347	0.71994	-0.565171	-1.34007	16	HSP90AA1, HSP90AB1, CDC37, RBMX, TXNL1, CCT6A
REACTOME_RHOBTB_GTPASE_CYCLE	0.148073	0.71994	-0.51795	-1.3097	21	HSP90AA1, HSP90AB1, CDC37, RBMX, TXNL1, CCT6A
REACTOME_RIBAVIRIN_ADME	0.153242	0.71994	0.748114	1.32113	5	NT5C2, SLC29A3
REACTOME_ROLE_OF_LAT2_NTAL_LAB_ON_CALCIUM_MOBILIZATION	0.149312	0.71994	0.750482	1.32531	5	GAB2, LYN, SYK, GRB2
REACTOME_SARS_COV_2_INFECTION	0.153846	0.71994	-0.359709	-1.2209	149	HSP90AA1, ANO2, ST6GALNAC3, GPC5, UVRAG, NUP153, UBC, B2M, HSP90AB1, UBA52, NUP85, HLA-E, MGAT5, GPC4, RPS7, HSPG2, ANO10, AGRN, AAAS, PRKCSH, RPS8, RPS16, AKT1, RPS12, RPS3, LARP1, RPN2, ANO3, HLA-C, FURIN, EDEM2, TRAF6, RPS6, RPS14, RPS5, MGAT4C, CHMP3, UBB
REACTOME_SARS_COV_2_TARGETS_PDZ_PROTEINS_IN_CELL_CELL_JUNCTION	0.15	0.71994	0.93158	1.2278	1	PATJ
REACTOME_SCF_SKP2_MEDIATED_DEGRADATION_OF_P27_P21	0.153846	0.71994	-0.483647	-1.29285	33	UBC, SEM1, UBA52, PSMB4, PSMD11, PSMA3, CDK2, PSMC1, UBB, SKP1, CCND1, PSMD14
REACTOME_SIGNALING_BY_BMP	0.142574	0.71994	-0.617942	-1.36302	12	SMAD9, SMURF1, SMAD6, SMAD7, SKI
REACTOME_SPRY_REGULATION_OF_FGF_SIGNALING	0.149402	0.71994	-0.683762	-1.37714	8	UBC, UBA52, CBL, SPRY2
REACTOME_SULFUR_AMINO_ACID_METABOLISM	0.132039	0.71994	0.565902	1.34235	16	GADL1, AHCY, BHMT, CDO1, ETHE1, GOT2, CTH, MAT1A
REACTOME_SUMOYLATION_OF_DNA_DAMAGE_RESPONSE_AND_REPAIR_PROTEINS	0.131429	0.71994	0.458247	1.29987	42	PIAS1, PHC2, SMC5, BRCA1, POM121C, NUP58, XRCC4, NSMCE2, PHC3, STAG2
REACTOME_SYNTHESIS_OF_BILE_ACIDS_AND_BILE_SALTS_VIA_27_HYDROXYCHOLESTEROL	0.149901	0.71994	0.790494	1.31935	4	AKR1C1, RXRA, AKR1C2
REACTOME_TLR3_MEDIATED_TICAM1_DEPENDENT_PROGRAMMED_CELL_DEATH	0.142857	0.71994	0.879502	1.27062	2	TLR3, CASP8
REACTOME_TRANSCRIPTIONAL_REGULATION_OF_PLURIPOTENT_STEM_CELLS	0.143984	0.71994	-0.626027	-1.33215	10	EPAS1
REACTOME_TRANSCRIPTIONAL_REGULATION_OF_TESTIS_DIFFERENTIATION	0.15625	0.71994	-0.865975	-1.29076	2	ZFPM2, SOX9
REACTOME_TRANSLESION_SYNTHESIS_BY_Y_FAMILY_DNA_POLYMERASES_BYPASSES_LESIONS_ON_DNA_TEMPLATE	0.144016	0.71994	-0.519801	-1.31438	21	UBC, UBA52, RFC3, POLD4, UBA7, RFC4, UBB, POLE3
REACTOME_TRANSPORT_OF_SMALL_MOLECULES	0.133333	0.71994	-0.31562	-1.1753	336	SLC7A5, ATP10A, ANO2, ABCB1, BSG, SLCO4A1, CLIC2, HBA2, SLC16A1, SLC5A6, SLC2A1, ABCD3, TFRC, SLC7A1, ESYT2, SLC30A1, SLCO2B1, ADCY7, ATP7B, UBC, SLC1A1, ATP13A2, SLC25A1, SLC3A2, CP, GNB4, MCOLN3, SEM1, NIPAL3, UBA52, PSMB4, ADCY8, DERL2, CA2, ATP1A1, SLC35D2, SLC1A2, PCSK5, AKAP1, SLC16A3, SLC9B1, SLC2A3, DERL3, PSMD11, PSMA3, ANO10, PLTP, MYO5B, SLC22A5
REACTOME_UPTAKE_AND_ACTIONS_OF_BACTERIAL_TOXINS	0.137577	0.71994	-0.561524	-1.33142	16	HSP90AA1, HSP90AB1
REACTOME_YAP1_AND_WWTR1_TAZ_STIMULATED_GENE_EXPRESSION	0.138067	0.71994	0.795279	1.32733	4	KAT2B, HIPK2, HIPK1
REACTOME_CHOLESTEROL_BIOSYNTHESIS	0.158859	0.728908	-0.533573	-1.28088	17	SREBF2, LBR, EBP, LSS, MSMO1, SC5D, HMGCS1, ACAT2
REACTOME_REGULATED_NECROSIS	0.159236	0.728908	-0.485377	-1.2951	32	HSP90AA1, UBC, UBA52, CDC37
REACTOME_COLLAGEN_FORMATION	0.161017	0.732028	-0.428346	-1.25361	53	P4HA1, SERPINH1, ITGA6, DST, LAMA3, COL6A2, COL19A1, LOXL1, CD151, COL13A1
REACTOME_NR1H2_NR1H3_REGULATE_GENE_EXPRESSION_LINKED_TO_LIPOGENESIS	0.162055	0.732028	0.706692	1.30747	6	NR1H3, RXRA, FASN, SREBF1
REACTOME_SARS_COV_INFECTIONS	0.161435	0.732028	-0.33106	-1.15819	208	HSP90AA1, ANO2, ST6GALNAC3, PTGES3, GPC5, FKBP4, UVRAG, NUP153, UBC, B2M, HSP90AB1, BST2, CYSLTR1, UBA52, NUP85, HLA-E, ATP1A1, MGAT5, NFKBIA, GPC4, RPS7, HSPG2, ANO10, SAP30, AGRN, AAAS, PRKCSH, RPS8, RPS16, AKT1, FXYD1, PPIH, RPS12, RBBP4, RPS3, LARP1, RPN2, ANO3, HLA-C, FNTA, FURIN, EDEM2, CHD3, TRAF6, IL1R1, SUDS3, RPS6, RPS14, RPS5, TUBB, MGAT4C, CHMP3, UBB
REACTOME_SIGNALING_BY_RHO_GTPASES_MIRO_GTPASES_AND_RHOBTB3	0.1606	0.732028	-0.310354	-1.1447	313	HSP90AA1, DOCK9, SNAP23, DOCK10, PLEKHG1, ABCD3, TFRC, DST, STIP1, BAIAP2L2, ARHGAP21, CHN1, RANGAP1, AKAP12, KTN1, MCF2L, RALGAPA1, RAPGEF1, ARHGEF12, HSP90AB1, RND3, NUDC, PKP4, FAM13A, TMEM59, STARD13, ARHGAP31, CDC37, ARHGAP33, LBR, NUP85, NSL1, PAFAH1B1, PEAK1, WASL, TUBA1C, GFOD1, KDM4C, RBMX, XPO1, AAAS, MYO9A, SYDE2, WDR6, PREX2, TXNL1, BAIAP2, DOCK7, MTMR1, RHOG, FMNL3, AHCTF1, BUB3, GOP…
REACTOME_SYNTHESIS_OF_DIPHTHAMIDE_EEF2	0.162055	0.732028	0.827219	1.30759	3	DNAJC24, DPH3
REACTOME_ACTIVATION_OF_IRF3_IRF7_MEDIATED_BY_TBK1_IKK_IKBKE	0.165339	0.734438	-0.688401	-1.33619	7	UBC, UBA52
REACTOME_CONVERSION_FROM_APC_C_CDC20_TO_APC_C_CDH1_IN_LATE_ANAPHASE	0.165657	0.734438	0.624953	1.32449	10	UBE2E1, FZR1, UBE2D1, CDC16, CDC14A, ANAPC11
REACTOME_CROSSLINKING_OF_COLLAGEN_FIBRILS	0.165049	0.734438	0.545396	1.28413	15	BMP1, COL4A2, COL4A1, PXDN, LOXL2, COL4A3
REACTOME_DEADENYLATION_OF_MRNA	0.170588	0.734438	0.51514	1.26691	20	CNOT4, TUT4, TUT7, CNOT2, PABPC1
REACTOME_ER_TO_GOLGI_ANTEROGRADE_TRANSPORT	0.168207	0.734438	0.382145	1.18921	78	ANK3, SEC31A, CD55, SCFD1, ANK2, SEC24D, SAR1B, TUBB4A, SEC24A, SPTB, TRAPPC3, COL7A1, COPZ2, SEC16B, CNIH3, ANKRD28, TMED3, SEC22C, USO1
REACTOME_INTRACELLULAR_SIGNALING_BY_SECOND_MESSENGERS	0.165428	0.734438	0.335809	1.17103	164	PRKCA, NBEA, GAB1, FGFR2, PHC2, ADCY5, PDE1C, ITPR1, GAB2, SGK1, PHLPP1, MDM2, KDM1A, AGO3, PIP4K2A, FOXO3, PIP4K2B, PRKCD, EED
REACTOME_KERATAN_SULFATE_KERATIN_METABOLISM	0.168357	0.734438	-0.58171	-1.29491	13	LUM, SLC35D2, GLB1
REACTOME_NR1H2_NR1H3_REGULATE_GENE_EXPRESSION_TO_CONTROL_BILE_ACID_HOMEOSTASIS	0.171598	0.734438	0.778067	1.2986	4	NCOR1, NR1H3, RXRA
REACTOME_O_LINKED_GLYCOSYLATION	0.169492	0.734438	-0.433885	-1.24356	48	GALNT18, ST6GALNAC3, ADAMTS9, SPON2, LARGE1, ADAMTS8, ADAMTS5, ADAMTS17, THSD4, GCNT1, C1GALT1C1, ADAMTS6
REACTOME_PCNA_DEPENDENT_LONG_PATCH_BASE_EXCISION_REPAIR	0.168317	0.734438	-0.590347	-1.30215	12	RFC3, POLD4, RFC4, POLE3, RFC5
REACTOME_PERK_REGULATES_GENE_EXPRESSION	0.169557	0.734438	0.5037	1.27666	23	EXOSC1, CEBPB, HERPUD1, EXOSC9, EIF2AK3, ATF4, DDIT3, NFYA, EIF2S1, DCP2, PARN
REACTOME_PKA_MEDIATED_PHOSPHORYLATION_OF_CREB	0.163065	0.734438	0.570785	1.28828	13	NBEA, ADCY5, ADCY1, CREB1, PRKAR1B, ADCY6
REACTOME_REELIN_SIGNALLING_PATHWAY	0.16996	0.734438	0.823578	1.30183	3	DAB1, VLDLR, SH3KBP1
REACTOME_RHO_GTPASES_ACTIVATE_PKNS	0.17126	0.734438	0.555321	1.27678	14	KDM1A, PPP1R14A, PAK1, YWHAH
REACTOME_RND2_GTPASE_CYCLE	0.169072	0.734438	-0.484883	-1.25486	25	TFRC, DST, KTN1, NUDC, PKP4, RBMX, WDR6, TXNL1, VANGL1, CKAP4
REACTOME_RUNX1_INTERACTS_WITH_CO_FACTORS_WHOSE_PRECISE_EFFECT_ON_RUNX1_TARGETS_IS_NOT_KNOWN	0.171598	0.734438	0.530892	1.27456	18	PHC2, RUNX1, HIPK2, SMARCC2, PHC3, EP300, PCGF5
REACTOME_RUNX1_REGULATES_EXPRESSION_OF_COMPONENTS_OF_TIGHT_JUNCTIONS	0.169697	0.734438	-0.776381	-1.3133	4	CLDN5
REACTOME_RUNX3_REGULATES_NOTCH_SIGNALING	0.167677	0.734438	0.618282	1.31035	10	MAML3, KAT2B, SNW1, CREBBP, EP300
REACTOME_SIGNALING_BY_NTRK2_TRKB	0.170923	0.734438	0.564143	1.27329	13	GAB1, NTRK2, GRB2
REACTOME_STRIATED_MUSCLE_CONTRACTION	0.167653	0.734438	-0.614724	-1.3081	10	TPM1
REACTOME_SYNTHESIS_OF_VERY_LONG_CHAIN_FATTY_ACYL_COAS	0.166324	0.734438	-0.546213	-1.29512	16	ELOVL7, ACSL5, HACD1
REACTOME_ACTIVATION_OF_C3_AND_C5	0.175889	0.734571	0.817823	1.29274	3	C3, C5
REACTOME_BACTERIAL_INFECTION_PATHWAYS	0.172632	0.734571	-0.457558	-1.26383	39	HSP90AA1, UBC, B2M, HSP90AB1, SFPQ, UBA52, CBL
REACTOME_CELLULAR_RESPONSE_TO_HYPOXIA	0.175732	0.734571	-0.438665	-1.24113	44	EPAS1, UBC, SEM1, UBA52, PSMB4, PSMD11, PSMA3
REACTOME_INLA_MEDIATED_ENTRY_OF_LISTERIA_MONOCYTOGENES_INTO_HOST_CELLS	0.173387	0.734571	-0.711438	-1.31947	6	UBC, UBA52
REACTOME_LATE_SARS_COV_2_INFECTION_EVENTS	0.176349	0.734571	-0.441367	-1.24132	43	ANO2, ST6GALNAC3, UBC, UBA52, MGAT5, ANO10, PRKCSH, RPN2, ANO3, FURIN, EDEM2
REACTOME_NFE2L2_REGULATING_INFLAMMATION_ASSOCIATED_GENES	0.175889	0.734571	0.817614	1.29241	3	CREBBP, EP300, CCL2
REACTOME_POTENTIAL_THERAPEUTICS_FOR_SARS	0.175966	0.734571	-0.428122	-1.2249	49	HSP90AA1, PTGES3, FKBP4, HSP90AB1, CYSLTR1, ATP1A1, SAP30, FXYD1, RBBP4, FNTA, FURIN, CHD3, IL1R1, SUDS3, TUBB
REACTOME_REGULATION_OF_GENE_EXPRESSION_IN_LATE_STAGE_BRANCHING_MORPHOGENESIS_PANCREATIC_BUD_PRECURSOR_CELLS	0.174797	0.734571	0.639201	1.30162	9	MAML3, KAT2B, SNW1, CREBBP, EP300
REACTOME_RRNA_MODIFICATION_IN_THE_MITOCHONDRION	0.175889	0.734571	0.820087	1.29631	3	MRM1, MRM2, MRM3
REACTOME_SARS_COV_2_ACTIVATES_MODULATES_INNATE_AND_ADAPTIVE_IMMUNE_RESPONSES	0.172632	0.734571	-0.422834	-1.23716	52	HSP90AA1, NUP153, UBC, B2M, HSP90AB1, UBA52, NUP85, HLA-E
REACTOME_SYNTHESIS_OF_BILE_ACIDS_AND_BILE_SALTS_VIA_7ALPHA_HYDROXYCHOLESTEROL	0.174	0.734571	0.678605	1.30765	7	AKR1C1, RXRA, AKR1C2
REACTOME_PKMTS_METHYLATE_HISTONE_LYSINES	0.179074	0.742313	-0.504888	-1.24773	19	MECOM, SMYD2, NSD2, SUZ12, RBBP4
REACTOME_ROLE_OF_ABL_IN_ROBO_SLIT_SIGNALING	0.178782	0.742313	0.728778	1.28698	5	ABL1, SLIT2, CLASP2
REACTOME_NEGATIVE_REGULATION_OF_FGFR3_SIGNALING	0.180039	0.74451	-0.591191	-1.2819	11	UBC, UBA52, CBL, SPRY2
REACTOME_BIOTIN_TRANSPORT_AND_METABOLISM	0.181452	0.746743	-0.708563	-1.31414	6	SLC5A6
REACTOME_CYTOPROTECTION_BY_HMOX1	0.181223	0.746743	-0.479377	-1.26645	30	MT-CO2, HBA2, MT-CO3, BACH1, COX7A2, NDUFA4
REACTOME_CARBOXYTERMINAL_POST_TRANSLATIONAL_MODIFICATIONS_OF_TUBULIN	0.183908	0.750442	0.483733	1.24307	24	AGBL5, AGBL1, TUBB4A, TTLL11, TTLL7, TTLL4, LRRC49
REACTOME_DISEASES_OF_MITOTIC_CELL_CYCLE	0.186139	0.750442	0.519481	1.26774	19	UBE2E1, FZR1, UBE2D1, DAXX, CDK6, CDC16
REACTOME_FORMATION_OF_THE_CORNIFIED_ENVELOPE	0.185111	0.750442	0.567728	1.25372	12	KAZN, DSP
REACTOME_HUR_ELAVL1_BINDS_AND_STABILIZES_MRNA	0.185771	0.750442	0.698728	1.29274	6	PRKCA, PRKCD, ELAVL1, SET
REACTOME_INFLAMMASOMES	0.185484	0.750442	-0.705454	-1.30837	6	SUGT1, HSP90AB1, NLRP1, NFKB2, TXN
REACTOME_KERATINIZATION	0.185111	0.750442	0.567728	1.25372	12	KAZN, DSP
REACTOME_PROTEIN_REPAIR	0.185484	0.750442	-0.798257	-1.27918	3	MSRB3
REACTOME_TCF_DEPENDENT_SIGNALING_IN_RESPONSE_TO_WNT	0.182819	0.750442	-0.38691	-1.19898	82	TCF4, TLE4, UBC, PIP5K1B, SEM1, UBA52, PSMB4, RNF146, PSMD11, XPO1, PSMA3, RYK, SOX4, AKT1, SOX9, KREMEN1, DVL3, LEF1, PSMC1, UBB, BCL9L, CTBP1, PSMD14, PPP2R5B, USP8
REACTOME_TRANSLATION	0.186296	0.750442	-0.343119	-1.16051	160	RPL13, RPL10, RPL11, MRPS6, EIF3M, UBA52, AIMP1, MRPS25, RPL34, MRPL54, SRP19, RPS7, MRRF, SRPRB, MRPL39, RPS8, RPL37A, RPS16, MRPS22, RPL7A, RPS12, RPS3, RPN2, MRPS11, RPL35, RPL41, RPL36, AURKAIP1, RPS6, RPS14, RPS5, SPCS3, EIF3C, MRPL52, MTFMT, MRPS18A, RPLP1, MRPL27, RPL27A, MRPL1, RPS13, RPS23, SRP14, RPS21, EIF2B2, MRPL9, RPS18, SEC61A2, RPS28, SSR4, MRPL16, MRPL18, DDOST, RPS4X, FARSA, MRP…
REACTOME_TRANSLESION_SYNTHESIS_BY_POLH	0.188119	0.756008	-0.574274	-1.2667	12	UBC, UBA52, RFC3, RFC4, UBB
REACTOME_CONSTITUTIVE_SIGNALING_BY_EGFRVIII	0.191321	0.758777	-0.601228	-1.27938	10	HSP90AA1, CBL, CDC37
REACTOME_DEADENYLATION_DEPENDENT_MRNA_DECAY	0.192015	0.758777	0.443959	1.22576	37	CNOT4, TUT4, EXOSC1, TUT7, CNOT2, EXOSC9, PABPC1, EIF4G1, DCP1B
REACTOME_METABOLISM_OF_FOLATE_AND_PTERINES	0.190945	0.758777	0.545903	1.25512	14	MTHFD1L, SLC19A1, ALDH1L1, FPGS, MTHFR, MTHFD2, SHMT1
REACTOME_MODULATION_BY_MTB_OF_HOST_IMMUNE_SYSTEM	0.191235	0.758777	-0.678688	-1.31734	7	UBC, B2M, UBA52
REACTOME_NEGATIVE_REGULATION_OF_FGFR4_SIGNALING	0.191781	0.758777	-0.579862	-1.25734	11	UBC, UBA52, CBL, SPRY2
REACTOME_NETRIN_MEDIATED_REPULSION_SIGNALS	0.191321	0.758777	0.769172	1.28376	4	UNC5C, NTN1
REACTOME_ORC1_REMOVAL_FROM_CHROMATIN	0.192797	0.758777	-0.454514	-1.24581	38	UBC, SEM1, UBA52, PSMB4, PSMD11, PSMA3, MCM4, CDK2, PSMC1, UBB, SKP1, PSMD14
REACTOME_RUNX1_REGULATES_TRANSCRIPTION_OF_GENES_INVOLVED_IN_DIFFERENTIATION_OF_KERATINOCYTES	0.192534	0.758777	0.721439	1.27402	5	SOCS3, RUNX1
REACTOME_STAT5_ACTIVATION	0.191321	0.758777	0.769165	1.28375	4	GAB2, GRB2, FLT3
REACTOME_DISEASES_OF_BASE_EXCISION_REPAIR	0.193878	0.761281	0.855428	1.23584	2	NEIL1, NTHL1
REACTOME_INTEGRATION_OF_ENERGY_METABOLISM	0.19434	0.761349	0.404079	1.20771	53	PRKCA, CACNB2, ADCY5, KCNB1, ITPR1, PRKAG2
REACTOME_RHOQ_GTPASE_CYCLE	0.195378	0.76367	-0.455656	-1.24231	37	SNAP23, TFRC, ARHGAP21, ARHGAP33, WASL, GFOD1, GOPC, ARHGEF9, VANGL1, CPNE8, ARHGEF7, STOM
REACTOME_RAB_REGULATION_OF_TRAFFICKING	0.197318	0.769495	0.399904	1.19867	60	DENND2A, DENND4A, RAB31, RAB8B, RAB5A, CCZ1B, RAB7A, ULK1, TRAPPC3, TBC1D15, GABARAP, RGP1, DENND5A, DENND6B, RAB11A, TBC1D10A, GGA3, RAB3IP, RAB3GAP2
REACTOME_THE_RETINOID_CYCLE_IN_CONES_DAYLIGHT_VISION	0.198	0.7704	0.912823	1.20308	1	DHRS3
REACTOME_ACETYLCHOLINE_NEUROTRANSMITTER_RELEASE_CYCLE	0.201961	0.772599	-0.619091	-1.29307	9	UNC13B, RAB3A, TSPOAP1, STXBP1, PPFIA3
REACTOME_COLLAGEN_DEGRADATION	0.201887	0.772599	0.455588	1.21055	28	COL8A1, COL14A1, COL4A2, COL4A1, ADAM9, COL6A1, MMP2, PHYKPL
REACTOME_DCC_MEDIATED_ATTRACTIVE_SIGNALING	0.201195	0.772599	-0.671429	-1.30325	7	ABLIM1, WASL, RAC1, NCK1
REACTOME_FORMATION_OF_THE_URETERIC_BUD	0.2	0.772599	0.597079	1.26542	10	SLIT2, EYA1, FOXC1
REACTOME_GOLGI_TO_ER_RETROGRADE_TRANSPORT	0.202083	0.772599	-0.39228	-1.17778	60	PAFAH1B1, KIF16B, TUBA1C, PLA2G4A, RAB3GAP1, KDELR1, NAPA, DYNC1LI2, ARFGAP2, BICD1, TUBB2A, TUBA1B, DYNLL2, KIF2A, DCTN5, DYNC1I1, TMED9, KIF1A, TUBA1A, CAPZA2, COPG2, BNIP1, NSF, GBF1, KIF9, ACTR1A
REACTOME_MITOPHAGY	0.201232	0.772599	-0.482091	-1.22242	22	UBC, SQSTM1, UBA52, VDAC1, UBB, PGAM5, PINK1, TOMM22, MAP1LC3B, RPS27A, CSNK2A2, VDAC3, TOMM7
REACTOME_NEUROTRANSMITTER_RECEPTORS_AND_POSTSYNAPTIC_SIGNAL_TRANSMISSION	0.202555	0.772599	0.357685	1.15796	97	PRKCA, NBEA, DLG2, ADCY5, PRKAG2, AP2A1, MDM2, GABRA1, TUBB4A, GRIP1, NRGN, GNAI3, ADCY1, GABBR2, GRIN1, GNAI1, KCNJ10
REACTOME_PROTEIN_PROTEIN_INTERACTIONS_AT_SYNAPSES	0.202627	0.772599	0.421436	1.2244	46	DLG2, EPB41L3, IL1RAPL1, EPB41L2, SIPA1L1, DLGAP4, NRXN2, PPFIA2, NLGN1, SHARPIN, LRFN3, LRRTM3, PTPRS, GRIN1
REACTOME_TRNA_PROCESSING_IN_THE_MITOCHONDRION	0.199597	0.772599	-0.79272	-1.27031	3	HSD17B10, TRNT1
REACTOME_ANCHORING_OF_THE_BASAL_BODY_TO_THE_PLASMA_MEMBRANE	0.209205	0.775087	-0.424142	-1.20003	44	HSP90AA1, CDK5RAP2, PAFAH1B1, HAUS5, TMEM216, SCLT1, TCTN3, CETN2, TUBB, OFD1, TUBA1A
REACTOME_APOPTOTIC_CLEAVAGE_OF_CELL_ADHESION_PROTEINS	0.208251	0.775087	0.71681	1.26585	5	DSP, CASP3, DSG2, CDH1
REACTOME_CIPROFLOXACIN_ADME	0.209073	0.775087	0.760621	1.26949	4	ABCG2, SLCO1A2, SLC22A8
REACTOME_ESTROGEN_DEPENDENT_GENE_EXPRESSION	0.210526	0.775087	-0.407054	-1.19099	52	HSP90AA1, PTGES3, FKBP4, JUN, HSP90AB1, POLR2L, POLR2J
REACTOME_FORMATION_OF_LATERAL_PLATE_MESODERM	0.205078	0.775087	-0.841338	-1.25404	2	FOXF1
REACTOME_INTERLEUKIN_9_SIGNALING	0.205534	0.775087	0.803003	1.26931	3	STAT1, JAK3, STAT5A
REACTOME_NEF_MEDIATED_CD8_DOWN_REGULATION	0.204082	0.775087	0.852102	1.23103	2	AP2A1, AP2M1
REACTOME_NEGATIVE_REGULATION_OF_NMDA_RECEPTOR_MEDIATED_NEURONAL_TRANSMISSION	0.207243	0.775087	0.561122	1.23913	12	DLG2, GRIN1, LRRC7, GRIN2B
REACTOME_N_GLYCAN_TRIMMING_IN_THE_ER_AND_CALNEXIN_CALRETICULIN_CYCLE	0.210417	0.775087	-0.4779	-1.22031	24	UBC, CALR, UBA52, DERL2, RAD23B, PRKCSH, SYVN1, EDEM2, PSMC1, UBB, MAN1B1
REACTOME_OTHER_SEMAPHORIN_INTERACTIONS	0.207921	0.775087	-0.568119	-1.25312	12	PLXNA2, ITGA1
REACTOME_PHOSPHOLIPID_METABOLISM	0.211429	0.775087	0.349267	1.14517	109	SLC44A1, LPCAT3, PLD1, MTMR2, PLD3, OSBPL5, STARD7, MIGA1, PNPLA7, LPGAT1, PIP4K2A, RAB5A, ACP6, PCYT2, PIP4K2B
REACTOME_REGULATION_OF_BETA_CELL_DEVELOPMENT	0.208081	0.775087	0.591251	1.25307	10	MAML3, KAT2B, SNW1, CREBBP, EP300
REACTOME_REGULATION_OF_INNATE_IMMUNE_RESPONSES_TO_CYTOSOLIC_DNA	0.209677	0.775087	-0.692863	-1.28502	6	UBC, UBA52
REACTOME_RNA_POLYMERASE_II_TRANSCRIPTION	0.208633	0.775087	0.26699	1.06957	696	BCL6, THRB, MAML3, THBS1, ABL1, CNOT4, ELF2, PHC2, NAMPT, ELL2, RORA, SOCS3, ZNF195, UBE2E1, POU2F1, PRKAG2, ZNF595, RUNX1, NCOR1, LSM11, SESN2, ZNF721, LEO1, SGK1, BRCA1, ZNF691, MDM2, BRPF3, ZNF771, KAT2B, ZNF155, HIPK2, ZNF248, ZNF101, ZNF254, AGO3, PIP4K2A, SMAD2, CDC40, KCTD15, ATR, FOXO3, ITCH, GSR, STAT1, ASH2L, YWHAH, RGCC, CEBPB, CDC7, ZNF571, TFAP2A, MED15, MNAT1, ATM, KDM5B, SNW1, PIP4…
REACTOME_TRAFFICKING_AND_PROCESSING_OF_ENDOSOMAL_TLR	0.211155	0.775087	-0.650133	-1.30941	8	HSP90B1, CTSK
REACTOME_TRANSCRIPTIONAL_REGULATION_BY_THE_AP_2_TFAP2_FAMILY_OF_TRANSCRIPTION_FACTORS	0.208251	0.775087	0.491458	1.2225	21	KCTD15, TFAP2A, KDM5B, CITED2, CREBBP, EP300, KIT, NPM1, VEGFA, SUMO1, MYC
REACTOME_VITAMIN_B2_RIBOFLAVIN_METABOLISM	0.208925	0.775087	-0.713126	-1.26836	5	RFK, SLC52A3, ENPP1, FLAD1
REACTOME_VITAMIN_B5_PANTOTHENATE_METABOLISM	0.209446	0.775087	-0.532037	-1.22872	15	SLC5A6, PANK3, PANK1
REACTOME_PHOSPHORYLATION_OF_THE_APC_C	0.212	0.775521	0.64361	1.27883	8	UBE2E1, UBE2D1, CDC16, ANAPC11, ANAPC1
REACTOME_ACTIVATION_OF_TRKA_RECEPTORS	0.214286	0.77724	0.848631	1.22602	2	NTRK2, NTRK1
REACTOME_ALK_MUTANTS_BIND_TKIS	0.213439	0.77724	0.685452	1.26817	6	PPM1B, EIF2AK3, NPM1, PRKAR1A
REACTOME_DEGRADATION_OF_AXIN	0.213974	0.77724	-0.461592	-1.21804	31	UBC, SEM1, UBA52, PSMB4, RNF146, PSMD11, PSMA3
REACTOME_NGF_INDEPENDANT_TRKA_ACTIVATION	0.214286	0.77724	0.848631	1.22602	2	NTRK2, NTRK1
REACTOME_ACTIVATION_OF_RAC1_DOWNSTREAM_OF_NMDARS	0.217131	0.784972	-0.664929	-1.29063	7	ARHGEF7, CAMKK1, RAC1, CAMK1
REACTOME_DEFECTIVE_C1GALT1C1_CAUSES_TNPS	0.21875	0.784972	-0.827867	-1.23396	2	C1GALT1C1, C1GALT1
REACTOME_FERTILIZATION	0.218	0.784972	0.658687	1.26927	7	HVCN1, IZUMO4, ZP3, B4GALT1
REACTOME_NEGATIVE_REGULATION_OF_FGFR1_SIGNALING	0.217822	0.784972	-0.561314	-1.23811	12	UBC, UBA52, CBL, SPRY2
REACTOME_REGULATION_OF_RAS_BY_GAPS	0.220085	0.784972	-0.443077	-1.20682	36	UBC, SEM1, UBA52, PSMB4, DAB2IP, PSMD11, PSMA3, SPRED3, PSMC1, UBB, PSMD14, RASAL2
REACTOME_SARS_COV_2_HOST_INTERACTIONS	0.218615	0.784972	-0.368312	-1.15846	91	HSP90AA1, UVRAG, NUP153, UBC, B2M, HSP90AB1, UBA52, NUP85, HLA-E, RPS7, AAAS, RPS8, RPS16, AKT1, RPS12, RPS3, LARP1, HLA-C, TRAF6, RPS6, RPS14, RPS5, UBB, HLA-A, RPS13, RPS23, RPS21, RPS18, HLA-F
REACTOME_SIRT1_NEGATIVELY_REGULATES_RRNA_EXPRESSION	0.220039	0.784972	0.712214	1.25773	5	TAF1B, SIRT1, TBP, TAF1A
REACTOME_STAT5_ACTIVATION_DOWNSTREAM_OF_FLT3_ITD_MUTANTS	0.220039	0.784972	0.710773	1.25519	5	GAB2, GRB2, FLT3
REACTOME_VISUAL_PHOTOTRANSDUCTION	0.220952	0.786425	0.421827	1.19656	42	PRKCA, AKR1C1, GPC6, SDC4, SDC2, LRP10, DHRS3
REACTOME_HDR_THROUGH_MMEJ_ALT_NHEJ	0.223108	0.786946	-0.63965	-1.2883	8	NBN, BRCA2
REACTOME_HOST_INTERACTIONS_OF_HIV_FACTORS	0.226891	0.786946	-0.374916	-1.13482	64	NUP153, RANGAP1, UBC, B2M, SEM1, UBA52, PSMB4, NUP85, AP1B1, PSMD11, XPO1, PSMA3, AAAS
REACTOME_METABOLISM_OF_AMINE_DERIVED_HORMONES	0.225296	0.786946	0.789672	1.24824	3	SLC5A5, DIO2, DUOX1
REACTOME_METABOLISM_OF_NUCLEOTIDES	0.223881	0.786946	0.400066	1.17955	49	NT5C2, DPYD, UCK2, ENTPD4, GSR, DGUOK, CTPS1, NT5E, IMPDH1, SAMHD1
REACTOME_NEGATIVE_REGULATION_OF_NOTCH4_SIGNALING	0.227074	0.786946	-0.45628	-1.20402	31	UBC, SEM1, UBA52, PSMB4, PSMD11, PSMA3, AKT1, PSMC1, UBB, SKP1, PSMD14
REACTOME_NFE2L2_REGULATES_PENTOSE_PHOSPHATE_PATHWAY_GENES	0.225296	0.786946	0.793375	1.25409	3	CREBBP, EP300, TKT
REACTOME_NOTCH1_INTRACELLULAR_DOMAIN_REGULATES_TRANSCRIPTION	0.222642	0.786946	0.446763	1.1871	28	NBEA, MAML3, NCOR1, KAT2B, SNW1, CREBBP, EP300
REACTOME_RUNX1_REGULATES_TRANSCRIPTION_OF_GENES_INVOLVED_IN_DIFFERENTIATION_OF_MYELOID_CELLS	0.222004	0.786946	0.709568	1.25306	5	RUNX1, CREBBP, PRKCB
REACTOME_SARS_COV_1_INFECTION	0.225806	0.786946	-0.372992	-1.13812	68	ST6GALNAC3, UVRAG, UBC, BST2, UBA52, NFKBIA, RPS7, PRKCSH, RPS8, RPS16, PPIH, RPS12, RPS3, TRAF6, RPS6, RPS14, RPS5, CHMP3, UBB, RPS13, RPS23, RPS21
REACTOME_SYNTHESIS_OF_PG	0.226824	0.786946	0.748484	1.24923	4	PLD1, PLD3
REACTOME_THYROXINE_BIOSYNTHESIS	0.225296	0.786946	0.789672	1.24824	3	SLC5A5, DIO2, DUOX1
REACTOME_TRANSMISSION_ACROSS_CHEMICAL_SYNAPSES	0.224335	0.786946	0.336294	1.12938	133	PRKCA, NBEA, DLG2, CACNB2, ADCY5, PRKAG2, AP2A1, MDM2, GABRA1, SLC38A2, GLUL, TUBB4A, GRIP1, PPFIA2, SLC1A7, NRGN, GNAI3, SLC22A2, SLC17A7, ADCY1, GABBR2, CACNA1A, GRIN1, SLC6A13, GNAI1, MAOA, KCNJ10
REACTOME_ZINC_EFFLUX_AND_COMPARTMENTALIZATION_BY_THE_SLC30_FAMILY	0.222656	0.786946	-0.825864	-1.23097	2	SLC30A1
REACTOME_CYTOKINE_SIGNALING_IN_IMMUNE_SYSTEM	0.22833	0.788101	-0.294004	-1.0911	324	HSPA1B, HSP90AA1, HSPA1A, IL18R1, MEF2A, HSP90B1, NUP153, JUN, PTPN9, UBC, B2M, RAPGEF1, SQSTM1, BST2, PTPN12, SEM1, UBA52, CBL, INPP5D, PSMB4, MCL1, NUP85, ZEB1, HLA-E, HSPA9, RPS6KA3, MAPK8, IL20RA, TNFRSF1B, NFKBIA, TUBA1C, NEDD4, IRAK3, SMAD7, GBP1, RNASEL, OSMR, PSMD11, SOD1, PSMA3
REACTOME_DDX58_IFIH1_MEDIATED_INDUCTION_OF_INTERFERON_ALPHA_BETA	0.229167	0.788101	-0.431538	-1.19595	41	HSP90AA1, UBC, HSP90AB1, UBA52, NFKBIA, CASP10
REACTOME_FCGR_ACTIVATION	0.229249	0.788101	0.78763	1.24501	3	LYN, SYK
REACTOME_METABOLISM_OF_INGESTED_SEMET_SEC_MESEC_INTO_H2SE	0.227898	0.788101	0.708147	1.25055	5	NNMT, AHCY, CTH, MAT1A
REACTOME_ASYMMETRIC_LOCALIZATION_OF_PCP_PROTEINS	0.233193	0.788304	-0.441028	-1.20243	37	UBC, SEM1, UBA52, PSMB4, SMURF1, PSMD11, PSMA3
REACTOME_DEGRADATION_OF_BETA_CATENIN_BY_THE_DESTRUCTION_COMPLEX	0.235169	0.788304	-0.437626	-1.19952	38	TLE4, UBC, SEM1, UBA52, PSMB4, PSMD11, PSMA3, LEF1, PSMC1, UBB, CTBP1, SKP1, PSMD14, PPP2R5B
REACTOME_G_ALPHA_S_SIGNALLING_EVENTS	0.233906	0.788304	-0.40639	-1.16273	49	PDE10A, PDE3A, ADCY7, GRK6, GNB4, GRK3, ADCY8, VIPR2, GNAI2, PDE4D, ARRB2, PTH1R
REACTOME_INTERLEUKIN_21_SIGNALING	0.230769	0.788304	0.746714	1.24628	4	STAT1, JAK3, STAT5A
REACTOME_MET_RECEPTOR_ACTIVATION	0.231225	0.788304	0.785472	1.2416	3	HGF, MET, SPINT2
REACTOME_O_GLYCOSYLATION_OF_TSR_DOMAIN_CONTAINING_PROTEINS	0.233716	0.788304	0.452655	1.17979	26	THSD7B, THBS1, ADAMTS12, SPON1, ADAMTSL3, SEMA5A, THBS2
REACTOME_POU5F1_OCT4_SOX2_NANOG_REPRESS_GENES_RELATED_TO_DIFFERENTIATION	0.234375	0.788304	-0.820063	-1.22232	2	TSC22D1
REACTOME_PTK6_REGULATES_CELL_CYCLE	0.233871	0.788304	-0.776143	-1.24375	3	CDK2, CCND1
REACTOME_REGULATION_OF_GENE_EXPRESSION_BY_HYPOXIA_INDUCIBLE_FACTOR	0.233068	0.788304	-0.655303	-1.27195	7	EPAS1
REACTOME_RHO_GTPASES_ACTIVATE_KTN1	0.232323	0.788304	-0.747453	-1.26437	4	KTN1, RHOG, RAC1
REACTOME_SARS_COV_2_MODULATES_AUTOPHAGY	0.235294	0.788304	-0.70089	-1.2466	5	UVRAG
REACTOME_SIGNALING_BY_ERBB2_IN_CANCER	0.233266	0.788304	-0.543359	-1.20953	13	HSP90AA1, PTPN12, CDC37
REACTOME_TRAF3_DEPENDENT_IRF_ACTIVATION_PATHWAY	0.234	0.788304	0.631518	1.25481	8	MAVS, CREBBP, EP300, IFIH1, TRIM4, RNF135
REACTOME_ACTIVATED_NOTCH1_TRANSMITS_SIGNAL_TO_THE_NUCLEUS	0.236025	0.78903	-0.465116	-1.18184	23	MIB1, UBC, JAG2, UBA52, ARRB2, NUMB, UBB, CNTN1
REACTOME_RECYCLING_OF_BILE_ACIDS_AND_SALTS	0.236686	0.78903	0.742918	1.23994	4	ABCC3, RXRA, SLCO1A2, SLC27A5
REACTOME_TNFR1_INDUCED_PROAPOPTOTIC_SIGNALING	0.236893	0.78903	0.514999	1.21256	15	OTUD7B, USP4, SHARPIN, TRADD, SPATA2, TNFRSF1A, MIB2
REACTOME_SIGNALING_BY_HEDGEHOG	0.237885	0.789263	-0.365995	-1.13346	80	GPC5, ADCY7, UBC, SEM1, UBA52, PSMB4, ADCY8, DERL2, SMURF1, TUBA1C, SMO, PSMD11, PTCH1, PSMA3, SCUBE2, SYVN1, PTCH2, ARRB2, NUMB, TUBB2A, DISP2, TUBA1B, ADCY4, PSMC1, UBB, SKP1, GAS8, PSMD14, OFD1, TUBA1A, IFT122
REACTOME_TRANSPORT_OF_INORGANIC_CATIONS_ANIONS_AND_AMINO_ACIDS_OLIGOPEPTIDES	0.237548	0.789263	0.38604	1.15711	60	SLC20A2, SLC4A4, AHCYL2, SLC9A9, SLC7A2, SLC24A2, SLC9A8, SLC5A5, SLC25A26, SLC38A2
REACTOME_DECTIN_1_MEDIATED_NONCANONICAL_NF_KB_SIGNALING	0.239316	0.790945	-0.443717	-1.18611	33	UBC, SEM1, UBA52, PSMB4, PSMD11, PSMA3, PSMC1, UBB, SKP1, PSMD14, NFKB2
REACTOME_ELECTRIC_TRANSMISSION_ACROSS_GAP_JUNCTIONS	0.239044	0.790945	-0.886988	-1.18108	1	GJC1
REACTOME_PROTEIN_FOLDING	0.240343	0.792809	-0.414946	-1.16868	45	FBXW4, TBCD, GNB4, TUBA1C, XRN2, VBP1, RGS6, PFDN6, CCT6A, TUBB2A, TUBA1B
REACTOME_INTERLEUKIN_1_FAMILY_SIGNALING	0.241758	0.795943	-0.36242	-1.12156	79	IL18R1, PTPN9, UBC, SQSTM1, PTPN12, SEM1, UBA52, PSMB4, MAPK8, NFKBIA, IRAK3, PSMD11, PSMA3, PELI2, TRAF6, IL18BP, IL1R1, PSMC1, UBB, SIGIRR, PTPN14, SKP1, PSMD14
REACTOME_ARYL_HYDROCARBON_RECEPTOR_SIGNALLING	0.242424	0.796603	-0.739822	-1.25146	4	PTGES3, HSP90AB1
REACTOME_HDMS_DEMETHYLATE_HISTONES	0.244094	0.80017	0.518344	1.19176	14	KDM6A, ARID5B, KDM1A, KDM5B, KDM5D, KDM5A
REACTOME_MITOCHONDRIAL_RNA_DEGRADATION	0.244444	0.80017	-0.736597	-1.246	4	SLIRP, REXO2
REACTOME_RESOLUTION_OF_AP_SITES_VIA_THE_MULTIPLE_NUCLEOTIDE_PATCH_REPLACEMENT_PATHWAY	0.244939	0.80026	-0.530715	-1.19963	14	RFC3, POLD4, RFC4, POLE3, PARP2, RFC5
REACTOME_RHO_GTPASES_ACTIVATE_CIT	0.247012	0.803963	-0.624903	-1.2586	8	MYL12B, RAC1, CIT, MYH9, RHOC, PPP1CB
REACTOME_SIGNALING_BY_ERYTHROPOIETIN	0.246602	0.803963	0.509893	1.20054	15	GAB1, LYN, GRB2, PLCG2, IRS2
REACTOME_DEFECTIVE_CFTR_CAUSES_CYSTIC_FIBROSIS	0.247863	0.805203	-0.435568	-1.16433	33	UBC, SEM1, UBA52, PSMB4, DERL2, DERL3, PSMD11, PSMA3
REACTOME_FGFR1_MUTANT_RECEPTOR_ACTIVATION	0.248473	0.805653	0.559512	1.21344	11	GAB2, STAT1, BCR, FGF17, GRB2
REACTOME_TRANSCRIPTIONAL_REGULATION_OF_WHITE_ADIPOCYTE_DIFFERENTIATION	0.249042	0.805974	0.413532	1.16463	41	NCOR1, CDK19, CEBPB, MED15, MED16, PPARGC1A, CREBBP, RXRA, MED13, EP300, SREBF1, CCNC, CARM1, NCOA3
REACTOME_ACROSOME_REACTION_AND_SPERM_OOCYTE_MEMBRANE_BINDING	0.25	0.806026	0.880736	1.16079	1	IZUMO4
REACTOME_MIRO_GTPASE_CYCLE	0.25	0.806026	-0.77144	-1.23621	3	MYO19, RHOT2
REACTOME_SLC_MEDIATED_TRANSMEMBRANE_TRANSPORT	0.250474	0.806038	0.335181	1.11687	117	SLC20A2, SLC4A4, SLC44A1, SLC39A14, SLC16A7, AHCYL2, RUNX1, SLC9A9, SLC7A2, SLC24A2, SLC9A8, SLC22A15, SLC5A5, SLC5A11, SLC25A26, SLC38A2
REACTOME_REGULATION_OF_GENE_EXPRESSION_IN_BETA_CELLS	0.250996	0.806201	-0.879203	-1.17071	1	AKT1
REACTOME_DUAL_INCISION_IN_TC_NER	0.251572	0.806504	-0.42204	-1.17584	42	UBC, POLR2L, UBA52, RFC3, POLR2J, GTF2H5, POLD4, RFC4, UBB, POLR2H, AQR, POLE3, ERCC2
REACTOME_RHOV_GTPASE_CYCLE	0.252033	0.806504	-0.470979	-1.17971	20	DST, PEAK1, WASL, MYO9A, WDR6, TXNL1, VANGL1, ARHGEF7
REACTOME_RHOT1_GTPASE_CYCLE	0.252988	0.807981	-0.878377	-1.16961	1	MYO19
REACTOME_SIGNALING_BY_LEPTIN	0.253438	0.807981	0.696866	1.23063	5	SOCS3, IRS2, SH2B1, IRS1
REACTOME_PTEN_REGULATION	0.256071	0.813345	-0.361464	-1.12318	81	MECOM, JUN, UBC, SEM1, UBA52, PSMB4, USP13, RNF146, NEDD4, PSMD11, PSMA3, SUZ12, PREX2, AKT1, RBBP4, LAMTOR5, CHD3, RNF2, ATF2, PSMC1, UBB, PSMD14, TRIM27, RPTOR, MTA1
REACTOME_S_PHASE	0.256018	0.813345	-0.360247	-1.11874	85	UBC, SEM1, UBA52, PSMB4, RFC3, ESCO1, POLA1, PDS5A, WAPL, PSMD11, PSMA3, MCM4, POLD4, AKT1, RBBP4, RFC4, CDK2, PSMC1, UBB, SKP1, CCND1, POLE3, PSMD14, PDS5B
REACTOME_ORGANIC_CATION_TRANSPORT	0.257367	0.814442	0.693044	1.22388	5	RUNX1, SLC22A15, SLC22A2
REACTOME_RUNX1_REGULATES_ESTROGEN_RECEPTOR_MEDIATED_TRANSCRIPTION	0.257367	0.814442	0.692017	1.22207	5	RUNX1, AXIN1
REACTOME_ERYTHROCYTES_TAKE_UP_CARBON_DIOXIDE_AND_RELEASE_OXYGEN	0.258065	0.815141	-0.660114	-1.22428	6	HBA2, CA2
REACTOME_SUMOYLATION_OF_CHROMATIN_ORGANIZATION_PROTEINS	0.258621	0.815393	0.445313	1.16065	26	PIAS1, PHC2, POM121C, NUP58, SATB2, PHC3
REACTOME_CD22_MEDIATED_BCR_REGULATION	0.263265	0.826468	0.82362	1.18988	2	LYN, CD22
REACTOME_SYNTHESIS_OF_PIPS_AT_THE_ER_MEMBRANE	0.263265	0.826468	0.821407	1.18669	2	MTMR2, SBF1
REACTOME_VIRAL_MESSENGER_RNA_SYNTHESIS	0.263581	0.826468	-0.471636	-1.16556	19	NUP153, POLR2L, NUP85, POLR2J, AAAS
REACTOME_POST_TRANSLATIONAL_MODIFICATION_SYNTHESIS_OF_GPI_ANCHORED_PROTEINS	0.264192	0.826868	-0.43961	-1.16139	30	NEGR1, CPM, CD109, TECTA, THY1, LY6H
REACTOME_NUCLEAR_ENVELOPE_BREAKDOWN	0.267327	0.835152	0.475982	1.16159	19	PRKCA, POM121C, NUP58
REACTOME_FASL_CD95L_SIGNALING	0.268145	0.836183	-0.760381	-1.21849	3	CASP10, FAS
REACTOME_SIGNALING_BY_CSF3_G_CSF	0.269307	0.838279	0.474469	1.1579	19	SOCS3, GAB2, LYN, SYK, STAT1, UBE2D1, GRB2
REACTOME_RESPIRATORY_SYNCYTIAL_VIRUS_INFECTION_PATHWAY	0.269874	0.838521	-0.371307	-1.11462	61	HSP90AA1, GPC5, IGF1R, UBC, HSP90AB1, UBA52, GPC4, HSPG2, XPO1, AGRN
REACTOME_ABACAVIR_TRANSMEMBRANE_TRANSPORT	0.294949	0.841699	-0.699846	-1.18384	4	ABCB1
REACTOME_ACTIVATION_OF_THE_MRNA_UPON_BINDING_OF_THE_CAP_BINDING_COMPLEX_AND_EIFS_AND_SUBSEQUENT_BINDING_TO_43S	0.277542	0.841699	-0.414785	-1.13691	38	EIF3M, RPS7, RPS8, RPS16, RPS12, RPS3, RPS6, RPS14, RPS5, EIF3C, RPS13, RPS23, RPS21, RPS18, RPS28, RPS4X, RPS25, RPS27A, RPS15A, EIF3L
REACTOME_ATTACHMENT_OF_GPI_ANCHOR_TO_UPAR	0.291837	0.841699	0.807456	1.16653	2	GPAA1, PGAP1
REACTOME_CALNEXIN_CALRETICULIN_CYCLE	0.273642	0.841699	-0.464182	-1.14714	19	UBC, CALR, UBA52, DERL2, PRKCSH, SYVN1, EDEM2, UBB, MAN1B1
REACTOME_CGMP_EFFECTS	0.294715	0.841699	0.580661	1.18241	9	KCNMA1, ITPR1, KCNMB4
REACTOME_COMPLEMENT_CASCADE	0.287402	0.841699	0.49706	1.14283	14	CD55, SERPING1, C3, C1S, C6, PROS1, C5, C1QB
REACTOME_CREB1_PHOSPHORYLATION_THROUGH_NMDA_RECEPTOR_MEDIATED_ACTIVATION_OF_RAS_SIGNALING	0.283757	0.841699	0.487939	1.16225	17	DLG2, GRIN1, CREB1, LRRC7, GRIN2B
REACTOME_CS_DS_DEGRADATION	0.276892	0.841699	-0.625861	-1.2148	7	HYAL1, VCAN
REACTOME_CYCLIN_A_CDK2_ASSOCIATED_EVENTS_AT_S_PHASE_ENTRY	0.288136	0.841699	-0.388746	-1.11419	48	UBC, SEM1, UBA52, PSMB4, PSMD11, PSMA3, AKT1, RBBP4, CDK2, PSMC1, UBB, SKP1, CCND1, PSMD14
REACTOME_CYTOCHROME_P450_ARRANGED_BY_SUBSTRATE_TYPE	0.295775	0.841699	0.52401	1.15718	12	TBXAS1, ARNT, RXRA, AHR, CYP3A5
REACTOME_DEGRADATION_OF_DVL	0.299127	0.841699	-0.421683	-1.11273	31	UBC, SEM1, UBA52, PSMB4, PSMD11, PSMA3, DVL3, PSMC1, UBB, PSMD14
REACTOME_DIFFERENTIATION_OF_KERATINOCYTES_IN_INTERFOLLICULAR_EPIDERMIS_IN_MAMMALIAN_SKIN	0.287129	0.841699	-0.529281	-1.16746	12	ITGA6, TFRC
REACTOME_DRUG_ADME	0.277778	0.841699	-0.421612	-1.12702	33	ABCB1, BSG, SLC16A1, SLCO2B1, CNDP2
REACTOME_DUAL_INCISION_IN_GG_NER	0.298475	0.841699	-0.432561	-1.12273	27	UBC, UBA52, RFC3, GTF2H5, POLD4, RFC4, UBB, POLE3, ERCC2, PARP2
REACTOME_ECM_PROTEOGLYCANS	0.277542	0.841699	-0.415742	-1.13954	38	ASPN, LAMA3, COL6A2, LAMB2, ITGA2, VCAN, LUM, HSPG2, AGRN, SPARC
REACTOME_ESTROGEN_BIOSYNTHESIS	0.296443	0.841699	0.750342	1.18607	3	HSD17B14, HSD17B11
REACTOME_GLYCOSPHINGOLIPID_TRANSPORT	0.274747	0.841699	-0.715883	-1.21096	4	ESYT2
REACTOME_HEME_BIOSYNTHESIS	0.294715	0.841699	0.581717	1.18456	9	ABCG2, FECH, CPOX, FLVCR1
REACTOME_HIV_INFECTION	0.273305	0.841699	-0.334712	-1.0958	122	RNMT, NUP153, RANGAP1, UBC, B2M, POLR2L, SEM1, UBA52, PSMB4, NUP85, POLR2J, AP1B1, TAF11, PSMD11, XPO1, PSMA3, GTF2H5, AAAS, TAF9B, NMT2, VTA1, PDCD6IP, FURIN, AP1S3, RAN, PSMC1, CHMP3, UBB, HLA-A, POLR2H, SKP1, PSMD14, ERCC2, RAC1, GTF2B, TAF12
REACTOME_IKBA_VARIANT_LEADS_TO_EDA_ID	0.294118	0.841699	-0.673208	-1.19736	5	NFKBIA, NFKB2
REACTOME_INACTIVATION_OF_CSF3_G_CSF_SIGNALING	0.299029	0.841699	0.485001	1.14193	15	SOCS3, LYN, SYK, STAT1, UBE2D1
REACTOME_INTERLEUKIN_17_SIGNALING	0.292373	0.841699	-0.409729	-1.12305	38	MEF2A, JUN, UBC, UBA52, RPS6KA3, MAPK8, VRK3, TRAF6, ATF2, DUSP3, UBB, SKP1, RPS6KA2
REACTOME_INTESTINAL_ABSORPTION	0.284	0.841699	0.868586	1.14478	1	SLC2A5
REACTOME_METABOLISM_OF_AMINO_ACIDS_AND_DERIVATIVES	0.298925	0.841699	-0.310855	-1.07414	178	SLC7A5, HIBCH, RPL13, RPL10, MRI1, RPL11, CARNMT1, RIMKLB, SLC3A2, SEM1, UBA52, AIMP1, PSMB4, RPL34, RPS7, PSMD11, PSMA3, AADAT, GLDC, SLC6A7, RPS8, RPL37A, RPS16, DLD, RPL7A, RPS12, RPS3, NQO1, ACAT1, RPL35, RPL41, RPL36, CRYM, RPS6, RPS14, RPS5, PSMC1, KYAT3, OAZ2, HSD17B10, GRHPR, RPLP1, RPL27A, PSMD14, RPS13, RPS23, RPS21
REACTOME_MRNA_CAPPING	0.297787	0.841699	-0.453733	-1.12131	19	RNMT, POLR2L, POLR2J, GTF2H5
REACTOME_NCAM1_INTERACTIONS	0.290196	0.841699	0.460188	1.13176	20	CACNB2, NCAM1, COL4A2, COL4A1, COL6A1
REACTOME_NEF_AND_SIGNAL_TRANSDUCTION	0.291837	0.841699	0.806422	1.16504	2	ELMO1, RAC1
REACTOME_OPSINS	0.288845	0.841699	-0.863159	-1.14935	1	OPN3
REACTOME_PECAM1_INTERACTIONS	0.288032	0.841699	-0.681337	-1.21182	5	PECAM1, INPP5D
REACTOME_PLATELET_HOMEOSTASIS	0.290254	0.841699	-0.410272	-1.12454	38	PECAM1, PDE10A, LRP8, NOS3, GNB4, PRKG1, P2RX6, PLA2G4A
REACTOME_POLYMERASE_SWITCHING_ON_THE_C_STRAND_OF_THE_TELOMERE	0.29065	0.841699	-0.450352	-1.12804	20	RFC3, POLA1, POLD4, RFC4, STN1
REACTOME_PROCESSING_OF_DNA_DOUBLE_STRAND_BREAK_ENDS	0.283898	0.841699	-0.411303	-1.12737	38	NBN, UBC, BRCC3, UBA52, RFC3, RNF168, NSD2, RAD17, RFC4, CDK2, UBB, UBE2V2, HERC2, PPP4C
REACTOME_PROCESSIVE_SYNTHESIS_ON_THE_LAGGING_STRAND	0.278431	0.841699	-0.561108	-1.17196	9	POLA1, POLD4
REACTOME_PROGRAMMED_CELL_DEATH	0.273128	0.841699	-0.34373	-1.09473	100	HSP90AA1, GSN, UBC, SEM1, UBA52, CDC37, PSMB4, MAPK8, DAPK3, PSMD11, PSMA3, AKT1, CFLAR, PDCD6IP, PPP1R13B, FNTA, BID, DYNLL2
REACTOME_PTK6_REGULATES_PROTEINS_INVOLVED_IN_RNA_PROCESSING	0.27621	0.841699	-0.75716	-1.21333	3	SFPQ, KHDRBS1
REACTOME_PYROPTOSIS	0.273084	0.841699	0.516208	1.1651	13	IL18, CHMP4B, TP63, CASP3, TP53
REACTOME_RAC3_GTPASE_CYCLE	0.294737	0.841699	-0.372414	-1.09682	54	SNAP23, DOCK10, TFRC, ARHGAP21, RAPGEF1, LBR
REACTOME_REGULATION_OF_MITF_M_DEPENDENT_GENES_INVOLVED_IN_CELL_CYCLE_AND_PROLIFERATION	0.280392	0.841699	-0.5589	-1.16735	9	TBX2, MITF, CDK2, LEF1, CCND1
REACTOME_REGULATION_OF_RUNX2_EXPRESSION_AND_ACTIVITY	0.29661	0.841699	-0.408095	-1.11858	38	UBC, SEM1, UBA52, PSMB4, SMURF1, HIVEP3, PSMD11, PSMA3
REACTOME_REGULATION_OF_TP53_ACTIVITY_THROUGH_ACETYLATION	0.282353	0.841699	0.463381	1.13962	20	BRPF3, PIP4K2A, PIP4K2B, MAP2K6, ING5, EP300
REACTOME_RHO_GTPASES_ACTIVATE_WASPS_AND_WAVES	0.299413	0.841699	0.478693	1.14023	17	ABL1, WASF3, GRB2
REACTOME_RRNA_PROCESSING	0.291755	0.841699	-0.337272	-1.08817	110	RPL13, RPL10, RPL11, UBA52, GNL3, RPL34, RPS7, XRN2, RPS8, RPL37A, RPS16, RPL7A, RPS12, RPS3, WDR18, UTP11, RPL35, RPL41, RPL36, TEX10, RBM28, RPS6, RPS14, RPS5, RIOK2, LAS1L, NOL6, WDR36, HSD17B10, MPHOSPH6, RPLP1, RPL27A, RPS13, RPS23, RPS21
REACTOME_RRNA_PROCESSING_IN_THE_MITOCHONDRION	0.284872	0.841699	0.676986	1.19552	5	MRM1, MRM2, MRM3
REACTOME_RUNX2_REGULATES_GENES_INVOLVED_IN_CELL_MIGRATION	0.298387	0.841699	-0.749027	-1.20029	3	ITGBL1, AKT1, CBFB
REACTOME_SEPARATION_OF_SISTER_CHROMATIDS	0.297357	0.841699	-0.348975	-1.08075	80	RANGAP1, UBC, NUDC, SEM1, UBA52, PSMB4, NUP85, NSL1, PAFAH1B1, TUBA1C, PDS5A, WAPL, PSMD11, XPO1, PSMA3, AHCTF1, BUB3, DYNC1LI2, TUBB2A, TUBA1B, DYNLL2, KIF2A, DYNC1I1, PSMC1, CENPC, UBB, PSMD14, PPP2R5B, PDS5B, TUBA1A
REACTOME_SEROTONIN_NEUROTRANSMITTER_RELEASE_CYCLE	0.29901	0.841699	-0.523678	-1.1551	12	UNC13B, RAB3A, TSPOAP1, STXBP1, PPFIA3
REACTOME_SHC1_EVENTS_IN_ERBB2_SIGNALING	0.291242	0.841699	0.540626	1.17249	11	PRKCA, PRKCD, GRB2
REACTOME_SIGNALING_BY_LRP5_MUTANTS	0.298805	0.841699	-0.855137	-1.13867	1	KREMEN1
REACTOME_SLBP_DEPENDENT_PROCESSING_OF_REPLICATION_DEPENDENT_HISTONE_PRE_MRNAS	0.286585	0.841699	0.587851	1.19705	9	LSM11, NCBP1
REACTOME_SODIUM_CALCIUM_EXCHANGERS	0.274	0.841699	0.633581	1.22089	7	SLC24A2, SLC24A3, SLC8A1, SLC24A1
REACTOME_SPHINGOLIPID_METABOLISM	0.291429	0.841699	0.371796	1.11764	59	PLPP3, SPTLC3, ABCG2, SGMS1, SGPL1, CERS4, SPHK1, SMPD1, MFSD2B, UGCG, SUMF1
REACTOME_SUMOYLATION_OF_DNA_REPLICATION_PROTEINS	0.297787	0.841699	-0.454498	-1.1232	19	NUP153, RANGAP1, NUP85, AAAS
REACTOME_SYNTHESIS_OF_5_EICOSATETRAENOIC_ACIDS	0.282258	0.841699	-0.754867	-1.20965	3	PON2
REACTOME_SYNTHESIS_OF_PI	0.292929	0.841699	-0.70159	-1.18679	4	PITPNM3, CDS1, PITPNM2
REACTOME_TP53_REGULATES_TRANSCRIPTION_OF_CELL_DEATH_GENES	0.275735	0.841699	0.426891	1.14984	30	BCL6, ATM, CREBBP, TNFRSF10B, TP63, TMEM219, RABGGTA, AIFM2, TP53, PRELID3A, PRELID1
REACTOME_TRANSCRIPTIONAL_REGULATION_BY_E2F6	0.285714	0.841699	0.487706	1.1617	17	BRCA1, CDC7, EED, EHMT2, PHC3, CBX3, RYBP
REACTOME_TRANSPORT_OF_BILE_SALTS_AND_ORGANIC_ACIDS_METAL_IONS_AND_AMINE_COMPOUNDS	0.280303	0.841699	0.416892	1.1378	35	SLC44A1, SLC39A14, SLC16A7, RUNX1, SLC22A15, SLC5A11
REACTOME_ZINC_TRANSPORTERS	0.288	0.841699	0.62445	1.2033	7	SLC39A14, SLC30A5, SLC39A7
REACTOME_HYALURONAN_BIOSYNTHESIS_AND_EXPORT	0.300781	0.84416	-0.78574	-1.17116	2	ABCC5
REACTOME_INTRAFLAGELLAR_TRANSPORT	0.301811	0.845663	-0.450358	-1.11297	19	TUBA1C, TUBB2A, TUBA1B, DYNLL2, DYNLRB2, TRAF3IP1, DYNLRB1, TUBA1A, IFT122
REACTOME_TERMINAL_PATHWAY_OF_COMPLEMENT	0.302372	0.84585	0.745511	1.17843	3	C6, C5, C9
REACTOME_ACYL_CHAIN_REMODELING_OF_CL	0.316532	0.847381	-0.742994	-1.19063	3	PLA2G4A
REACTOME_ATF6_ATF6_ALPHA_ACTIVATES_CHAPERONES	0.320717	0.847381	-0.603543	-1.17148	7	HSP90B1, CALR
REACTOME_ATF6_ATF6_ALPHA_ACTIVATES_CHAPERONE_GENES	0.320717	0.847381	-0.603543	-1.17148	7	HSP90B1, CALR
REACTOME_CASPASE_ACTIVATION_VIA_EXTRINSIC_APOPTOTIC_SIGNALLING_PATHWAY	0.320866	0.847381	0.483202	1.11096	14	DAPK2, TNFSF10, TNFRSF10B, TRADD, CASP3, DAPK1
REACTOME_CELLULAR_RESPONSE_TO_STARVATION	0.306667	0.847381	-0.349813	-1.08552	87	RPL13, RPL10, RPL11, UBA52, RPL34, RPS7, RPS8, RPL37A, RPS16, RPL7A, RPS12, LAMTOR5, RPS3, ATF3, RPL35, RPL41, RPL36, ATF2, RPS6, RPS14, RPS5, RPLP1, RPL27A, RPS13, RPS23, RPS21, RPTOR, RPS18, ATP6V0E2, RPS28, WDR59
REACTOME_COOPERATION_OF_PREFOLDIN_AND_TRIC_CCT_IN_ACTIN_AND_TUBULIN_FOLDING	0.315682	0.847381	-0.475489	-1.14145	17	TUBA1C, VBP1, PFDN6, CCT6A, TUBB2A, TUBA1B
REACTOME_ERYTHROPOIETIN_ACTIVATES_PHOSPHOLIPASE_C_GAMMA_PLCG	0.318271	0.847381	0.656792	1.15986	5	LYN, PLCG2, IRS2
REACTOME_EXTRINSIC_PATHWAY_OF_FIBRIN_CLOT_FORMATION	0.304082	0.847381	0.801842	1.15842	2	TFPI, F10
REACTOME_FOXO_MEDIATED_TRANSCRIPTION_OF_CELL_CYCLE_GENES	0.316	0.847381	0.599419	1.15506	7	SMAD2, FOXO3
REACTOME_HEDGEHOG_OFF_STATE	0.316667	0.847381	-0.35729	-1.07273	60	ADCY7, UBC, SEM1, UBA52, PSMB4, ADCY8, TUBA1C, SMO, PSMD11, PTCH1, PSMA3, NUMB, TUBB2A, TUBA1B, ADCY4, PSMC1, UBB, SKP1, PSMD14, OFD1, TUBA1A, IFT122
REACTOME_HIV_LIFE_CYCLE	0.303965	0.847381	-0.349991	-1.08296	84	RNMT, NUP153, RANGAP1, UBC, POLR2L, UBA52, NUP85, POLR2J, TAF11, XPO1, GTF2H5, AAAS, TAF9B, NMT2, VTA1, PDCD6IP, FURIN, RAN, CHMP3, UBB, POLR2H, ERCC2, GTF2B, TAF12
REACTOME_IKK_COMPLEX_RECRUITMENT_MEDIATED_BY_RIP1	0.307692	0.847381	-0.541651	-1.15261	10	UBC, UBA52, TRAF6, UBB
REACTOME_INITIATION_OF_NUCLEAR_ENVELOPE_NE_REFORMATION	0.308765	0.847381	-0.609632	-1.1833	7	SIRT2, LBR
REACTOME_INTERACTIONS_OF_REV_WITH_HOST_CELLULAR_PROTEINS	0.316222	0.847381	-0.481604	-1.14192	16	NUP153, RANGAP1, NUP85, XPO1, AAAS
REACTOME_INTERFERON_GAMMA_SIGNALING	0.312261	0.847381	0.397559	1.11965	41	PIAS1, SOCS3, NCAM1, TRIM35, STAT1, PRKCD, IFNGR1, TRIM2, MID1
REACTOME_INTERFERON_SIGNALING	0.313978	0.847381	-0.330125	-1.07441	120	HSPA1B, HSPA1A, NUP153, UBC, B2M, BST2, UBA52, NUP85, HLA-E, TUBA1C, NEDD4, SMAD7, GBP1, RNASEL
REACTOME_NEF_MEDIATED_CD4_DOWN_REGULATION	0.322134	0.847381	0.738395	1.16718	3	AP2A1, CD4
REACTOME_NITRIC_OXIDE_STIMULATES_GUANYLATE_CYCLASE	0.304519	0.847381	0.499943	1.12839	13	KCNMA1, ITPR1, KCNMB4
REACTOME_NON_INTEGRIN_MEMBRANE_ECM_INTERACTIONS	0.321691	0.847381	0.410823	1.11238	31	PRKCA, THBS1, SDC4, COL4A2, COL4A1, SDC2
REACTOME_PHENYLALANINE_AND_TYROSINE_METABOLISM	0.314229	0.847381	0.74059	1.17065	3	QDPR, ASRGL1
REACTOME_PHENYLALANINE_METABOLISM	0.314229	0.847381	0.74059	1.17065	3	QDPR, ASRGL1
REACTOME_REGULATION_OF_RUNX3_EXPRESSION_AND_ACTIVITY	0.322718	0.847381	-0.409272	-1.09203	32	UBC, SEM1, UBA52, PSMB4, SMURF1, PSMD11, PSMA3
REACTOME_REGULATION_OF_TBK1_IKK_MEDIATED_ACTIVATION_OF_IRF3_IRF7_UPON_TLR3_LIGATION	0.322709	0.847381	-0.600268	-1.16512	7	UBC, UBA52
REACTOME_RESPONSE_TO_ELEVATED_PLATELET_CYTOSOLIC_CA2	0.311715	0.847381	-0.357501	-1.07318	61	VWF, PECAM1, TAGLN2, VCL, PDGFB, CD109, CAP1, CD63, OLA1, SOD1, MANF, SPARC, SRGN, F13A1, VEGFC
REACTOME_RHOJ_GTPASE_CYCLE	0.307856	0.847381	-0.416269	-1.1107	32	SNAP23, TFRC, ARHGAP21, WASL, FMNL3, VANGL1, CPNE8, ARHGEF7, STOM, FNBP1L
REACTOME_RSK_ACTIVATION	0.315152	0.847381	-0.692093	-1.17072	4	RPS6KA3, RPS6KA2
REACTOME_SENSORY_PROCESSING_OF_SOUND	0.3125	0.847381	0.403532	1.10134	35	KCNMA1, CACNB2, EPB41L3
REACTOME_SIGNALING_BY_CYTOSOLIC_FGFR1_FUSION_MUTANTS	0.314	0.847381	0.583475	1.15935	8	GAB2, STAT1, BCR, GRB2
REACTOME_SIGNALING_BY_ERBB2_ECD_MUTANTS	0.321499	0.847381	-0.533199	-1.13462	10	HSP90AA1, CDC37
REACTOME_SLC_TRANSPORTER_DISORDERS	0.321293	0.847381	0.402999	1.11267	37	SLC20A2, SLC4A4, SLC9A9, SLC5A5, POM121C, NUP58, SLC11A2
REACTOME_SPHINGOLIPID_DE_NOVO_BIOSYNTHESIS	0.320388	0.847381	0.436053	1.09017	22	SPTLC3, ABCG2, SGMS1, CERS4, SPHK1, MFSD2B
REACTOME_SUMOYLATION_OF_UBIQUITINYLATION_PROTEINS	0.30495	0.847381	0.464082	1.13255	19	PIAS1, MDM2, POM121C, NUP58
REACTOME_SYNTHESIS_OF_LIPOXINS_LX	0.318367	0.847381	0.796363	1.15051	2	PTGR1, ALOX5
REACTOME_TGFBR3_EXPRESSION	0.318982	0.847381	-0.519698	-1.12688	11	TCF4
REACTOME_TICAM1_DEPENDENT_ACTIVATION_OF_IRF3_IRF7	0.322709	0.847381	-0.600268	-1.16512	7	UBC, UBA52
REACTOME_TRAFFICKING_OF_MYRISTOYLATED_PROTEINS_TO_THE_CILIUM	0.316532	0.847381	-0.741667	-1.1885	3	CYS1
REACTOME_TRANSCRIPTIONAL_REGULATION_BY_RUNX2	0.308489	0.847381	-0.36176	-1.07875	58	UBC, HES1, SEM1, ITGBL1, UBA52, PSMB4, ZNF521, SMURF1, HIVEP3, SMAD6, PSMD11, PSMA3, TWIST2, AKT1, SOX9, HDAC6, PSMC1, UBB, SKP1, CCND1, PSMD14
REACTOME_TRANSCRIPTION_COUPLED_NUCLEOTIDE_EXCISION_REPAIR_TC_NER	0.309013	0.847381	-0.382864	-1.09542	49	UBC, POLR2L, UBA52, RFC3, POLR2J, GTF2H5, POLD4, RFC4, UBB, POLR2H, AQR, POLE3, ERCC2, COPS7A
REACTOME_UBIQUINOL_BIOSYNTHESIS	0.315041	0.847381	0.565797	1.15214	9	STARD7, COQ7, COQ2, COQ8A, COQ3, COQ5
REACTOME_XENOBIOTICS	0.312253	0.847381	0.742891	1.17429	3	ARNT, AHR, CYP3A5
REACTOME_DISEASES_OF_METABOLISM	0.324211	0.849982	-0.317378	-1.05739	135	HYAL1, ADAMTS9, GPC5, TCN2, UBC, CHSY1, ALG8, VCAN, EXT1, SPON2, LARGE1, UBA52, ADAMTS8, ADAMTS5, LUM, GPC4, GLB1, ADAMTS17, THSD4, HSPG2, ALG14, AGRN, NAGLU, C1GALT1C1, ADAMTS6
REACTOME_WAX_AND_PLASMALOGEN_BIOSYNTHESIS	0.324701	0.849982	-0.841453	-1.12045	1	FAR1
REACTOME_ENDOGENOUS_STEROLS	0.326	0.852079	0.595638	1.14778	7	ARNT, RXRA, AHR
REACTOME_ESTABLISHMENT_OF_SISTER_CHROMATID_COHESION	0.328629	0.853883	-0.623732	-1.15681	6	ESCO1, PDS5A, WAPL
REACTOME_REPRESSION_OF_WNT_TARGET_GENES	0.328629	0.853883	-0.623041	-1.15553	6	TLE4, LEF1, CTBP1, AXIN2
REACTOME_RUNX1_REGULATES_TRANSCRIPTION_OF_GENES_INVOLVED_IN_WNT_SIGNALING	0.327416	0.853883	0.698024	1.16501	4	RUNX1, AXIN1
REACTOME_TRIGLYCERIDE_CATABOLISM	0.328685	0.853883	-0.596578	-1.15796	7	MGLL, GPD2, PPP1CB, FABP5, PPP1CA
REACTOME_CREATION_OF_C4_AND_C2_ACTIVATORS	0.329389	0.854414	0.697258	1.16373	4	C1S, C1QB, COLEC11
REACTOME_METABOLISM_OF_VITAMINS_AND_COFACTORS	0.330526	0.856068	-0.327989	-1.06562	117	HSP90AA1, SLC5A6, GPC5, SLC2A1, PANK3, GPHN, LRP8, TCN2, TTR, PANK1, SLC19A3, NOS3, GPC4, SLC25A32, SLC2A3, HSPG2, NMNAT1, MOCS2, AGRN
REACTOME_ADRENALINE_NORADRENALINE_INHIBITS_INSULIN_SECRETION	0.333981	0.862456	0.467074	1.10792	16	CACNB2, ADCY5, GNAI1, GNB2, GNG12, ADCY6
REACTOME_NEPHRIN_FAMILY_INTERACTIONS	0.334	0.862456	0.587226	1.13157	7	KIRREL3, CD2AP
REACTOME_PHASE_3_RAPID_REPOLARISATION	0.334677	0.862903	-0.729321	-1.16872	3	KCNH2
REACTOME_G2_M_CHECKPOINTS	0.336226	0.864292	-0.345427	-1.05254	69	NBN, UBC, BRCC3, SEM1, UBA52, PSMB4, RFC3, RNF168, PSMD11, PSMA3, NSD2, MCM4, RAD17, RFC4, CDK2, PSMC1, UBB, PSMD14, UBE2V2
REACTOME_TRANSCRIPTIONAL_REGULATION_BY_RUNX1	0.33578	0.864292	0.336934	1.06466	86	THBS1, ABL1, ELF2, PHC2, SOCS3, RUNX1, KAT2B, HIPK2, AGO3, ITCH, ASH2L, MNAT1, CREBBP, SMARCC2, PHC3, EP300, PSMB5
REACTOME_RHOB_GTPASE_CYCLE	0.3375	0.866267	-0.386067	-1.06993	41	SNAP23, TFRC, ARHGAP21, MCF2L, ARHGEF12, STARD13
REACTOME_LIGAND_RECEPTOR_INTERACTIONS	0.33925	0.869456	0.689356	1.15055	4	HHIP, CDON, GAS1
REACTOME_DOWNREGULATION_OF_ERBB4_SIGNALING	0.340637	0.870113	-0.58937	-1.14397	7	UBC, UBA52, NEDD4
REACTOME_LINOLEIC_ACID_LA_METABOLISM	0.341897	0.870113	0.623359	1.15329	6	ACSL1, ELOVL2, ELOVL1
REACTOME_RESOLUTION_OF_SISTER_CHROMATID_COHESION	0.341202	0.870113	-0.377705	-1.06379	45	RANGAP1, NUDC, NUP85, NSL1, PAFAH1B1, TUBA1C, PDS5A, WAPL, XPO1, AHCTF1, BUB3, DYNC1LI2, TUBB2A, TUBA1B, DYNLL2, KIF2A, DYNC1I1, CENPC, PPP2R5B, PDS5B, TUBA1A
REACTOME_RUNX3_REGULATES_YAP1_MEDIATED_TRANSCRIPTION	0.340637	0.870113	-0.834611	-1.11134	1	TEAD4
REACTOME_SIGNALING_BY_INTERLEUKINS	0.342048	0.870113	-0.304244	-1.05336	189	HSP90AA1, IL18R1, MEF2A, HSP90B1, JUN, PTPN9, UBC, RAPGEF1, SQSTM1, PTPN12, SEM1, UBA52, CBL, INPP5D, PSMB4, MCL1, ZEB1, HSPA9, RPS6KA3, MAPK8, IL20RA, TNFRSF1B, NFKBIA, IRAK3, OSMR, PSMD11, SOD1, PSMA3, JUNB, AKT1, F13A1, PELI2, IL3RA, ANXA1, VRK3, TRAF6, IL18BP, ATF2, DUSP3, IL1R1, PSMC1, UBB, SIGIRR, TIMP1, PTPN14, PTGS2, SHC1, SKP1, CCND1, IL32, RPS6KA2, PSMD14, FSCN1, TEC
REACTOME_2_LTR_CIRCLE_FORMATION	0.368836	0.870409	0.677397	1.13059	4	XRCC4, PSIP1
REACTOME_ACTIVATION_OF_ANTERIOR_HOX_GENES_IN_HINDBRAIN_DEVELOPMENT_DURING_EARLY_EMBRYOGENESIS	0.391386	0.870409	0.38419	1.04657	33	NCOR1, KDM6A, ASH2L, HOXB3, EED, CREBBP, RXRA, EP300, PAXIP1, CTCF, POLR2F, RARA, NCOA3
REACTOME_ACTIVATION_OF_NMDA_RECEPTORS_AND_POSTSYNAPTIC_EVENTS	0.349146	0.870409	0.358517	1.06924	52	NBEA, DLG2, PRKAG2, TUBB4A, NRGN, ADCY1, GRIN1
REACTOME_ACYL_CHAIN_REMODELLING_OF_PS	0.355691	0.870409	0.548459	1.11684	9	LPCAT3, OSBPL5, PLA2R1, LPCAT4
REACTOME_ADIPOGENESIS	0.377609	0.870409	0.351418	1.05151	54	NCOR1, CDK19, CEBPB, MED15, MED16, PPARGC1A, CREBBP, RXRA, MED13, MTA3, EP300, SREBF1, CCNC, USP46, CARM1, NCOA3
REACTOME_ANCHORING_FIBRIL_FORMATION	0.351515	0.870409	0.534211	1.13218	10	BMP1, COL4A2, COL4A1, COL7A1, COL4A3
REACTOME_ARACHIDONIC_ACID_METABOLISM	0.347023	0.870409	-0.478739	-1.10563	15	PTGES3, PON2, PLA2G4A
REACTOME_ARMS_MEDIATED_ACTIVATION	0.359684	0.870409	0.713366	1.12762	3	KIDINS220, NTRK1, CRK
REACTOME_ASPARAGINE_N_LINKED_GLYCOSYLATION	0.390086	0.870409	-0.294762	-1.01436	174	ST8SIA6, ST6GALNAC3, UBC, CALR, ALG8, COG5, MGAT3, UBA52, DERL2, MGAT5, TUBA1C, RAD23B, GLB1, KDELR1, ALG14, PRKCSH, NAPA, SYVN1, DYNC1LI2, ARFGAP2, ALG13, TUBB2A, RPN2, TUBA1B, PPP6R3, MPDU1, DYNLL2, DCTN5, EDEM2, DYNC1I1, TMED9, NANS, PSMC1, DPM2, MGAT4C
REACTOME_BRANCHED_CHAIN_AMINO_ACID_CATABOLISM	0.344196	0.870409	-0.46528	-1.11694	17	HIBCH
REACTOME_CELL_CYCLE	0.362069	0.870409	-0.280072	-1.0279	302	HSP90AA1, SYNE1, NBN, NUP153, MLH3, RANGAP1, UBC, BRCC3, HSP90AB1, SIRT2, NUDC, POLR2L, SEM1, UBA52, BRCA2, CDK5RAP2, PSMB4, NCAPH2, LBR, NUP85, RFC3, RAB2A, SYCP2, NSL1, POLR2J, ESCO1, PAFAH1B1, POLA1, TUBA1C, PDS5A, RNF168, WAPL, PSMD11, XPO1, PSMA3, NSD2, AAAS, MCM4, HAUS5, POLD4, AHCTF1, BUB3, RAD17, DYNC1LI2, AKT1, TUBB2A, RBBP4, RFC4, MZT2B, TUBA1B, PPP6R3, DHFR, DYNLL2, CDK11B, KIF2A, STN1…
REACTOME_CELL_EXTRACELLULAR_MATRIX_INTERACTIONS	0.374753	0.870409	-0.504026	-1.07254	10	LIMS2, PXN
REACTOME_CHONDROITIN_SULFATE_DERMATAN_SULFATE_METABOLISM	0.382739	0.870409	0.384593	1.04955	34	GPC6, UST, DSE, SDC4, BGN, SDC2, CHSY3, CHST3
REACTOME_CHYLOMICRON_REMODELING	0.374502	0.870409	-0.814203	-1.08416	1	APOE
REACTOME_COENZYME_A_BIOSYNTHESIS	0.391129	0.870409	-0.580667	-1.07694	6	PANK3, PANK1
REACTOME_COLLAGEN_CHAIN_TRIMERIZATION	0.358238	0.870409	0.41093	1.05598	24	COL8A1, COL14A1, COL4A2, COL4A1, COL6A1, COL7A1, COL24A1, COL4A3, COL12A1, COL23A1
REACTOME_CYTOSOLIC_TRNA_AMINOACYLATION	0.362903	0.870409	-0.718269	-1.15101	3	AIMP1
REACTOME_DEFECTIVE_CHST6_CAUSES_MCDC1	0.394531	0.870409	-0.743393	-1.10805	2	LUM, OGN
REACTOME_DEFECTS_IN_COBALAMIN_B12_METABOLISM	0.378486	0.870409	-0.546314	-1.10031	8	TCN2
REACTOME_DEFECTS_OF_CONTACT_ACTIVATION_SYSTEM_CAS_AND_KALLIKREIN_KININ_SYSTEM_KKS	0.39243	0.870409	-0.572312	-1.11086	7	VWF
REACTOME_DEGRADATION_OF_GLI1_BY_THE_PROTEASOME	0.350318	0.870409	-0.398624	-1.06362	32	UBC, SEM1, UBA52, PSMB4, PSMD11, PSMA3, NUMB, PSMC1, UBB, SKP1, PSMD14
REACTOME_DEGRADATION_OF_THE_EXTRACELLULAR_MATRIX	0.393617	0.870409	-0.330598	-1.00871	67	BSG, ADAMTS9, LAMA3, COL6A2, COL19A1, ELN, CTSK, ADAM15, ADAMTS8, ADAMTS5, MMP17, HSPG2, COL13A1
REACTOME_DISEASES_ASSOCIATED_WITH_GLYCOSAMINOGLYCAN_METABOLISM	0.363834	0.870409	-0.407179	-1.05685	27	GPC5, CHSY1, VCAN, EXT1, LUM, GPC4, HSPG2, AGRN
REACTOME_DISEASES_ASSOCIATED_WITH_O_GLYCOSYLATION_OF_PROTEINS	0.363977	0.870409	0.391746	1.06907	34	THSD7B, THBS1, ADAMTS12, SPON1, ADAMTSL3, SEMA5A, THBS2
REACTOME_DISEASES_OF_HEMOSTASIS	0.346614	0.870409	-0.561847	-1.1316	8	VWF
REACTOME_DISORDERS_OF_TRANSMEMBRANE_TRANSPORTERS	0.375	0.870409	-0.33384	-1.03044	77	BSG, SLC16A1, SLC2A1, NUP153, UBC, SLC1A1, SLC3A2, CP, SEM1, UBA52, PSMB4, DERL2, NUP85, DERL3, PSMD11, PSMA3, AAAS, SLC22A5
REACTOME_DOPAMINE_CLEARANCE_FROM_THE_SYNAPTIC_CLEFT	0.378	0.870409	0.831544	1.09596	1	MAOA
REACTOME_DOPAMINE_NEUROTRANSMITTER_RELEASE_CYCLE	0.392197	0.870409	-0.459026	-1.0601	15	UNC13B, RAB3A, TSPOAP1, STXBP1, PPFIA3
REACTOME_DOWNSTREAM_SIGNALING_EVENTS_OF_B_CELL_RECEPTOR_BCR	0.378947	0.870409	-0.360728	-1.03233	47	UBC, SEM1, UBA52, PSMB4, NFKBIA, PSMD11, PSMA3
REACTOME_ERYTHROPOIETIN_ACTIVATES_STAT5	0.392505	0.870409	0.666139	1.1118	4	LYN, IRS2
REACTOME_FBXW7_MUTANTS_AND_NOTCH1_IN_CANCER	0.374502	0.870409	-0.815383	-1.08573	1	SKP1
REACTOME_FCGAMMA_RECEPTOR_FCGR_DEPENDENT_PHAGOCYTOSIS	0.360153	0.870409	0.381182	1.07352	41	ABL1, ITPR1, WASF3, PLD1, ELMO1, LYN, PLD3, PAK1, SYK, PRKCD, VAV3
REACTOME_FCGR3A_MEDIATED_IL10_SYNTHESIS	0.368317	0.870409	0.443285	1.08179	19	ADCY5, ITPR1, LYN, SYK, ADCY1, PLCG2, CREB1, PRKAR1B, ADCY6
REACTOME_FLT3_SIGNALING_THROUGH_SRC_FAMILY_KINASES	0.353061	0.870409	0.779141	1.12563	2	SYK, FLT3
REACTOME_FORMATION_OF_THE_BETA_CATENIN_TCF_TRANSACTIVATING_COMPLEX	0.353183	0.870409	-0.465336	-1.10335	16	TCF4, TLE4
REACTOME_FORMYL_PEPTIDE_RECEPTORS_BIND_FORMYL_PEPTIDES_AND_MANY_OTHER_LIGANDS	0.355469	0.870409	-0.756478	-1.12755	2	ANXA1
REACTOME_FOXO_MEDIATED_TRANSCRIPTION_OF_OXIDATIVE_STRESS_METABOLIC_AND_NEURONAL_GENES	0.355691	0.870409	0.548641	1.11721	9	SMAD2, FOXO3, PPARGC1A, SREBF1, SIRT3, SOD2
REACTOME_GENERATION_OF_SECOND_MESSENGER_MOLECULES	0.374757	0.870409	0.458824	1.08029	15	PAK1, FYB1, PLCG2, ENAH, CD4, VASP, HLA-DRA, PLCG1, LCP2, PAK3, HLA-DPB1
REACTOME_GLUCAGON_LIKE_PEPTIDE_1_GLP1_REGULATES_INSULIN_SECRETION	0.34638	0.870409	0.457973	1.09087	17	ADCY5, KCNB1, ITPR1, GNB2, PRKAR1B, GNG12, ADCY6
REACTOME_GLUCOSE_METABOLISM	0.377729	0.870409	-0.396271	-1.04567	31	PFKL, NUP153, NUP85, AAAS, PFKM, PFKFB2, ENO2
REACTOME_GLYOXYLATE_METABOLISM_AND_GLYCINE_DEGRADATION	0.377282	0.870409	-0.629801	-1.12016	5	GLDC, DLD, GRHPR
REACTOME_G_ALPHA_Z_SIGNALLING_EVENTS	0.388889	0.870409	0.39744	1.03588	26	PRKCA, ADCY5, PRKCD, GNAI3, ADCY1, GNAI1
REACTOME_HIV_TRANSCRIPTION_INITIATION	0.367391	0.870409	-0.400551	-1.0473	29	POLR2L, POLR2J, TAF11, GTF2H5, TAF9B, POLR2H, ERCC2, GTF2B, TAF12, TAF13
REACTOME_HYDROLYSIS_OF_LPC	0.391129	0.870409	-0.703666	-1.12761	3	PLA2G4A, GPCPD1
REACTOME_INTERACTION_BETWEEN_L1_AND_ANKYRINS	0.392233	0.870409	0.450203	1.0679	16	ANK3, ANK2, NFASC, SPTB
REACTOME_INTERLEUKIN_15_SIGNALING	0.379447	0.870409	0.598	1.10638	6	GAB2, GRB2, JAK3, IL15RA
REACTOME_INTERLEUKIN_20_FAMILY_SIGNALING	0.382	0.870409	0.554968	1.1027	8	SOCS3, STAT1, JAK3
REACTOME_INTERLEUKIN_27_SIGNALING	0.383399	0.870409	0.694519	1.09783	3	STAT1, CRLF1
REACTOME_INTERLEUKIN_2_FAMILY_SIGNALING	0.392233	0.870409	0.452015	1.06426	15	GAB2, SYK, STAT1, HAVCR2, GRB2, JAK3
REACTOME_INTERLEUKIN_35_SIGNALLING	0.37747	0.870409	0.700873	1.10787	3	STAT1, STAT4
REACTOME_KERATAN_SULFATE_BIOSYNTHESIS	0.358824	0.870409	-0.52607	-1.09878	9	LUM, SLC35D2
REACTOME_MEIOTIC_RECOMBINATION	0.376518	0.870409	-0.47928	-1.08337	14	NBN, MLH3, BRCA2
REACTOME_METABOLIC_DISORDERS_OF_BIOLOGICAL_OXIDATION_ENZYMES	0.38833	0.870409	0.490179	1.08247	12	TBXAS1, AHCY, MAOA, MAT1A, SLC35D1, GCLM, OPLAH, FMO3, GSS
REACTOME_METABOLISM_OF_RNA	0.384289	0.870409	-0.270972	-1.0244	399	HSPB1, HSPA1A, RNMT, NUP153, RPL13, RPL10, RPL11, CNOT3, UBC, PAPOLA, POLR2L, SEM1, UBA52, SLIRP, GNL3, PSMB4, TRMT61A, NUP85, POLR2J, FAM98B, RPL34, RBMX, RPS7, XRN2, HBS1L, PSMD11, XPO1, RBM25, PSMA3, GTF2H5, SRSF1, AAAS, PRPF6, RBM5, RPS8, RPL37A, RPS16, AKT1, NUDT21, NSUN6, RPL7A, CNOT8, PPIH, RPS12, RPS3, U2SURP, HNRNPU, TRMT61B, WDR18, UTP11, CSTF2T, HNRNPK, RPL35, REXO2, RPL41, RPL36, HNRN…
REACTOME_MRNA_EDITING	0.374	0.870409	0.834375	1.09969	1	ADARB1
REACTOME_M_PHASE	0.393548	0.870409	-0.30028	-1.01932	163	HSP90AA1, NUP153, RANGAP1, UBC, SIRT2, NUDC, SEM1, UBA52, CDK5RAP2, PSMB4, NCAPH2, LBR, NUP85, RAB2A, NSL1, PAFAH1B1, TUBA1C, PDS5A, WAPL, PSMD11, XPO1, PSMA3, AAAS, HAUS5, AHCTF1, BUB3, DYNC1LI2, TUBB2A, MZT2B, TUBA1B, DYNLL2, KIF2A, DYNC1I1, RAN, CETN2, PSMC1, TUBB, CENPC, CHMP3, UBB, PSMD14, PPP2R5B, PDS5B, OFD1, TUBGCP3, TUBA1A
REACTOME_NCAM_SIGNALING_FOR_NEURITE_OUT_GROWTH	0.369811	0.870409	0.399951	1.06271	28	CACNB2, NCAM1, COL4A2, COL4A1, COL6A1, SPTB
REACTOME_ORGANELLE_BIOGENESIS_AND_MAINTENANCE	0.367521	0.870409	-0.30575	-1.02217	139	HSP90AA1, NR1D1, EXOC5, PRKAB2, PRKAG1, CDK5RAP2, CYS1, HSPA9, PAFAH1B1, EXOC6, TUBA1C, SMO, CHCHD3, HAUS5, EXOC7, TMEM216, TUBB2A, CAMK4, MTERF1, TUBA1B, DYNLL2, DYNLRB2, ATP5F1E, SCLT1, ATF2, TCTN3, HDAC6, CETN2, TRAF3IP1, TUBB, DYNLRB1, HCFC1, EXOC1, OFD1, TUBA1A, IFT122, MED1
REACTOME_ORGANIC_CATION_ANION_ZWITTERION_TRANSPORT	0.352	0.870409	0.57957	1.11681	7	RUNX1, SLC22A15, SLC22A2, SLC22A8
REACTOME_P75_NTR_RECEPTOR_MEDIATED_SIGNALLING	0.355789	0.870409	-0.356403	-1.04966	54	UBC, MCF2L, SQSTM1, ARHGEF12, UBA52, MAPK8, NFKBIA, RTN4, BEX3, ARHGEF9, ARHGEF7, TRAF6, UBB, PLEKHG2, ARHGDIA, RAC1, ARHGEF3
REACTOME_PHASE_4_RESTING_MEMBRANE_POTENTIAL	0.381139	0.870409	0.621761	1.098	5	KCNK2, KCNK1, KCNK6, KCNJ14
REACTOME_PLASMA_LIPOPROTEIN_REMODELING	0.35098	0.870409	-0.532737	-1.1127	9	PCSK5, PLTP, FURIN, LMF2, APOE
REACTOME_PLATELET_ACTIVATION_SIGNALING_AND_AGGREGATION	0.369892	0.870409	-0.31739	-1.03296	120	VWF, PECAM1, RAPGEF4, TAGLN2, VCL, PDGFB, CD109, GNB4, MGLL, PRKCE, CAP1, GNAI2, PLA2G4A, CD63, OLA1, SOD1, MANF, SPARC, RHOG, SRGN, RASGRP2, AKT1, DGKE, F13A1, ARRB2
REACTOME_POST_CHAPERONIN_TUBULIN_FOLDING_PATHWAY	0.370809	0.870409	-0.506468	-1.07774	10	TBCD, TUBA1C, TUBB2A, TUBA1B, TUBA1A
REACTOME_REGULATION_OF_MECP2_EXPRESSION_AND_ACTIVITY	0.349515	0.870409	0.460999	1.09351	16	NCOR1, HIPK2, AGO3
REACTOME_REGULATION_OF_NFE2L2_GENE_EXPRESSION	0.362919	0.870409	0.679696	1.13442	4	CREBBP, EP300, MYC
REACTOME_REGULATION_OF_RUNX1_EXPRESSION_AND_ACTIVITY	0.351515	0.870409	0.53319	1.13002	10	RUNX1, AGO3, CDK6, PML, TNRC6C
REACTOME_REGULATION_OF_SIGNALING_BY_CBL	0.359026	0.870409	-0.486545	-1.08306	13	UBC, RAPGEF1, UBA52, CBL
REACTOME_RETINOID_CYCLE_DISEASE_EVENTS	0.372984	0.870409	-0.713392	-1.14319	3	TTR, ABCA4, STRA6
REACTOME_RHOA_GTPASE_CYCLE	0.364035	0.870409	-0.335934	-1.03691	77	SNAP23, ABCD3, TFRC, ARHGAP21, KTN1, MCF2L, ARHGEF12, FAM13A, STARD13, ARHGAP31, LBR, AAAS, MYO9A, PREX2, FMNL3, ARHGAP18, MACO1, VANGL1, ARHGEF7, STOM
REACTOME_RUNX1_AND_FOXP3_CONTROL_THE_DEVELOPMENT_OF_REGULATORY_T_LYMPHOCYTES_TREGS	0.351085	0.870409	0.68466	1.14271	4	RUNX1, NFATC2, CR1
REACTOME_RUNX1_REGULATES_TRANSCRIPTION_OF_GENES_INVOLVED_IN_INTERLEUKIN_SIGNALING	0.363636	0.870409	0.711495	1.12466	3	RUNX1, LIFR
REACTOME_RUNX2_REGULATES_CHONDROCYTE_MATURATION	0.394531	0.870409	-0.742067	-1.10607	2	CBFB
REACTOME_SARS_COV_1_TARGETS_HOST_INTRACELLULAR_SIGNALLING_AND_REGULATORY_PATHWAYS	0.35167	0.870409	0.635042	1.12145	5	YWHAH, EP300, SERPINE1
REACTOME_SCF_BETA_TRCP_MEDIATED_DEGRADATION_OF_EMI1	0.375546	0.870409	-0.397875	-1.05113	30	UBC, SEM1, UBA52, PSMB4, PSMD11, PSMA3, PSMC1, UBB, SKP1, PSMD14
REACTOME_SIGNALING_BY_ALK_IN_CANCER	0.347639	0.870409	-0.374254	-1.05407	45	PPFIBP1, JUN, UBC, VCL, SQSTM1, UBA52, MCL1, MAPK8
REACTOME_SIGNALING_BY_ERBB2	0.391304	0.870409	-0.408771	-1.03867	23	HSP90AA1, UBC, PTPN12, UBA52, CDC37, PRKCE
REACTOME_SIGNALING_BY_FGFR2	0.393597	0.870409	0.389297	1.05123	32	GAB1, FGFR2, NCBP1, FGF17, GRB2, POLR2F
REACTOME_SIGNALING_BY_FLT3_ITD_AND_TKD_MUTANTS	0.358	0.870409	0.56468	1.122	8	GAB2, GRB2, FLT3
REACTOME_SIGNALING_BY_KIT_IN_DISEASE	0.345528	0.870409	0.552128	1.12431	9	LYN, STAT1, GRB2, KIT
REACTOME_SIGNALING_BY_NOTCH2	0.39375	0.870409	-0.407938	-1.04166	24	MIB1, UBC, HES1, JAG2, UBA52
REACTOME_SIGNALING_BY_PDGF	0.386029	0.870409	0.39076	1.05252	30	THBS1, PDGFD, COL4A2, COL4A1, COL6A1, STAT1, THBS2
REACTOME_SIGNALING_BY_PDGFRA_TRANSMEMBRANE_JUXTAMEMBRANE_AND_KINASE_DOMAIN_MUTANTS	0.37747	0.870409	0.599227	1.10865	6	STAT1, GRB2
REACTOME_SIGNALLING_TO_P38_VIA_RIT_AND_RIN	0.367589	0.870409	0.706785	1.11722	3	NTRK1, RIT1, RIT2
REACTOME_SIGNAL_REGULATORY_PROTEIN_FAMILY_INTERACTIONS	0.38856	0.870409	0.667217	1.1136	4	FYB1, GRB2, SKAP2, CD47
REACTOME_SIGNAL_TRANSDUCTION_BY_L1	0.362525	0.870409	0.506249	1.09793	11	NCAM1, PAK1, MAP2K2, ITGA2B
REACTOME_SPERM_MOTILITY_AND_TAXES	0.351779	0.870409	0.716979	1.13333	3	HVCN1, CATSPERG
REACTOME_STAT3_NUCLEAR_EVENTS_DOWNSTREAM_OF_ALK_SIGNALING	0.385375	0.870409	0.594462	1.09983	6	DNMT1, EP300, PRDM1
REACTOME_SULFIDE_OXIDATION_TO_SULFATE	0.387755	0.870409	0.766525	1.1074	2	ETHE1, SUOX
REACTOME_SUPPRESSION_OF_APOPTOSIS	0.383065	0.870409	-0.70585	-1.13111	3	SFPQ, TRIM27
REACTOME_SYNTHESIS_OF_15_EICOSATETRAENOIC_ACID_DERIVATIVES	0.364542	0.870409	-0.820927	-1.09312	1	PTGS2
REACTOME_SYNTHESIS_OF_DNA	0.344086	0.870409	-0.349381	-1.04798	63	UBC, SEM1, UBA52, PSMB4, RFC3, POLA1, PSMD11, PSMA3, MCM4, POLD4, RFC4, CDK2, PSMC1, UBB, SKP1, POLE3, PSMD14
REACTOME_SYNTHESIS_OF_PYROPHOSPHATES_IN_THE_CYTOSOL	0.388998	0.870409	0.617321	1.09016	5	ITPK1, IP6K1, IP6K3, NUDT4
REACTOME_TACHYKININ_RECEPTORS_BIND_TACHYKININS	0.380478	0.870409	-0.811372	-1.08039	1	TACR1
REACTOME_TBC_RABGAPS	0.373281	0.870409	0.42803	1.06472	21	RAB8B, RAB5A, RAB7A, ULK1, TBC1D15, GABARAP, RAB11A, TBC1D10A, GGA3
REACTOME_TELOMERE_MAINTENANCE	0.364583	0.870409	-0.375814	-1.04152	41	POLR2L, RFC3, POLR2J, POLA1, POLD4, RFC4, PPP6R3, STN1, CDK2, RUVBL2, POLR2H
REACTOME_TIE2_SIGNALING	0.392157	0.870409	-0.508354	-1.06177	9	TEK, SHC1, KRAS, ANGPT2, GRB14
REACTOME_TNF_RECEPTOR_SUPERFAMILY_TNFSF_MEMBERS_MEDIATING_NON_CANONICAL_NF_KB_PATHWAY	0.362903	0.870409	-0.718769	-1.15181	3	TNFSF13B
REACTOME_TOLL_LIKE_RECEPTOR_CASCADES	0.387665	0.870409	-0.32828	-1.01578	84	MEF2A, HSP90B1, JUN, UBC, CTSK, UBA52, DNM1, RPS6KA3, MAPK8, NFKBIA, IRAK3, TLR5, PELI2, VRK3, TRAF6, ATF2, DUSP3, UBB, SIGIRR, SKP1, RPS6KA2
REACTOME_TRAF6_MEDIATED_IRF7_ACTIVATION	0.378049	0.870409	0.541307	1.10227	9	MAVS, CREBBP, EP300, IFIH1, TRIM4
REACTOME_TRANSCRIPTIONAL_REGULATION_BY_SMALL_RNAS	0.359343	0.870409	-0.423145	-1.07295	22	NUP153, POLR2L, NUP85, POLR2J, AAAS
REACTOME_UPTAKE_AND_FUNCTION_OF_ANTHRAX_TOXINS	0.363821	0.870409	0.545458	1.11073	9	ANTXR2, MAP2K6, MAP2K3, MAP2K2, MAP2K7
REACTOME_VITAMIN_C_ASCORBATE_METABOLISM	0.368952	0.870409	-0.603381	-1.11906	6	SLC2A1, SLC2A3, CYB5R3
REACTOME_FGFR3B_LIGAND_BINDING_AND_ACTIVATION	0.395918	0.871135	0.763921	1.10364	2	FGF17, FGFR3
REACTOME_GLUTAMATE_NEUROTRANSMITTER_RELEASE_CYCLE	0.396304	0.871135	-0.457558	-1.05672	15	UNC13B, SLC1A1, SLC1A2, RAB3A, TSPOAP1, STXBP1, PPFIA3
REACTOME_LIPID_PARTICLE_ORGANIZATION	0.398	0.871135	0.817742	1.07777	1	HILPDA
REACTOME_LOSS_OF_MECP2_BINDING_ABILITY_TO_THE_NCOR_SMRT_COMPLEX	0.398422	0.871135	0.660589	1.10253	4	NCOR1, MECP2
REACTOME_METABOLISM_OF_CARBOHYDRATES	0.397436	0.871135	-0.301119	-1.00669	139	HYAL1, GPC5, SLC2A1, PFKL, HYAL2, NUP153, UBC, CHSY1, VCAN, EXT1, UBA52, NUP85, LUM, SLC35D2, GPC4, GLB1, HSPG2, AGRN, AAAS, NAGLU, PFKM, PFKFB2, NDST3, HPSE2, ALDH1A1, ENO2
REACTOME_PEROXISOMAL_LIPID_METABOLISM	0.398058	0.871135	0.447999	1.06267	16	PECR, EHHADH, ACBD5, ECI2, MLYCD, NUDT7, ALDH3A2
REACTOME_SYNTHESIS_SECRETION_AND_DEACYLATION_OF_GHRELIN	0.398406	0.871135	-0.56648	-1.09954	7	BCHE, SPCS3, KLF4, SEC11C, SEC11A, UCN
REACTOME_DISEASES_OF_SIGNAL_TRANSDUCTION_BY_GROWTH_FACTOR_RECEPTORS_AND_SECOND_MESSENGERS	0.401302	0.874547	-0.288073	-1.01844	225	HSP90AA1, VWF, PPFIBP1, FXR1, MIB1, KSR2, JUN, UBC, VCL, SQSTM1, PDGFB, HES1, POLR2L, PTPN12, JAG2, SEM1, UBA52, CBL, CDC37, TSC2, PSMB4, DERL2, MCL1, MAPK8, POLR2J
REACTOME_PLASMA_LIPOPROTEIN_ASSEMBLY_REMODELING_AND_CLEARANCE	0.401515	0.874547	0.381093	1.0401	35	BMP1, ABCA1, LIPA, AP2A1, SAR1B, NR1H3
REACTOME_SEMA4D_MEDIATED_INHIBITION_OF_CELL_ATTACHMENT_AND_MIGRATION	0.400786	0.874547	0.612435	1.08153	5	SEMA4D, MET, ARHGAP35
REACTOME_EGFR_DOWNREGULATION	0.40404	0.877814	-0.422819	-1.02892	18	UBC, PTPN12, UBA52, CBL, SPRY2, EPS15
REACTOME_SYNTHESIS_OF_GDP_MANNOSE	0.40404	0.877814	-0.649095	-1.09799	4	PMM1, GMPPA, HK1
REACTOME_EPH_EPHRIN_MEDIATED_REPULSION_OF_CELLS	0.406551	0.878807	0.403822	1.02352	23	LYN, AP2A1, MMP2, VAV3, EPHA7, NCSTN
REACTOME_INHIBITION_OF_THE_PROTEOLYTIC_ACTIVITY_OF_APC_C_REQUIRED_FOR_THE_ONSET_OF_ANAPHASE_BY_MITOTIC_SPINDLE_CHECKPOINT_COMPONENTS	0.406504	0.878807	0.524919	1.0689	9	UBE2E1, UBE2D1, CDC16
REACTOME_SIGNALING_BY_FGFR	0.40566	0.878807	0.374201	1.04323	38	GAB1, FGFR2, NCBP1, FGF17, GRB2, POLR2F
REACTOME_TP53_REGULATES_TRANSCRIPTION_OF_ADDITIONAL_CELL_CYCLE_GENES_WHOSE_EXACT_ROLE_IN_THE_P53_PATHWAY_REMAIN_UNCERTAIN	0.405825	0.878807	0.444447	1.05425	16	CNOT4, RGCC, CNOT2
REACTOME_DISEASES_OF_GLYCOSYLATION	0.408207	0.879223	-0.319148	-0.998128	89	ADAMTS9, GPC5, CHSY1, ALG8, VCAN, EXT1, SPON2, LARGE1, ADAMTS8, ADAMTS5, LUM, GPC4, GLB1, ADAMTS17, THSD4, HSPG2, ALG14, AGRN, C1GALT1C1, ADAMTS6
REACTOME_INFECTION_WITH_MYCOBACTERIUM_TUBERCULOSIS	0.407708	0.879223	-0.473165	-1.05328	13	UBC, B2M, SFPQ, UBA52
REACTOME_TGF_BETA_RECEPTOR_SIGNALING_IN_EMT_EPITHELIAL_TO_MESENCHYMAL_TRANSITION	0.408284	0.879223	-0.493156	-1.04941	10	UBC, UBA52, SMURF1, F11R
REACTOME_MOLYBDENUM_COFACTOR_BIOSYNTHESIS	0.409736	0.88063	-0.617504	-1.09829	5	GPHN, MOCS2
REACTOME_NUCLEAR_EVENTS_KINASE_AND_TRANSCRIPTION_FACTOR_ACTIVATION	0.41048	0.88063	-0.384383	-1.0143	31	MEF2A, RPS6KA3, ID3, ID1, JUNB, JUND, VRK3, ATF2, DUSP3
REACTOME_THE_ACTIVATION_OF_ARYLSULFATASES	0.410256	0.88063	0.65046	1.08563	4	SUMF1, ARSD, ARSG, ARSA
REACTOME_FGFR2_ALTERNATIVE_SPLICING	0.411417	0.881535	0.451468	1.038	14	FGFR2, NCBP1, POLR2F
REACTOME_BILE_ACID_AND_BILE_SALT_METABOLISM	0.412916	0.88364	0.436742	1.0403	17	AKR1C1, ABCC3, OSBPL6, RXRA, SLCO1A2, OSBP
REACTOME_ALPHA_LINOLENIC_OMEGA3_AND_LINOLEIC_OMEGA6_ACID_METABOLISM	0.418	0.888854	0.551221	1.06219	7	ACSL1, ELOVL2, ELOVL1
REACTOME_INACTIVATION_OF_CDC42_AND_RAC1	0.416503	0.888854	0.605381	1.06907	5	SLIT2, SRGAP3, SRGAP1
REACTOME_MET_INTERACTS_WITH_TNS_PROTEINS	0.418146	0.888854	0.646907	1.0797	4	HGF, MET, TNS3
REACTOME_PI3K_AKT_ACTIVATION	0.416996	0.888854	0.67861	1.07268	3	NTRK1, IRS2, IRS1
REACTOME_PROTON_COUPLED_MONOCARBOXYLATE_TRANSPORT	0.416162	0.888854	-0.64558	-1.09204	4	BSG, SLC16A1, SLC16A3
REACTOME_UREA_CYCLE	0.418468	0.888854	0.604164	1.06692	5	ASL, CPS1, NMRAL1, ARG2
REACTOME_GABA_SYNTHESIS_RELEASE_REUPTAKE_AND_DEGRADATION	0.420319	0.890576	-0.524953	-1.05729	8	GAD2, RAB3A, STXBP1
REACTOME_INTERLEUKIN_6_SIGNALING	0.420118	0.890576	0.644523	1.07572	4	SOCS3, STAT1
REACTOME_ABACAVIR_ADME	0.477823	0.890767	-0.537058	-0.996056	6	ABCB1
REACTOME_ABC_TRANSPORTER_DISORDERS	0.471459	0.890767	-0.35217	-0.973879	40	UBC, SEM1, UBA52, PSMB4, DERL2, DERL3, PSMD11, PSMA3
REACTOME_ACTIVATION_OF_BH3_ONLY_PROTEINS	0.439919	0.890767	-0.421832	-1.01264	17	MAPK8, AKT1, PPP1R13B, BID, DYNLL2
REACTOME_ACTIVATION_OF_NIMA_KINASES_NEK9_NEK6_NEK7	0.46	0.890767	0.786953	1.03719	1	NEK6
REACTOME_ACYL_CHAIN_REMODELING_OF_DAG_AND_TAG	0.482828	0.890767	-0.601655	-1.01774	4	MGLL, DGAT1
REACTOME_AMPK_INHIBITS_CHREBP_TRANSCRIPTIONAL_ACTIVATION_ACTIVITY	0.454183	0.890767	-0.523751	-1.0166	7	ADIPOR2, PRKAB2
REACTOME_ANDROGEN_BIOSYNTHESIS	0.431641	0.890767	-0.717555	-1.06953	2	SRD5A3, HSD17B12
REACTOME_BETA_OXIDATION_OF_BUTANOYL_COA_TO_ACETYL_COA	0.460474	0.890767	0.661536	1.04569	3	ACSM3, ECHS1, ACADS
REACTOME_BETA_OXIDATION_OF_PRISTANOYL_COA	0.482828	0.890767	-0.602667	-1.01945	4	ACOX3, ACOT8, ACOX2, CROT
REACTOME_BETA_OXIDATION_OF_VERY_LONG_CHAIN_FATTY_ACIDS	0.440079	0.890767	0.597249	1.05471	5	EHHADH, ECI2, MLYCD
REACTOME_CALCITONIN_LIKE_LIGAND_RECEPTORS	0.444008	0.890767	0.595412	1.05147	5	CALCRL, CALCB, RAMP1
REACTOME_CASPASE_ACTIVATION_VIA_DEATH_RECEPTORS_IN_THE_PRESENCE_OF_LIGAND	0.474	0.890767	0.521516	1.00495	7	TNFSF10, TNFRSF10B, TRADD
REACTOME_CD28_DEPENDENT_VAV1_PATHWAY	0.467456	0.890767	0.62142	1.03716	4	PAK1, GRB2, PAK3
REACTOME_CELLULAR_RESPONSE_TO_MITOCHONDRIAL_STRESS	0.468379	0.890767	0.554373	1.02566	6	EIF2S1, YME1L1, DELE1, EIF2S2, EIF2AK1
REACTOME_CELLULAR_SENESCENCE	0.459963	0.890767	0.323877	0.997869	68	PHC2, UBE2E1, MDM2, MAPK10, AGO3, MINK1, CEBPB, ATM, EED, MAP2K6, EHMT2, FZR1, ACD, UBE2D1, PHC3, MAP2K3, EP400, CABIN1, CDK6, MRE11, CDC16
REACTOME_CELL_CYCLE_MITOTIC	0.427646	0.890767	-0.282909	-1.00258	231	HSP90AA1, NUP153, RANGAP1, UBC, HSP90AB1, SIRT2, NUDC, SEM1, UBA52, CDK5RAP2, PSMB4, NCAPH2, LBR, NUP85, RFC3, RAB2A, NSL1, ESCO1, PAFAH1B1, POLA1, TUBA1C, PDS5A, WAPL, PSMD11, XPO1, PSMA3, AAAS, MCM4, HAUS5, POLD4, AHCTF1, BUB3, DYNC1LI2, AKT1, TUBB2A, RBBP4, RFC4, MZT2B, TUBA1B, DHFR, DYNLL2, CDK11B, KIF2A, DYNC1I1, RAN, CDK2, CETN2, PSMC1, TUBB, CENPC, CHMP3, UBB, SKP1, CCND1, POLE3, PSMD14, P…
REACTOME_CELL_DEATH_SIGNALLING_VIA_NRAGE_NRIF_AND_NADE	0.439834	0.890767	-0.351797	-0.98941	43	UBC, MCF2L, SQSTM1, ARHGEF12, UBA52, MAPK8, BEX3, ARHGEF9, ARHGEF7, TRAF6, UBB, PLEKHG2, RAC1, ARHGEF3
REACTOME_CHK1_CHK2_CDS1_MEDIATED_INACTIVATION_OF_CYCLIN_B_CDK1_COMPLEX	0.431953	0.890767	0.638033	1.06489	4	YWHAH, CHEK2
REACTOME_DEFECTIVE_B4GALT1_CAUSES_B4GALT1_CDG_CDG_2D	0.47379	0.890767	-0.656063	-1.05132	3	LUM
REACTOME_DEFECTIVE_B4GALT7_CAUSES_EDS_PROGEROID_TYPE	0.481553	0.890767	0.411449	0.975976	16	GPC6, SDC4, BGN, SDC2
REACTOME_DEFECTIVE_CHSY1_CAUSES_TPBS	0.4375	0.890767	-0.561519	-1.04142	6	CHSY1, VCAN
REACTOME_DEFECTIVE_ST3GAL3_CAUSES_MCT12_AND_EIEE15	0.475806	0.890767	-0.654796	-1.04929	3	LUM
REACTOME_DNA_REPLICATION_INITIATION	0.449597	0.890767	-0.551182	-1.02225	6	POLA1, POLE3
REACTOME_DOWNREGULATION_OF_TGF_BETA_RECEPTOR_SIGNALING	0.441057	0.890767	-0.396062	-0.992052	20	UBC, UBA52, SMURF1, SMAD7, PMEPA1, XPO1
REACTOME_EPHB_MEDIATED_FORWARD_SIGNALING	0.455621	0.890767	0.421029	1.0108	18	LYN, PAK1, SDC2, GRIN1
REACTOME_EPH_EPHRIN_SIGNALING	0.454198	0.890767	0.349183	0.997976	44	LYN, AP2A1, PAK1, SDC2, MMP2, VAV3, SDCBP, EPHA7, GRIN1, NCSTN
REACTOME_ER_QUALITY_CONTROL_COMPARTMENT_ERQC	0.464066	0.890767	-0.421552	-0.999537	16	UBC, UBA52, DERL2, SYVN1, EDEM2, UBB, MAN1B1
REACTOME_EXTENSION_OF_TELOMERES	0.471616	0.890767	-0.365704	-0.96501	31	RFC3, POLA1, POLD4, RFC4, PPP6R3, STN1, CDK2, RUVBL2
REACTOME_FATTY_ACYL_COA_BIOSYNTHESIS	0.440994	0.890767	-0.396835	-1.00834	23	ELOVL7, ACSL5
REACTOME_FCERI_MEDIATED_NF_KB_ACTIVATION	0.465665	0.890767	-0.347447	-0.978572	45	UBC, SEM1, UBA52, PSMB4, NFKBIA, PSMD11, PSMA3, CDC34, RASGRP2, TRAF6, PSMC1, UBB, SKP1, PSMD14
REACTOME_FGFR2_MUTANT_RECEPTOR_ACTIVATION	0.466019	0.890767	0.421138	0.991563	15	FGFR2, NCBP1, FGF17, POLR2F
REACTOME_FORMATION_OF_TC_NER_PRE_INCISION_COMPLEX	0.454158	0.890767	-0.363778	-0.983574	34	UBC, POLR2L, UBA52, POLR2J, GTF2H5, UBB, POLR2H, AQR, ERCC2, COPS7A
REACTOME_FORMATION_OF_THE_ANTERIOR_NEURAL_PLATE	0.433594	0.890767	-0.715841	-1.06698	2	ZNF521
REACTOME_FORMATION_OF_THE_POSTERIOR_NEURAL_PLATE	0.433594	0.890767	-0.715841	-1.06698	2	ZNF521
REACTOME_FORMATION_OF_TUBULIN_FOLDING_INTERMEDIATES_BY_CCT_TRIC	0.483366	0.890767	-0.458447	-0.994069	11	TUBA1C, CCT6A, TUBB2A, TUBA1B, TUBA1A
REACTOME_GAB1_SIGNALOSOME	0.473477	0.890767	0.581039	1.02608	5	GAB1, GRB2
REACTOME_GAP_JUNCTION_TRAFFICKING_AND_REGULATION	0.478439	0.890767	-0.416172	-0.98678	16	DNM1, TUBA1C, GJC1, TUBB2A, TUBA1B, TUBA1A, CLTCL1, CLTB
REACTOME_GDP_FUCOSE_BIOSYNTHESIS	0.421875	0.890767	-0.725272	-1.08104	2	FUOM
REACTOME_GLUCAGON_TYPE_LIGAND_RECEPTORS	0.448207	0.890767	-0.511183	-1.02956	8	GNB4, VIPR2
REACTOME_GLYCOGEN_SYNTHESIS	0.445098	0.890767	-0.488003	-1.01927	9	UBC, UBA52, UBB, UGP2, GYG2
REACTOME_HDACS_DEACETYLATE_HISTONES	0.457426	0.890767	0.411502	1.00423	19	NCOR1, PHF21A, KDM1A, MTA3, ARID4A
REACTOME_HDL_REMODELING	0.47379	0.890767	-0.655931	-1.05111	3	PLTP, APOE
REACTOME_HDR_THROUGH_SINGLE_STRAND_ANNEALING_SSA	0.423301	0.890767	0.405611	1.01406	22	ABL1, BRCA1, ATR, ATM
REACTOME_HOMOLOGOUS_DNA_PAIRING_AND_STRAND_EXCHANGE	0.440162	0.890767	-0.397536	-1.00522	21	NBN, SEM1, BRCA2, RFC3, RAD17, RFC4
REACTOME_INCRETIN_SYNTHESIS_SECRETION_AND_INACTIVATION	0.481855	0.890767	-0.649086	-1.04014	3	SPCS3, SEC11C, SEC11A
REACTOME_INHIBITION_OF_REPLICATION_INITIATION_OF_DAMAGED_DNA_BY_RB1_E2F1	0.436364	0.890767	-0.63898	-1.08088	4	POLA1
REACTOME_INSULIN_RECEPTOR_RECYCLING	0.443089	0.890767	0.509531	1.03757	9	ATP6V1E1, ATP6V0B
REACTOME_INTERCONVERSION_OF_NUCLEOTIDE_DI_AND_TRIPHOSPHATES	0.43662	0.890767	0.466932	1.03113	12	GSR, CTPS1, RRM2B
REACTOME_INTERLEUKIN_18_SIGNALING	0.442424	0.890767	-0.636917	-1.07739	4	IL18R1
REACTOME_INTERLEUKIN_3_INTERLEUKIN_5_AND_GM_CSF_SIGNALING	0.474333	0.890767	-0.387691	-0.983052	22	UBC, RAPGEF1, UBA52, CBL, INPP5D
REACTOME_INTERLEUKIN_4_AND_INTERLEUKIN_13_SIGNALING	0.45977	0.890767	0.35232	0.992241	41	BCL6, RORA, SOCS3, POU2F1, MMP2, FOXO3, STAT1, IL18
REACTOME_INTRINSIC_PATHWAY_OF_FIBRIN_CLOT_FORMATION	0.451677	0.890767	-0.478393	-1.01799	10	VWF, SERPINE2
REACTOME_KILLING_MECHANISMS	0.439216	0.890767	-0.490227	-1.02391	9	JUN, MAPK8, DVL3, RAC1, NOXA1
REACTOME_MATURATION_OF_SARS_COV_1_NUCLEOPROTEIN	0.463511	0.890767	0.624878	1.04293	4	PARP10, PARP6, SUMO1
REACTOME_MEMBRANE_TRAFFICKING	0.478505	0.890767	0.26288	0.990125	312	ANK3, MAN2A1, DENND2A, DENND4A, PRKAG2, REPS2, SEC31A, SH3GL3, CD55, FTH1, AP2A1, RAB31, SCFD1, ANK2, SEC24D, DNM3, RAB8B, VPS37C, HGS, RAB5A, YWHAH, BIN1, AP3B1, VPS51, SAR1B, STON2, MAN1C1, VAMP3, CCZ1B, SNF8, TUBB4A, SEC24A, RAB7A, SPTB, ULK1, TRAPPC3, DNAJC6, TBC1D15, KIF22, GABARAP, CHMP4B, RGP1, DENND5A, DENND6B, MVB12B, COL7A1, RAB11A, COPZ2, STXBP3, SEC16B, CNIH3, DTNBP1, AP4B1, ANKRD28, …
REACTOME_METABOLISM_OF_FAT_SOLUBLE_VITAMINS	0.433526	0.890767	0.398337	1.00961	23	AKR1C1, GPC6, SDC4, SDC2, LRP10
REACTOME_METAL_ION_SLC_TRANSPORTERS	0.456212	0.890767	0.47473	1.02957	11	SLC39A14, SLC11A2
REACTOME_MET_ACTIVATES_RAP1_AND_RAC1	0.443089	0.890767	0.50985	1.03822	9	GAB1, HGF, MET, GRB2
REACTOME_MET_PROMOTES_CELL_MOTILITY	0.448276	0.890767	-0.392987	-0.993717	21	LAMA3, RAPGEF1, LAMB2, ITGA2, LAMC3
REACTOME_MICRORNA_MIRNA_BIOGENESIS	0.464066	0.890767	-0.421653	-0.999776	16	POLR2L, POLR2J, XPO5, BCDIN3D, RAN, POLR2H
REACTOME_MITOTIC_METAPHASE_AND_ANAPHASE	0.442266	0.890767	-0.30519	-0.981026	104	RANGAP1, UBC, SIRT2, NUDC, SEM1, UBA52, PSMB4, LBR, NUP85, NSL1, PAFAH1B1, TUBA1C, PDS5A, WAPL, PSMD11, XPO1, PSMA3, AHCTF1, BUB3, DYNC1LI2, TUBB2A, TUBA1B, DYNLL2, KIF2A, DYNC1I1, RAN, PSMC1, CENPC, CHMP3, UBB, PSMD14, PPP2R5B, PDS5B, TUBA1A
REACTOME_MOLECULES_ASSOCIATED_WITH_ELASTIC_FIBRES	0.479303	0.890767	-0.370994	-0.962932	27	FBLN5, MFAP4, ELN, ITGB8
REACTOME_MUSCLE_CONTRACTION	0.462555	0.890767	-0.31007	-0.967166	88	TPM1, ITGA1, CLIC2, SCN2A, CACNA1C, VCL, PXN, ATP1A1, KCNH2, SCN1A, SCN3A
REACTOME_MYOCLONIC_EPILEPSY_OF_LAFORA	0.440239	0.890767	-0.536648	-1.04164	7	UBC, UBA52
REACTOME_NERVOUS_SYSTEM_DEVELOPMENT	0.466667	0.890767	0.266644	0.996591	292	PRKCA, GAB1, TRPC4, ANK3, DAB1, CACNB2, ABL1, NEO1, UNC5C, SLIT2, ALCAM, SCD5, SHTN1, SEMA4D, NCAM1, GAB2, MBP, LYN, AP2A1, COL4A2, ANK2, COL4A1, DNM3, COL6A1, PAK1, SDC2, MMP2, SEMA5A, CLASP2, NFASC, RPL39L, PTPRC, TUBB4A, SPTB, VAV3, CUL2
REACTOME_NEUROFASCIN_INTERACTIONS	0.442043	0.890767	0.596527	1.05343	5	NFASC, SDCBP
REACTOME_NONHOMOLOGOUS_END_JOINING_NHEJ	0.426829	0.890767	-0.400197	-1.00241	20	NBN, BRCC3, POLM, RNF168, NSD2
REACTOME_NOREPINEPHRINE_NEUROTRANSMITTER_RELEASE_CYCLE	0.433663	0.890767	-0.468561	-1.03352	12	UNC13B, RAB3A, TSPOAP1, STXBP1, PPFIA3
REACTOME_NOTCH2_INTRACELLULAR_DOMAIN_REGULATES_TRANSCRIPTION	0.472	0.890767	0.52322	1.00823	7	MAML3, EP300, CREB1, RBPJ
REACTOME_NR1H2_NR1H3_REGULATE_GENE_EXPRESSION_LINKED_TO_TRIGLYCERIDE_LIPOLYSIS_IN_ADIPOSE	0.420949	0.890767	0.677878	1.07152	3	NR1H3, RXRA
REACTOME_NUCLEAR_ENVELOPE_NE_REASSEMBLY	0.440171	0.890767	-0.370404	-0.990137	33	RANGAP1, SIRT2, LBR, NUP85, TUBA1C, AHCTF1, TUBB2A, TUBA1B, RAN, CHMP3
REACTOME_NUCLEAR_RECEPTOR_TRANSCRIPTION_PATHWAY	0.465517	0.890767	0.375542	0.978803	26	THRB, RORA, NCOR1, NR1H3, RXRA, NR2F6
REACTOME_NUCLEOTIDE_BINDING_DOMAIN_LEUCINE_RICH_REPEAT_CONTAINING_RECEPTOR_NLR_SIGNALING_PATHWAYS	0.427015	0.890767	-0.388863	-1.00931	27	SUGT1, UBC, HSP90AB1, UBA52
REACTOME_N_GLYCAN_TRIMMING_AND_ELONGATION_IN_THE_CIS_GOLGI	0.454545	0.890767	0.666077	1.05287	3	MAN1C1, MANEA, MGAT1
REACTOME_OAS_ANTIVIRAL_RESPONSE	0.435484	0.890767	-0.678031	-1.08653	3	RNASEL
REACTOME_PARACETAMOL_ADME	0.442	0.890767	0.520505	1.03423	8	ABCG2, ABCC3
REACTOME_PDH_COMPLEX_SYNTHESIZES_ACETYL_COA_FROM_PYR	0.457661	0.890767	-0.66433	-1.06457	3	DLD, PDHB
REACTOME_PHASE_2_PLATEAU_PHASE	0.422	0.890767	0.534444	1.06192	8	CACNB2, CACNG4
REACTOME_PROTEIN_UBIQUITINATION	0.428839	0.890767	0.375421	1.02269	33	UBE2R2, UBE2E1, RNF144A, LEO1, UBE2K, UBE2D1
REACTOME_PTK6_PROMOTES_HIF1A_STABILIZATION	0.460938	0.890767	-0.702641	-1.0473	2	GPNMB
REACTOME_PURINE_CATABOLISM	0.434959	0.890767	0.515762	1.05026	9	NT5C2, NT5E
REACTOME_RECEPTOR_TYPE_TYROSINE_PROTEIN_PHOSPHATASES	0.455969	0.890767	-0.472258	-1.02402	11	PPFIBP1, PPFIBP2
REACTOME_REGULATION_BY_C_FLIP	0.474	0.890767	0.521516	1.00495	7	TNFSF10, TNFRSF10B, TRADD
REACTOME_REGULATION_OF_CDH11_GENE_TRANSCRIPTION	0.43002	0.890767	-0.608298	-1.08191	5	FOXF1
REACTOME_REGULATION_OF_CHOLESTEROL_BIOSYNTHESIS_BY_SREBP_SREBF	0.480663	0.890767	0.368785	0.984794	27	SEC24D, SAR1B, SEC24A, CREBBP, RXRA, FASN, SCAP, SREBF1, NFYA, CARM1
REACTOME_REGULATION_OF_NPAS4_GENE_TRANSCRIPTION	0.474308	0.890767	0.655221	1.03571	3	SRF, KCNIP3, REST
REACTOME_REPLACEMENT_OF_PROTAMINES_BY_NUCLEOSOMES_IN_THE_MALE_PRONUCLEUS	0.454183	0.890767	-0.771145	-1.02683	1	SRPK1
REACTOME_RESOLUTION_OF_D_LOOP_STRUCTURES_THROUGH_SYNTHESIS_DEPENDENT_STRAND_ANNEALING_SDSA	0.464503	0.890767	-0.449303	-1.00016	13	NBN, SEM1, BRCA2
REACTOME_RETROGRADE_NEUROTROPHIN_SIGNALLING	0.458	0.890767	0.527918	1.01728	7	AP2A1, DNM3, NTRK1
REACTOME_RHOC_GTPASE_CYCLE	0.477987	0.890767	-0.347746	-0.968854	42	ABCD3, TFRC, ARHGAP21, MCF2L, ARHGEF12, STARD13, LBR, FMNL3, ARHGAP18, MACO1, VANGL1, STOM
REACTOME_RHOU_GTPASE_CYCLE	0.458753	0.890767	-0.398184	-0.984034	19	DST, ARHGAP31, PEAK1, WDR6, TXNL1, VANGL1, ARHGEF7
REACTOME_RHO_GTPASES_ACTIVATE_IQGAPS	0.481409	0.890767	-0.460379	-0.998257	11	TUBA1C, TUBB2A, TUBA1B, TUBA1A, RAC1
REACTOME_RSV_HOST_INTERACTIONS	0.480076	0.890767	0.337481	0.979289	47	GPC6, MAVS, SDC4, CDK19, SDC2, MED15, MED16, CREBBP, TLR3, MED13, EP300, BECN1
REACTOME_RUNX3_REGULATES_P14_ARF	0.472332	0.890767	0.552958	1.02304	6	RUNX1, EP300
REACTOME_SARS_COV_1_HOST_INTERACTIONS	0.436441	0.890767	-0.346233	-0.992341	48	UBC, BST2, UBA52, NFKBIA, RPS7, RPS8, RPS16, PPIH, RPS12, RPS3, TRAF6, RPS6, RPS14, RPS5, UBB, RPS13, RPS23, RPS21, RPS18, RPS28, SIKE1, PPIA, RPS4X
REACTOME_SCAVENGING_BY_CLASS_B_RECEPTORS	0.453061	0.890767	0.730219	1.05495	2	SSC5D, SCARB1
REACTOME_SENSORY_PERCEPTION	0.423358	0.890767	0.318205	1.01571	88	KCNMA1, PRKCA, AKR1C1, CACNB2, EPB41L3, GPC6, SDC4, SDC2
REACTOME_SHC_RELATED_EVENTS_TRIGGERED_BY_IGF1R	0.451613	0.890767	-0.549668	-1.01944	6	IGF1R
REACTOME_SIGNALING_BY_FGFR2_IIIA_TM	0.451866	0.890767	0.450584	1.01699	13	FGFR2, NCBP1, POLR2F
REACTOME_SIGNALING_BY_MET	0.48125	0.890767	-0.35003	-0.97006	41	LAMA3, UBC, RAPGEF1, LAMB2, ITGA2, LAMC3, UBA52, CBL
REACTOME_SODIUM_COUPLED_SULPHATE_DI_AND_TRI_CARBOXYLATE_TRANSPORTERS	0.45	0.890767	0.795447	1.04838	1	SLC13A4
REACTOME_SPHINGOLIPID_CATABOLISM	0.474747	0.890767	0.476559	1.01	10	PLPP3, SGPL1
REACTOME_SYNTHESIS_OF_PA	0.483235	0.890767	0.412292	0.989824	18	PLD1, MIGA1, ACP6, PLA2R1, GPAT3, LPCAT4
REACTOME_SYNTHESIS_OF_PIPS_AT_THE_LATE_ENDOSOME_MEMBRANE	0.428	0.890767	0.526222	1.04559	8	MTMR2, MTMR7, FIG4, VAC14
REACTOME_SYNTHESIS_OF_PROSTAGLANDINS_PG_AND_THROMBOXANES_TX	0.48073	0.890767	-0.587681	-1.04525	5	PTGES3
REACTOME_SYNTHESIS_SECRETION_AND_INACTIVATION_OF_GLUCAGON_LIKE_PEPTIDE_1_GLP_1	0.481855	0.890767	-0.649086	-1.04014	3	SPCS3, SEC11C, SEC11A
REACTOME_SYNTHESIS_SECRETION_AND_INACTIVATION_OF_GLUCOSE_DEPENDENT_INSULINOTROPIC_POLYPEPTIDE_GIP	0.481855	0.890767	-0.649086	-1.04014	3	SPCS3, SEC11C, SEC11A
REACTOME_TANDEM_PORE_DOMAIN_POTASSIUM_CHANNELS	0.432806	0.890767	0.6741	1.06555	3	KCNK2, KCNK1, KCNK6
REACTOME_TELOMERE_C_STRAND_LAGGING_STRAND_SYNTHESIS	0.457557	0.890767	-0.388495	-0.987148	23	RFC3, POLA1, POLD4, RFC4, STN1
REACTOME_TFAP2_AP_2_FAMILY_REGULATES_TRANSCRIPTION_OF_GROWTH_FACTORS_AND_THEIR_RECEPTORS	0.482	0.890767	0.518323	0.998793	7	TFAP2A, KIT, VEGFA
REACTOME_TGFBR3_REGULATES_TGF_BETA_SIGNALING	0.475442	0.890767	0.579684	1.02369	5	TGFBR2, TGFB2, TGFBR1
REACTOME_TICAM1_RIP1_MEDIATED_IKK_COMPLEX_RECRUITMENT	0.451677	0.890767	-0.477049	-1.01514	10	UBC, UBA52, TRAF6, UBB
REACTOME_TNFR2_NON_CANONICAL_NF_KB_PATHWAY	0.461216	0.890767	-0.353986	-0.986239	42	UBC, SEM1, UBA52, PSMB4, TNFRSF1B, PSMD11, PSMA3, TNFSF13B, PSMC1, UBB, SKP1, PSMD14
REACTOME_TOLL_LIKE_RECEPTOR_TLR1_TLR2_CASCADE	0.429787	0.890767	-0.331412	-0.992766	62	MEF2A, JUN, UBC, UBA52, RPS6KA3, MAPK8, NFKBIA, IRAK3, PELI2, VRK3, TRAF6, ATF2, DUSP3, UBB, SIGIRR, SKP1, RPS6KA2
REACTOME_TP53_REGULATES_TRANSCRIPTION_OF_CELL_CYCLE_GENES	0.435662	0.890767	0.37516	1.0105	30	CNOT4, RGCC, CNOT2, EP300, ZNF385A, CARM1, RBL1
REACTOME_TRANSCRIPTION_OF_THE_HIV_GENOME	0.441423	0.890767	-0.348949	-0.987291	44	RNMT, POLR2L, POLR2J, TAF11, GTF2H5, TAF9B, POLR2H, ERCC2, GTF2B, TAF12, TAF13, NELFE, SSRP1, CTDP1
REACTOME_TRANSPORT_OF_NUCLEOTIDE_SUGARS	0.455645	0.890767	-0.548999	-1.0182	6	SLC35D2
REACTOME_TRANS_GOLGI_NETWORK_VESICLE_BUDDING	0.452083	0.890767	-0.357391	-0.990461	41	SNAP23, TFRC, AP1B1, AP3S1, NAPA, SORT1, HIP1R, AP4M1, AP1S3, PIK3C2A, HSPA8, M6PR, AP1M1, GBF1, CLTB
REACTOME_VESICLE_MEDIATED_TRANSPORT	0.463519	0.890767	-0.264518	-0.984419	333	HSP90AA1, HSPH1, SNAP23, HBA2, HSP90B1, TBC1D4, TFRC, RAB7B, EXOC5, UBC, PRKAB2, CALR, SNAP91, COG5, PRKAG1, UBA52, CBL, GRK3, TSC2, DNM1, PAFAH1B1, KIF16B, WASL, EXOC6, TUBA1C, PLA2G4A, VAMP4, AP1B1, USP6NL, RAB3GAP1, AP3S1, KDELR1, EPS15, NAPA, CCZ1, RAB3A, SPARC, RIN1, SCARB2, AAK1, EXOC7, GJC1, DENND5B, VTA1, GABARAPL2, DENND1B, DYNC1LI2, SORT1, AKT1, CYTH3, ARFGAP2, ARRB2, BICD1, TUBB2A, HIP…
REACTOME_VITAMIN_B1_THIAMIN_METABOLISM	0.456566	0.890767	-0.629046	-1.06407	4	SLC19A3
REACTOME_VXPX_CARGO_TARGETING_TO_CILIUM	0.479452	0.890767	-0.461611	-1.00093	11	EXOC5, EXOC6, EXOC7
REACTOME_SIGNALING_BY_ROBO_RECEPTORS	0.484076	0.891117	-0.297254	-0.965319	118	RPL13, RPL10, RPL11, UBC, SEM1, ZSWIM8, UBA52, PSMB4, RPL34, CAP1, ROBO2, RPS7, PSMD11, PSMA3, RPS8, RPL37A, RPS16, CAP2, RPL7A, RPS12, RPS3, NELL2, RPL35, RPL41, RPL36, RPS6, RPS14, RPS5, PSMC1, UBB, PFN1, RPLP1, RPL27A, PSMD14, RPS13, RPS23, RPS21, RAC1, RPS18, NCK1
REACTOME_GLYCOSAMINOGLYCAN_METABOLISM	0.484783	0.891192	-0.314663	-0.959509	70	HYAL1, GPC5, HYAL2, CHSY1, VCAN, EXT1, LUM, SLC35D2, GPC4, GLB1, HSPG2, AGRN, NAGLU
REACTOME_INTERLEUKIN_7_SIGNALING	0.486	0.891192	0.517201	0.996631	7	HGF, IRS2, JAK3, IRS1, IL7
REACTOME_MEIOSIS	0.4862	0.891192	-0.352468	-0.940465	32	SYNE1, NBN, MLH3, BRCA2, SYCP2
REACTOME_MITOCHONDRIAL_TRNA_AMINOACYLATION	0.485772	0.891192	0.490788	0.9994	9	LARS2, DARS2, EARS2, WARS2, IARS2, TARS2
REACTOME_DNA_REPLICATION	0.487342	0.891377	-0.315551	-0.960849	66	UBC, SEM1, UBA52, PSMB4, RFC3, POLA1, PSMD11, PSMA3, MCM4, POLD4, RFC4, CDK2, PSMC1, UBB, SKP1, POLE3, PSMD14
REACTOME_MEIOTIC_SYNAPSIS	0.487129	0.891377	0.398971	0.973649	19	SUN2, BRCA1, ATR, HSPA2, ACD, STAG2
REACTOME_TRANSFERRIN_ENDOCYTOSIS_AND_RECYCLING	0.488189	0.891974	0.427494	0.982882	14	STEAP4, ATP6V1E1, ATP6V0B
REACTOME_PHASE_0_RAPID_DEPOLARISATION	0.488934	0.892382	-0.390974	-0.966218	19	SCN2A, CACNA1C, SCN1A, SCN3A
REACTOME_METABOLISM_OF_ANGIOTENSINOGEN_TO_ANGIOTENSINS	0.490872	0.894966	-0.583282	-1.03742	5	ATP6AP2
REACTOME_LEISHMANIA_INFECTION	0.491833	0.895764	0.311956	0.971588	74	ABL1, ADCY5, ITPR1, WASF3, ELMO1, C3, LYN, RHBDF2, SYK, IL18, VAV3, GNAI3, NT5E, ADCY1, FZD7, DVL1, GRB2, GNAI1, PLCG2
REACTOME_CYCLIN_D_ASSOCIATED_EVENTS_IN_G1	0.493204	0.896635	0.391173	0.977964	22	ABL1, LYN, MNAT1, CDK6, RBL1
REACTOME_DEUBIQUITINATION	0.493359	0.896635	0.288239	0.970189	135	TGFBR2, USP25, MAVS, BRCA1, MDM2, KAT2B, ASXL1, FKBP8, USP14, OTUD7A, SMAD2, HGS, ZRANB1, WDR20, OTUD7B, MBD6, MAT2B, MYSM1, USP4, DDB2, UBE2D1, EP300, PSMB5, OTUD5, BECN1, KEAP1, ASXL2
REACTOME_REGULATION_OF_SIGNALING_BY_NODAL	0.494071	0.896978	0.649141	1.0261	3	ACVR1C, ACVR2A
REACTOME_ADP_SIGNALLING_THROUGH_P2Y_PURINOCEPTOR_1	0.496078	0.897206	-0.465405	-0.972068	9	GNB4, PLA2G4A
REACTOME_CREATINE_METABOLISM	0.50101	0.897206	-0.596426	-1.00889	4	SLC6A7, CKMT2, SLC6A8
REACTOME_DEFECTS_IN_VITAMIN_AND_COFACTOR_METABOLISM	0.497065	0.897206	-0.453306	-0.982922	11	TCN2
REACTOME_DNA_DOUBLE_STRAND_BREAK_RESPONSE	0.5	0.897206	-0.35786	-0.944312	31	NBN, UBC, BRCC3, UBA52, MAPK8, RNF168, BAP1, NSD2
REACTOME_ELASTIC_FIBRE_FORMATION	0.5	0.897206	-0.351995	-0.940928	33	FBLN5, MFAP4, ELN, ITGB8, LOXL1
REACTOME_FRUCTOSE_CATABOLISM	0.5	0.897206	-0.682925	-1.01792	2	ALDH1A1
REACTOME_GAP_JUNCTION_DEGRADATION	0.496016	0.897206	-0.50682	-0.983739	7	DNM1, CLTCL1, CLTB, DNM2, AP2M1
REACTOME_LOSS_OF_FUNCTION_OF_MECP2_IN_RETT_SYNDROME	0.5	0.897206	0.49406	0.981682	8	NCOR1, MECP2
REACTOME_METABOLISM_OF_PORPHYRINS	0.497053	0.897206	0.433796	0.979096	13	ABCG2, FECH, CPOX, BLVRA, FLVCR1
REACTOME_NUCLEOTIDE_CATABOLISM	0.5	0.897206	0.390273	0.959818	20	NT5C2, DPYD, ENTPD4, NT5E, SAMHD1
REACTOME_OVARIAN_TUMOR_DOMAIN_PROTEASES	0.500971	0.897206	0.38956	0.973929	22	MAVS, OTUD7A, ZRANB1, OTUD7B, UBE2D1, OTUD5
REACTOME_PURINERGIC_SIGNALING_IN_LEISHMANIASIS_INFECTION	0.497041	0.897206	-0.458863	-0.976437	10	SUGT1, HSP90AB1, ENTPD1
REACTOME_REGULATION_OF_GLUCOKINASE_BY_GLUCOKINASE_REGULATORY_PROTEIN	0.500986	0.897206	-0.455174	-0.968587	10	NUP153, NUP85, AAAS
REACTOME_ACTIVATED_NTRK2_SIGNALS_THROUGH_FRS2_AND_FRS3	0.51581	0.898635	0.535282	0.990339	6	NTRK2, GRB2, HRAS
REACTOME_ACTIVATION_OF_AMPK_DOWNSTREAM_OF_NMDARS	0.530364	0.898635	-0.420525	-0.950558	14	PRKAB2, PRKAG1, TUBA1C, TUBB2A, TUBA1B
REACTOME_ACTIVATION_OF_CASPASES_THROUGH_APOPTOSOME_MEDIATED_CLEAVAGE	0.510806	0.898635	0.557647	0.984774	5	CASP3, CASP9, CYCS, APAF1, XIAP
REACTOME_ACTIVATION_OF_RAS_IN_B_CELLS	0.51277	0.898635	0.556859	0.983383	5	RASGRP3, HRAS
REACTOME_ADRENOCEPTORS	0.525692	0.898635	0.624687	0.987445	3	ADRA1B, ADRA2C
REACTOME_ALPHA_OXIDATION_OF_PHYTANATE	0.532544	0.898635	0.583842	0.974442	4	PECR, ALDH3A2, PHYH, SLC25A17
REACTOME_AMINO_ACIDS_REGULATE_MTORC1	0.5369	0.898635	0.347626	0.934554	29	SESN2, ATP6V1E1, CASTOR1, ATP6V0B, LAMTOR3, MTOR, MLST8, RRAGA, ITFG2, LAMTOR1, SLC38A9
REACTOME_AMINO_ACID_CONJUGATION	0.534	0.898635	0.749912	0.988368	1	ACSM5
REACTOME_ASSEMBLY_OF_THE_HIV_VIRION	0.520792	0.898635	-0.432998	-0.955081	12	UBC, UBA52, NMT2, FURIN, UBB
REACTOME_BASE_EXCISION_REPAIR_AP_SITE_FORMATION	0.529293	0.898635	0.451651	0.957206	10	NEIL1, ACD, MBD4, TERF2, TERF2IP
REACTOME_BETA_OXIDATION_OF_LAUROYL_COA_TO_DECANOYL_COA_COA	0.502959	0.898635	0.599275	1.0002	4	ACADL, ECHS1
REACTOME_CAMK_IV_MEDIATED_PHOSPHORYLATION_OF_CREB	0.537849	0.898635	-0.484504	-0.940425	7	CAMK4, CAMKK1
REACTOME_CARDIAC_CONDUCTION	0.510476	0.898635	0.321314	0.96589	59	CACNB2, ITPR1, ATP1A2, TRDN, KAT2B, KCNK2, HIPK2, HIPK1, RYR3, NPR2
REACTOME_CARNITINE_METABOLISM	0.547475	0.898635	0.44023	0.933001	10	PRKAG2, CPT1A, RXRA, MID1IP1
REACTOME_CELLULAR_RESPONSE_TO_CHEMICAL_STRESS	0.526432	0.898635	-0.297923	-0.948839	100	MT-CO2, HBA2, MT-CO3, BACH1, UBC, SQSTM1, SEM1, UBA52, PSMB4, COX7A2, PSMD11, NDUFA4, SOD1, PSMA3
REACTOME_CELL_CELL_JUNCTION_ORGANIZATION	0.520747	0.898635	-0.333613	-0.938269	43	CLDN5, FOXF1, AFDN, F11R
REACTOME_COLLAGEN_BIOSYNTHESIS_AND_MODIFYING_ENZYMES	0.5074	0.898635	-0.341266	-0.943725	40	P4HA1, SERPINH1, COL6A2, COL19A1
REACTOME_CONDENSATION_OF_PROMETAPHASE_CHROMOSOMES	0.521739	0.898635	0.63068	0.996919	3	NCAPD2, SMC2
REACTOME_CROSS_PRESENTATION_OF_PARTICULATE_EXOGENOUS_ANTIGENS_PHAGOSOMES	0.510081	0.898635	-0.632441	-1.01347	3	ITGAV
REACTOME_DEFECTIVE_RIPK1_MEDIATED_REGULATED_NECROSIS	0.519763	0.898635	0.631904	0.998853	3	TRADD, CASP8
REACTOME_DEFENSINS	0.545455	0.898635	0.618244	0.97726	3	TLR2, CD4, TLR1
REACTOME_DEVELOPMENTAL_BIOLOGY	0.52973	0.898635	0.248669	0.978023	538	PRKCA, KAZN, GAB1, TRPC4, ANK3, MLPH, DAB1, MAML3, CACNB2, ABL1, CNOT4, TUT4, NEO1, UNC5C, SLIT2, ALCAM, SCD5, EYA1, RUNX1, NCOR1, SHTN1, SEMA4D, ABCG2, FOXP1, KDM6A, NCAM1, GAB2, MBP, LYN, AP2A1, CDK19, KAT2B, COL4A2, ANK2, COL4A1, DNM3, CDON, COL6A1, PAK1, SDC2, MMP2, AGO3, ATP6V1E1, TUT7, SMAD2, SEMA5A, CLASP2, FOXO3, ASH2L, NFASC, CEBPB, TFAP2A, MED15, HOXB3, KDM5B, SNW1, RPL39L, PTPRC, TUBB4…
REACTOME_ELEVATION_OF_CYTOSOLIC_CA2_LEVELS	0.542	0.898635	0.493742	0.951427	7	ITPR1, ORAI2
REACTOME_FATTY_ACIDS	0.525391	0.898635	-0.667178	-0.994445	2	CYP4F12, CYP4B1
REACTOME_FCERI_MEDIATED_MAPK_ACTIVATION	0.536346	0.898635	0.381161	0.948137	21	LYN, MAPK10, PAK1, SYK, VAV3, GRB2, PLCG2
REACTOME_FGFR1B_LIGAND_BINDING_AND_ACTIVATION	0.545817	0.898635	-0.718532	-0.956771	1	FGF2
REACTOME_GAP_JUNCTION_ASSEMBLY	0.539216	0.898635	-0.445924	-0.931379	9	TUBA1C, GJC1, TUBB2A, TUBA1B, TUBA1A
REACTOME_GENE_AND_PROTEIN_EXPRESSION_BY_JAK_STAT_SIGNALING_AFTER_INTERLEUKIN_12_STIMULATION	0.533469	0.898635	-0.424532	-0.945021	13	HSPA9, SOD1, MSN, PPIA, HNRNPDL
REACTOME_GLUTATHIONE_SYNTHESIS_AND_RECYCLING	0.533469	0.898635	-0.552756	-0.983128	5	CNDP2
REACTOME_GLYCOGEN_STORAGE_DISEASES	0.536489	0.898635	-0.439915	-0.936116	10	UBC, UBA52
REACTOME_GPVI_MEDIATED_ACTIVATION_CASCADE	0.524558	0.898635	0.426258	0.962081	13	LYN, SYK, VAV3, PLCG2, PRKCZ
REACTOME_G_BETA_GAMMA_SIGNALLING_THROUGH_PI3KGAMMA	0.541833	0.898635	-0.480511	-0.932675	7	GNB4, AKT1
REACTOME_HDR_THROUGH_HOMOLOGOUS_RECOMBINATION_HRR	0.512605	0.898635	-0.339993	-0.926964	37	NBN, UBC, SEM1, UBA52, BRCA2, RFC3, POLD4, RAD17, RFC4
REACTOME_HEDGEHOG_ON_STATE	0.506438	0.898635	-0.333031	-0.952838	49	UBC, SEM1, UBA52, PSMB4, SMURF1, SMO, PSMD11, PTCH1, PSMA3, PTCH2, ARRB2, NUMB
REACTOME_HISTIDINE_CATABOLISM	0.539554	0.898635	-0.547576	-0.973916	5	CARNMT1
REACTOME_HORMONE_LIGAND_BINDING_RECEPTORS	0.528	0.898635	0.752979	0.99241	1	GNRH1
REACTOME_HS_GAG_DEGRADATION	0.525253	0.898635	-0.385848	-0.93895	18	GPC5, GPC4, GLB1, HSPG2, AGRN, NAGLU, HPSE2
REACTOME_INTEGRATION_OF_PROVIRUS	0.544204	0.898635	0.540983	0.955346	5	XRCC4, PSIP1
REACTOME_INTERLEUKIN_1_SIGNALING	0.533613	0.898635	-0.308029	-0.932361	64	UBC, SQSTM1, SEM1, UBA52, PSMB4, NFKBIA, IRAK3, PSMD11, PSMA3, PELI2, TRAF6, IL1R1, PSMC1, UBB, SKP1, PSMD14
REACTOME_INTERLEUKIN_2_SIGNALING	0.522682	0.898635	0.589596	0.984046	4	SYK, JAK3
REACTOME_INTERLEUKIN_6_FAMILY_SIGNALING	0.53252	0.898635	0.464333	0.94553	9	SOCS3, STAT1, IL11RA, LIFR
REACTOME_INTRA_GOLGI_TRAFFIC	0.520792	0.898635	0.388852	0.948956	19	MAN2A1, MAN1C1, RGP1, COG4
REACTOME_IRF3_MEDIATED_INDUCTION_OF_TYPE_I_IFN	0.521739	0.898635	0.63174	0.998594	3	MRE11, DDX41, DTX4
REACTOME_LGI_ADAM_INTERACTIONS	0.537255	0.898635	-0.446617	-0.932828	9	LGI4, ADAM11
REACTOME_LIPOPHAGY	0.537849	0.898635	-0.456709	-0.919844	8	PRKAB2, PRKAG1
REACTOME_MET_ACTIVATES_RAS_SIGNALING	0.524	0.898635	0.500863	0.965148	7	HGF, MET, GRB2
REACTOME_MITF_M_REGULATED_MELANOCYTE_DEVELOPMENT	0.546584	0.898635	-0.310591	-0.926165	58	TBX3, EDN1, SMARCA2, TBX2, AIMP1, EDN3, ATP6AP2, XPO1, ID1, MYRIP, ALX3, SOX9, MITF, CDK2, LEF1
REACTOME_MRNA_DECAY_BY_3_TO_5_EXORIBONUCLEASE	0.542	0.898635	0.493418	0.950802	7	EXOSC1, EXOSC9
REACTOME_MUSCARINIC_ACETYLCHOLINE_RECEPTORS	0.508163	0.898635	0.703398	1.0162	2	CHRM5, CHRM3
REACTOME_MYOGENESIS	0.52834	0.898635	-0.421852	-0.953558	14	TCF4, MEF2A
REACTOME_NEDDYLATION	0.530786	0.898635	-0.292329	-0.949324	118	EPAS1, FBXW4, UBC, SQSTM1, SEM1, UBA52, PSMB4, SPSB3, KLHL25, PSMD11, COMMD2, PSMA3, ZBTB16, DCUN1D1, CCDC8, FBXO11, KLHL5, PSMC1, UBB, SKP1, LRRC41, FBXL12, PSMD14, FEM1B
REACTOME_NONCANONICAL_ACTIVATION_OF_NOTCH3	0.546169	0.898635	0.539329	0.952425	5	NCSTN, PSEN2, APH1A
REACTOME_NR1H2_NR1H3_REGULATE_GENE_EXPRESSION_TO_LIMIT_CHOLESTEROL_UPTAKE	0.546351	0.898635	0.578782	0.965997	4	NR1H3, RXRA, MYLIP
REACTOME_P75NTR_NEGATIVELY_REGULATES_CELL_CYCLE_VIA_SC1	0.535857	0.898635	-0.724431	-0.964625	1	HDAC3
REACTOME_PASSIVE_TRANSPORT_BY_AQUAPORINS	0.534	0.898635	0.750383	0.98899	1	AQP1
REACTOME_POST_TRANSCRIPTIONAL_SILENCING_BY_SMALL_RNAS	0.547431	0.898635	0.61784	0.976622	3	AGO3, TNRC6C
REACTOME_POST_TRANSLATIONAL_PROTEIN_MODIFICATION	0.535971	0.898635	0.245745	0.98426	694	THRB, ANK3, PIAS1, THSD7B, THBS1, MAN2A1, UBE2R2, PHC2, RORA, SOCS3, UBE2E1, FBN1, LTBP1, ADAMTS12, TGFBR2, GALNT17, SEC31A, SMC5, RNF144A, FAM20A, USP25, AGBL5, CD55, AGBL1, MAVS, DNAJC24, C3, GALNT15, LEO1, SPON1, BRCA1, RAB31, MDM2, SCFD1, KAT2B, UGGT2, ANK2, ASXL1, HIPK2, SEC24D, FKBP8, RNF185, USP14, POM121C, RAB8B, SDC2, OTUD7A, ADAMTSL3, SMAD2, HGS, ZRANB1, SEMA5A, RAB5A, NUP58, WDR20, GFP…
REACTOME_PRC2_METHYLATES_HISTONES_AND_DNA	0.524	0.898635	0.499255	0.96205	7	EED, DNMT1, DNMT3A
REACTOME_PROTEIN_LIPOYLATION	0.535573	0.898635	0.619742	0.979628	3	DBT, NDUFAB1, LIAS
REACTOME_RECYCLING_PATHWAY_OF_L1	0.523327	0.898635	-0.371715	-0.939928	21	EZR, DNM1, RPS6KA3, TUBA1C, RDX, NUMB, TUBB2A, TUBA1B, RPS6KA2, MSN, TUBA1A
REACTOME_REGULATION_OF_CDH11_MRNA_TRANSLATION_BY_MICRORNAS	0.540434	0.898635	0.58047	0.968813	4	AGO3, TNRC6C, MOV10
REACTOME_REGULATION_OF_NPAS4_GENE_EXPRESSION	0.522	0.898635	0.50204	0.967417	7	AGO3, SRF, TNRC6C, KCNIP3, REST, MOV10
REACTOME_REGULATION_OF_NPAS4_MRNA_TRANSLATION	0.540434	0.898635	0.58047	0.968813	4	AGO3, TNRC6C, MOV10
REACTOME_REGULATION_OF_PTEN_MRNA_TRANSLATION	0.540434	0.898635	0.58047	0.968813	4	AGO3, TNRC6C, MOV10
REACTOME_RESPONSE_OF_MTB_TO_PHAGOCYTOSIS	0.526627	0.898635	-0.444416	-0.945694	10	UBC, SFPQ, UBA52
REACTOME_SENSORY_PROCESSING_OF_SOUND_BY_OUTER_HAIR_CELLS_OF_THE_COCHLEA	0.530651	0.898635	0.366214	0.954492	26	KCNMA1, EPB41L3, USH1C
REACTOME_SIGNALING_BY_MRAS_COMPLEX_MUTANTS	0.521484	0.898635	-0.670503	-0.999402	2	PPP1CB
REACTOME_SIGNALING_BY_NODAL	0.506	0.898635	0.492843	0.979264	8	SMAD2, FOXO3, ACVR1C, ACVR2A
REACTOME_SIGNALING_BY_NOTCH1	0.531309	0.898635	0.327277	0.949679	47	NBEA, MAML3, NCOR1, KAT2B, ITCH, SNW1, CREBBP, EP300, DNER, CCNC
REACTOME_SIGNALING_BY_NOTCH1_T_7_9_NOTCH1_M1580_K2555_TRANSLOCATION_MUTANT	0.531313	0.898635	-0.576973	-0.975989	4	JAG2, DLL4, JAG1
REACTOME_SLC15A4_TASL_DEPENDENT_IRF5_ACTIVATION	0.521739	0.898635	0.628403	0.993319	3	SLC15A4, CHUK, IKBKG
REACTOME_SMAC_XIAP_REGULATED_APOPTOTIC_RESPONSE	0.510806	0.898635	0.557647	0.984774	5	CASP3, CASP9, CYCS, APAF1, XIAP
REACTOME_SPECIFICATION_OF_THE_NEURAL_PLATE_BORDER	0.5286	0.898635	0.585639	0.97744	4	TFAP2A, TFAP2C
REACTOME_STABILIZATION_OF_P53	0.518047	0.898635	-0.345008	-0.920561	32	UBC, SEM1, UBA52, PSMB4, PSMD11, PSMA3
REACTOME_STIMULI_SENSING_CHANNELS	0.544492	0.898635	-0.314574	-0.92064	53	ANO2, CLIC2, UBC, MCOLN3, UBA52
REACTOME_SURFACTANT_METABOLISM	0.508876	0.898635	-0.451538	-0.960849	10	CKAP4, LMCD1
REACTOME_SYNTHESIS_OF_BILE_ACIDS_AND_BILE_SALTS	0.512621	0.898635	0.401379	0.945039	15	AKR1C1, OSBPL6, RXRA
REACTOME_SYNTHESIS_OF_LEUKOTRIENES_LT_AND_EOXINS_EX	0.546169	0.898635	0.53823	0.950484	5	PTGR1, LTA4H, ABCC1, ALOX5
REACTOME_TCR_SIGNALING	0.54375	0.898635	-0.309224	-0.928415	60	UBC, SEM1, UBA52, INPP5D, PSMB4, PAG1, NFKBIA, PSMD11, PSMA3, CDC34
REACTOME_THE_CANONICAL_RETINOID_CYCLE_IN_RODS_TWILIGHT_VISION	0.539841	0.898635	-0.482484	-0.936504	7	TTR
REACTOME_TNF_SIGNALING	0.526217	0.898635	0.347916	0.958998	36	TAB2, OTUD7B, SPPL2A, ULK1, SPPL2B, USP4, UBE2D1, SHARPIN
REACTOME_TOLL_LIKE_RECEPTOR_9_TLR9_CASCADE	0.524109	0.898635	-0.314578	-0.938848	59	MEF2A, JUN, UBC, UBA52, RPS6KA3, MAPK8, NFKBIA, PELI2, VRK3, TRAF6, ATF2, DUSP3, UBB, SKP1, RPS6KA2
REACTOME_TOXICITY_OF_BOTULINUM_TOXIN_TYPE_D_BOTD	0.544355	0.898635	-0.614401	-0.98456	3	SV2B, VAMP1
REACTOME_TP53_REGULATES_METABOLIC_GENES	0.529661	0.898635	-0.328559	-0.941685	48	MT-CO2, MT-CO3, PRKAB2, PRKAG1, TSC2, DDIT4, COX7A2, NDUFA4, AKT1, LAMTOR5
REACTOME_TRANSPORT_OF_CONNEXONS_TO_THE_PLASMA_MEMBRANE	0.545817	0.898635	-0.478118	-0.92803	7	TUBA1C, TUBB2A, TUBA1B, TUBA1A
REACTOME_UNWINDING_OF_DNA	0.533469	0.898635	-0.552627	-0.982899	5	MCM4
REACTOME_VASOPRESSIN_LIKE_RECEPTORS	0.535857	0.898635	-0.724077	-0.964154	1	OXTR
REACTOME_ASSEMBLY_OF_ACTIVE_LPL_AND_LIPC_LIPASE_COMPLEXES	0.556452	0.9	-0.501269	-0.929679	6	PCSK5, FURIN, LMF2
REACTOME_A_TETRASACCHARIDE_LINKER_SEQUENCE_IS_REQUIRED_FOR_GAG_SYNTHESIS	0.560396	0.9	0.381114	0.930072	19	GPC6, SDC4, BGN, SDC2
REACTOME_BUTYRATE_RESPONSE_FACTOR_1_BRF1_BINDS_AND_DESTABILIZES_MRNA	0.55	0.9	0.48859	0.941499	7	EXOSC1, EXOSC9, DCP2
REACTOME_CD28_CO_STIMULATION	0.561368	0.9	0.428139	0.945463	12	LYN, PAK1, GRB2, MTOR, MLST8
REACTOME_COHESIN_LOADING_ONTO_CHROMATIN	0.559838	0.9	-0.539196	-0.959011	5	PDS5A, WAPL, PDS5B
REACTOME_CREB1_PHOSPHORYLATION_THROUGH_THE_ACTIVATION_OF_CAMKII_CAMKK_CAMKIV_CASCASDE	0.556452	0.9	-0.501665	-0.930414	6	CAMK4, CAMKK1
REACTOME_DEFECTIVE_EXT2_CAUSES_EXOSTOSES_2	0.550495	0.9	-0.415878	-0.917318	12	GPC5, EXT1, GPC4, HSPG2, AGRN
REACTOME_DNA_DAMAGE_RECOGNITION_IN_GG_NER	0.554865	0.9	-0.361726	-0.91913	23	UBC, UBA52, RAD23B, CETN2, UBB, COPS7A, PARP2, ACTL6A, YY1, XPC, CUL4A, RPS27A
REACTOME_FORMATION_OF_FIBRIN_CLOT_CLOTTING_CASCADE	0.559838	0.9	-0.417595	-0.929581	13	VWF
REACTOME_GLUCURONIDATION	0.5625	0.9	-0.604056	-0.967983	3	UGDH, UGP2
REACTOME_HCMV_EARLY_EVENTS	0.55414	0.9	-0.338561	-0.903357	32	NUP153, NUP85, TUBA1C, AAAS, SUZ12, DYNC1LI2, TUBB2A, RBBP4, TUBA1B, DYNLL2, DYNC1I1, GPS2
REACTOME_HS_GAG_BIOSYNTHESIS	0.560694	0.9	0.366087	0.927872	23	GPC6, SDC4, GLCE, SDC2, HS3ST5, HS3ST4
REACTOME_INTERACTIONS_OF_VPR_WITH_HOST_CELLULAR_PROTEINS	0.561866	0.9	-0.413585	-0.920653	13	NUP153, NUP85, AAAS
REACTOME_INTERACTION_WITH_CUMULUS_CELLS_AND_THE_ZONA_PELLUCIDA	0.557312	0.9	0.611691	0.966903	3	ZP3, B4GALT1, ZP1
REACTOME_IRON_UPTAKE_AND_TRANSPORT	0.555126	0.9	0.361553	0.930426	25	STEAP4, ABCG2, FTH1, ATP6V1E1, SLC11A2, FLVCR1, ATP6V0B
REACTOME_MATURATION_OF_SARS_COV_2_NUCLEOPROTEIN	0.557312	0.9	0.51153	0.946396	6	PARP10, PARP6, SUMO1
REACTOME_MHC_CLASS_II_ANTIGEN_PRESENTATION	0.558491	0.9	0.312247	0.933248	53	SEC31A, AP2A1, SEC24D, DNM3, SAR1B, TUBB4A, SEC24A, RAB7A, KIF22
REACTOME_MITOTIC_TELOPHASE_CYTOKINESIS	0.559838	0.9	-0.539196	-0.959011	5	PDS5A, WAPL, PDS5B
REACTOME_NFE2L2_REGULATING_TUMORIGENIC_GENES	0.557312	0.9	0.611065	0.965913	3	CREBBP, EP300
REACTOME_NUCLEAR_PORE_COMPLEX_NPC_DISASSEMBLY	0.553816	0.9	-0.425339	-0.922279	11	NUP153, NUP85, AAAS
REACTOME_POSTMITOTIC_NUCLEAR_PORE_COMPLEX_NPC_REFORMATION	0.552475	0.9	-0.41532	-0.916087	12	RANGAP1, NUP85, AHCTF1, RAN
REACTOME_PREDNISONE_ADME	0.558468	0.9	-0.607803	-0.973988	3	ABCB1
REACTOME_REDUCTION_OF_CYTOSOLIC_CA_LEVELS	0.561265	0.9	0.509901	0.943382	6	SLC8A1, ATP2A3, ATP2B4, CALM1, SLC8A2, ATP2B2
REACTOME_REGULATION_OF_TLR_BY_ENDOGENOUS_LIGAND	0.556213	0.9	0.573457	0.957109	4	TLR2, TLR1, GSDMD, GSDME
REACTOME_SENSING_OF_DNA_DOUBLE_STRAND_BREAKS	0.555556	0.9	-0.561421	-0.949681	4	NBN
REACTOME_TRANSCRIPTIONAL_ACTIVATION_OF_MITOCHONDRIAL_BIOGENESIS	0.557034	0.9	0.339303	0.936802	37	NCOR1, POLRMT, PPARGC1A, CREBBP, RXRA, ACSS2, TFB2M, USP46, CARM1, PPRC1, SIRT3, CREB1, SOD2, SIRT4, PPARA, ATP5F1B, IDH2
REACTOME_TRANSPORT_OF_RCBL_WITHIN_THE_BODY	0.5625	0.9	-0.497799	-0.923244	6	TCN2
REACTOME_BETA_DEFENSINS	0.563265	0.900383	0.684857	0.989414	2	TLR2, TLR1
REACTOME_RNA_POLYMERASE_I_TRANSCRIPTION	0.564576	0.901636	0.343753	0.924141	29	KAT2B, TAF1B, MNAT1, EHMT2, MTA3, CBX3, POLR2F, GTF2H2, ERCC6
REACTOME_HEME_SIGNALING	0.566449	0.903784	-0.351972	-0.913561	27	HBA2, BACH1, NR1D1
REACTOME_SYNTHESIS_OF_ACTIVE_UBIQUITIN_ROLES_OF_E1_AND_E2_ENZYMES	0.567515	0.904642	0.385369	0.917936	17	UBE2R2, UBE2E1, UBE2K, UBE2D1, UBA1
REACTOME_NUCLEAR_EVENTS_MEDIATED_BY_NFE2L2	0.569002	0.905145	-0.307349	-0.896024	51	BACH1, UBC, SQSTM1, SEM1, UBA52, PSMB4, PSMD11, PSMA3, NQO1, PDGFA, PSMC1, UBB, SKP1, PSMD14
REACTOME_RAF_ACTIVATION	0.569416	0.905145	0.424132	0.936615	12	KSR1, MAP2K2
REACTOME_SUMOYLATION_OF_SUMOYLATION_PROTEINS	0.568789	0.905145	-0.395131	-0.912542	15	NUP153, NUP85, AAAS
REACTOME_KSRP_KHSRP_BINDS_AND_DESTABILIZES_MRNA	0.571138	0.90704	0.454395	0.925292	9	EXOSC1, EXOSC9, DCP2, PARN
REACTOME_P2Y_RECEPTORS	0.571717	0.907118	-0.551618	-0.933098	4	P2RY14, P2RY1
REACTOME_DOWNSTREAM_SIGNAL_TRANSDUCTION	0.572874	0.908112	-0.408143	-0.922571	14	RAPGEF1, PDGFB
REACTOME_METHYLATION	0.575203	0.91096	0.448477	0.913241	9	NNMT, AHCY, MAT2B, GSTO1, MAT1A
REACTOME_ACTIVATION_OF_THE_AP_1_FAMILY_OF_TRANSCRIPTION_FACTORS	0.580645	0.910992	-0.49073	-0.910134	6	JUN, MAPK8, ATF2
REACTOME_AMINE_LIGAND_BINDING_RECEPTORS	0.577299	0.910992	-0.414898	-0.899639	11	HTR2C, HRH3, HTR2B
REACTOME_APEX1_INDEPENDENT_RESOLUTION_OF_AP_SITES_VIA_THE_SINGLE_NUCLEOTIDE_REPLACEMENT_PATHWAY	0.592885	0.910992	0.591719	0.935333	3	NEIL1, LIG3
REACTOME_CELL_CYCLE_CHECKPOINTS	0.586134	0.910992	-0.282998	-0.920789	116	NBN, RANGAP1, UBC, BRCC3, NUDC, SEM1, UBA52, PSMB4, NUP85, RFC3, NSL1, PAFAH1B1, RNF168, PSMD11, XPO1, PSMA3, NSD2, MCM4, AHCTF1, BUB3, RAD17, DYNC1LI2, RFC4, DYNLL2, KIF2A, DYNC1I1, CDK2, PSMC1, CENPC, UBB
REACTOME_CIRCADIAN_CLOCK	0.593511	0.910992	0.319791	0.913974	44	NAMPT, RORA, NCOR1, NFIL3, CPT1A, PPARGC1A, CREBBP, RXRA, EP300, SREBF1, USP46, KLF15, CARM1
REACTOME_COBALAMIN_CBL_VITAMIN_B12_TRANSPORT_AND_METABOLISM	0.594912	0.910992	-0.405801	-0.879914	11	TCN2
REACTOME_CREB_PHOSPHORYLATION	0.578629	0.910992	-0.589283	-0.944311	3	RPS6KA3, RPS6KA2
REACTOME_CROSS_PRESENTATION_OF_SOLUBLE_EXOGENOUS_ANTIGENS_ENDOSOMES	0.59375	0.910992	-0.345556	-0.88237	24	SEM1, PSMB4, PSMD11, PSMA3
REACTOME_CYTOCHROME_C_MEDIATED_APOPTOTIC_RESPONSE	0.586	0.910992	0.477908	0.920914	7	AVEN, CASP3, CASP9, CYCS, APAF1
REACTOME_CYTOSOLIC_SENSORS_OF_PATHOGEN_ASSOCIATED_DNA	0.589744	0.910992	-0.329159	-0.879884	33	UBC, POLR2L, UBA52, NFKBIA, UBB, POLR3C, POLR2H, CGAS, NFKB2, POLR3D
REACTOME_DISPLACEMENT_OF_DNA_GLYCOSYLASE_BY_APEX1	0.593688	0.910992	0.561401	0.936987	4	MBD4, APEX1, SMUG1
REACTOME_EPHRIN_SIGNALING	0.583838	0.910992	0.420226	0.890605	10	PAK1, SDCBP
REACTOME_FORMATION_OF_WDR5_CONTAINING_HISTONE_MODIFYING_COMPLEXES	0.581109	0.910992	-0.353544	-0.896464	22	KANSL1
REACTOME_HEPARAN_SULFATE_HEPARIN_HS_GAG_METABOLISM	0.585624	0.910992	-0.317458	-0.877889	40	GPC5, VCAN, EXT1, SLC35D2, GPC4, GLB1, HSPG2, AGRN, NAGLU, NDST3, HPSE2
REACTOME_INTERLEUKIN_1_PROCESSING	0.589744	0.910992	0.564184	0.941632	4	IL18, GSDMD
REACTOME_IRAK4_DEFICIENCY_TLR2_4	0.591716	0.910992	0.56234	0.938554	4	TLR2, TIRAP, MYD88, TLR1
REACTOME_MITOCHONDRIAL_FATTY_ACID_BETA_OXIDATION_OF_UNSATURATED_FATTY_ACIDS	0.587426	0.910992	0.522179	0.92214	5	ACADL, DECR1
REACTOME_NF_KB_ACTIVATION_THROUGH_FADD_RIP_1_PATHWAY_MEDIATED_BY_CASPASE_8_AND_10	0.588	0.910992	0.445058	0.884315	8	MAVS, IFIH1, TRIM4, RNF135
REACTOME_PENTOSE_PHOSPHATE_PATHWAY	0.59332	0.910992	0.518668	0.91594	5	PRPS2, RPIA, TKT
REACTOME_POTASSIUM_CHANNELS	0.584906	0.910992	0.328256	0.915141	38	KCNMA1, KCNB1, KCNK2, KCNMB4, GABBR2, KCNH8, KCNJ10
REACTOME_PRESYNAPTIC_FUNCTION_OF_KAINATE_RECEPTORS	0.587649	0.910992	-0.437625	-0.881408	8	GNB4
REACTOME_PROSTANOID_LIGAND_RECEPTORS	0.592885	0.910992	0.588182	0.929741	3	PTGDR, PTGFR
REACTOME_PROTEIN_HYDROXYLATION	0.577299	0.910992	-0.415166	-0.90022	11	DRG1, RCCD1, RPS6, RPL27A, RPS23, JMJD6
REACTOME_PURINE_RIBONUCLEOSIDE_MONOPHOSPHATE_BIOSYNTHESIS	0.588933	0.910992	0.495629	0.916976	6	IMPDH1, GMPS, IMPDH2
REACTOME_RESPIRATORY_ELECTRON_TRANSPORT	0.582057	0.910992	-0.288789	-0.896828	85	MT-CO2, MT-CO3, HSPA9, NDUFA10, TIMMDC1, COX7A2, NDUFA4, NDUFB2, NDUFA6, NDUFV2, UQCC2, TRAP1, ISCU, SURF1, CYC1, SLC25A11, NDUFB7, NDUFA5, SFXN4, NDUFC1, NDUFA3, SDHC, ETFDH, COX15, COA5, NDUFV3
REACTOME_RHOH_GTPASE_CYCLE	0.590062	0.910992	-0.351417	-0.892936	23	TFRC, RALGAPA1, TMEM59, TUBA1B, VANGL1, STOM
REACTOME_RUNX2_REGULATES_OSTEOBLAST_DIFFERENTIATION	0.594705	0.910992	0.414753	0.899498	11	ABL1, SATB2
REACTOME_SERINE_BIOSYNTHESIS	0.592885	0.910992	0.586775	0.927517	3	SERINC3, PSPH, PSAT1
REACTOME_SIGNALLING_TO_RAS	0.575758	0.910992	0.429566	0.910401	10	NTRK1, GRB2, SHC3
REACTOME_SUMOYLATION_OF_RNA_BINDING_PROTEINS	0.594175	0.910992	0.361495	0.903764	22	PHC2, POM121C, NUP58, HNRNPC, PHC3
REACTOME_SUMO_IS_CONJUGATED_TO_E1_UBA2_SAE1	0.581532	0.910992	0.524302	0.925888	5	SAE1, SUMO1, UBA2, SUMO3
REACTOME_TRANSLATION_OF_REPLICASE_AND_ASSEMBLY_OF_THE_REPLICATION_TRANSCRIPTION_COMPLEX	0.579681	0.910992	-0.44173	-0.889676	8	UVRAG
REACTOME_TRANSLATION_OF_SARS_COV_2_STRUCTURAL_PROTEINS	0.590717	0.910992	-0.328528	-0.892417	35	ST6GALNAC3, UBC, UBA52, MGAT5
REACTOME_TRIGLYCERIDE_METABOLISM	0.577909	0.910992	-0.415	-0.883098	10	MGLL, DGAT1, GPD2, PPP1CB, FABP5, PPP1CA
REACTOME_TRNA_PROCESSING_IN_THE_NUCLEUS	0.583851	0.910992	-0.352691	-0.896171	23	NUP153, NUP85, FAM98B, AAAS
REACTOME_UCH_PROTEINASES	0.587983	0.910992	-0.312544	-0.894224	49	UBC, SEM1, UBA52, PSMB4, SMAD7, BAP1, PSMD11, PSMA3, UCHL1
REACTOME_WNT_MEDIATED_ACTIVATION_OF_DVL	0.59432	0.910992	-0.51893	-0.922965	5	PIP5K1B, DVL3
REACTOME_ATTACHMENT_AND_ENTRY	0.59725	0.911311	0.400201	0.903269	13	GPC6, SDC4, SDC2
REACTOME_DEFECTIVE_CHST3_CAUSES_SEDCJD	0.596838	0.911311	0.48942	0.905489	6	BGN, CHST3
REACTOME_MYD88_INDEPENDENT_TLR4_CASCADE	0.596674	0.911311	-0.305277	-0.904285	57	MEF2A, JUN, UBC, UBA52, RPS6KA3, MAPK8, NFKBIA
REACTOME_NUCLEAR_EVENTS_STIMULATED_BY_ALK_SIGNALING_IN_CANCER	0.59725	0.911311	0.400231	0.903338	13	AGO3, CEBPB, DNMT1
REACTOME_G2_M_DNA_DAMAGE_CHECKPOINT	0.598726	0.912751	-0.328401	-0.87625	32	NBN, BRCC3, RFC3, RNF168, NSD2, RAD17, RFC4
REACTOME_METABOLISM_OF_STEROID_HORMONES	0.6	0.913458	-0.396785	-0.875204	12	STARD3NL, TSPOAP1, STARD3, FDXR, STARD4, SRD5A3
REACTOME_RESOLUTION_OF_D_LOOP_STRUCTURES	0.600783	0.913458	0.375678	0.894853	17	SPIDR, BRCA1, ATM
REACTOME_SYNTHESIS_OF_PE	0.600791	0.913458	0.486419	0.899936	6	PCYT2, LPIN3, ETNK2
REACTOME_CASPASE_ACTIVATION_VIA_DEPENDENCE_RECEPTORS_IN_THE_ABSENCE_OF_LIGAND	0.602	0.913938	0.467355	0.90058	7	DAPK2, CASP3, DAPK1
REACTOME_NEUROTRANSMITTER_RELEASE_CYCLE	0.602174	0.913938	-0.340925	-0.891401	29	UNC13B, SLC1A1, GAD2, SLC1A2, RAB3A, TSPOAP1, STXBP1, PPFIA3
REACTOME_GLI_PROTEINS_BIND_PROMOTERS_OF_HH_RESPONSIVE_GENES_TO_PROMOTE_TRANSCRIPTION	0.60355	0.915215	0.552135	0.921522	4	HHIP, GLI2
REACTOME_BUDDING_AND_MATURATION_OF_HIV_VIRION	0.606061	0.917661	-0.367452	-0.894185	18	UBC, UBA52, VTA1, PDCD6IP, CHMP3, UBB
REACTOME_FORMATION_OF_PARAXIAL_MESODERM	0.606742	0.917661	0.327223	0.90196	36	MAML3, KAT2B, SNW1, CREBBP, EP300, PSMB5, PSMD3, PSMC5, RBPJ, PSME1, DLL1, PSME3
REACTOME_MAPK3_ERK1_ACTIVATION	0.606855	0.917661	-0.576504	-0.923832	3	TYK2, MAPK3
REACTOME_RESPONSE_TO_METAL_IONS	0.607843	0.917661	-0.414972	-0.866732	9	MT3
REACTOME_TRANSCRIPTIONAL_REGULATION_BY_MECP2	0.607547	0.917661	0.33795	0.897971	28	NCOR1, SGK1, HIPK2, AGO3, MET, MOBP, CREB1, DLL1, GRIN2B
REACTOME_ION_HOMEOSTASIS	0.609195	0.918493	0.345104	0.89947	26	ITPR1, ATP1A2, TRDN, RYR3
REACTOME_NEF_MEDIATES_DOWN_MODULATION_OF_CELL_SURFACE_RECEPTORS_BY_RECRUITING_THEM_TO_CLATHRIN_ADAPTERS	0.609467	0.918493	-0.406122	-0.864206	10	B2M, AP1B1, AP1S3, HLA-A
REACTOME_ACTIVATED_NTRK3_SIGNALS_THROUGH_PI3K	0.610204	0.918795	0.663049	0.957907	2	NTF3, IRS1
REACTOME_APOPTOTIC_FACTOR_MEDIATED_RESPONSE	0.610998	0.919022	0.406362	0.881299	11	AVEN, CASP3, CASP9, CYCS, APAF1, BAX, XIAP
REACTOME_L1CAM_INTERACTIONS	0.611429	0.919022	0.302106	0.908149	59	ANK3, ALCAM, SHTN1, NCAM1, AP2A1, ANK2, DNM3, PAK1, NFASC, TUBB4A, SPTB
REACTOME_ABC_TRANSPORTERS_IN_LIPID_HOMEOSTASIS	0.626	0.919441	0.429602	0.853606	8	ABCA2, ABCG1
REACTOME_ABORTIVE_ELONGATION_OF_HIV_1_TRANSCRIPT_IN_THE_ABSENCE_OF_TAT	0.613963	0.919441	-0.372439	-0.883085	16	POLR2L, POLR2J
REACTOME_ACTIVATION_OF_SMO	0.632094	0.919441	-0.39537	-0.857297	11	SMO, PTCH1, ARRB2, GAS8
REACTOME_ACYL_CHAIN_REMODELLING_OF_PC	0.627291	0.919441	0.39958	0.866591	11	LPCAT3, PLA2R1, LPCAT4, LPCAT2
REACTOME_ALPHA_DEFENSINS	0.624	0.919441	0.694939	0.915916	1	CD4
REACTOME_ASSEMBLY_OF_COLLAGEN_FIBRILS_AND_OTHER_MULTIMERIC_STRUCTURES	0.616034	0.919441	-0.32152	-0.873381	35	ITGA6, DST, LAMA3, COL6A2, LOXL1, CD151
REACTOME_ASSOCIATION_OF_TRIC_CCT_WITH_TARGET_PROTEINS_DURING_BIOSYNTHESIS	0.624242	0.919441	-0.362393	-0.881872	18	FBXW4, XRN2, CCT6A
REACTOME_BETA_OXIDATION_OF_DECANOYL_COA_TO_OCTANOYL_COA_COA	0.625247	0.919441	0.544695	0.909105	4	MECR, ECHS1, HADHB
REACTOME_BH3_ONLY_PROTEINS_ASSOCIATE_WITH_AND_INACTIVATE_ANTI_APOPTOTIC_BCL_2_MEMBERS	0.616633	0.919441	-0.510139	-0.90733	5	BID
REACTOME_CATION_COUPLED_CHLORIDE_COTRANSPORTERS	0.631048	0.919441	-0.566372	-0.907595	3	SLC12A5, SLC12A6, SLC12A7
REACTOME_CLASS_I_PEROXISOMAL_MEMBRANE_PROTEIN_IMPORT	0.630832	0.919441	-0.386216	-0.859729	13	ABCD3
REACTOME_COOPERATION_OF_PDCL_PHLP1_AND_TRIC_CCT_IN_G_PROTEIN_BETA_FOLDING	0.63039	0.919441	-0.363593	-0.862111	16	GNB4, RGS6, CCT6A
REACTOME_COPI_DEPENDENT_GOLGI_TO_ER_RETROGRADE_TRAFFIC	0.618257	0.919441	-0.310649	-0.873684	43	KIF16B, TUBA1C, KDELR1, NAPA, ARFGAP2, TUBB2A, TUBA1B, KIF2A, TMED9, KIF1A, TUBA1A, COPG2, BNIP1, NSF, GBF1, KIF9
REACTOME_DNA_DAMAGE_REVERSAL	0.632653	0.919441	0.654521	0.945587	2	ALKBH5, ALKBH2
REACTOME_E2F_MEDIATED_REGULATION_OF_DNA_REPLICATION	0.631474	0.919441	-0.434254	-0.842889	7	POLA1, ORC2, MCM8
REACTOME_EARLY_PHASE_OF_HIV_LIFE_CYCLE	0.632411	0.919441	0.465517	0.861266	6	XRCC4, CD4, PSIP1
REACTOME_EICOSANOIDS	0.618577	0.919441	0.569253	0.89982	3	TBXAS1, CYP4B1
REACTOME_FANCONI_ANEMIA_PATHWAY	0.628803	0.919441	-0.342332	-0.86563	21	UBC, UBA52, POLN
REACTOME_G1_S_DNA_DAMAGE_CHECKPOINTS	0.621795	0.919441	-0.31291	-0.85228	36	UBC, SEM1, UBA52, PSMB4, PSMD11, PSMA3, CDK2, PSMC1, UBB, PSMD14
REACTOME_INTERLEUKIN_12_SIGNALING	0.617409	0.919441	-0.392118	-0.886346	14	HSPA9, SOD1, MSN, PPIA, HNRNPDL
REACTOME_METABOLISM_OF_POLYAMINES	0.616205	0.919441	-0.319262	-0.863213	34	SEM1, PSMB4, PSMD11, PSMA3, NQO1, PSMC1, OAZ2, PSMD14
REACTOME_MITOCHONDRIAL_TRANSLATION	0.625263	0.919441	-0.296523	-0.873309	54	MRPS6, MRPS25, MRPL54, MRRF, MRPL39, MRPS22, MRPS11, AURKAIP1, MRPL52, MTFMT, MRPS18A, MRPL27, MRPL1, MRPL9, MRPL16, MRPL18, MRPL35, MRPL11, MRPS26, MRPS10, CHCHD1, MRPL49, MRPS2
REACTOME_MITOTIC_PROPHASE	0.61553	0.919441	0.332189	0.906629	35	PRKCA, POM121C, NUP58, MCPH1, USO1, SET, LEMD3, NEK6, NUP93, GOLGA2
REACTOME_NEGATIVE_REGULATORS_OF_DDX58_IFIH1_SIGNALING	0.631068	0.919441	0.352588	0.881497	22	MAVS, ITCH, UBE2K, NLRC5, UBE2D1, OTUD5, ISG15, RNF125, IFIH1, TRIM4
REACTOME_NEPHRON_DEVELOPMENT	0.618861	0.919441	0.505743	0.893115	5	POU3F3, DLL1, IRX2, LFNG
REACTOME_NS1_MEDIATED_EFFECTS_ON_HOST_PATHWAYS	0.629555	0.919441	-0.385591	-0.871595	14	NUP153, NUP85, AAAS
REACTOME_OXIDATIVE_STRESS_INDUCED_SENESCENCE	0.61553	0.919441	0.332089	0.906356	35	PHC2, MDM2, MAPK10, AGO3, MINK1, EED, MAP2K6, PHC3, MAP2K3
REACTOME_PHASE_I_FUNCTIONALIZATION_OF_COMPOUNDS	0.629237	0.919441	-0.33696	-0.878524	28	PTGES3, HSP90AB1, CYB5B, ALDH1A1, FDXR, CYB5R3
REACTOME_REGULATION_OF_GLYCOLYSIS_BY_FRUCTOSE_2_6_BISPHOSPHATE_METABOLISM	0.630303	0.919441	-0.523271	-0.885148	4	PFKFB2
REACTOME_RHOBTB3_ATPASE_CYCLE	0.626719	0.919441	0.502517	0.887418	5	HGS, CUL3, VHL
REACTOME_RNA_POLYMERASE_III_TRANSCRIPTION_TERMINATION	0.621457	0.919441	-0.390638	-0.883001	14	NFIB, POLR2L, POLR3C, POLR2H, POLR3D
REACTOME_RNA_POLYMERASE_I_TRANSCRIPTION_INITIATION	0.631676	0.919441	0.330161	0.881655	27	KAT2B, TAF1B, MNAT1, EHMT2, MTA3, POLR2F, GTF2H2, ERCC6
REACTOME_SIGNALING_BY_ACTIVIN	0.628049	0.919441	0.41946	0.854153	9	SMAD2, ACVR1C, ACVR2A
REACTOME_SIGNALING_BY_ALK	0.620079	0.919441	0.385216	0.885678	14	DNMT1, EP300, JAK3, PRDM1, PTPRZ1, MYC, IRS1, PLCG1, MDK
REACTOME_SIGNAL_AMPLIFICATION	0.629555	0.919441	-0.38598	-0.872474	14	GNB4, GNAI2, PLA2G4A
REACTOME_SPECIFICATION_OF_PRIMORDIAL_GERM_CELLS	0.618861	0.919441	0.506004	0.893575	5	TET2, PRDM1, TFAP2C
REACTOME_TNFR1_MEDIATED_CERAMIDE_PRODUCTION	0.628571	0.919441	0.656324	0.948192	2	TNFRSF1A, SMPD2
REACTOME_TNFS_BIND_THEIR_PHYSIOLOGICAL_RECEPTORS	0.616	0.919441	0.433926	0.862197	8	TNFRSF11B, EDA2R, EDA
REACTOME_VOLTAGE_GATED_POTASSIUM_CHANNELS	0.615385	0.919441	-0.392656	-0.887564	14	KCNH5, KCNA2, KCNH2
REACTOME_APC_C_CDH1_MEDIATED_DEGRADATION_OF_CDC20_AND_OTHER_APC_C_CDH1_TARGETED_PROTEINS_IN_LATE_MITOSIS_EARLY_G1	0.634454	0.921276	-0.308183	-0.840236	37	UBC, SEM1, UBA52, PSMB4, PSMD11, PSMA3
REACTOME_ACTIVATION_OF_PPARGC1A_PGC_1ALPHA_BY_PHOSPHORYLATION	0.635458	0.921566	-0.430724	-0.836038	7	PRKAB2, PRKAG1
REACTOME_ADVANCED_GLYCOSYLATION_ENDPRODUCT_RECEPTOR_SIGNALING	0.641434	0.921566	-0.426588	-0.82801	7	PRKCSH, CAPZA2, S100B, DDOST
REACTOME_APOPTOTIC_CLEAVAGE_OF_CELLULAR_PROTEINS	0.640404	0.921566	-0.360686	-0.87772	18	GSN
REACTOME_CARGO_TRAFFICKING_TO_THE_PERICILIARY_MEMBRANE	0.6375	0.921566	-0.329389	-0.856409	26	EXOC5, CYS1, EXOC6, SMO, EXOC7
REACTOME_COMMON_PATHWAY_OF_FIBRIN_CLOT_FORMATION	0.641129	0.921566	-0.456269	-0.84622	6	SERPINE2, F13A1
REACTOME_EARLY_SARS_COV_2_INFECTION_EVENTS	0.637681	0.921566	-0.338645	-0.860482	23	GPC5, UVRAG, GPC4, HSPG2, AGRN
REACTOME_ISG15_ANTIVIRAL_MECHANISM	0.641651	0.921566	0.322936	0.881286	34	PPM1B, UBE2E1, POM121C, NUP58, STAT1, MX1
REACTOME_KIDNEY_DEVELOPMENT	0.640657	0.921566	-0.339211	-0.860123	22	MECOM, ROBO2
REACTOME_MITF_M_DEPENDENT_GENE_EXPRESSION	0.64	0.921566	0.307581	0.872489	42	MLPH, AGO3, ATP6V1E1, TFAP2A, PPARGC1A, SMARCC2, MET, ATP6V0B, USP46, DPF2
REACTOME_POSITIVE_EPIGENETIC_REGULATION_OF_RRNA_EXPRESSION	0.635838	0.921566	0.349188	0.885042	23	KAT2B, TAF1B, EHMT2, MTA3, EP300, CBX3, POLR2F, ERCC6
REACTOME_PROSTACYCLIN_SIGNALLING_THROUGH_PROSTACYCLIN_RECEPTOR	0.641129	0.921566	-0.456183	-0.846062	6	GNB4
REACTOME_RESPIRATORY_SYNCYTIAL_VIRUS_RSV_ATTACHMENT_AND_ENTRY	0.637652	0.921566	-0.384431	-0.868971	14	GPC5, IGF1R, GPC4, HSPG2, AGRN
REACTOME_SOMITOGENESIS	0.639831	0.921566	-0.33493	-0.873231	28	SEM1, PSMB4, PSMD11, PSMA3, LEF1, PSMC1, PSMD14
REACTOME_ADP_SIGNALLING_THROUGH_P2Y_PURINOCEPTOR_12	0.64497	0.922538	-0.396297	-0.8433	10	GNB4, GNAI2
REACTOME_BBSOME_MEDIATED_CARGO_TARGETING_TO_CILIUM	0.645621	0.922538	0.392355	0.850921	11	BBS2, LZTFL1, RAB3IP, BBIP1, BBS4, CCT2, BBS10
REACTOME_ERKS_ARE_INACTIVATED	0.643426	0.922538	-0.425941	-0.826753	7	VRK3, DUSP3, MAPK3, DUSP6
REACTOME_FATTY_ACIDS_BOUND_TO_GPR40_FFAR1_REGULATE_INSULIN_SECRETION	0.647177	0.922538	-0.555625	-0.890374	3	GNA14
REACTOME_IFNG_SIGNALING_ACTIVATES_MAPKS	0.644898	0.922538	0.64349	0.92965	2	IFNGR1, MAPK3
REACTOME_INTRA_GOLGI_AND_RETROGRADE_GOLGI_TO_ER_TRAFFIC	0.645788	0.922538	-0.279472	-0.874042	89	COG5, PAFAH1B1, KIF16B, TUBA1C, PLA2G4A, VAMP4, USP6NL, RAB3GAP1, KDELR1, NAPA, DYNC1LI2, CYTH3, ARFGAP2, BICD1, TUBB2A, TUBA1B, DYNLL2, KIF2A, GOLIM4, DCTN5, DYNC1I1, TMED9
REACTOME_M_DECAY_DEGRADATION_OF_MATERNAL_MRNAS_BY_MATERNALLY_STORED_FACTORS	0.647059	0.922538	0.357606	0.879479	20	CNOT4, CNOT2, PABPC1, EIF4G1
REACTOME_SIGNALING_BY_EGFR	0.64717	0.922538	0.325381	0.864573	28	GAB1, SH3GL3, ADAM12, HGS
REACTOME_TRANSPORT_OF_THE_SLBP_DEPENDANT_MATURE_MRNA	0.643725	0.922538	-0.381132	-0.861514	14	NUP153, NUP85, AAAS
REACTOME_B_WICH_COMPLEX_POSITIVELY_REGULATES_RRNA_EXPRESSION	0.648544	0.923274	0.366938	0.86395	15	KAT2B, TAF1B, EP300, POLR2F, ERCC6
REACTOME_GLYCEROPHOSPHOLIPID_CATABOLISM	0.650198	0.923274	0.455963	0.843589	6	PNPLA7, GDE1, GDPD1, GDPD3, GDPD5, PNPLA6
REACTOME_INTERLEUKIN_23_SIGNALING	0.650391	0.923274	-0.602053	-0.897375	2	TYK2, STAT4
REACTOME_RECOGNITION_AND_ASSOCIATION_OF_DNA_GLYCOSYLASE_WITH_SITE_CONTAINING_AN_AFFECTED_PURINE	0.650295	0.923274	0.492495	0.86972	5	ACD, TERF2, TERF2IP
REACTOME_SIGNALING_BY_LTK_IN_CANCER	0.649402	0.923274	-0.675711	-0.899752	1	MAPK3
REACTOME_ALPHA_PROTEIN_KINASE_1_SIGNALING_PATHWAY	0.660784	0.925223	-0.393574	-0.822039	9	UBC, UBA52, TRAF6, UBB
REACTOME_ANTI_INFLAMMATORY_RESPONSE_FAVOURING_LEISHMANIA_PARASITE_INFECTION	0.670455	0.925223	0.320256	0.874059	35	ADCY5, ITPR1, LYN, RHBDF2, SYK, GNAI3, ADCY1, GNAI1, PLCG2, GNB2, CREB1, PRKAR1B, GNG12, ADCY6
REACTOME_ARACHIDONATE_PRODUCTION_FROM_DAG	0.674747	0.925223	-0.492424	-0.832969	4	MGLL
REACTOME_BMAL1_CLOCK_NPAS2_ACTIVATES_CIRCADIAN_GENE_EXPRESSION	0.668008	0.925223	0.382303	0.844243	12	NAMPT, CREBBP, RXRA, KLF15, CARM1, NOCT, PPARA
REACTOME_CDH11_HOMOTYPIC_AND_HETEROTYPIC_INTERACTIONS	0.666016	0.925223	-0.593218	-0.884206	2	CDH8
REACTOME_CHYLOMICRON_ASSEMBLY	0.673469	0.925223	0.62796	0.907214	2	SAR1B
REACTOME_CHYLOMICRON_CLEARANCE	0.666667	0.925223	0.522352	0.871814	4	LIPC, LDLRAP1
REACTOME_CTLA4_INHIBITORY_SIGNALING	0.676529	0.925223	0.517235	0.863274	4	LYN, PPP2R5D
REACTOME_DISEASES_ASSOCIATED_WITH_SURFACTANT_METABOLISM	0.664062	0.925223	-0.593558	-0.884713	2	CSF2RA, ABCA3
REACTOME_DISEASES_OF_MISMATCH_REPAIR_MMR	0.666667	0.925223	0.522541	0.872129	4	MSH6, MLH1, PMS2
REACTOME_DOWNREGULATION_OF_SMAD2_3_SMAD4_TRANSCRIPTIONAL_ACTIVITY	0.671845	0.925223	0.355651	0.843622	16	NCOR1, SMAD2, STAT1, SNW1, UBE2D1
REACTOME_EGR2_AND_SOX10_MEDIATED_INITIATION_OF_SCHWANN_CELL_MYELINATION	0.66	0.925223	0.419763	0.834056	8	SCD5, MBP, MAG
REACTOME_EICOSANOID_LIGAND_BINDING_RECEPTORS	0.668687	0.925223	-0.49602	-0.839051	4	CYSLTR1
REACTOME_ERBB2_REGULATES_CELL_MOTILITY	0.66129	0.925223	-0.53993	-0.865223	3	NRG4, MEMO1
REACTOME_FATTY_ACID_METABOLISM	0.676211	0.925223	-0.276246	-0.861662	88	ELOVL7, PTGES3, ACSL5, PON2, PRKAB2, ACOT7, PLA2G4A, HACD1
REACTOME_GLYCOGEN_METABOLISM	0.655804	0.925223	-0.355855	-0.854255	17	UBC, UBA52
REACTOME_GOLGI_ASSOCIATED_VESICLE_BIOGENESIS	0.669492	0.925223	-0.326113	-0.850243	28	TFRC, AP1B1, AP3S1, NAPA, SORT1, HIP1R, AP1S3, PIK3C2A
REACTOME_HOMOLOGY_DIRECTED_REPAIR	0.677083	0.925223	-0.284323	-0.853653	60	NBN, UBC, BRCC3, SEM1, UBA52, BRCA2, RFC3, RNF168, NSD2, POLD4, RAD17, RFC4
REACTOME_INLB_MEDIATED_ENTRY_OF_LISTERIA_MONOCYTOGENES_INTO_HOST_CELL	0.661258	0.925223	-0.373642	-0.831739	13	UBC, UBA52, CBL, EPS15
REACTOME_INOSITOL_PHOSPHATE_METABOLISM	0.66474	0.925223	0.343289	0.87009	23	ITPK1, PLCD4, MTMR7, IP6K1, PLCG2, PLCD1
REACTOME_IRAK2_MEDIATED_ACTIVATION_OF_TAK1_COMPLEX	0.660784	0.925223	-0.393574	-0.822039	9	UBC, UBA52, TRAF6, UBB
REACTOME_LISTERIA_MONOCYTOGENES_ENTRY_INTO_HOST_CELLS	0.655031	0.925223	-0.363844	-0.840285	15	UBC, UBA52, CBL, EPS15
REACTOME_MASTL_FACILITATES_MITOTIC_PROGRESSION	0.675299	0.925223	-0.665448	-0.886086	1	MASTL
REACTOME_METALLOPROTEASE_DUBS	0.677618	0.925223	-0.357717	-0.826136	15	UBC, BRCC3, UBA52
REACTOME_METALLOTHIONEINS_BIND_METALS	0.657371	0.925223	-0.41997	-0.815164	7	MT3
REACTOME_MISCELLANEOUS_SUBSTRATES	0.669323	0.925223	-0.667099	-0.888285	1	CYP4B1
REACTOME_NUCLEAR_IMPORT_OF_REV_PROTEIN	0.667343	0.925223	-0.370387	-0.824493	13	NUP153, NUP85, AAAS
REACTOME_NUCLEAR_SIGNALING_BY_ERBB4	0.675147	0.925223	0.349678	0.832921	17	NCOR1, TAB2, STMN1, GFAP, NCSTN
REACTOME_PLATELET_CALCIUM_HOMEOSTASIS	0.654224	0.925223	0.382571	0.863477	13	ITPR1, SLC8A1, ATP2A3, ORAI2
REACTOME_PRE_NOTCH_PROCESSING_IN_THE_ENDOPLASMIC_RETICULUM	0.665323	0.925223	-0.53172	-0.852066	3	NOTCH4
REACTOME_PYRIMIDINE_SALVAGE	0.675299	0.925223	-0.409963	-0.79574	7	UPP1, UPP2
REACTOME_REGULATION_OF_COMMISSURAL_AXON_PATHFINDING_BY_SLIT_AND_ROBO	0.676	0.925223	0.414808	0.82421	8	SLIT2, SLIT3, NTN1, ROBO3
REACTOME_REGULATION_OF_CYTOSKELETAL_REMODELING_AND_CELL_SPREADING_BY_IPP_COMPLEX_COMPONENTS	0.674747	0.925223	-0.493067	-0.834055	4	PXN, PARVB
REACTOME_REGULATION_OF_MITF_M_DEPENDENT_GENES_INVOLVED_IN_PIGMENTATION	0.675248	0.925223	0.351701	0.858291	19	MLPH, TFAP2A, SMARCC2, DPF2, CREB1
REACTOME_REGULATION_OF_TP53_ACTIVITY_THROUGH_PHOSPHORYLATION	0.665254	0.925223	-0.288493	-0.844312	53	NBN, UBC, PRKAB2, PRKAG1, UBA52, RFC3, TAF11, TAF9B, RAD17, RFC4
REACTOME_RHOD_GTPASE_CYCLE	0.674227	0.925223	-0.318568	-0.824441	25	ARHGAP21, AKAP12, LBR
REACTOME_SCAVENGING_BY_CLASS_A_RECEPTORS	0.668687	0.925223	0.384342	0.814555	10	FTH1, COL4A2, COL4A1, SCARA5
REACTOME_SIGNALING_BY_CSF1_M_CSF_IN_MYELOID_CELLS	0.663951	0.925223	-0.351287	-0.843289	17	UBC, UBA52, CBL, INPP5D
REACTOME_SIGNALING_BY_TGF_BETA_RECEPTOR_COMPLEX	0.655238	0.925223	0.294755	0.886051	59	FBN1, LTBP1, TGFBR2, NCOR1, ZFYVE9, SMAD2, STAT1, SNW1, TGFB2, UBE2D1, EP300, CCNC, CCNT2, RBL1, PPM1A, TGFBR1, PARP1, LTBP2, PRKCZ
REACTOME_SMAD2_SMAD3_SMAD4_HETEROTRIMER_REGULATES_TRANSCRIPTION	0.661191	0.925223	-0.334472	-0.848105	22	UBC, UBA52, SMAD7, JUNB, FURIN, UBB
REACTOME_SWITCHING_OF_ORIGINS_TO_A_POST_REPLICATIVE_STATE	0.673729	0.925223	-0.295492	-0.846912	48	UBC, SEM1, UBA52, PSMB4, PSMD11, PSMA3, MCM4, CDK2, PSMC1, UBB, SKP1, PSMD14
REACTOME_SYNTHESIS_OF_EPOXY_EET_AND_DIHYDROXYEICOSATRIENOIC_ACIDS_DHET	0.673307	0.925223	-0.666155	-0.887028	1	EPHX2
REACTOME_SYNTHESIS_OF_IP2_IP_AND_INS_IN_THE_CYTOSOL	0.6778	0.925223	0.480023	0.847695	5	MTMR7, INPP4B
REACTOME_SYNTHESIS_OF_UDP_N_ACETYL_GLUCOSAMINE	0.669941	0.925223	0.485213	0.85686	5	GFPT2, GFPT1
REACTOME_SYNTHESIS_OF_WYBUTOSINE_AT_G37_OF_TRNA_PHE	0.660118	0.925223	0.489228	0.863951	5	TYW1, TRMT5
REACTOME_TRANSCRIPTIONAL_REGULATION_OF_GRANULOPOIESIS	0.65748	0.925223	0.374914	0.86199	14	RUNX1, CEBPB, RXRA, EP300, RARA, CREB1, KLF5, PML, MYC
REACTOME_TRANSPORT_TO_THE_GOLGI_AND_SUBSEQUENT_MODIFICATION	0.678245	0.925223	0.271306	0.880264	98	ANK3, MAN2A1, SEC31A, CD55, SCFD1, ANK2, SEC24D, SAR1B, MAN1C1, TUBB4A, SEC24A, SPTB, TRAPPC3, FUT8, COL7A1, COPZ2, SEC16B, CNIH3, ANKRD28, TMED3, SEC22C, USO1
REACTOME_TRNA_PROCESSING	0.675052	0.925223	-0.284964	-0.850466	59	NUP153, TRMT61A, NUP85, FAM98B, AAAS, NSUN6, TRMT61B, RAN, HSD17B10, CTU2, TYW5, TRNT1, CPSF4, TRMT11, URM1, PUS7, TRMT9B, ADAT2
REACTOME_UPTAKE_OF_DIETARY_COBALAMINS_INTO_ENTEROCYTES	0.671429	0.925223	0.628952	0.908648	2	LMBRD1, CUBN
REACTOME_G2_M_DNA_REPLICATION_CHECKPOINT	0.679283	0.925901	-0.662263	-0.881845	1	WEE1
REACTOME_PURINE_SALVAGE	0.679842	0.925926	0.446605	0.826275	6	DGUOK, GMPR, GMPR2, APRT
REACTOME_ACTIVATED_PKN1_STIMULATES_TRANSCRIPTION_OF_AR_ANDROGEN_RECEPTOR_REGULATED_GENES_KLK2_AND_KLK3	0.689723	0.92685	0.531733	0.840512	3	KDM1A, AR
REACTOME_ACYL_CHAIN_REMODELLING_OF_PE	0.686869	0.92685	0.378186	0.801508	10	LPCAT3, PLA2R1, LPCAT4
REACTOME_DEFECTS_IN_BIOTIN_BTN_METABOLISM	0.689723	0.92685	0.535643	0.846692	3	MCCC1, MCCC2
REACTOME_E3_UBIQUITIN_LIGASES_UBIQUITINATE_TARGET_PROTEINS	0.686654	0.92685	0.330773	0.851217	25	UBE2E1, RNF144A, LEO1, UBE2D1
REACTOME_ETHANOL_OXIDATION	0.686391	0.92685	0.509163	0.849801	4	ACSS2, ADH4
REACTOME_FRS_MEDIATED_FGFR3_SIGNALING	0.688	0.92685	0.410928	0.8165	8	FGF17, GRB2, HRAS, FGFR3
REACTOME_G1_S_SPECIFIC_TRANSCRIPTION	0.688845	0.92685	-0.375219	-0.813601	11	POLA1, RBBP4, DHFR
REACTOME_INTERLEUKIN_10_SIGNALING	0.686888	0.92685	-0.376572	-0.816535	11	TNFRSF1B, IL1R1, TIMP1, PTGS2
REACTOME_KINESINS	0.689024	0.92685	-0.333609	-0.83562	20	KIF16B, TUBA1C, TUBB2A, TUBA1B, KIF2A, KIF1A, TUBA1A
REACTOME_MECP2_REGULATES_TRANSCRIPTION_OF_NEURONAL_LIGANDS	0.688363	0.92685	0.504214	0.841541	4	CREB1, DLL1, MECP2
REACTOME_NEUROTRANSMITTER_CLEARANCE	0.685658	0.92685	0.474953	0.838741	5	SLC22A2, MAOA, ACHE
REACTOME_REPRODUCTION	0.686192	0.92685	-0.292651	-0.828005	44	SYNE1, NBN, MLH3, BRCA2, SYCP2
REACTOME_RESOLUTION_OF_ABASIC_SITES_AP_SITES	0.689024	0.92685	-0.333716	-0.83589	20	RFC3, POLD4, RFC4, POLE3, PARP2, NEIL2, RFC5
REACTOME_RHOG_GTPASE_CYCLE	0.685824	0.92685	0.299439	0.843312	41	DOCK5, PLD1, ERBIN, ARHGAP1, VAMP3, RAB7A, VAV3, DOCK4
REACTOME_SMALL_INTERFERING_RNA_SIRNA_BIOGENESIS	0.686391	0.92685	0.508891	0.849348	4	AGO3, TARBP2
REACTOME_SYNTHESIS_OF_GLYCOSYLPHOSPHATIDYLINOSITOL_GPI	0.686869	0.92685	0.377778	0.800643	10	PIGL, PIGV, PIGG
REACTOME_TGF_BETA_RECEPTOR_SIGNALING_ACTIVATES_SMADS	0.689394	0.92685	0.313299	0.855073	35	FBN1, LTBP1, TGFBR2, ZFYVE9, SMAD2, TGFB2
REACTOME_CHONDROITIN_SULFATE_BIOSYNTHESIS	0.690945	0.927036	0.365387	0.840086	14	BGN, CHSY3, CHST3
REACTOME_DISEASES_OF_DNA_REPAIR	0.690632	0.927036	-0.31712	-0.8231	27	NBN, SEM1, BRCA2, RFC3, RAD17, RFC4
REACTOME_CREB3_FACTORS_ACTIVATE_GENES	0.693548	0.929073	-0.516965	-0.828422	3	CREB3
REACTOME_DEFECTIVE_CSF2RB_CAUSES_SMDP5	0.693227	0.929073	-0.654713	-0.871791	1	CSF2RA
REACTOME_SIGNALING_BY_FGFR3	0.69428	0.929326	0.346315	0.831427	18	GAB1, FGF17, GRB2
REACTOME_GLUCAGON_SIGNALING_IN_METABOLIC_REGULATION	0.69574	0.930305	-0.360683	-0.802893	13	ADCY7, GNB4, ADCY8
REACTOME_REGULATION_OF_TP53_ACTIVITY_THROUGH_METHYLATION	0.696099	0.930305	-0.337939	-0.801282	16	UBC, SMYD2, UBA52
REACTOME_ACTIVATION_OF_NOXA_AND_TRANSLOCATION_TO_MITOCHONDRIA	0.697959	0.932064	0.616016	0.889958	2	TP53, TFDP1
REACTOME_MATURATION_OF_SPIKE_PROTEIN	0.703093	0.93594	-0.31258	-0.808945	25	ST6GALNAC3, MGAT5, PRKCSH, RPN2, EDEM2, MGAT4C, MAN1B1
REACTOME_P75NTR_REGULATES_AXONOGENESIS	0.701826	0.93594	-0.456257	-0.811495	5	RTN4, ARHGDIA
REACTOME_SIGNALING_BY_FGFR4	0.704142	0.93594	0.343025	0.823528	18	GAB1, FGF17, GRB2
REACTOME_SIGNALING_BY_NOTCH3	0.70276	0.93594	-0.307152	-0.819552	32	MIB1, UBC, HES1, JAG2, UBA52
REACTOME_SYNTHESIS_OF_DOLICHYL_PHOSPHATE	0.703629	0.93594	-0.511457	-0.819595	3	SRD5A3, MVD
REACTOME_VLDL_CLEARANCE	0.702041	0.93594	0.610868	0.882521	2	VLDLR, LSR
REACTOME_ACYL_CHAIN_REMODELLING_OF_PG	0.706	0.936229	0.419892	0.80912	7	LPGAT1, PLA2R1, LPCAT4
REACTOME_SENESCENCE_ASSOCIATED_SECRETORY_PHENOTYPE_SASP	0.705882	0.936229	-0.312723	-0.811689	27	JUN, UBC, UBA52, RPS6KA3
REACTOME_TRANSPORT_OF_NUCLEOSIDES_AND_FREE_PURINE_AND_PYRIMIDINE_BASES_ACROSS_THE_PLASMA_MEMBRANE	0.705645	0.936229	-0.50925	-0.816058	3	SLC29A1, SLC25A6
REACTOME_FORMATION_OF_APOPTOSOME	0.709486	0.937222	0.435042	0.804883	6	AVEN, CASP9, CYCS, APAF1, XIAP
REACTOME_MRNA_SPLICING_MINOR_PATHWAY	0.707889	0.937222	-0.300964	-0.813739	34	POLR2L, POLR2J, SRSF1, PRPF6
REACTOME_REGULATION_OF_INSULIN_LIKE_GROWTH_FACTOR_IGF_TRANSPORT_AND_UPTAKE_BY_INSULIN_LIKE_GROWTH_FACTOR_BINDING_PROTEINS_IGFBPS	0.709474	0.937222	-0.288043	-0.82432	47	HSP90B1, KTN1, LAMB2, VCAN, CP, PRSS23, CST3, IGFBP5, PRKCSH, SPARCL1, WFS1
REACTOME_RUNX3_REGULATES_WNT_SIGNALING	0.709091	0.937222	-0.463273	-0.783656	4	LEF1, CCND1
REACTOME_TRAF6_MEDIATED_INDUCTION_OF_TAK1_COMPLEX_WITHIN_TLR4_COMPLEX	0.708087	0.937222	-0.374197	-0.796271	10	UBC, UBA52, TRAF6, UBB
REACTOME_APOPTOTIC_EXECUTION_PHASE	0.711968	0.93801	-0.320923	-0.811493	21	GSN
REACTOME_ENERGY_DEPENDENT_REGULATION_OF_MTOR_BY_LKB1_AMPK	0.711382	0.93801	-0.324537	-0.812898	20	PRKAB2, PRKAG1, TSC2
REACTOME_G_PROTEIN_ACTIVATION	0.711155	0.93801	-0.396603	-0.769808	7	GNB4
REACTOME_THE_ROLE_OF_NEF_IN_HIV_1_REPLICATION_AND_DISEASE_PATHOGENESIS	0.712274	0.93801	0.367462	0.811469	12	ELMO1, AP2A1
REACTOME_SOS_MEDIATED_SIGNALLING	0.713439	0.938101	0.432166	0.799562	6	GRB2, IRS2, IRS1, HRAS
REACTOME_SYNTHESIS_OF_PIPS_AT_THE_EARLY_ENDOSOME_MEMBRANE	0.713131	0.938101	0.367348	0.778538	10	MTMR2, FIG4, VAC14
REACTOME_ACTIVATION_OF_ATR_IN_RESPONSE_TO_REPLICATION_STRESS	0.717172	0.938108	-0.337512	-0.821326	18	RFC3, MCM4, RAD17, RFC4, CDK2
REACTOME_FLT3_SIGNALING_IN_DISEASE	0.718623	0.938108	-0.350898	-0.793173	14	UBC, UBA52, CBL
REACTOME_HCMV_LATE_EVENTS	0.716763	0.938108	0.328544	0.832719	23	POM121C, VPS37C, NUP58, SNF8, CHMP4B, MVB12B
REACTOME_INSERTION_OF_TAIL_ANCHORED_PROTEINS_INTO_THE_ENDOPLASMIC_RETICULUM_MEMBRANE	0.719368	0.938108	0.429468	0.794571	6	SEC61G, CYB5A, ALDH3A2
REACTOME_JNK_C_JUN_KINASES_PHOSPHORYLATION_AND_ACTIVATION_MEDIATED_BY_ACTIVATED_HUMAN_TAK1	0.718686	0.938108	-0.341773	-0.789314	15	UBC, UBA52, MAPK8
REACTOME_LYSINE_CATABOLISM	0.719192	0.938108	0.36505	0.77367	10	DHTKD1, PHYKPL, AASS, SLC25A21, PIPOX, HYKK
REACTOME_NUCLEOTIDE_BIOSYNTHESIS	0.72	0.938108	0.397141	0.789106	8	IMPDH1, GMPS, IMPDH2
REACTOME_PP2A_MEDIATED_DEPHOSPHORYLATION_OF_KEY_METABOLIC_FACTORS	0.720408	0.938108	0.597452	0.863139	2	MLXIPL, PPP2R5D
REACTOME_REGULATION_OF_LOCALIZATION_OF_FOXO_TRANSCRIPTION_FACTORS	0.717391	0.938108	0.515045	0.814133	3	FOXO3, YWHAG
REACTOME_REGULATION_OF_NF_KAPPA_B_SIGNALING	0.720739	0.938108	-0.328826	-0.779674	16	UBC, UBA52
REACTOME_RETROGRADE_TRANSPORT_AT_THE_TRANS_GOLGI_NETWORK	0.718686	0.938108	-0.316583	-0.802744	22	COG5, VAMP4, USP6NL, NAPA
REACTOME_RHO_GTPASES_ACTIVATE_FORMINS	0.717895	0.938108	-0.278005	-0.818771	54	RANGAP1, NUDC, NUP85, NSL1, PAFAH1B1, TUBA1C, XPO1, FMNL3, AHCTF1, BUB3, DYNC1LI2, TUBB2A, TUBA1B, DYNLL2, KIF2A, DVL3, DYNC1I1, CENPC, PFN1, PPP2R5B, TUBA1A, RAC1
REACTOME_RUNX2_REGULATES_BONE_DEVELOPMENT	0.715128	0.938108	0.365608	0.825191	13	ABL1, SATB2
REACTOME_TRNA_MODIFICATION_IN_THE_MITOCHONDRION	0.721116	0.938108	-0.376265	-0.757824	8	TRMT61B, HSD17B10, PUS1
REACTOME_CYTOSOLIC_IRON_SULFUR_CLUSTER_ASSEMBLY	0.721774	0.938252	-0.421182	-0.781145	6	ABCB7, ERCC2, NUBP2
REACTOME_DNA_REPLICATION_PRE_INITIATION	0.722689	0.93856	-0.277451	-0.817748	55	UBC, SEM1, UBA52, PSMB4, POLA1, PSMD11, PSMA3, MCM4
REACTOME_GOLGI_CISTERNAE_PERICENTRIOLAR_STACK_REORGANIZATION	0.723108	0.93856	-0.375478	-0.75624	8	RAB2A
REACTOME_ACTIVATION_OF_THE_PHOTOTRANSDUCTION_CASCADE	0.725296	0.939264	0.509128	0.804781	3	SLC24A1, PDE6B, GNGT1
REACTOME_PYRIMIDINE_CATABOLISM	0.7251	0.939264	-0.373851	-0.752962	8	UPP1, UPB1, UPP2
REACTOME_TP53_REGULATES_TRANSCRIPTION_OF_GENES_INVOLVED_IN_CYTOCHROME_C_RELEASE	0.724409	0.939264	0.35449	0.815034	14	ATM, CREBBP, TP63, AIFM2, TP53, PRELID3A, PRELID1
REACTOME_CD163_MEDIATING_AN_ANTI_INFLAMMATORY_RESPONSE	0.727811	0.941109	0.477737	0.79735	4	RHBDF2, PLK2
REACTOME_NEGATIVE_REGULATION_OF_FGFR2_SIGNALING	0.72837	0.941109	0.362803	0.801182	12	FGFR2, FGF17, GRB2
REACTOME_REGULATION_OF_FZD_BY_UBIQUITINATION	0.728195	0.941109	-0.353258	-0.786364	13	UBC, UBA52
REACTOME_ONCOGENE_INDUCED_SENESCENCE	0.729124	0.941373	-0.333196	-0.799861	17	UBC, UBA52, ID1, ETS1
REACTOME_EGFR_INTERACTS_WITH_PHOSPHOLIPASE_C_GAMMA	0.73	0.941794	0.642326	0.846573	1	PLCG1
REACTOME_SIGNALING_BY_FGFR1	0.730845	0.942173	0.330292	0.821599	21	GAB1, FGF17, GRB2
REACTOME_ANTIMICROBIAL_PEPTIDES	0.732	0.942244	0.410536	0.791091	7	TLR2, CHGA, CD4, LEAP2, TLR1
REACTOME_NADE_MODULATES_DEATH_SIGNALLING	0.731855	0.942244	-0.492419	-0.789088	3	BEX3
REACTOME_CARGO_RECOGNITION_FOR_CLATHRIN_MEDIATED_ENDOCYTOSIS	0.733193	0.942363	-0.275632	-0.812389	55	TFRC, UBC, SNAP91, UBA52, CBL, GRK3, VAMP4, EPS15, SCARB2, AAK1, ARRB2
REACTOME_EPHA_MEDIATED_GROWTH_CONE_COLLAPSE	0.732809	0.942363	0.357323	0.806492	13	LYN, EPHA7, EFNA1, NGEF, EPHA2
REACTOME_FIBRONECTIN_MATRIX_FORMATION	0.734375	0.942466	-0.558636	-0.832661	2	ITGB1, FN1
REACTOME_HIV_ELONGATION_ARREST_AND_RECOVERY	0.73428	0.942466	-0.31133	-0.787236	21	POLR2L, POLR2J, POLR2H, NELFE, SSRP1, CTDP1
REACTOME_REGULATION_OF_PTEN_GENE_TRANSCRIPTION	0.735169	0.942779	-0.286134	-0.784284	38	MECOM, JUN, SUZ12, RBBP4, LAMTOR5, CHD3, RNF2, ATF2
REACTOME_AKT_PHOSPHORYLATES_TARGETS_IN_THE_CYTOSOL	0.737052	0.943205	-0.387399	-0.751944	7	TSC2, AKT1
REACTOME_SARS_COV_2_TARGETS_HOST_INTRACELLULAR_SIGNALLING_AND_REGULATORY_PATHWAYS	0.737154	0.943205	0.502538	0.794364	3	YWHAH, YWHAG
REACTOME_SYNTHESIS_OF_IP3_AND_IP4_IN_THE_CYTOSOL	0.736419	0.943205	0.36006	0.795124	12	ITPK1, PLCD4, PLCG2, PLCD1
REACTOME_AZATHIOPRINE_ADME	0.742	0.944965	0.381065	0.757165	8	VAV3, IMPDH1, GMPS, IMPDH2
REACTOME_FGFR3_LIGAND_BINDING_AND_ACTIVATION	0.73913	0.944965	0.501432	0.792615	3	FGF17, FGFR3
REACTOME_LATE_ENDOSOMAL_MICROAUTOPHAGY	0.740365	0.944965	-0.308507	-0.780099	21	UBC, UBA52, HDAC6, CHMP3, RNASE1, UBB
REACTOME_P38MAPK_EVENTS	0.742394	0.944965	-0.435147	-0.77395	5	KRAS, NRAS, MAPK12, RALGDS, HRAS
REACTOME_PROPIONYL_COA_CATABOLISM	0.742	0.944965	0.638669	0.841753	1	MMAA
REACTOME_SARS_COV_1_ACTIVATES_MODULATES_INNATE_IMMUNE_RESPONSES	0.740365	0.944965	-0.307394	-0.777285	21	UBC, BST2, UBA52, NFKBIA
REACTOME_SIGNALING_BY_TGFBR3	0.741201	0.944965	-0.309775	-0.787125	23	TCF4
REACTOME_APOPTOSIS_INDUCED_DNA_FRAGMENTATION	0.743083	0.94514	0.499039	0.788832	3	CASP3, DFFA
REACTOME_FORMATION_OF_SENESCENCE_ASSOCIATED_HETEROCHROMATIN_FOCI_SAHF	0.744597	0.946363	0.438191	0.773822	5	EP400, CABIN1, TP53
REACTOME_CDC6_ASSOCIATION_WITH_THE_ORC_ORIGIN_COMPLEX	0.745968	0.946699	-0.484587	-0.776537	3	ORC2, MCM8
REACTOME_E2F_ENABLED_INHIBITION_OF_PRE_REPLICATION_COMPLEX_FORMATION	0.745968	0.946699	-0.484587	-0.776537	3	ORC2, MCM8
REACTOME_SIGNALING_BY_NOTCH	0.747253	0.947627	0.260453	0.848756	101	NBEA, MAML3, RUNX1, NCOR1, KAT2B, AGO3, ITCH, STAT1, SNW1, ACTA2, CREBBP, EP300, PSMB5, TACC3, DNER, PSMD3, CCNC, PSMC5, NCSTN, PLXND1
REACTOME_GABA_B_RECEPTOR_ACTIVATION	0.747967	0.947831	-0.309815	-0.776023	20	ADCY7, GNB4, ADCY8, GNAI2
REACTOME_MITOTIC_SPINDLE_CHECKPOINT	0.748571	0.947895	0.286597	0.812968	42	CENPP, UBE2E1, CLASP2
REACTOME_FACTORS_INVOLVED_IN_MEGAKARYOCYTE_DEVELOPMENT_AND_PLATELET_PRODUCTION	0.75	0.948191	-0.270815	-0.813096	60	DOCK9, DOCK10, KIF16B, ZFPM2, AKAP1, TUBA1C, EHD2
REACTOME_REGULATION_OF_TP53_EXPRESSION_AND_DEGRADATION	0.75098	0.948191	0.327034	0.804291	20	SGK1, MDM2, ATM, DAXX, PRDM1, CHEK2, MTOR, PHF20, RFFL, TP53, MLST8
REACTOME_RNA_POLYMERASE_III_TRANSCRIPTION	0.750958	0.948191	0.307732	0.802065	26	POU2F1, GTF3C2, POLR3G, ZNF143, POLR2F, POLR3E
REACTOME_TRANSPORT_AND_SYNTHESIS_OF_PAPS	0.75102	0.948191	0.566541	0.818482	2	SLC26A2, SLC35B3
REACTOME_ROS_AND_RNS_PRODUCTION_IN_PHAGOCYTES	0.752456	0.949303	0.349216	0.788195	13	ATP6V1E1, HVCN1, ATP6V0B
REACTOME_ACTIVATED_NTRK2_SIGNALS_THROUGH_RAS	0.756917	0.951011	0.408359	0.755515	6	NTRK2, GRB2
REACTOME_APC_C_MEDIATED_DEGRADATION_OF_CELL_CYCLE_PROTEINS	0.755187	0.951011	-0.282725	-0.795149	43	UBC, SEM1, UBA52, PSMB4, PSMD11, PSMA3, BUB3, CDK2, PSMC1, UBB, SKP1, PSMD14
REACTOME_FRS_MEDIATED_FGFR4_SIGNALING	0.756	0.951011	0.377607	0.750293	8	FGF17, GRB2, FGFR4
REACTOME_RAS_SIGNALING_DOWNSTREAM_OF_NF1_LOSS_OF_FUNCTION_VARIANTS	0.756592	0.951011	-0.425097	-0.756074	5	SPRED3, KRAS
REACTOME_REGULATION_OF_CDH19_EXPRESSION_AND_FUNCTION	0.757143	0.951011	0.563001	0.813369	2	JUP, SOX10
REACTOME_TRANSCRIPTIONAL_REGULATION_BY_RUNX3	0.756604	0.951011	0.272042	0.813083	53	MAML3, RUNX1, MDM2, KAT2B, FOXO3, SNW1, CREBBP, EP300, PSMB5
REACTOME_ADORA2B_MEDIATED_ANTI_INFLAMMATORY_CYTOKINES_PRODUCTION	0.7577	0.951014	-0.304201	-0.771348	22	ADCY7, GNB4, ADCY8, GNAI2
REACTOME_BETA_CATENIN_INDEPENDENT_WNT_SIGNALING	0.759704	0.951807	0.269379	0.83829	78	PRKCA, ITPR1, AP2A1, ROR2, AGO3, GNAO1
REACTOME_CLASS_C_3_METABOTROPIC_GLUTAMATE_PHEROMONE_RECEPTORS	0.758893	0.951807	0.48283	0.763211	3	GABBR2, GRM1
REACTOME_IRF3_MEDIATED_ACTIVATION_OF_TYPE_1_IFN	0.76	0.951807	0.631591	0.832424	1	DTX4
REACTOME_CONSTITUTIVE_SIGNALING_BY_AKT1_E17K_IN_CANCER	0.761811	0.952571	0.341018	0.784058	14	MDM2, FOXO3, CREB1, MTOR, MLST8
REACTOME_RNA_POLYMERASE_III_TRANSCRIPTION_INITIATION_FROM_TYPE_3_PROMOTER	0.762279	0.952571	0.321526	0.799795	21	POU2F1, POLR3G, ZNF143, POLR2F, POLR3E
REACTOME_SIGNALING_BY_TGFB_FAMILY_MEMBERS	0.762115	0.952571	-0.263019	-0.820404	88	TCF4, SMAD9, UBC, UBA52, CBL, SMURF1, ITGB8, F11R, SMAD6, SMAD7, PMEPA1, XPO1, JUNB
REACTOME_GERM_LAYER_FORMATION_AT_GASTRULATION	0.763314	0.952821	0.456586	0.762049	4	SMAD2, TCF7
REACTOME_PEPTIDE_LIGAND_BINDING_RECEPTORS	0.764583	0.952821	-0.295771	-0.769003	26	EDN1, EDN3, NPW, NLN, ANXA1, EDNRB, GPER1, TACR1, EDNRA
REACTOME_RESPONSE_OF_EIF2AK1_HRI_TO_HEME_DEFICIENCY	0.763747	0.952821	0.343229	0.744379	11	CEBPB, ATF4, DDIT3, EIF2S1
REACTOME_TRANSCRIPTIONAL_ACTIVITY_OF_SMAD2_SMAD3_SMAD4_HETEROTRIMER	0.764706	0.952821	0.291013	0.78385	30	NCOR1, SMAD2, STAT1, SNW1, UBE2D1, EP300, CCNC, CCNT2, RBL1, PPM1A, PARP1
REACTOME_ERCC6_CSB_AND_EHMT2_G9A_POSITIVELY_REGULATE_RRNA_EXPRESSION	0.768293	0.954512	0.365632	0.744542	9	EHMT2, MTA3, CBX3, ERCC6
REACTOME_GASTRULATION	0.767925	0.954512	0.268851	0.803544	53	MAML3, KAT2B, SMAD2, TFAP2A, SNW1, CREBBP, EP300, PSMB5, PSMD3, PSMC5, RBPJ, PSME1, DLL1, ZEB2, PSME3, FOXC1, PSMB1, TCF7
REACTOME_NUCLEOTIDE_LIKE_PURINERGIC_RECEPTORS	0.766734	0.954512	-0.412063	-0.732893	5	P2RY14, P2RY1
REACTOME_RELEASE_OF_APOPTOTIC_FACTORS_FROM_THE_MITOCHONDRIA	0.767258	0.954512	0.451145	0.752967	4	CYCS, BAX, GSDMD, GSDME
REACTOME_DETOXIFICATION_OF_REACTIVE_OXYGEN_SPECIES	0.768932	0.954613	0.325228	0.771457	16	GSR, GPX3, SOD2
REACTOME_PYRUVATE_METABOLISM	0.770021	0.954725	-0.299471	-0.759356	22	UBC, UBA52, DLD, VDAC1, PDHB, ARMC8, UBB, PGAM5
REACTOME_SIGNALING_BY_RNF43_MUTANTS	0.770138	0.954725	0.422304	0.745767	5	FZD6, RNF43, LRP6, FZD5
REACTOME_CLASS_A_1_RHODOPSIN_LIKE_RECEPTORS	0.77131	0.955486	-0.26782	-0.793332	57	EDN1, HTR2C, CYSLTR1, HRH3, EDN3, HTR2B, NPW, CNR1, NLN, ANXA1, OPN3, GPR35
REACTOME_ABERRANT_REGULATION_OF_MITOTIC_G1_S_TRANSITION_IN_CANCER_DUE_TO_RB1_DEFECTS	0.778884	0.956557	-0.355314	-0.715627	8	CDK2, CCND1
REACTOME_ACTIVATED_NTRK2_SIGNALS_THROUGH_CDK5	0.77668	0.956557	0.472847	0.747431	3	NTRK2, CDK5R1
REACTOME_ACTIVATED_NTRK2_SIGNALS_THROUGH_FYN	0.77668	0.956557	0.475853	0.752183	3	NTRK2, GRIN2B
REACTOME_CARDIOGENESIS	0.782961	0.956557	-0.401658	-0.714387	5	LEF1, MEF2C, HEY2
REACTOME_COPI_MEDIATED_ANTEROGRADE_TRANSPORT	0.774254	0.956557	0.270156	0.796523	49	ANK3, CD55, ANK2, TUBB4A, SPTB, COPZ2, TMED3, USO1, COG4
REACTOME_DNA_DOUBLE_STRAND_BREAK_REPAIR	0.780702	0.956557	-0.261522	-0.807223	77	NBN, UBC, BRCC3, SEM1, UBA52, BRCA2, RFC3, MAPK8, POLM, RNF168, BAP1, NSD2, POLD4, RAD17, RFC4
REACTOME_EVASION_BY_RSV_OF_HOST_INTERFERON_RESPONSES	0.776908	0.956557	-0.338237	-0.733412	11	UBC, UBA52
REACTOME_FGFR1C_LIGAND_BINDING_AND_ACTIVATION	0.77668	0.956557	0.473049	0.74775	3	FGF17, ANOS1
REACTOME_FORMATION_OF_ATP_BY_CHEMIOSMOTIC_COUPLING	0.780488	0.956557	0.361453	0.736033	9	ATP5PB, ATP5F1B
REACTOME_FORMATION_OF_THE_EARLY_ELONGATION_COMPLEX	0.782341	0.956557	-0.294847	-0.747631	22	POLR2L, POLR2J, GTF2H5
REACTOME_GPER1_SIGNALING	0.780538	0.956557	-0.298192	-0.757693	23	ADCY7, GNB4, ADCY8, GNAI2
REACTOME_INHIBITION_OF_DNA_RECOMBINATION_AT_TELOMERE	0.778234	0.956557	-0.326726	-0.754564	15	POLR2L, POLR2J
REACTOME_INTERFERON_ALPHA_BETA_SIGNALING	0.783439	0.956557	-0.279805	-0.746583	32	UBC, BST2, UBA52, HLA-E, RNASEL
REACTOME_LECTIN_PATHWAY_OF_COMPLEMENT_ACTIVATION	0.783673	0.956557	0.541293	0.782007	2	COLEC11, MASP1
REACTOME_METABOLISM_OF_STEROIDS	0.778598	0.956557	0.265981	0.821419	70	AKR1C1, HSD17B14, ABCC3, SEC24D, OSBPL6, SAR1B, DHCR24, SEC24A, CREBBP, RXRA, FASN, SCAP, SREBF1, NFYA, CARM1, LDLRAP1, SLCO1A2, OSBP
REACTOME_MITOCHONDRIAL_CALCIUM_ION_TRANSPORT	0.779961	0.956557	0.337012	0.76065	13	MCUB, MCU, PMPCA, YME1L1, PMPCB
REACTOME_PCP_CE_PATHWAY	0.774011	0.956557	0.268479	0.797448	51	PRKCA, AP2A1, ROR2, PSMB5, FZD7, DVL1, PSMD3, PSMC5
REACTOME_PLASMA_LIPOPROTEIN_CLEARANCE	0.784466	0.956557	0.314747	0.786893	22	LIPA, AP2A1, NR1H3, LIPC, LDLRAP1, VLDLR
REACTOME_POU5F1_OCT4_SOX2_NANOG_ACTIVATE_GENES_RELATED_TO_PROLIFERATION	0.782258	0.956557	-0.453805	-0.727211	3	FGF2, ZIC3, SALL1
REACTOME_RUNX1_REGULATES_TRANSCRIPTION_OF_GENES_INVOLVED_IN_DIFFERENTIATION_OF_HSCS	0.78424	0.956557	0.285379	0.778796	34	ABL1, RUNX1, ITCH, MNAT1, PSMB5, PSMD3, PSMC5, TCF3, PSME1
REACTOME_TRAIL_SIGNALING	0.782	0.956557	0.384617	0.741147	7	TNFSF10, TNFRSF10B
REACTOME_VLDLR_INTERNALISATION_AND_DEGRADATION	0.779093	0.956557	-0.350304	-0.745428	10	UBC, UBA52
REACTOME_NEGATIVE_REGULATION_OF_MET_ACTIVITY	0.786151	0.957248	-0.311461	-0.747683	17	UBC, UBA52, CBL, EPS15
REACTOME_SIGNALING_BY_ACTIVATED_POINT_MUTANTS_OF_FGFR1	0.785714	0.957248	0.539401	0.779273	2	FGF17, FGF2
REACTOME_PREVENTION_OF_PHAGOSOMAL_LYSOSOMAL_FUSION	0.788	0.958136	0.382418	0.736909	7	HGS, RAB5A, RAB7A
REACTOME_SUPPRESSION_OF_PHAGOSOMAL_MATURATION	0.788	0.958136	0.382418	0.736909	7	HGS, RAB5A, RAB7A
REACTOME_PEPTIDE_HORMONE_BIOSYNTHESIS	0.789062	0.958747	-0.514866	-0.76742	2	INHBB, INHA
REACTOME_FORMATION_OF_INCISION_COMPLEX_IN_GG_NER	0.792279	0.960682	0.283045	0.762389	30	PIAS1, MNAT1, DDB2, CUL4B, PIAS3, ERCC1, GTF2H2
REACTOME_FREE_FATTY_ACIDS_REGULATE_INSULIN_SECRETION	0.792899	0.960682	0.439567	0.733644	4	ACSL4, PLCB3
REACTOME_REGULATION_OF_PYRUVATE_DEHYDROGENASE_PDH_COMPLEX	0.792339	0.960682	-0.394473	-0.73161	6	DLD, PDHB
REACTOME_RHO_GTPASES_ACTIVATE_ROCKS	0.792683	0.960682	0.351076	0.714902	9	PAK1, MYL9
REACTOME_HEME_DEGRADATION	0.793713	0.960988	0.409897	0.723856	5	ABCG2, BLVRA
REACTOME_FLT3_SIGNALING	0.795031	0.961903	-0.292917	-0.744289	23	UBC, UBA52, CBL, AKT1, GRB10, UBB
REACTOME_METABOLISM_OF_WATER_SOLUBLE_VITAMINS_AND_COFACTORS	0.797802	0.964133	-0.258853	-0.801059	79	SLC5A6, SLC2A1, PANK3, GPHN, TCN2, PANK1, SLC19A3, SLC25A32, SLC2A3, NMNAT1, MOCS2, MTHFD2L, RFK
REACTOME_PTK6_REGULATES_RHO_GTPASES_RAS_GTPASE_AND_MAP_KINASES	0.798	0.964133	0.365943	0.727117	8	ELMO1, ARHGAP35
REACTOME_ADENYLATE_CYCLASE_INHIBITORY_PATHWAY	0.8	0.965487	-0.343112	-0.716641	9	ADCY7, ADCY8, GNAI2
REACTOME_MITOCHONDRIAL_BIOGENESIS	0.80038	0.965487	0.262964	0.789616	55	PRKAG2, NCOR1, POLRMT, ATP5PB, PPARGC1A, CREBBP, RXRA, ACSS2, TFB2M, MTX1, USP46, CARM1, PPRC1, SIRT3, CREB1, SOD2
REACTOME_RA_BIOSYNTHESIS_PATHWAY	0.800813	0.965487	0.348168	0.70898	9	DHRS3, RDH10, ADH4
REACTOME_ERBB2_ACTIVATES_PTK6_SIGNALING	0.802734	0.965763	-0.500841	-0.746517	2	NRG4
REACTOME_PI3K_EVENTS_IN_ERBB4_SIGNALING	0.802734	0.965763	-0.500841	-0.746517	2	NRG4
REACTOME_RNA_POLYMERASE_I_PROMOTER_ESCAPE	0.80198	0.965763	0.307059	0.749347	19	TAF1B, MNAT1, CBX3, POLR2F, GTF2H2
REACTOME_EFFECTS_OF_PIP2_HYDROLYSIS	0.803536	0.966049	0.307204	0.764168	21	ITPR1, PRKCD, DGKI, DGKD, ABHD6
REACTOME_FGFRL1_MODULATION_OF_FGFR1_SIGNALING	0.804734	0.966132	0.429375	0.716633	4	FGF17, SPRED1, FGFRL1
REACTOME_PHOSPHOLIPASE_C_MEDIATED_CASCADE_FGFR4	0.804734	0.966132	0.428568	0.715287	4	FGF17, FGFR4, PLCG1
REACTOME_ENDOSOMAL_SORTING_COMPLEX_REQUIRED_FOR_TRANSPORT_ESCRT	0.805941	0.966903	0.305224	0.744868	19	VPS37C, HGS, SNF8, CHMP4B, MVB12B
REACTOME_ACTIVATION_OF_THE_PRE_REPLICATIVE_COMPLEX	0.812121	0.968359	-0.304329	-0.740577	18	POLA1, MCM4, CDK2, POLE3, ORC2, MCM8, DBF4
REACTOME_AKT_PHOSPHORYLATES_TARGETS_IN_THE_NUCLEUS	0.811395	0.968359	0.397532	0.70202	5	FOXO3, CREB1
REACTOME_ANTIGEN_PRESENTATION_FOLDING_ASSEMBLY_AND_PEPTIDE_LOADING_OF_CLASS_I_MHC	0.810176	0.968359	0.309971	0.738341	17	SEC31A, SEC24D, SAR1B, SEC24A, BECN1
REACTOME_BIOLOGICAL_OXIDATIONS	0.812236	0.968359	-0.257048	-0.782707	66	PTGES3, MAT2A, HSP90AB1, CNDP2, UGDH, TPST2, CYB5B, MGST2, GSTM2, ALDH1A1, FDXR, CYB5R3
REACTOME_MISCELLANEOUS_TRANSPORT_AND_BINDING_EVENTS	0.812121	0.968359	0.331428	0.702412	10	CTNS, NIPAL2, NIPA1, TUSC3, LRRC8D, MMGT1
REACTOME_MITOTIC_G1_PHASE_AND_G1_S_TRANSITION	0.81153	0.968359	-0.255359	-0.781848	74	UBC, SEM1, UBA52, PSMB4, POLA1, PSMD11, PSMA3, MCM4, AKT1, RBBP4, DHFR, CDK2, PSMC1, UBB, SKP1, CCND1, POLE3, PSMD14
REACTOME_NTRK2_ACTIVATES_RAC1	0.812245	0.968359	0.523994	0.757015	2	NTRK2
REACTOME_REGULATION_OF_MITF_M_DEPENDENT_GENES_INVOLVED_IN_APOPTOSIS	0.81	0.968359	0.365792	0.704871	7	AGO3, TNRC6C
REACTOME_REGULATION_OF_PYRUVATE_METABOLISM	0.808554	0.968359	-0.304024	-0.729832	17	UBC, UBA52, DLD, PDHB, ARMC8, UBB, PGAM5
REACTOME_APC_C_CDC20_MEDIATED_DEGRADATION_OF_CYCLIN_B	0.815842	0.969462	-0.32233	-0.710977	12	UBC, UBA52
REACTOME_COMPLEX_III_ASSEMBLY	0.815789	0.969462	-0.308335	-0.696963	14	HSPA9, UQCC2, ISCU, CYC1
REACTOME_DISEASES_OF_PROGRAMMED_CELL_DEATH	0.816092	0.969462	0.288428	0.751751	26	FOXO3, EED, DNMT1, DNMT3A, TRADD, SOD2, GOLGA2, CAPN1, PRIM2, LMNA, TP53
REACTOME_EPITHELIAL_MESENCHYMAL_TRANSITION_EMT_DURING_GASTRULATION	0.816532	0.969462	-0.427965	-0.685802	3	SNAI1, OCLN, CDH1
REACTOME_TICAM1_TRAF6_DEPENDENT_INDUCTION_OF_TAK1_COMPLEX	0.816568	0.969462	-0.335441	-0.713801	10	UBC, UBA52, TRAF6, UBB
REACTOME_TYSND1_CLEAVES_PEROXISOMAL_PROTEINS	0.816327	0.969462	0.517154	0.747134	2	PHYH, TYSND1
REACTOME_ADENYLATE_CYCLASE_ACTIVATING_PATHWAY	0.822134	0.970686	0.369522	0.683663	6	ADCY5, ADCY1
REACTOME_BLOOD_GROUP_SYSTEMS_BIOSYNTHESIS	0.821501	0.970686	-0.377884	-0.672101	5	RHD, FUT11
REACTOME_DARPP_32_EVENTS	0.820926	0.970686	0.320095	0.706869	12	PDE4B, PRKAR1B, PRKAR1A
REACTOME_GLUTAMATE_AND_GLUTAMINE_METABOLISM	0.821501	0.970686	-0.379598	-0.67515	5	RIMKLB
REACTOME_NEGATIVE_FEEDBACK_REGULATION_OF_MAPK_PATHWAY	0.822134	0.970686	0.448439	0.708848	3	MAP2K2, MAP2K1
REACTOME_NEGATIVE_REGULATION_OF_TCF_DEPENDENT_SIGNALING_BY_WNT_LIGAND_ANTAGONISTS	0.819473	0.970686	-0.38119	-0.677982	5	KREMEN1
REACTOME_RAS_PROCESSING	0.820774	0.970686	-0.300814	-0.722124	17	UBC, UBA52, ABHD17A, FNTA, UBB
REACTOME_RIP_MEDIATED_NFKB_ACTIVATION_VIA_ZBP1	0.821569	0.970686	-0.333637	-0.696851	9	NFKBIA
REACTOME_DEFECTIVE_LFNG_CAUSES_SCDO3	0.824597	0.971993	-0.425248	-0.681449	3	NOTCH4
REACTOME_GPCR_LIGAND_BINDING	0.824945	0.971993	-0.251947	-0.795358	93	EDN1, HTR2C, CYSLTR1, GNB4, HRH3, VIPR2, EDN3, HTR2B, SMO, PTCH1, NPW, PTCH2, PTH1R, CNR1, NLN, ANXA1, OPN3, GPR35
REACTOME_MRNA_DECAY_BY_5_TO_3_EXORIBONUCLEASE	0.824242	0.971993	0.326405	0.691767	10	DCP1B, DCP2, PATL1, LSM5, LSM6
REACTOME_DEX_H_BOX_HELICASES_ACTIVATE_TYPE_I_IFN_AND_INFLAMMATORY_CYTOKINES_PRODUCTION	0.825558	0.972046	-0.375428	-0.667733	5	NFKB2, DHX36, RELA, DHX9, MYD88
REACTOME_ACTIVATION_OF_MATRIX_METALLOPROTEINASES	0.837398	0.972192	0.335981	0.684164	9	KLKB1, MMP2, SPOCK3, MMP24
REACTOME_APOPTOSIS	0.831111	0.972192	-0.25448	-0.789687	87	GSN, UBC, SEM1, UBA52, PSMB4, MAPK8, DAPK3, PSMD11, PSMA3, AKT1, CFLAR, PPP1R13B, FNTA, BID, DYNLL2
REACTOME_CHROMATIN_MODIFYING_ENZYMES	0.827715	0.972192	0.246348	0.817182	113	NCOR1, PHF21A, KDM6A, ARID5B, KDM1A, BRPF3, JADE1, KAT2B, SUPT3H, ASH2L, KDM5B, EED, ING5, KDM5D, EHMT2, CREBBP, KDM5A, SMARCC2, DNMT3A, MTA3, EP300, SGF29
REACTOME_DEFECTIVE_CHST14_CAUSES_EDS_MUSCULOCONTRACTURAL_TYPE	0.828063	0.972192	0.368321	0.681441	6	BGN, CHST14
REACTOME_FOLDING_OF_ACTIN_BY_CCT_TRIC	0.833671	0.972192	-0.372694	-0.662872	5	CCT6A, CCT4
REACTOME_FORMATION_OF_AXIAL_MESODERM	0.830375	0.972192	0.412846	0.689047	4	SMAD2, TCF7
REACTOME_FRS_MEDIATED_FGFR1_SIGNALING	0.83	0.972192	0.347629	0.690728	8	FGF17, GRB2, HRAS, FRS3, NRAS, FGF2, KL, KRAS
REACTOME_G2_PHASE	0.836694	0.972192	-0.416256	-0.667038	3	CDK2, E2F3
REACTOME_HCMV_INFECTION	0.833955	0.972192	0.259829	0.753397	45	NCOR1, POM121C, VPS37C, NUP58, SNF8, TUBB4A, EED, CHMP4B, MVB12B
REACTOME_HDL_CLEARANCE	0.836735	0.972192	0.503465	0.727356	2	CUBN, SCARB1
REACTOME_INTRINSIC_PATHWAY_FOR_APOPTOSIS	0.832609	0.972192	-0.27874	-0.72881	29	MAPK8, AKT1, PPP1R13B, BID, DYNLL2
REACTOME_MITOCHONDRIAL_IRON_SULFUR_CLUSTER_BIOGENESIS	0.832669	0.972192	-0.33066	-0.665971	8	SLC25A37, FDXR, ISCU
REACTOME_NUCLEOTIDE_SALVAGE	0.829077	0.972192	0.315324	0.711698	13	UCK2, DGUOK
REACTOME_PROLONGED_ERK_ACTIVATION_EVENTS	0.832669	0.972192	-0.330528	-0.665706	8	RAPGEF1
REACTOME_SEMA4D_INDUCED_CELL_MIGRATION_AND_GROWTH_CONE_COLLAPSE	0.836	0.972192	0.346757	0.688994	8	SEMA4D
REACTOME_SIGNALING_BY_ERBB4	0.829044	0.972192	0.275821	0.746841	31	NCOR1, TAB2, GABRA1, ITCH, STMN1, GFAP, GRB2, NCSTN
REACTOME_SIGNALING_BY_NOTCH1_PEST_DOMAIN_MUTANTS_IN_CANCER	0.836134	0.972192	-0.267824	-0.730201	37	MIB1, UBC, HES1, JAG2, UBA52
REACTOME_SIGNALING_BY_WNT	0.837607	0.972192	-0.247165	-0.814577	127	TCF4, TLE4, UBC, PIP5K1B, GNB4, SEM1, UBA52, PRKG1, PSMB4, SMURF1, RNF146, PSMD11, XPO1, PSMA3, NLK, RYK, SOX4, VPS35, AKT1, ARRB2, SOX9, KREMEN1, DVL3, LEF1, PSMC1, UBB, BCL9L, CTBP1, PFN1, SKP1, PSMD14, PPP2R5B, USP8
REACTOME_SYNTHESIS_OF_PIPS_AT_THE_PLASMA_MEMBRANE	0.837165	0.972192	0.28304	0.737707	26	MTMR2, PIP4K2A, RAB5A, PIP4K2B, RUFY1, PLEKHA1
REACTOME_TRANSCRIPTIONAL_REGULATION_BY_TP53	0.83181	0.972192	0.238188	0.861396	213	BCL6, CNOT4, PRKAG2, SESN2, SGK1, BRCA1, MDM2, BRPF3, HIPK2, AGO3, PIP4K2A, ATR, GSR, YWHAH, RGCC, MNAT1, ATM, PIP4K2B, HIPK1, CNOT2, MAP2K6, ING5, COX6B1, EHMT2, DDB2, CREBBP
REACTOME_TRANSPORT_OF_MATURE_MRNAS_DERIVED_FROM_INTRONLESS_TRANSCRIPTS	0.837067	0.972192	-0.295982	-0.710526	17	NUP153, NUP85, AAAS
REACTOME_BINDING_OF_TCF_LEF_CTNNB1_TO_TARGET_GENE_PROMOTERS	0.838384	0.972434	-0.394029	-0.666527	4	LEF1, AXIN2
REACTOME_BIOSYNTHESIS_OF_SPECIALIZED_PRORESOLVING_MEDIATORS_SPMS	0.842829	0.972976	0.382883	0.676151	5	PTGR1, LTA4H, ALOX5
REACTOME_C_TYPE_LECTIN_RECEPTORS_CLRS	0.842803	0.972976	0.254359	0.77678	66	ITPR1, TAB2, LYN, PAK1, SYK, PRKCD, CREBBP, UBE2D1, EP300, PSMB5, PSMD3, PLCG2, PSMC5
REACTOME_GABA_RECEPTOR_ACTIVATION	0.840959	0.972976	-0.277611	-0.720553	27	ADCY7, GNB4, ADCY8, GNAI2, GABRA3, ARHGEF9
REACTOME_GAMMA_CARBOXYLATION_TRANSPORT_AND_AMINO_TERMINAL_CLEAVAGE_OF_PROTEINS	0.840864	0.972976	0.385854	0.681397	5	PROS1, GGCX, GAS6
REACTOME_NEGATIVE_REGULATION_OF_MAPK_PATHWAY	0.841237	0.972976	-0.278241	-0.720076	25	UBC, UBA52
REACTOME_NOD1_2_SIGNALING_PATHWAY	0.842829	0.972976	0.295578	0.735248	21	TAB2, ITCH, MAP2K6
REACTOME_RECYCLING_OF_EIF2_GDP	0.839921	0.972976	0.365504	0.676228	6	EIF2B4, EIF2S1, EIF2S2
REACTOME_AQUAPORIN_MEDIATED_TRANSPORT	0.84507	0.973626	-0.292429	-0.722682	19	ADCY7, GNB4, ADCY8, MYO5B
REACTOME_NGF_STIMULATED_TRANSCRIPTION	0.845098	0.973626	0.29552	0.726788	20	SH3GL3, SGK1, EP300, SRF, CREB1
REACTOME_VASOPRESSIN_REGULATES_RENAL_WATER_HOMEOSTASIS_VIA_AQUAPORINS	0.84507	0.973626	-0.292429	-0.722682	19	ADCY7, GNB4, ADCY8, MYO5B
REACTOME_COSTIMULATION_BY_THE_CD28_FAMILY	0.846602	0.974047	0.29329	0.733247	22	LYN, PAK1, GRB2, MTOR, MLST8, CD4, HLA-DRA
REACTOME_RHO_GTPASES_ACTIVATE_PAKS	0.846465	0.974047	0.32127	0.680884	10	PAK1, NF2
REACTOME_ADHERENS_JUNCTIONS_INTERACTIONS	0.84803	0.974381	0.262737	0.717005	34	CADM1, PVR, AGO3, CDH2, CADM2, ILF3, CDH3, ZEB2, CDH9, NECTIN3, AMOT, ACTG1, TNRC6C, CDH13
REACTOME_PKA_ACTIVATION_IN_GLUCAGON_SIGNALLING	0.847561	0.974381	0.334629	0.68141	9	ADCY5, ADCY1, PRKAR1B, ADCY6
REACTOME_THROMBOXANE_SIGNALLING_THROUGH_TP_RECEPTOR	0.848606	0.974388	-0.325201	-0.654978	8	GNB4
REACTOME_LYSOSPHINGOLIPID_AND_LPA_RECEPTORS	0.852652	0.977723	0.378215	0.667907	5	S1PR3, PLPPR4
REACTOME_PROTEIN_METHYLATION	0.85259	0.977723	-0.34367	-0.667066	7	CAMKMT
REACTOME_APC_CDC20_MEDIATED_DEGRADATION_OF_NEK2A	0.853955	0.978562	-0.307815	-0.685205	13	UBC, UBA52, BUB3
REACTOME_SIGNALING_BY_NTRKS	0.854664	0.978719	-0.253227	-0.771598	69	MEF2A, MAP2K5, RAPGEF1, DNM1, RPS6KA3, ID3, PCSK5, PTPRO, ID1, JUNB, JUND, VRK3, FURIN, ATF2, DUSP3
REACTOME_RAC2_GTPASE_CYCLE	0.855932	0.978862	-0.25363	-0.726931	48	DOCK10, TFRC, ARHGAP21, LBR
REACTOME_SUMO_IS_PROTEOLYTICALLY_PROCESSED	0.855731	0.978862	0.430802	0.68097	3	SUMO1, SUMO3, SUMO2
REACTOME_ACETYLCHOLINE_BINDING_AND_DOWNSTREAM_EVENTS	0.882	0.979629	0.559986	0.73805	1	CHRNA6
REACTOME_ACTIVATED_TAK1_MEDIATES_P38_MAPK_ACTIVATION	0.870183	0.979629	-0.29906	-0.665718	13	UBC, UBA52
REACTOME_ACTIVATION_OF_BAD_AND_TRANSLOCATION_TO_MITOCHONDRIA	0.879447	0.979629	0.337405	0.624243	6	YWHAH, BAD
REACTOME_ACTIVATION_OF_KAINATE_RECEPTORS_UPON_GLUTAMATE_BINDING	0.862348	0.979629	-0.291941	-0.659906	14	GNB4
REACTOME_BIOSYNTHESIS_OF_MARESINS	0.875	0.979629	-0.436881	-0.651181	2	EPHX2, ALOX5
REACTOME_CLASS_B_2_SECRETIN_FAMILY_RECEPTORS	0.878205	0.979629	-0.26394	-0.705546	33	GNB4, VIPR2, SMO, PTCH1, PTCH2, PTH1R
REACTOME_CLEC7A_DECTIN_1_SIGNALING	0.859244	0.979629	-0.24692	-0.727763	55	UBC, SEM1, UBA52, PSMB4, NFKBIA, PSMD11, PSMA3, CDC34
REACTOME_COBALAMIN_CBL_METABOLISM	0.876768	0.979629	-0.361459	-0.611431	4	MTR, MMAB, MTRR, MMAA
REACTOME_CONDENSATION_OF_PROPHASE_CHROMOSOMES	0.860887	0.979629	-0.358732	-0.665322	6	NCAPH2
REACTOME_DAP12_SIGNALING	0.880903	0.979629	-0.282957	-0.653479	15	B2M, HLA-E
REACTOME_DIGESTION	0.862903	0.979629	-0.397289	-0.636645	3	MGAM, PIR
REACTOME_DIGESTION_AND_ABSORPTION	0.877712	0.979629	0.379253	0.63298	4	SLC2A5, AMY2B
REACTOME_FORMATION_OF_XYLULOSE_5_PHOSPHATE	0.865878	0.979629	0.391627	0.653632	4	SORD, CRYL1
REACTOME_G_BETA_GAMMA_SIGNALLING_THROUGH_CDC42	0.872	0.979629	0.335492	0.646484	7	PAK1, GNB2, GNG12, GNB5
REACTOME_G_PROTEIN_BETA_GAMMA_SIGNALLING	0.869822	0.979629	-0.306138	-0.651445	10	GNB4, AKT1
REACTOME_HIGHLY_CALCIUM_PERMEABLE_NICOTINIC_ACETYLCHOLINE_RECEPTORS	0.882	0.979629	0.559986	0.73805	1	CHRNA6
REACTOME_HIGHLY_CALCIUM_PERMEABLE_POSTSYNAPTIC_NICOTINIC_ACETYLCHOLINE_RECEPTORS	0.882	0.979629	0.559986	0.73805	1	CHRNA6
REACTOME_INTERLEUKIN_36_PATHWAY	0.866534	0.979629	-0.56789	-0.756181	1	IL1RL2
REACTOME_IRE1ALPHA_ACTIVATES_CHAPERONES	0.871179	0.979629	-0.265241	-0.699912	31	DNAJB9, SRPRB, WFS1, SYVN1, YIF1A, WIPI1, HSPA5, SHC1, PPP2R5B, TSPYL2
REACTOME_MAPK1_ERK2_ACTIVATION	0.879592	0.979629	0.457622	0.661127	2	MAP2K2, TYK2
REACTOME_MATURATION_OF_SARS_COV_2_SPIKE_PROTEIN	0.874747	0.979629	-0.369562	-0.625138	4	PRKCSH
REACTOME_MITOCHONDRIAL_FATTY_ACID_BETA_OXIDATION	0.872832	0.979629	0.276718	0.70136	23	ACADVL, ACSM3, ACADL, MECR, ACOT11, ECHS1, DECR1, ACSF2, ACOT13
REACTOME_MITOCHONDRIAL_UNCOUPLING	0.879592	0.979629	0.457645	0.661161	2	PM20D1, SLC25A14
REACTOME_MTORC1_MEDIATED_SIGNALLING	0.872798	0.979629	0.292032	0.69561	17	EEF2K, EIF4G1, LAMTOR3, MTOR, EIF4E, MLST8, RRAGA, LAMTOR1, SLC38A9
REACTOME_NA_CL_DEPENDENT_NEUROTRANSMITTER_TRANSPORTERS	0.878	0.979629	0.333632	0.642899	7	SLC22A2, SLC6A13, SLC6A9, SLC6A15
REACTOME_NFE2L2_REGULATING_ANTI_OXIDANT_DETOXIFICATION_ENZYMES	0.863014	0.979629	-0.306684	-0.664995	11	BACH1
REACTOME_ORGANIC_ANION_TRANSPORTERS	0.874502	0.979629	-0.336212	-0.652589	7	SLC25A1
REACTOME_PRESYNAPTIC_NICOTINIC_ACETYLCHOLINE_RECEPTORS	0.882	0.979629	0.559986	0.73805	1	CHRNA6
REACTOME_PROCESSING_AND_ACTIVATION_OF_SUMO	0.869565	0.979629	0.344262	0.636929	6	SAE1, SUMO1, UBA2, SUMO3
REACTOME_PROCESSING_OF_CAPPED_INTRONLESS_PRE_MRNA	0.867327	0.979629	0.281963	0.688103	19	LSM11, WDR33, CPSF3, NCBP1
REACTOME_PROCESSING_OF_INTRONLESS_PRE_MRNAS	0.863366	0.979629	-0.298813	-0.659103	12	PAPOLA, NUDT21, CSTF2T
REACTOME_RAB_GERANYLGERANYLATION	0.863469	0.979629	0.266412	0.716219	29	RAB31, RAB8B, RAB5A, RAB7A, RAB11A, RAB37, RABGGTA, RAB23, RAB20, RAB24
REACTOME_REGULATION_OF_HOMOTYPIC_CELL_CELL_ADHESION	0.880903	0.979629	-0.283795	-0.655415	15	FOXF1
REACTOME_REGULATION_OF_TP53_ACTIVITY	0.875229	0.979629	0.244278	0.785424	94	PRKAG2, SGK1, BRCA1, MDM2, BRPF3, HIPK2, PIP4K2A, ATR, ATM, PIP4K2B, HIPK1, MAP2K6, ING5, EHMT2, EP300, TP63, DAXX, ZNF385A, MRE11, PRDM1, CHEK2, BANP, MTOR, PHF20, RFFL, JMY, WRN, TTC5, PRKAA2
REACTOME_REGULATION_OF_TP53_ACTIVITY_THROUGH_ASSOCIATION_WITH_CO_FACTORS	0.869919	0.979629	0.320307	0.652247	9	TP63, ZNF385A, BANP, PHF20, TP53
REACTOME_RMTS_METHYLATE_HISTONE_ARGININES	0.882353	0.979629	-0.291094	-0.647986	13	SMARCA2, WDR77, CCND1, ACTL6A, SMARCB1
REACTOME_RNA_POLYMERASE_III_CHAIN_ELONGATION	0.870183	0.979629	-0.298603	-0.6647	13	POLR2L, POLR3C, POLR2H, POLR3D, POLR3H, POLR2K, POLR3K
REACTOME_SEALING_OF_THE_NUCLEAR_ENVELOPE_NE_BY_ESCRT_III	0.880903	0.979629	-0.283855	-0.655553	15	TUBA1C, TUBB2A, TUBA1B, CHMP3, TUBA1A
REACTOME_SUMOYLATION_OF_IMMUNE_RESPONSE_PROTEINS	0.8591	0.979629	-0.309245	-0.670548	11	NFKBIA, NFKB2, TOPORS, UBE2I
REACTOME_SUMO_IS_TRANSFERRED_FROM_E1_TO_E2_UBE2I_UBC9	0.869565	0.979629	0.344262	0.636929	6	SAE1, SUMO1, UBA2, SUMO3
REACTOME_TFAP2A_ACTS_AS_A_TRANSCRIPTIONAL_REPRESSOR_DURING_RETINOIC_ACID_INDUCED_CELL_DIFFERENTIATION	0.857708	0.979629	0.42911	0.678296	3	TFAP2A, NPM1
REACTOME_THROMBIN_SIGNALLING_THROUGH_PROTEINASE_ACTIVATED_RECEPTORS_PARS	0.876712	0.979629	-0.299094	-0.648538	11	GNB4, ARRB2
REACTOME_TNFR1_INDUCED_NF_KAPPA_B_SIGNALING_PATHWAY	0.870906	0.979629	0.277266	0.70275	23	TAB2, OTUD7B, USP4, SHARPIN, TRADD, TAB3
REACTOME_TP53_REGULATES_TRANSCRIPTION_OF_GENES_INVOLVED_IN_G1_CELL_CYCLE_ARREST	0.879447	0.979629	0.337652	0.624699	6	ZNF385A, TP53, CCNA2
REACTOME_ZBP1_DAI_MEDIATED_INDUCTION_OF_TYPE_I_IFNS	0.861933	0.979629	-0.312706	-0.665422	10	NFKBIA
REACTOME_RECEPTOR_MEDIATED_MITOPHAGY	0.886	0.981768	0.32677	0.629676	7	ULK1, FUNDC1
REACTOME_SENSORY_PERCEPTION_OF_SALTY_TASTE	0.885714	0.981768	0.455168	0.657581	2	SCNN1A, SCNN1D
REACTOME_SIGNALLING_TO_ERKS	0.885149	0.981768	0.273214	0.666753	19	KIDINS220, NTRK1, GRB2, SHC3, MAP2K2, CRKL, RIT1, RIT2, CRK
REACTOME_SNRNP_ASSEMBLY	0.8875	0.982794	-0.258424	-0.671899	26	NUP153, NUP85, AAAS
REACTOME_FRUCTOSE_METABOLISM	0.889113	0.983944	-0.377889	-0.605557	3	ALDH1A1
REACTOME_MATURATION_OF_TCA_ENZYMES_AND_REGULATION_OF_TCA_CYCLE	0.88998	0.984268	0.28929	0.652938	13	CSKMT, LYRM4, SIRT3, CS, ISCA2, IDH2, SDHAF3, NFS1
REACTOME_ACYL_CHAIN_REMODELLING_OF_PI	0.892495	0.985775	-0.334275	-0.594539	5	PLA2G4A
REACTOME_NEUROTOXICITY_OF_CLOSTRIDIUM_TOXINS	0.892495	0.985775	-0.337915	-0.601013	5	SV2B, SYT2, VAMP1
REACTOME_RAF_INDEPENDENT_MAPK1_3_ACTIVATION	0.894949	0.986508	0.297237	0.629948	10	MAP2K2, DUSP7, DUSP10, DUSP1, DUSP5, MAP2K1, DUSP8, DUSP6, MAPK3, TYK2
REACTOME_REGULATION_OF_ENDOGENOUS_RETROELEMENTS	0.894231	0.986508	0.250404	0.70961	43	EHMT2, PPHLN1, SMARCC2, DNMT3A, MTA3, ZNF273, ZNF257, PIWIL4, ZCCHC8, ZNF30, DPF2
REACTOME_SHC1_EVENTS_IN_ERBB4_SIGNALING	0.894422	0.986508	-0.31759	-0.616443	7	SHC1, NRG4, KRAS
REACTOME_TGFBR3_PTM_REGULATION	0.895464	0.986508	0.362471	0.604969	4	NCSTN, PSEN2, APH1A
REACTOME_VITAMIN_D_CALCIFEROL_METABOLISM	0.898	0.988666	0.3192	0.63424	8	LDLRAP1, LRP2, CUBN, LGMN
REACTOME_AFLATOXIN_ACTIVATION_AND_DETOXIFICATION	0.89858	0.988669	-0.330446	-0.58773	5	MGST2
REACTOME_CRISTAE_FORMATION	0.900609	0.988994	-0.282335	-0.628486	13	HSPA9, CHCHD3, ATP5F1E
REACTOME_DAP12_INTERACTIONS	0.900204	0.988994	-0.266474	-0.639691	17	B2M, HLA-E, HLA-C, SHC1, RAC1, KRAS
REACTOME_SIGNALING_BY_MST1	0.900391	0.988994	-0.414464	-0.617769	2	MST1, SPINT2
REACTOME_CLATHRIN_MEDIATED_ENDOCYTOSIS	0.905702	0.989551	-0.235568	-0.727113	77	TFRC, UBC, SNAP91, UBA52, CBL, GRK3, DNM1, WASL, VAMP4, EPS15, SCARB2, AAK1, ARRB2, HIP1R
REACTOME_DEFECTIVE_INTRINSIC_PATHWAY_FOR_APOPTOSIS	0.902834	0.989551	-0.270683	-0.611854	14	JUN
REACTOME_INTERLEUKIN_12_FAMILY_SIGNALING	0.905544	0.989551	-0.262055	-0.621355	16	HSPA9, SOD1, MSN, PPIA, HNRNPDL
REACTOME_MECP2_REGULATES_TRANSCRIPTION_FACTORS	0.903353	0.989551	0.355274	0.592957	4	CREB1, MECP2, PPARG
REACTOME_MTOR_SIGNALLING	0.906318	0.989551	-0.252775	-0.65609	27	PRKAB2, PRKAG1, TSC2, AKT1, LAMTOR5
REACTOME_PHASE_1_INACTIVATION_OF_FAST_NA_CHANNELS	0.905242	0.989551	-0.363152	-0.581941	3	KCND2
REACTOME_SHC_MEDIATED_CASCADE_FGFR3	0.906	0.989551	0.313231	0.622381	8	FGF17, GRB2
REACTOME_SIGNALING_BY_LTK	0.905325	0.989551	0.351057	0.585919	4	GRB2, TNK2, IRS1
REACTOME_THE_FATTY_ACID_CYCLING_MODEL	0.904382	0.989551	-0.542409	-0.722252	1	SLC25A14
REACTOME_CREB1_PHOSPHORYLATION_THROUGH_THE_ACTIVATION_OF_ADENYLATE_CYCLASE	0.910359	0.992697	-0.301948	-0.608144	8	ADCY8
REACTOME_G_ALPHA_Q_SIGNALLING_EVENTS	0.910284	0.992697	-0.237032	-0.726958	73	EDN1, HTR2C, CYSLTR1, RGS5, GNB4, MGLL, RPS6KA3, PRKCE, EDN3, HTR2B, RASGRP2, DGKE, ANXA1, RGS3
REACTOME_HIV_TRANSCRIPTION_ELONGATION	0.911017	0.992782	-0.250916	-0.654188	28	POLR2L, POLR2J, GTF2H5, POLR2H, ERCC2, NELFE, SSRP1, CTDP1
REACTOME_PRE_NOTCH_PROCESSING_IN_GOLGI	0.911765	0.992965	-0.291933	-0.609747	9	FURIN, NOTCH4, RFNG
REACTOME_NUCLEOTIDE_EXCISION_REPAIR	0.913232	0.993931	-0.237727	-0.724367	69	UBC, POLR2L, UBA52, RFC3, POLR2J, RAD23B, GTF2H5, POLD4, RFC4, CETN2, UBB, POLR2H, AQR, POLE3, UBE2V2, ERCC2, COPS7A, PARP2
REACTOME_ADAPTIVE_IMMUNE_SYSTEM	0.915433	0.995573	-0.224339	-0.832559	324	BTNL9, SNAP23, RAPGEF4, FBXW4, RNF144B, UBC, OSBPL1A, B2M, RNF115, CALR, UBE2B, SEM1, CTSK, UBA52, PRKG1, INPP5D, PSMB4, DNM1, HLA-E, SMURF1, PAG1, NFKBIA, RNF19A, UBE3D, TUBA1C, NEDD4, AP1B1, CD34, KLHL25, PSMD11, TRIM37, PSMA3, RNF114, CDC34, SIPA1, ZBTB16, RASGRP2, DYNC1LI2, UBA7, AKT1, BTN3A1, TUBB2A, TUBA1B, HLA-C, UBE2O, DYNLL2, FBXO11, KIF2A, MEX3C, DCTN5, DYNC1I1, TRAF6, UBE2G1, KLHL5, HS…
REACTOME_DISEASES_OF_IMMUNE_SYSTEM	0.918812	0.995573	-0.272229	-0.600465	12	NFKBIA, TLR5
REACTOME_INTERLEUKIN_RECEPTOR_SHC_SIGNALING	0.918699	0.995573	0.293008	0.596657	9	GAB2, GRB2, JAK3
REACTOME_PD_1_SIGNALING	0.918327	0.995573	-0.305277	-0.592544	7	PDCD1LG2, CD274, CSK, HLA-DPA1, HLA-DPB1, HLA-DRA, CD4
REACTOME_REGULATION_OF_MITF_M_DEPENDENT_GENES_INVOLVED_IN_LYSOSOME_BIOGENESIS_AND_AUTOPHAGY	0.918699	0.995573	0.293762	0.598192	9	ATP6V1E1, ATP6V0B
REACTOME_SIGNALING_BY_NOTCH4	0.918406	0.995573	0.243011	0.705162	47	MAML3, KAT2B, SNW1, ACTA2, CREBBP, EP300, PSMB5, TACC3, PSMD3, PSMC5, NCSTN
REACTOME_TRAF6_MEDIATED_NF_KB_ACTIVATION	0.917323	0.995573	0.271723	0.624737	14	MAVS, AGER, IFIH1, TRIM4, MAP3K1, RNF135
REACTOME_ACTIVATION_OF_GENE_EXPRESSION_BY_SREBF_SREBP	0.967546	0.998304	-0.228038	-0.576623	21	SREBF2, LSS, SC5D, HMGCS1, MED1, SQLE
REACTOME_AEROBIC_RESPIRATION_AND_RESPIRATORY_ELECTRON_TRANSPORT	0.947146	0.998304	-0.226774	-0.756589	137	MT-CO2, MT-CO3, UBC, UBA52, HSPA9, NDUFA10, TIMMDC1, COX7A2, NDUFA4, NDUFB2, DLD, VDAC1, ACAT1, NDUFA6, NDUFV2, ATP5F1E, FH, PDHB, ARMC8, UBB, UQCC2, TRAP1, PGAM5, ISCU, SURF1, CYC1, SLC25A11, SUCLG1, NDUFB7, NDUFA5, SFXN4, NDUFC1, NDUFA3, SDHC, ATP5PD, SDHAF1, ETFDH, ATP5F1C, COX15, COA5, NDUFV3, RMND5B, IDH3A, PKM, RPS27A
REACTOME_ANTIGEN_PROCESSING_UBIQUITINATION_PROTEASOME_DEGRADATION	0.959847	0.998304	0.21954	0.748211	147	UBE2R2, HERC6, SOCS3, UBE2E1, CBLB, ZNRF2, ITCH, SPSB1, UBE2K, TPP2, CUL2, RNF130, KLHL3, FBXL4, FZR1, UBE2D1, PSMB5, RNF25, FBXO31, KEAP1, RNF14, SH3RF1, UBA1, PSMD3, FBXW8, RNF19B, PSMC5, SIAH1, RNF126
REACTOME_ASSEMBLY_OF_THE_ORC_COMPLEX_AT_THE_ORIGIN_OF_REPLICATION	0.976285	0.998304	0.30661	0.484659	3	KPNA6, ORC4
REACTOME_BASE_EXCISION_REPAIR	0.956701	0.998304	-0.234061	-0.60574	25	RFC3, POLD4, RFC4, POLE3, PARP2, NEIL2, RFC5, TERF1
REACTOME_BETA_CATENIN_PHOSPHORYLATION_CASCADE	0.960474	0.998304	0.331565	0.524106	3	AXIN1, PPP2R5D
REACTOME_BETA_OXIDATION_OF_HEXANOYL_COA_TO_BUTANOYL_COA	0.954635	0.998304	0.309535	0.516619	4	ECHS1, ACADS, HADHB
REACTOME_BETA_OXIDATION_OF_OCTANOYL_COA_TO_HEXANOYL_COA	0.924901	0.998304	0.382498	0.604615	3	ECHS1, HADHB
REACTOME_BIOSYNTHESIS_OF_EPA_DERIVED_SPMS	0.941532	0.998304	-0.32485	-0.520564	3	PTGS2
REACTOME_CALCINEURIN_ACTIVATES_NFAT	0.939096	0.998304	0.318007	0.561583	5	NFATC2, NFATC3, PPP3CB
REACTOME_CD28_DEPENDENT_PI3K_AKT_SIGNALING	0.950199	0.998304	-0.277858	-0.539324	7	AKT1, PIK3R3
REACTOME_CHEMOKINE_RECEPTORS_BIND_CHEMOKINES	0.976285	0.998304	0.277918	0.514184	6	CXCL1, CCR9, CCL2, CXCL8
REACTOME_CHROMOSOME_MAINTENANCE	0.937736	0.998304	0.229926	0.687206	53	CENPP, ACD, ANKRD28, DAXX, POLR2F, DKC1, CENPO, PRIM2, WRN, CENPA, CENPL, TERF2, NPM1
REACTOME_CLASS_I_MHC_MEDIATED_ANTIGEN_PROCESSING_PRESENTATION	0.965217	0.998304	-0.215266	-0.744739	184	SNAP23, FBXW4, RNF144B, UBC, B2M, RNF115, CALR, UBE2B, SEM1, UBA52, PSMB4, HLA-E, SMURF1, RNF19A, UBE3D, NEDD4, KLHL25, PSMD11, TRIM37, PSMA3, RNF114, CDC34, ZBTB16, UBA7, HLA-C, UBE2O, FBXO11, MEX3C, UBE2G1, KLHL5, HSPA5, RLIM, PSMC1, HECTD2, UBB, ITGAV, HLA-A, SKP1, LRRC41, FBXL12
REACTOME_CLEC7A_INFLAMMASOME_PATHWAY	0.926877	0.998304	0.378525	0.598336	3	MALT1, CASP8
REACTOME_COMPLEX_I_BIOGENESIS	0.957627	0.998304	-0.233163	-0.639093	38	HSPA9, NDUFA10, TIMMDC1, NDUFB2, NDUFA6, NDUFV2, NDUFB7, NDUFA5, SFXN4, NDUFC1, NDUFA3, NDUFV3
REACTOME_CYCLIN_A_B1_B2_ASSOCIATED_EVENTS_DURING_G2_M_TRANSITION	0.948207	0.998304	-0.272217	-0.548264	8	XPO1, CDK2, LCMT1, CDC25B, WEE1
REACTOME_CYTOSOLIC_SULFONATION_OF_SMALL_MOLECULES	0.934263	0.998304	-0.290027	-0.584134	8	TPST2
REACTOME_DEATH_RECEPTOR_SIGNALING	0.953704	0.998304	0.218096	0.696878	91	TAB2, TNFSF10, OTUD7B, NET1, SPPL2A, ULK1, VAV3, SPPL2B, USP4, UBE2D1, ECT2, ARHGEF10L, TNFRSF10B, SHARPIN, GNA13, PREX1, NCSTN, MAG, AATF, TRADD, CASP3, ARHGEF1, TAB3, ABR, ARHGEF2
REACTOME_DEFECTIVE_FACTOR_IX_CAUSES_HEMOPHILIA_B	0.948617	0.998304	0.354454	0.560287	3	GGCX, F10, F8
REACTOME_DIGESTION_OF_DIETARY_CARBOHYDRATE	0.945312	0.998304	-0.37092	-0.552866	2	MGAM
REACTOME_DISASSEMBLY_OF_THE_DESTRUCTION_COMPLEX_AND_RECRUITMENT_OF_AXIN_TO_THE_MEMBRANE	0.979798	0.998304	0.225604	0.478134	10	DVL1, AXIN1, LRP6, FZD5, PPP2R5D
REACTOME_DISEASES_ASSOCIATED_WITH_GLYCOSYLATION_PRECURSOR_BIOSYNTHESIS	0.945455	0.998304	0.263435	0.558312	10	GALE, GFPT1, GALK1
REACTOME_DNA_DAMAGE_TELOMERE_STRESS_INDUCED_SENESCENCE	0.930185	0.998304	-0.247414	-0.586641	16	NBN
REACTOME_DRUG_MEDIATED_INHIBITION_OF_CDK4_CDK6_ACTIVITY	0.958498	0.998304	0.335445	0.530238	3	CDK6, CCND2
REACTOME_EPIGENETIC_REGULATION_OF_GENE_EXPRESSION	0.936131	0.998304	0.226074	0.741677	103	KDM6A, KAT2B, TAF1B, ASH2L, MNAT1, EED, DNMT1, EHMT2, PPHLN1, SMARCC2, DNMT3A, MTA3, EP300, ZNF273, PAXIP1, SGF29, ZNF257, PIWIL4, TET2, CBX3, ZCCHC8, ZNF30, DPF2, POLR2F, GTF2H2, ERCC6, BAZ2A
REACTOME_ERYTHROPOIETIN_ACTIVATES_RAS	0.929293	0.998304	0.276489	0.585976	10	LYN, GRB2, IRS2, CRKL
REACTOME_ESTROGEN_DEPENDENT_NUCLEAR_EVENTS_DOWNSTREAM_OF_ESR_MEMBRANE_SIGNALING	0.95098	0.998304	-0.265298	-0.554114	9	XPO1, AKT1, CCND1
REACTOME_FC_EPSILON_RECEPTOR_FCERI_SIGNALING	0.941924	0.998304	0.224185	0.698227	74	ITPR1, TAB2, GAB2, LYN, MAPK10, PAK1, SYK, VAV3, UBE2D1, PSMB5, PSMD3, GRB2, PLCG2, PSMC5
REACTOME_FGFR1_LIGAND_BINDING_AND_ACTIVATION	0.942801	0.998304	0.317953	0.530668	4	FGF17, ANOS1
REACTOME_FICOLINS_BIND_TO_REPETITIVE_CARBOHYDRATE_STRUCTURES_ON_THE_TARGET_CELL_SURFACE	0.934	0.998304	0.541229	0.713329	1	MASP1
REACTOME_FORMATION_OF_INTERMEDIATE_MESODERM	0.967546	0.998304	-0.276267	-0.491367	5	BMP4, FGF2
REACTOME_G0_AND_EARLY_G1	0.962376	0.998304	-0.245096	-0.540619	12	RBBP4, CDK2
REACTOME_GAMMA_CARBOXYLATION_HYPUSINYLATION_HYDROXYLATION_AND_ARYLSULFATASE_ACTIVATION	0.96875	0.998304	0.226117	0.609051	30	DNAJC24, RWDD1, SUMF1, PROS1, DRG2, DOHH, GGCX, GAS6, DHPS, ARSD
REACTOME_GLOBAL_GENOME_NUCLEOTIDE_EXCISION_REPAIR_GG_NER	0.972632	0.998304	-0.211866	-0.619893	52	UBC, UBA52, RFC3, RAD23B, GTF2H5, POLD4, RFC4, CETN2, UBB, POLE3, UBE2V2, ERCC2, COPS7A, PARP2
REACTOME_GLUCOCORTICOID_BIOSYNTHESIS	0.94	0.998304	0.534505	0.704467	1	HSD11B1
REACTOME_GLUTATHIONE_CONJUGATION	0.95723	0.998304	-0.233507	-0.56055	17	CNDP2, MGST2, GSTM2
REACTOME_GLYCOGEN_BREAKDOWN_GLYCOGENOLYSIS	0.979798	0.998304	0.231223	0.490043	10	PYGL, PHKA1, PHKG1
REACTOME_GLYCOSPHINGOLIPID_BIOSYNTHESIS	0.945455	0.998304	0.264057	0.559628	10	UGCG, UGT8, ST6GALNAC5, ST8SIA5, A4GALT, B4GALT6, CERK, ST3GAL3, B3GALNT1, B3GNT5
REACTOME_GLYCOSPHINGOLIPID_CATABOLISM	0.956947	0.998304	0.250129	0.595799	17	SMPD1, SUMF1, SMPD4, ARSD, ARSG, SMPD2, ARSA
REACTOME_GLYCOSPHINGOLIPID_METABOLISM	0.963168	0.998304	0.226533	0.604929	27	SMPD1, UGCG, SUMF1, SMPD4, ARSD, ARSG, SMPD2, ARSA
REACTOME_HATS_ACETYLATE_HISTONES	0.955603	0.998304	-0.219237	-0.633774	50	KANSL1
REACTOME_IL_6_TYPE_CYTOKINE_RECEPTOR_LIGAND_INTERACTIONS	0.97379	0.998304	-0.278243	-0.516045	6	OSMR
REACTOME_IMMUNOREGULATORY_INTERACTIONS_BETWEEN_A_LYMPHOID_AND_A_NON_LYMPHOID_CELL	0.975472	0.998304	0.225028	0.597924	28	PVR, C3, CD22, KLRD1, KLRG1
REACTOME_INWARDLY_RECTIFYING_K_CHANNELS	0.967611	0.998304	-0.237171	-0.536102	14	GNB4
REACTOME_IONOTROPIC_ACTIVITY_OF_KAINATE_RECEPTORS	0.940711	0.998304	0.307129	0.568228	6	GRIK5, DLG3, CALM1, GRIK4, GRIK2, GRIK1
REACTOME_IRS_ACTIVATION	0.975806	0.998304	-0.299833	-0.480474	3	GRB10
REACTOME_KEAP1_NFE2L2_PATHWAY	0.951064	0.998304	-0.228181	-0.68353	62	BACH1, UBC, SQSTM1, SEM1, UBA52, PSMB4, PSMD11, PSMA3
REACTOME_LYSOSOME_VESICLE_BIOGENESIS	0.97446	0.998304	0.213702	0.531583	21	HGS, DNAJC6, AP4B1, AP1G2, AP4S1
REACTOME_MALATE_ASPARTATE_SHUTTLE	0.958743	0.998304	0.296258	0.523176	5	GOT2, SLC25A18, SLC25A22, GOT1
REACTOME_MECP2_REGULATES_NEURONAL_RECEPTORS_AND_CHANNELS	0.956	0.998304	0.273936	0.527866	7	MET, CREB1, GRIN2B, MECP2
REACTOME_MISMATCH_REPAIR	0.953252	0.998304	0.264634	0.538878	9	MSH6, RPA2
REACTOME_MITOCHONDRIAL_PROTEIN_IMPORT	0.98081	0.998304	-0.199572	-0.539597	34	HSPA9, CHCHD3, HSPD1, VDAC1, TIMM9, CYC1, GRPEL1, TOMM22
REACTOME_MULTIFUNCTIONAL_ANION_EXCHANGERS	0.930966	0.998304	0.330678	0.551906	4	SLC26A2, SLC26A3, SLC26A11
REACTOME_NEGATIVE_EPIGENETIC_REGULATION_OF_RRNA_EXPRESSION	0.966851	0.998304	0.223102	0.595766	27	TAF1B, MNAT1, DNMT1, POLR2F, GTF2H2, BAZ2A
REACTOME_NRAGE_SIGNALS_DEATH_THROUGH_JNK	0.951965	0.998304	-0.236312	-0.623575	31	MCF2L, ARHGEF12, MAPK8, ARHGEF9, ARHGEF7, PLEKHG2, RAC1, ARHGEF3
REACTOME_PEROXISOMAL_PROTEIN_IMPORT	0.925094	0.998304	0.242229	0.659857	33	PECR, EHHADH, PEX1, UBE2D1, PEX26, PAOX, ECI2, MLYCD, PIPOX, NUDT7, IDH1, UBE2D2
REACTOME_PHASE_II_CONJUGATION_OF_COMPOUNDS	0.948669	0.998304	0.227543	0.628238	37	NNMT, AHCY, MAT2B, GSTA4, ESD, GSTM3, GSTO1, SULT4A1, BPNT1, ACSM5, MAT1A, SLC35D1, SLC26A2, GSTM5, MGST1, GCLM, GSTT2B, OPLAH
REACTOME_PHOSPHATE_BOND_HYDROLYSIS_BY_NTPDASE_PROTEINS	0.925049	0.998304	0.336452	0.561544	4	ENTPD4, ENTPD7
REACTOME_PHOSPHOLIPASE_C_MEDIATED_CASCADE_FGFR1	0.972387	0.998304	0.289554	0.48327	4	FGF17, PLCG1
REACTOME_PI_METABOLISM	0.929104	0.998304	0.236775	0.686551	45	MTMR2, PNPLA7, PIP4K2A, RAB5A, PIP4K2B, MTMR7, RUFY1, PLEKHA1, FIG4
REACTOME_PKA_MEDIATED_PHOSPHORYLATION_OF_KEY_METABOLIC_FACTORS	0.926531	0.998304	0.414818	0.599289	2	MLXIPL, PRKACA
REACTOME_POLB_DEPENDENT_LONG_PATCH_BASE_EXCISION_REPAIR	0.978261	0.998304	0.292888	0.46297	3	PARP1, APEX1
REACTOME_PROLACTIN_RECEPTOR_SIGNALING	0.938856	0.998304	0.323808	0.540441	4	PRLR, SH2B1, STAT5A
REACTOME_REGULATED_PROTEOLYSIS_OF_P75NTR	0.978389	0.998304	0.282492	0.498865	5	NCSTN, PSEN2, APH1A
REACTOME_REGULATION_OF_CDH11_FUNCTION	0.967546	0.998304	-0.275699	-0.490357	5	CDH8, ANGPTL4, ADAM19, JUP, AMOT
REACTOME_REGULATION_OF_ENDOGENOUS_RETROELEMENTS_BY_PIWI_INTERACTING_RNAS_PIRNAS	0.942974	0.998304	-0.246653	-0.592109	17	SMARCA2, RBBP4, CHD3, MTA1, ACTL6A, SMARCB1, BCL7B
REACTOME_REMOVAL_OF_AMINOTERMINAL_PROPEPTIDES_FROM_GAMMA_CARBOXYLATED_PROTEINS	0.944773	0.998304	0.316938	0.528975	4	PROS1, GAS6
REACTOME_RHOBTB1_GTPASE_CYCLE	0.937626	0.998304	0.264644	0.584416	12	HNRNPC, PDE5A, CPSF7, COPS4, CCT2, CUL3
REACTOME_RNA_POLYMERASE_III_TRANSCRIPTION_INITIATION_FROM_TYPE_1_PROMOTER	0.972277	0.998304	0.229623	0.560374	19	GTF3C2, POLR3G, POLR2F, POLR3E
REACTOME_RNA_POLYMERASE_II_PRE_TRANSCRIPTION_EVENTS	0.939914	0.998304	-0.231704	-0.66293	49	POLR2L, POLR2J, TAF11, GTF2H5, TAF9B, POLR2H, ERCC2, GTF2B, TAF12, MLLT1, TAF13, NELFE, SSRP1, CTDP1
REACTOME_RNA_POLYMERASE_II_TRANSCRIBES_SNRNA_GENES	0.922201	0.998304	0.241019	0.699381	47	ELL2, POU2F1, PHAX, NCBP1, ZNF143, POLR2F, CCNT2, INTS11
REACTOME_RNA_POLYMERASE_II_TRANSCRIPTION_TERMINATION	0.969582	0.998304	0.212335	0.586248	37	LSM11, CDC40, WDR33, CPSF3, NCBP1
REACTOME_RNA_POLYMERASE_I_TRANSCRIPTION_TERMINATION	0.933464	0.998304	0.268565	0.639713	17	TAF1B, MNAT1, POLR2F, GTF2H2
REACTOME_SEMA4D_IN_SEMAPHORIN_SIGNALING	0.947686	0.998304	0.254984	0.563083	12	SEMA4D, MET, ARHGAP35
REACTOME_SHC1_EVENTS_IN_EGFR_SIGNALING	0.979716	0.998304	-0.263716	-0.469043	5	SHC1, KRAS
REACTOME_SHC_MEDIATED_CASCADE_FGFR1	0.964	0.998304	0.26882	0.534137	8	FGF17, GRB2
REACTOME_SHC_MEDIATED_CASCADE_FGFR4	0.938	0.998304	0.290063	0.576346	8	FGF17, GRB2, FGFR4
REACTOME_SIGNALING_BY_CTNNB1_PHOSPHO_SITE_MUTANTS	0.960474	0.998304	0.331565	0.524106	3	AXIN1, PPP2R5D
REACTOME_SIGNALING_BY_GPCR	0.928702	0.998304	0.220454	0.802577	220	PRKCA, NBEA, ADCY5, PDE1C, ITPR1, HRH1, CD55, C3, ACKR1, PDE4B, GPSM1, PAK1, CALCRL, PRKCD, NET1, PDE7B, DGKI, RGS10, VAV3, SSTR2, PTGDR, DGKD, ECT2, ARHGEF10L, GNAI3, FZD9, ADRA1B, CMKLR1, ADCY1, GABBR2, FZD7, C5, GRB2, GNA13, GNAI1, S1PR3, ABHD6, PREX1, CHRM5
REACTOME_SIGNALING_BY_MAPK_MUTANTS	0.936884	0.998304	0.324758	0.542026	4	DUSP7, DUSP10, DUSP8, DUSP6
REACTOME_SIGNALING_BY_NTRK3_TRKC	0.980431	0.998304	-0.220865	-0.47891	11	PTPRO, SHC1, KRAS
REACTOME_SIGNALING_BY_RETINOIC_ACID	0.937255	0.998304	0.247441	0.608543	20	DHRS3, CPT1A, RXRA, RDH10, ADH4, RARA
REACTOME_SIGNALING_BY_THE_B_CELL_RECEPTOR_BCR	0.952083	0.998304	-0.219727	-0.659708	60	UBC, SEM1, UBA52, PSMB4, NFKBIA, PSMD11, PSMA3
REACTOME_SIGNAL_ATTENUATION	0.980237	0.998304	0.26214	0.484993	6	GRB2, IRS2, IRS1
REACTOME_STING_MEDIATED_INDUCTION_OF_HOST_IMMUNE_RESPONSES	0.980276	0.998304	0.284176	0.474295	4	MRE11, DDX41, DTX4
REACTOME_SYNTHESIS_OF_PIPS_AT_THE_GOLGI_MEMBRANE	0.978	0.998304	0.241609	0.465574	7	FIG4, VAC14, INPP5E, TPTE
REACTOME_TAK1_DEPENDENT_IKK_AND_NF_KAPPA_B_ACTIVATION	0.932462	0.998304	-0.240105	-0.623205	27	UBC, UBA52, NFKBIA
REACTOME_TELOMERE_C_STRAND_SYNTHESIS_INITIATION	0.937378	0.998304	-0.267363	-0.579733	11	POLA1, STN1
REACTOME_TELOMERE_EXTENSION_BY_TELOMERASE	0.976424	0.998304	0.227231	0.51287	13	ACD, ANKRD28, DKC1, TERF2, TERF2IP, CCNA2
REACTOME_TP53_REGULATES_TRANSCRIPTION_OF_CASPASE_ACTIVATORS_AND_CASPASES	0.924	0.998304	0.297838	0.591795	8	ATM, TP63, TP53
REACTOME_TP53_REGULATES_TRANSCRIPTION_OF_DEATH_RECEPTORS_AND_LIGANDS	0.971717	0.998304	0.245796	0.520929	10	TNFRSF10B, TP63, TMEM219, TP53
REACTOME_TP53_REGULATES_TRANSCRIPTION_OF_DNA_REPAIR_GENES	0.969639	0.998304	0.218748	0.611996	39	BRCA1, ATR, MNAT1, ATM, DDB2, POLR2F, GTF2H2, CCNT2
REACTOME_TRANSCRIPTIONAL_REGULATION_OF_BROWN_AND_BEIGE_ADIPOCYTE_DIFFERENTIATION	0.947162	0.998304	0.257758	0.61397	17	PPARGC1A, RXRA, MTA3, USP46, PPARA, MBD3, EBF2, PRDM16, PPARG, DIO2
REACTOME_TRANSPORT_OF_MATURE_TRANSCRIPT_TO_CYTOPLASM	0.970085	0.998304	-0.223544	-0.608872	36	NUP153, NUP85, SRSF1, AAAS
REACTOME_TRIGLYCERIDE_BIOSYNTHESIS	0.978261	0.998304	0.2924	0.462198	3	AGMO, LPIN3
REACTOME_TRNA_AMINOACYLATION	0.962376	0.998304	-0.244588	-0.539496	12	AIMP1
REACTOME_TRNA_MODIFICATION_IN_THE_NUCLEUS_AND_CYTOSOL	0.938865	0.998304	-0.239391	-0.632439	30	TRMT61A, NSUN6, CTU2, TYW5, TRMT11, URM1, PUS7, TRMT9B, ADAT2, TYW3, TRMT6, PUS1, LAGE3
REACTOME_UB_SPECIFIC_PROCESSING_PROTEASES	0.980519	0.998304	-0.211065	-0.663867	91	UBC, SEM1, UBA52, PSMB4, USP13, NFKBIA, RNF146, SMAD7, PSMD11, PSMA3, TAF9B, USP22, ARRB2, USP19, VDAC1, TRAF6, SUDS3, PSMC1, UBB
REACTOME_UNFOLDED_PROTEIN_RESPONSE_UPR	0.944123	0.998304	0.22106	0.660699	58	SEC31A, EXOSC1, CEBPB, ACADVL, HERPUD1, EXOSC9, EIF2AK3, ATF4, DDIT3, NFYA, PDIA5, TLN1, EIF2S1, GFPT1, DCP2, LMNA, PARN
REACTOME_VITAMINS	0.934263	0.998304	-0.531202	-0.707329	1	CYP2R1
REACTOME_WNT_LIGAND_BIOGENESIS_AND_TRAFFICKING	0.96	0.998304	0.26957	0.519454	7	TMED5, WNT16, WNT5A
REACTOME_CHREBP_ACTIVATES_METABOLIC_GENE_EXPRESSION	0.98419	0.999367	0.250751	0.463921	6	FASN, ACLY, MLX, MLXIPL
REACTOME_G_ALPHA_12_13_SIGNALLING_EVENTS	0.983193	0.999367	-0.216729	-0.590894	37	MCF2L, ARHGEF12, GNB4
REACTOME_PROCESSIVE_SYNTHESIS_ON_THE_C_STRAND_OF_THE_TELOMERE	0.983903	0.999367	0.213339	0.471119	12	ACD, WRN, TERF2, TERF2IP, RPA2
REACTOME_RUNX3_REGULATES_CDKN1A_TRANSCRIPTION	0.983673	0.999367	0.329169	0.47555	2	TP53, TGFB1
REACTOME_ACTIVATED_NTRK3_SIGNALS_THROUGH_RAS	0.997984	1	-0.20591	-0.381891	6	SHC1, KRAS
REACTOME_ACTIVATION_OF_PUMA_AND_TRANSLOCATION_TO_MITOCHONDRIA	0.988142	1	0.240002	0.444034	6	TP63, TP53, TP53BP2
REACTOME_APOBEC3G_MEDIATED_RESISTANCE_TO_HIV_1_INFECTION	0.996055	1	0.242979	0.405535	4	APOBEC3G, PSIP1
REACTOME_CITRIC_ACID_CYCLE_TCA_CYCLE	0.987578	1	-0.194244	-0.493565	23	DLD, ACAT1, FH, TRAP1, ISCU, SUCLG1, SDHC, SDHAF1, IDH3A
REACTOME_DNA_REPAIR	0.986767	1	0.203521	0.703765	156	PIAS1, SPIDR, ABL1, EYA1, BRCA1, ATR, XRCC4, MNAT1, ATM, NEIL1, MSH6, EYA2, DDB2, ACD, SPRTN, PAXIP1, CUL4B, ALKBH5, PIAS3, FAAP100, POLR2F, POLI, ERCC1, MBD4, GTF2H2, MRE11, ERCC6, CHEK2, DCLRE1A, RAD51C, ISG15
REACTOME_ESTROGEN_STIMULATED_SIGNALING_THROUGH_PRKCZ	0.998028	1	0.238612	0.398247	4	PRKCZ, HRAS
REACTOME_FASTK_FAMILY_PROTEINS_REGULATE_PROCESSING_AND_STABILITY_OF_MITOCHONDRIAL_RNAS	0.996016	1	-0.503244	-0.670101	1	FASTKD2
REACTOME_FORMATION_OF_RNA_POL_II_ELONGATION_COMPLEX	1	1	0.181312	0.494847	35	LEO1, MNAT1, NCBP1, POLR2F, GTF2H2, CCNT2
REACTOME_GLUCONEOGENESIS	0.996016	1	-0.194155	-0.376855	7	ENO2, ENO4, TPI1
REACTOME_GRB2_EVENTS_IN_ERBB2_SIGNALING	0.998024	1	0.198772	0.367754	6	GRB2, ERBB4, HRAS
REACTOME_MITOCHONDRIAL_PROTEIN_DEGRADATION	0.997921	1	-0.182204	-0.539722	57	MT-CO2, HSPA9, HSPD1, DLD, ACAT1, FH, TIMM9, PDHB, HSD17B10
REACTOME_MRNA_SPLICING	1	1	-0.161524	-0.531853	124	POLR2L, POLR2J, RBMX, RBM25, SRSF1, PRPF6, RBM5, PPIH, U2SURP, HNRNPU, HNRNPK, HNRNPH2, HNRNPD, LSM8, POLR2H, AQR, PRPF4B, HSPA8, LENG1, CWF19L2, RBM42, MAGOHB, PRPF3, HNRNPL, PRPF19, SF3B6, SRSF8, WBP11, DNAJC8, SNRNP27, SMU1, UPF3B, SNRNP25, RNPS1, RNPC3, SNRPD3, RBM10, SRSF12, SNRPF, POLR2K, LSM2, LSM4
REACTOME_NEGATIVE_REGULATION_OF_TCF_DEPENDENT_SIGNALING_BY_DVL_INTERACTING_PROTEINS	0.99596	1	-0.252386	-0.426927	4	DVL3, CCDC88C
REACTOME_NOTCH4_ACTIVATION_AND_TRANSMISSION_OF_SIGNAL_TO_THE_NUCLEUS	0.988142	1	0.238551	0.441349	6	NCSTN, PSEN2, APH1A
REACTOME_ORGANIC_ANION_TRANSPORT	0.993878	1	0.305627	0.441539	2	SLC22A8
REACTOME_OTHER_INTERLEUKIN_SIGNALING	1	1	0.188216	0.383267	9	CASP3, PTPRZ1, CD4
REACTOME_POLO_LIKE_KINASE_MEDIATED_EVENTS	0.990177	1	0.263497	0.465321	5	EP300, LIN9
REACTOME_PROCESSING_OF_CAPPED_INTRON_CONTAINING_PRE_MRNA	0.997859	1	-0.189928	-0.640625	155	NUP153, PAPOLA, POLR2L, NUP85, POLR2J, RBMX, RBM25, SRSF1, AAAS, PRPF6, RBM5, NUDT21, PPIH, U2SURP, HNRNPU, CSTF2T, HNRNPK, HNRNPH2, HNRNPD, LSM8, POLR2H, AQR, CPSF4, PRPF4B, HSPA8, DDX39A, LENG1, THOC5, CWF19L2, RBM42, THOC3, MAGOHB, PRPF3, HNRNPL, PRPF19, SF3B6, SRSF8, WBP11, DNAJC8, SNRNP27, SMU1, UPF3B, SNRNP25, RNPS1, METTL14, RNPC3, SNRPD3, RBM10, SRSF12, NUP43, CSTF1, SNRPF, POLR2K, LSM2, …
REACTOME_PROTEIN_LOCALIZATION	1	1	-0.179351	-0.554151	83	ABCD3, UBC, UBA52, HSPA9, CHCHD3, HSPD1, VDAC1, ACOX3, ATAD1, TIMM9, UBB, CAMLG, PEX11B, CYC1, ACOT8, GRPEL1, TOMM22
REACTOME_REGULATION_OF_ENDOGENOUS_RETROELEMENTS_BY_KRAB_ZFP_PROTEINS	0.987288	1	-0.184041	-0.479831	28	ZNF28, ZNF33A, RBBP4, CHD3, ZNF141, MTA1
REACTOME_RRNA_MODIFICATION_IN_THE_NUCLEUS_AND_CYTOSOL	0.997817	1	-0.160054	-0.422345	31	RPS7, UTP11, RPS6, RPS14, NOL6, WDR36, TSR3, WDR3
REACTOME_RUNX3_REGULATES_IMMUNE_RESPONSE_AND_CELL_MIGRATION	0.997984	1	-0.25774	-0.413022	3	CBFB, ITGAL
REACTOME_SIGNALING_BY_WNT_IN_CANCER	0.99802	1	-0.194486	-0.428985	12	KREMEN1, CTBP1, PPP2R5B, FZD4
REACTOME_TRANSCRIPTION_OF_E2F_TARGETS_UNDER_NEGATIVE_CONTROL_BY_DREAM_COMPLEX	0.989899	1	0.203577	0.431451	10	RBL1, MYC, MAX, LIN9, E2F5
REACTOME_TRANSCRIPTION_OF_E2F_TARGETS_UNDER_NEGATIVE_CONTROL_BY_P107_RBL1_AND_P130_RBL2_IN_COMPLEX_WITH_HDAC1	0.994024	1	-0.212072	-0.427127	8	RBBP4
REACTOME_TRIF_MEDIATED_PROGRAMMED_CELL_DEATH	0.996016	1	-0.501946	-0.668373	1	CASP8
