# Supplementary material for: APOE4 promotes cerebrovascular fibrosis and amyloid deposition via a pericyte-to-myofibroblast transition
Source: bioRxiv. 2025 Sep 9:2025.09.04.674192. Preprint. [Version 1] doi: 10.1101/2025.09.04.674192 (PMC12439990; doi:10.1101/2025.09.04.674192)
Supplement: Supplement 17 [file media-17.xlsx]

## Sheet: Sheet1
test_ligand	aupr	aupr_corrected
TGFB1	0.111845	0.0592217
TGFB2	0.104437	0.0518143
BMP6	0.101562	0.0489391
MPDZ	0.101472	0.0488487
FGF2	0.0996402	0.047017
OCLN	0.099222	0.0465989
BMP7	0.0985897	0.0459665
ENG	0.0974019	0.0447787
FBN1	0.0960601	0.043437
MMP14	0.0957914	0.0431682
SEMA3F	0.095738	0.0431148
BMP1	0.0956428	0.0430197
ATP1B1	0.0954002	0.042777
COL13A1	0.0953398	0.0427167
COL1A2	0.0952941	0.042671
C3	0.0946303	0.0420072
JAM2	0.0944992	0.0418761
COL12A1	0.0941903	0.0415672
COL7A1	0.0938574	0.0412343
COL28A1	0.0937239	0.0411007
LAMA1	0.0933921	0.040769
LAMA4	0.0933382	0.0407151
EDN1	0.0930723	0.0404491
PROS1	0.0927436	0.0401204
LGALS3BP	0.0927011	0.0400779
NRP1	0.0926062	0.039983
ADAM9	0.0925632	0.0399401
LIN7C	0.092555	0.0399318
S100A4	0.0925523	0.0399291
FN1	0.0925365	0.0399134
NLGN1	0.0924993	0.0398762
COL24A1	0.0924044	0.0397813
COL5A3	0.0922943	0.0396712
NLGN2	0.0922859	0.0396627
NDP	0.0921046	0.0394814
PLTP	0.091965	0.0393418
SLC6A8	0.0919279	0.0393047
VCAN	0.0918436	0.0392205
MCAM	0.0917023	0.0390792
EFNB2	0.091695	0.0390719
VWF	0.0914771	0.038854
COL6A2	0.0913689	0.0387457
COL3A1	0.0913676	0.0387445
SLIT3	0.0912945	0.0386713
FGL1	0.0912423	0.0386192
S100B	0.0912309	0.0386078
SEMA3G	0.091184	0.0385609
NRXN1	0.091182	0.0385589
NCAM1	0.0911559	0.0385327
COL4A5	0.0911229	0.0384997
EFNA1	0.0909799	0.0383568
LAMA5	0.0909484	0.0383253
BCAN	0.0909414	0.0383183
RGMA	0.0909334	0.0383103
TCTN1	0.0909082	0.0382851
HSPG2	0.0908784	0.0382553
PRNP	0.0907861	0.0381629
COL19A1	0.0905131	0.0378899
COL21A1	0.0904653	0.0378421
MMP16	0.090448	0.0378249
NTM	0.0904352	0.037812
SEMA3B	0.090426	0.0378029
ANXA1	0.0902976	0.0376745
RTN4	0.0901922	0.037569
COL18A1	0.09019	0.0375668
COL1A1	0.0901293	0.0375062
NLGN3	0.0900139	0.0373907
TIMP1	0.0899918	0.0373686
EZR	0.0899591	0.0373359
COL9A2	0.0898674	0.0372442
JAM3	0.0898621	0.0372389
CD99	0.0898424	0.0372193
COL4A1	0.0896313	0.0370081
F11R	0.0896101	0.036987
INHBA	0.0895844	0.0369612
NLGN4Y	0.0895478	0.0369247
NECTIN3	0.0895306	0.0369075
ANXA2	0.0894485	0.0368254
SEMA3A	0.0894483	0.0368252
COL14A1	0.0894254	0.0368023
LGALS3	0.0894239	0.0368007
COL27A1	0.0893654	0.0367422
COL4A2	0.0893652	0.0367421
NRG3	0.0893336	0.0367104
CALCB	0.0893062	0.0366831
COL4A4	0.0893042	0.0366811
EDIL3	0.0892589	0.0366357
SEMA4C	0.089159	0.0365358
NRG2	0.0891335	0.0365103
LAMC3	0.0890902	0.036467
PSEN1	0.0890331	0.03641
FGF1	0.0889834	0.0363602
NRXN3	0.088941	0.0363179
F8	0.0889326	0.0363095
MSN	0.0888948	0.0362716
CD55	0.0888729	0.0362498
LAMB1	0.0888569	0.0362338
SPARC	0.0888166	0.0361934
SERPING1	0.0888051	0.036182
TNC	0.0887958	0.0361726
NID2	0.0887641	0.0361409
NLGN4X	0.0887614	0.0361383
APOE	0.0887095	0.0360864
COL5A2	0.0886967	0.0360735
CNTN6	0.0886934	0.0360703
JAG1	0.0886046	0.0359814
NFASC	0.0885316	0.0359084
COL6A1	0.0882228	0.0355997
ANGPTL1	0.088113	0.0354899
APOO	0.0880154	0.0353923
COPA	0.0879329	0.0353098
EFEMP1	0.0878952	0.0352721
GGT1	0.0878523	0.0352292
A2M	0.0878214	0.0351983
LTBP1	0.0878036	0.0351804
LAMA3	0.0877774	0.0351542
LAMC1	0.087676	0.0350529
GPI	0.0875672	0.0349441
LGALS1	0.0873911	0.0347679
SEMA4B	0.0873483	0.0347252
PDGFB	0.0873069	0.0346837
SEMA3D	0.0872394	0.0346162
NAMPT	0.0872124	0.0345892
COL5A1	0.0871881	0.0345649
ADAM12	0.0871799	0.0345568
GNAS	0.0871443	0.0345211
ROBO1	0.0871105	0.0344874
COL8A1	0.0870868	0.0344637
ANGPTL4	0.0870184	0.0343952
THBS4	0.0869401	0.0343169
CALM1	0.0869118	0.0342886
KIRREL1	0.0868962	0.0342731
SEMA5A	0.0868491	0.034226
EFEMP2	0.0867939	0.0341708
TNXB	0.0867926	0.0341695
COL16A1	0.0867137	0.0340906
GDF11	0.0867044	0.0340812
SYT1	0.0866596	0.0340364
FGFRL1	0.0865345	0.0339113
IGFBP3	0.0865027	0.0338796
TSPAN3	0.0864633	0.0338402
NEGR1	0.0864545	0.0338314
TGM2	0.0863956	0.0337725
THBS1	0.0863443	0.0337211
LPL	0.0863294	0.0337063
VEGFD	0.0862	0.0335769
NRXN2	0.0861582	0.0335351
TRAF2	0.0860557	0.0334326
OMG	0.085975	0.0333518
SEMA6A	0.0858885	0.0332654
COL4A3	0.0858133	0.0331902
TGFBI	0.085753	0.0331299
GRN	0.0856761	0.0330529
CDH13	0.0856717	0.0330486
SLITRK5	0.0856455	0.0330223
ADAM23	0.0856217	0.0329986
COL11A1	0.0856077	0.0329845
DCN	0.0856034	0.0329802
BTNL9	0.085507	0.0328838
SPP1	0.0854579	0.0328347
ADAM15	0.0854437	0.0328206
CXCL12	0.0854321	0.0328089
SEMA6B	0.0852836	0.0326605
BACE2	0.0852324	0.0326093
HSP90B1	0.0851989	0.0325758
LRRC4B	0.0851841	0.032561
AGRN	0.0851735	0.0325504
LRPAP1	0.085097	0.0324739
NECTIN2	0.0850773	0.0324542
VEGFC	0.085024	0.0324009
CALM3	0.0849928	0.0323697
EFNA5	0.0849186	0.0322954
ICAM1	0.0849117	0.0322886
SHISA4	0.0848494	0.0322263
MFGE8	0.0846513	0.0320282
IGSF11	0.0845389	0.0319157
CNTN4	0.0844812	0.0318581
FBLN1	0.0842374	0.0316142
WIF1	0.0840823	0.0314592
B2M	0.0838957	0.0312726
HLA-B	0.083886	0.0312629
LAMB2	0.0838333	0.0312101
HLA-E	0.0837612	0.031138
PTPRK	0.0836659	0.0310427
CD320	0.0835326	0.0309095
CALR	0.083506	0.0308829
TIMP3	0.0834376	0.0308145
VEGFA	0.0832802	0.0306571
HLA-DRB1	0.0832585	0.0306353
PGF	0.0832489	0.0306257
CD9	0.0831776	0.0305545
DUSP18	0.0829407	0.0303176
SLITRK2	0.0828898	0.0302667
LRIG1	0.082796	0.0301729
SARAF	0.0827792	0.0301561
TNR	0.0827388	0.0301157
FSTL5	0.0826769	0.0300538
MEGF10	0.0826651	0.030042
TFPI	0.0826473	0.0300241
ADAM17	0.0826121	0.029989
PTN	0.0825805	0.0299574
PECAM1	0.0825644	0.0299412
SIRPA	0.0825098	0.0298866
FAM3C	0.0823225	0.0296993
PLAT	0.0822553	0.0296321
SERPINE1	0.0821947	0.0295715
SDC2	0.0820807	0.0294576
HLA-A	0.0820737	0.0294506
GPC6	0.0820229	0.0293997
NTN1	0.0819488	0.0293257
ANGPT2	0.0819383	0.0293151
CX3CL1	0.0818619	0.0292388
MXRA8	0.0818307	0.0292075
OLFM2	0.081692	0.0290688
EGF	0.0816113	0.0289881
LRFN5	0.0814641	0.028841
SEMA3C	0.0814299	0.0288068
ANGPT1	0.0812698	0.0286466
HGF	0.0811927	0.0285695
VEGFB	0.0809855	0.0283624
PSAP	0.0807945	0.0281714
FGF14	0.0807923	0.0281691
FGF12	0.0806747	0.0280516
LFNG	0.0805949	0.0279718
VSIG10	0.080546	0.0279229
ST6GAL1	0.0805397	0.0279165
SEMA4D	0.0805001	0.027877
APP	0.0803381	0.027715
ESAM	0.0799296	0.0273064
CADM2	0.0798424	0.0272193
CADM1	0.079538	0.0269149
TNFSF10	0.0794929	0.0268698
FGF13	0.0794519	0.0268288
CADM4	0.0792592	0.0266361
JAG2	0.0791745	0.0265514
SLIT2	0.078901	0.0262779
SPON1	0.0788087	0.0261856
WNT6	0.0787965	0.0261733
ADAM10	0.0787247	0.0261016
DLL1	0.0786816	0.0260585
CADM3	0.0786298	0.0260066
GAS6	0.0783606	0.0257375
NID1	0.0783426	0.0257194
TIMP2	0.0781402	0.025517
DLL4	0.0780504	0.0254272
WNT5B	0.078049	0.0254259
PTPRZ1	0.0778792	0.0252561
BACE1	0.0778754	0.0252523
NPNT	0.0778315	0.0252084
CNTN1	0.077464	0.0248409
NTF3	0.0771091	0.024486
LRRN2	0.0767538	0.0241306
LAMA2	0.0766109	0.0239878
FURIN	0.0765971	0.0239739
PDGFC	0.0764407	0.0238175
APOD	0.0763648	0.0237417
SERPINE2	0.076026	0.0234029
ADGRE5	0.0757173	0.0230942
ZNRF3	0.0755755	0.0229523
LRRC4C	0.0744794	0.0218562
PLAU	0.074463	0.0218399
OPCML	0.0737913	0.0211682
FLRT2	0.0736463	0.0210231
WNT2B	0.0734468	0.0208237
PTPRM	0.0730827	0.0204596
EPHA4	0.0729166	0.0202935
ALCAM	0.0728264	0.0202033
IGFBP4	0.0726822	0.020059
CHL1	0.0721814	0.0195583
CD34	0.0720746	0.0194514
PDGFA	0.0717048	0.0190817
LSAMP	0.0716957	0.0190725
CRLF1	0.0712443	0.0186212
NGF	0.0706499	0.0180268
CDH6	0.0703697	0.0177466
CMTM8	0.070098	0.0174748
DSCAM	0.0684093	0.0157861
CNTN5	0.0670234	0.0144003
LRIG2	0.0659088	0.0132857
ANOS1	0.0650429	0.0124198
MMRN2	0.0647385	0.0121154
DSCAML1	0.0644645	0.0118414
LTBP3	0.0587695	0.00614639
